# Supplementary material for: Whole genome analysis of water buffalo and global cattle breeds highlights convergent signatures of domestication
Source: Nat Commun. 2020 Sep 21;11:4739. doi: 10.1038/s41467-020-18550-1 (PMC7505982; doi:10.1038/s41467-020-18550-1)
Supplement: Supplementary file 5 — Supplementary Data 1 [file 41467_2020_18550_MOESM5_ESM.xlsx]

## Sheet: Water Buffalo XPEHH peaks
chromosome	start	end	width	Comp	Overlap	geneIDs
1	2133743	2287961	154219	Banni_Pandharpuri	YES	NA
1	13465754	13676566	210813	Surti_Pandharpuri	YES	LOC112582978
1	25203389	25916529	713141	Murrah_Banni, Surti_Banni	YES	FGF20, MICU3, ZDHHC2, CNOT7, VPS37A, MTMR7, TRNAE-UUC, SLC7A2, LOC112583581, PDGFRL
1	27622749	27995116	372368	Surti_Med	NO	TRIML1, TRIML2
1	99412495	100362225	949731	Jaffrabadi_Banni	YES	LOC112587334
1	108117558	109112876	995319	Surti_Banni	YES	IGSF11, C1H3orf30, UPK1B, B4GALT4, ARHGAP31, TMEM39A, POGLUT1, TIMMDC1, CD80, ADPRH, PLA1A
1	136477787	137661689	1183903	Murrah_Pandharpuri, Banni_Pandharpuri	YES	NAALADL2, LOC112587481, LOC112584506, LOC112587445
1	137928145	138745987	817843	Surti_Banni	NO	NLGN1
1	145955629	146183088	227460	Jaffrabadi_Bhadawari	YES	BCHE
1	158095745	158406411	310667	Murrah_Med	NO
1	167422093	168852810	1430718	Bhadawari_Pandharpuri, Murrah_Pandharpuri, Surti_Pandharpuri, Banni_Pandharpuri	YES	TRNAC-ACA
1	169777625	170564371	786747	Banni_Med	NO	SLC9A9, LOC102409826, LOC112586268, TRNAM-CAU, CHST2, U2SURP, PAQR9
1	176177685	176793339	615655	Jaffrabadi_Surti	YES	TRNAG-CCC, LOC112587393, IL20RB, NCK1
1	192247230	192606208	358979	Bhadawari_Murrah	YES	LOC102392156, LOC112586979, LOC112586980
2	13913	798028	784116	Bhadawari_Med	YES	LOC112578901, DUSP22, LOC112578902, IRF4, EXOC2, FOXQ1, LOC102401136, LOC102401354
2	134878069	137351287	2473219	Murrah_Pandharpuri	YES	TRNAS-GGA, SLC39A10, DNAH7
2	149978949	150730121	751173	Jaffrabadi_Banni, Surti_Banni	NO	LOC112583173, LOC102395555, TRNAC-GCA, MAP2, UNC80
2	153332597	153574904	242308	Jaffrabadi_Surti	NO	ERBB4
2	171194638	172397989	1203352	Jaffrabadi_Pandharpuri, Murrah_Med	YES	SP110, SP140, LOC112582940, LOC112582941, LOC102401027, LOC102398746, CAB39, ITM2C, LOC112583154, GPR55, SPATA3, LOC112582942, C2H2orf72, PSMD1, HTR2B, ARMC9, LOC112583060, B3GNT7, NCL, LOC112583072, LOC112583095, LOC112583087, LOC102400360, NMUR1, TRNAC-ACA, TEX44
3	11208472	12319418	1110947	Murrah_Banni, Murrah_Pandharpuri, Murrah_Med	YES	LOC102410316, ENDOV, TRNAC-GCA, NPTX1, RPTOR, LOC102413618, LOC112583631, CHMP6, LOC112583632, BAIAP2, AATK, PVALEF, CEP131, TEPSIN, NDUFAF8, SLC38A10, BAHCC1, ACTG1, FSCN2, FAAP100, NPLOC4, TSPAN10, PDE6G, OXLD1, CCDC137, ARL16, HGS, MRPL12, SLC25A10, LOC102412508, GCGR, MCRIP1
3	43460551	44033349	572799	Jaffrabadi_Surti	NO	LOC102404992, SLC46A1, SARM1, VTN, SEBOX, LOC112583770, TMEM199, POLDIP2, TNFAIP1, IFT20, TMEM97, NLK, LYRM9, NOS2, LGALS9
3	51010191	51893807	883617	Bhadawari_Murrah, Bhadawari_Surti	YES	APPBP2, PPM1D, BCAS3, LOC112584064, LOC102396912, TBX2, TBX4
3	55608233	56478780	870548	Jaffrabadi_Banni, Bhadawari_Banni	YES	SCPEP1, LOC102412582, COIL, TRIM25, DGKE, LOC102403104, NOG, ANKFN1
3	81689786	82265399	575614	Jaffrabadi_Pandharpuri	YES	LOC112583540
3	88818958	89101668	282711	Murrah_Pandharpuri, Surti_Pandharpuri, Banni_Pandharpuri	YES	ADAMTSL1, LOC112583462
3	143232371	143653576	421206	Bhadawari_Surti	YES	DAPK1, TRNAY-AUA, CTSL, FBP2, FBP1
4	2764611	2948195	183585	Murrah_Med	YES	TBC1D22A
4	23154557	23482253	327697	Surti_Banni	YES	GPRC5A, TRNAE-CUC, GPRC5D, HEBP1, LOC112584497, FAM234B, GSG1
4	47989170	50082143	2092974	Jaffrabadi_Pandharpuri	YES	LARGE1, LOC112584735, LOC112584861, LOC102399749, LOC102400081, LOC102400408, SYN3, TIMP3, LOC112584522, LOC112584523, FBXO7, BPIFC, RTCB, ASCL4, PRDM4, LOC112584524, PWP1, BTBD11, TRNAE-CUC, LOC112584525, CRY1, MTERF2, TMEM263, RIC8B, LOC112584527, RFX4
4	63803603	64555322	751720	Bhadawari_Surti	NO	LOC102392189, LOC102392517, GPR182, ZBTB39, TAC3, MYO1A, NEMP1, LOC112584551, NAB2, STAT6, LOC102396058, LOC112584798, LRP1, NXPH4, SHMT2, NDUFA4L2, LOC112584553, STAC3, R3HDM2, LOC112584554, INHBC, INHBE, GLI1, ARHGAP9, MARS, DDIT3, MBD6, DCTN2, KIF5A, PIP4K2C, DTX3, ARHGEF25, SLC26A10, B4GALNT1, OS9, LOC112584555, AGAP2, TSPAN31, CDK4
4	71990206	72899430	909225	Jaffrabadi_Med, Bhadawari_Pandharpuri, Bhadawari_Med, Murrah_Med, Surti_Med, Banni_Med	YES	LOC112584565, HMGA2, LLPH, TMBIM4, LOC102396915, IRAK3, TRNAK-CUU, HELB, GRIP1, LOC112584844
4	73139661	73730565	590905	Murrah_Banni	NO	LOC102414765
4	97406891	98296976	890086	Bhadawari_Surti	YES	EEA1, PLEKHG7, TRNAW-CCA, LOC112584627, LOC102398307, LOC102398527, BTG1, LOC102399387
4	99902427	102287075	2384649	Jaffrabadi_Surti, Jaffrabadi_Pandharpuri, Bhadawari_Pandharpuri, Murrah_Banni, Murrah_Pandharpuri, Surti_Banni, Surti_Pandharpuri, Banni_Pandharpuri	YES	LOC112584634, LOC112584635, LOC112584843, ATP2B1, LOC112584838, POC1B, LOC102392369, LOC112584793, LOC102393752, DUSP6, LOC112584637, LOC112584639, LOC112584638, LOC112584640, LOC102391483, TRNAG-CCC, LOC112584641, KITLG, TMTC3, CEP290
4	144483739	145101707	617969	Bhadawari_Pandharpuri	YES	STOX1, DDX50, DDX21, KIF1BP, SRGN, LOC112584822, LOC112584821, VPS26A, LOC112584685, SUPV3L1, HKDC1, HK1, TACR2, LOC112584687
4	154558302	155152202	593901	Surti_Pandharpuri	NO	LOC112584706, TMEM254, LOC102416257, LOC102408106, LOC112584707, LOC102407767, LOC102395128, LOC102392340, LOC102415932, LOC102415160, LOC102414600, MAT1A, DYDC1, DYDC2, FAM213A
4	162829619	164097767	1268149	Murrah_Med	YES	C4H10orf71, DRGX, ERCC6, LOC112584749, SLC18A3, CHAT, C4H10orf53, OGDHL, PARG, LOC102396103, LOC112584797, NCOA4, MSMB, LOC112584367, LOC102399277, LOC102397660, ZFAND4, MARCH8, ALOX5, LOC102401228, LOC102398951, LOC102404647, LOC102393825, LOC102401268, ZNF22, LOC102403213, RASSF4, DEPP1, TMEM72
5	18466199	20154583	1688385	Jaffrabadi_Banni, Bhadawari_Pandharpuri, Surti_Pandharpuri, Banni_Pandharpuri	YES	IER5, LOC102411787, STX6, LOC112585059, KIAA1614, LOC112585060, XPR1, ACBD6, LHX4, QSOX1, CEP350, TOR1AIP1, LOC102405684, LOC112577625, FAM163A, TDRD5
5	22769139	23479858	710720	Bhadawari_Surti, Bhadawari_Banni	NO	ASTN1, LOC112585067, PAPPA2, TRNAG-CCC
5	46647715	47344979	697265	Pandharpuri_Med	YES	PLD5, LOC112585336, CEP170, SDCCAG8
5	82015663	83314649	1298987	Banni_Pandharpuri	YES	NOX4, TYR, LOC112585136, GRM5, LOC112585137, LOC112585138, LOC102399393, LOC112584986, CTSC, RAB38
5	104202825	104749803	546979	Bhadawari_Surti, Surti_Med	YES	ROBO3, ROBO4, TRNAC-ACA, HEPACAM, CCDC15, SLC37A2, TRNAE-CUC, TMEM218, PKNOX2
5	118924039	119699746	775708	Jaffrabadi_Murrah, Jaffrabadi_Surti, Jaffrabadi_Banni	YES	NAA40, LOC102406763, OTUB1, MACROD1, FLRT1, LOC112585207, STIP1, FERMT3, TRPT1, NUDT22, DNAJC4, VEGFB, FKBP2, PPP1R14B, PLCB3, TRNAA-UGC, BAD, GPR137, KCNK4, CATSPERZ, ESRRA, TRMT112, PRDX5, CCDC88B, RPS6KA4, LOC112585000, SLC22A11, SLC22A12, NRXN2, RASGRP2, PYGM, SF1, LOC112585208, LOC112585210, MAP4K2, MEN1, TRNAE-CUC, CDC42BPG
5	125026808	125421538	394731	Bhadawari_Surti	YES	OSBPL5, LOC102404009, CARS, NAP1L4, PHLDA2, SLC22A18, CDKN1C, KCNQ1
6	8716790	9147283	430494	Banni_Med	NO	CD48, SLAMF1, LOC112585525, CD84, SLAMF6, VANGL2, NHLH1, NCSTN
6	27762329	29781319	2018991	Jaffrabadi_Murrah, Jaffrabadi_Surti, Jaffrabadi_Banni, Bhadawari_Murrah, Bhadawari_Banni, Murrah_Banni	YES	NGF, LOC112585584, TSPAN2, TSHB, SYCP1, LOC112585841, SIKE1, CSDE1, NRAS, AMPD1, DENND2C, BCAS2, TRIM33, SYT6, OLFML3, HIPK1, LOC102404139, DCLRE1B, AP4B1, BCL2L15, PTPN22, LOC112585804, RSBN1, LOC102407910, PHTF1, MAGI3
6	31514839	32779628	1264790	Surti_Pandharpuri	YES	LOC102395796, LOC112585594, C6H1orf162, ATP5PB, WDR77, OVGP1, LOC102399181, LOC102399512, LOC102401144, PIFO, CHIA, LOC112585477, CHI3L2, LOC112585595, DENND2D, CEPT1, DRAM2, LRIF1, LOC112585827, CD53, LOC102411399, TRNAK-UUU, KCNA3, KCNA2, KCNA10
6	47042841	48007455	964615	Banni_Pandharpuri	NO	LOC112585875
6	102698411	103212985	514575	Jaffrabadi_Banni, Murrah_Banni	YES	LOC102392042, SLC2A1, LOC112585700, ZNF691, ERMAP, SVBP, TMEM269, C6H1orf50, P3H1, CLDN19, YBX1, PPIH, CCDC30, PPCS, ZMYND12
7	26519274	30574787	4055514	Jaffrabadi_Murrah, Jaffrabadi_Surti, Jaffrabadi_Banni, Bhadawari_Murrah, Bhadawari_Banni, Bhadawari_Pandharpuri, Murrah_Surti, Murrah_Pandharpuri, Murrah_Med, Banni_Pandharpuri, Banni_Med	YES	SCARB2, NUP54, ART3, CXCL11, CXCL10, CXCL9, TRNASTOP-UCA, SDAD1, NAAA, PPEF2, LOC112586164, LOC112586307, USO1, LOC112586165, G3BP2, CDKL2, ODAPH, THAP6, RCHY1, PARM1, BTC, AREG, EREG, LOC112586166, EPGN, MTHFD2L, LOC102416225, LOC102415899, LOC102415563, LOC102415247, LOC102414909, PPBP, CXCL6, LOC102413257, LOC112586168, CXCL8, LOC112586170, RASSF6, LOC102411166, AFM, AFP, ALB, ANKRD17, LOC1023…
7	45224757	45527963	303207	Jaffrabadi_Banni	YES	LOC102398050, REST, LOC102396469, LOC112586304, HOPX, THEGL
7	68233904	68907769	673866	Banni_Pandharpuri	YES	LOC112586297
7	102178750	102475473	296724	Jaffrabadi_Bhadawari	NO	STPG2, LOC102407703
7	104849541	105158239	308699	Bhadawari_Banni	NO	BMPR1B
7	105312281	106114270	801990	Bhadawari_Banni, Murrah_Banni	NO	PDLIM5, HPGDS, SMARCAD1, LOC102415909, LOC112586253
8	15398536	15893151	494616	Jaffrabadi_Bhadawari	NO	UMAD1, LOC112586445, GLCCI1, ICA1
8	25316114	25987095	670982	Murrah_Banni	NO	LOC102395434, LOC102395971, AHR, LOC112586686, LOC112586459, LOC112586460
8	74538200	75241454	703255	Jaffrabadi_Surti, Jaffrabadi_Banni, Jaffrabadi_Pandharpuri	YES	LOC112586698, TNS3, LOC102395505, TRNAI-AAU, LOC112586518, TRNAK-CUU
8	85378148	86225553	847406	Jaffrabadi_Bhadawari	YES	CPED1, LOC112586676, WNT16, FAM3C, LOC112586533, PTPRZ1
8	92349190	93089279	740090	Bhadawari_Pandharpuri	YES	LOC102403961, IMPDH1, HILPDA, FAM71F2, FAM71F1, CALU, OPN1SW, TRNAP-AGG, CCDC136, FLNC, ATP6V1F, ATP6V1FNB, LOC112586538, LOC102398572, IRF5, TNPO3, TSPAN33, SMO, AHCYL2
9	1754187	2328156	573970	Bhadawari_Murrah, Bhadawari_Banni	YES	MAN2A1, LOC112586801, PJA2
9	106743656	107138415	394760	Bhadawari_Murrah	NO	LOC102408093, LOC112587204, JMJD4, SNAP47, LOC112587022, PRSS38, LOC112587050, WNT9A
10	267335	2211042	1943708	Murrah_Pandharpuri, Surti_Pandharpuri, Banni_Pandharpuri	YES	LOC112587306, LOC112587305, ERMARD, TCTE3, LOC112587307, PHF10, C10H6orf120, WDR27, LOC112587310, LOC112587309, LOC102414592, THBS2, SMOC2, DACT2, LOC102406608, FRMD1, KIF25, AFDN, LOC112587311, UNC93A, TTLL2, LOC102407667, LOC112587312, GPR31, CCR6, LOC112587314, LOC112587313, LOC102396711, FGFR1OP, RNASET2
10	23253477	23897045	643569	Bhadawari_Banni	YES	FUCA2, PEX3, TRNAC-GCA, ADAT2, AIG1, HIVEP2
10	35563081	36066942	503862	Jaffrabadi_Murrah	NO	TMEM200A, SAMD3, L3MBTL3
10	55239028	56115600	876573	Bhadawari_Murrah, Murrah_Surti, Murrah_Pandharpuri	YES	LOC112587668, LOC112587470, GRIK2
10	84002334	84824936	822603	Banni_Pandharpuri	YES	BCKDHB, LOC112587545, LOC112587546, TTK, ELOVL4
10	91466552	92185116	718565	Bhadawari_Med, Murrah_Med, Surti_Med, Pandharpuri_Med	YES	DDX43, DPPA5, KHDC3L, KHDC1, KCNQ5
11	1804995	2251171	446177	Jaffrabadi_Banni, Murrah_Banni, Banni_Pandharpuri	YES	TRNAC-GCA, FOXN3
11	2377492	2758868	381377	Bhadawari_Med, Murrah_Med, Surti_Med, Pandharpuri_Med	YES	FOXN3, TTC8
11	4022754	4870909	848156	Bhadawari_Med	YES	NA
11	6384982	6876923	491942	Jaffrabadi_Surti, Murrah_Surti	NO	LOC112587768
11	15677475	15942425	264951	Jaffrabadi_Banni	YES	GPATCH2L, LOC102389727, IFT43, LOC112587786, TGFB3
11	18872331	19541301	668971	Bhadawari_Murrah	YES	DPF3, RGS6, TRNAE-UUC
11	68375087	68853270	478184	Surti_Banni	YES	NA
11	69236299	69601537	365239	Surti_Banni	YES	RASGRP1, FAM98B, LOC112577900, SPRED1, LOC112577866, LOC112587864
11	80025438	80428042	402605	Bhadawari_Pandharpuri	YES	LOC112587987, LOC112587978, LOC102395576, LOC102395239, LOC112587985, LOC102393357, LOC112587998, LOC112587977, LOC112577678, LOC112587995, LOC112587994, LOC112587993, LOC102390386, LOC102393682, LOC112577695, LOC112587997, LOC102394335, LOC102390731, LOC102392064, LOC102391847, LOC102390947
12	8748173	10104667	1356495	Murrah_Surti, Murrah_Pandharpuri	YES	LOC102410215, LOC102410447, POU3F3, LOC112578004, MRPS9, GPR45, TGFBRAP1, LOC112578005, C12H2orf49, FHL2, LOC112578006, TACR1, POLE4, LOC112578315, HK2, LOC102414385, SEMA4F, M1AP, DOK1, LOXL3, HTRA2, AUP1, DQX1, TLX2, PCGF1, LBX2, TTC31, CCDC142, MRPL53, MOGS, WBP1, INO80B, LOC102394190, RTKN, WDR54, C12H2orf81, LOC102397135
12	20811422	21751111	939690	Jaffrabadi_Banni	YES	LOC112578313, LOC112578024, GALM, LOC112578025, SRSF7, GEMIN6, DHX57, MORN2, ARHGEF33, SOS1, CDKL4, MAP4K3, LOC112578316, LOC112578029
12	81059344	81379783	320440	Jaffrabadi_Surti	NO	LOC112578114
12	94771431	96515859	1744429	Jaffrabadi_Bhadawari, Bhadawari_Pandharpuri	YES	NEK6, PSMB7, LOC112578234, ADGRD2, NR5A1, NR6A1, LOC102389717, OLFML2A, WDR38, RPL35, ARPC5L, GOLGA1, SCAI, PPP6C, RABEPK, HSPA5, GAPVD1, LOC112578317, LOC112578293, MAPKAP1, LOC112578142, PBX3
13	24937852	25655301	717450	Murrah_Pandharpuri	YES	GPC5, LOC112578550, LOC112578423
13	31775575	33339641	1564067	Jaffrabadi_Surti, Jaffrabadi_Banni, Jaffrabadi_Pandharpuri, Pandharpuri_Med	NO	TRNAC-GCA, SLITRK1, TRNAC-ACA
13	60307947	60748310	440364	Murrah_Surti	YES	HMGB1, TRNAC-GCA, USPL1, TRNAN-GUU, ALOX5AP, LOC112578462, MEDAG
13	63717790	65263053	1545264	Jaffrabadi_Surti, Jaffrabadi_Pandharpuri	YES	LOC102414025, TRNAY-AUA, TRNAC-GCA, NBEA, LOC112578536, MAB21L1, DCLK1
14	8476701	9057268	580568	Jaffrabadi_Banni, Murrah_Banni	NO	CDH22, LOC112578936, CD40, NCOA5, SLC12A5, LOC102414863, MMP9, LOC102413215, LOC112578689, ZNF335, PCIF1, PLTP, CTSA, NEURL2, SPATA25, ZSWIM1, ZSWIM3, ACOT8, SNX21, TNNC2, UBE2C, DNTTIP1, WFDC3, LOC112578690, SPINT4, WFDC13, WFDC10B, WFDC11, LOC112578692, LOC102405698
14	11702345	11889442	187098	Surti_Pandharpuri	YES	LOC112578702, LOC112578703, PTPRT
14	19095930	20109234	1013305	Bhadawari_Murrah, Murrah_Banni	YES	MMP24, PROCR, TRNAC-ACA, EDEM2, TRPC4AP, MYH7B, LOC112578729, GSS, ACSS2, GGT7, NCOA6, TP53INP2, PIGU, MAP1LC3A, DYNLRB1, LOC112578730, ITCH, LOC112578732, LOC112578733, TRNAG-CCC, AHCY, ASIP, LOC112578981, LOC112579002
15	38386282	39456533	1070252	Jaffrabadi_Bhadawari, Jaffrabadi_Pandharpuri, Jaffrabadi_Med, Murrah_Med	YES	ZNF704, LOC112579154, LOC102406647, LOC112579155, ZBTB10, TPD52, LOC112579156, MRPS28, LOC102414225, HEY1, LOC102409395, STMN2
15	66985838	67377601	391764	Jaffrabadi_Banni	YES	MTSS1, LOC112579209, ZNF572, SQLE, WASHC5
16	34249086	34888978	639893	Jaffrabadi_Bhadawari	YES	LOC102409196, LOC112579331, LOC102402285, LOC102401960, TRIM68, LOC102400888, LOC102406614, LOC102408879, LOC102399894, LOC112579445, LOC102399578, LOC102408555, LOC112579446, LOC112579332, LOC112579447, LOC102398927, TRNAG-CCC, LOC112579335, LOC112579449, LOC112579450, LOC102391777, LOC102408212, LOC112579451, LOC112579340, LOC112579455, LOC112579456, LOC112579343, LOC112579457
16	36933590	39861850	2928261	Jaffrabadi_Bhadawari, Jaffrabadi_Murrah, Jaffrabadi_Surti, Jaffrabadi_Banni, Bhadawari_Murrah, Bhadawari_Surti, Murrah_Pandharpuri, Surti_Med, Banni_Pandharpuri	YES	LOC102396802, LOC112579757, LOC102402176, LOC102397107, UBQLNL, LOC102403151, LOC102403469, LOC102403787, LOC112579506, LOC102397431, LOC102403687, TRIM6, LOC102413390, LOC102394761, LOC102393893, LOC102393048, LOC102393569, LOC112579371, LOC102392712, LOC102392069, LOC102397388, LOC102397055, LOC102396747, LOC102396442, LOC102391729, LOC102391401, LOC102395821, LOC102395504, LOC112579507, LOC112…
16	40104449	40408517	304069	Jaffrabadi_Pandharpuri	YES	LOC102403539, LOC102403215, LOC102402883, LOC102407305, LOC102402555, LOC112579662, LOC102402241, LOC112579664, LOC112579665, LOC102401050, LOC102396850, LOC112579666, LOC102400718, LOC102396536, NLRP10, EIF3F
17	16298995	17084676	785682	Bhadawari_Murrah	YES	SRRM4, HSPB8, LOC112579927, CCDC60
17	22658318	22892120	233803	Murrah_Surti, Murrah_Pandharpuri	NO	TMEM132B
18	12525875	15568349	3042475	Bhadawari_Murrah, Bhadawari_Banni, Bhadawari_Pandharpuri, Murrah_Surti, Surti_Banni, Surti_Pandharpuri	YES	C18H16orf95, FBXO31, LOC112580214, MAP1LC3B, ZCCHC14, LOC112580215, LOC112580216, JPH3, LOC102396713, KLHDC4, SLC7A5, LOC112580217, CA5A, BANP, ZNF469, ZFPM1, LOC112580218, ZC3H18, LOC112580219, IL17C, LOC102413072, MVD, SNAI3, LOC102410978, RNF166, CTU2, PIEZO1, CDT1, APRT, GALNS, TRAPPC2L, PABPN1L, CBFA2T3, LOC112580222, ACSF3, CDH15, SLC22A31, ANKRD11, LOC112580223, SPG7, RPL13, LOC112580478, …
18	21095762	22936877	1841116	Jaffrabadi_Pandharpuri, Murrah_Pandharpuri, Banni_Pandharpuri	YES	LOC112580230, LOC102414666, CHD9, RBL2, AKTIP, TRNAC-ACA, LOC112580231, RPGRIP1L, FTO, LOC112580232, TRNAG-UCC, LOC112580496, TRNAE-CUC, IRX3, LOC102404867, LOC102405195, IRX5
18	23499988	24257509	757522	Bhadawari_Banni	YES	LOC102403096, LOC102402768, TRNASTOP-UCA, LOC112580110, LOC102399426, LOC102399099, LOC102398781, LOC102398455, BBS2, LOC112580236, OGFOD1, LOC112580507, NUDT21, AMFR, GNAO1, CES5A
19	6100220	6748158	647939	Bhadawari_Murrah, Bhadawari_Banni	NO	MSX2, FAM169A, NSA2, GFM2, LOC102407744, LOC102398732, LOC102398516, ENC1
19	9023231	9277672	254442	Jaffrabadi_Surti	NO	PTCD2, MRPS27, MAP1B
19	25396922	25978263	581342	Bhadawari_Banni	NO	LOC112580672, MOCS2, LOC112580624, ITGA2, ITGA1
19	31394785	33107556	1712772	Jaffrabadi_Surti, Murrah_Surti, Surti_Banni	YES	SELENOP, CCDC152, LOC112580628, GHR, FBXO4, C19H5orf51, OXCT1, TRNAY-GUA, PLCXD3, C6
19	69534533	70737290	1202758	Jaffrabadi_Pandharpuri, Murrah_Surti, Surti_Banni, Surti_Pandharpuri	YES	LOC112580653, LOC112580664, IRX2, IRX4, LOC112580698, NDUFS6, MRPL36
20	7616876	7891281	274406	Jaffrabadi_Bhadawari	NO	LOC102389634, VRK1
20	32545806	33289791	743986	Murrah_Pandharpuri	NO	NOVA1, LOC112580886
20	49759867	49938639	178773	Jaffrabadi_Bhadawari	NO	LOC112580801, TRNAC-GCA, LOC102403370, LOC102403696, LOC102404021, LOC102405685
21	5490968	5731338	240371	Jaffrabadi_Murrah	NO	LOC102392861
21	23751413	25655451	1904039	Pandharpuri_Med	YES	CNTN4, CNTN6, LOC112581311, LOC112581264, LOC102406030
21	39185474	39495882	310409	Murrah_Surti	YES	PTPRG
22	1234431	1920516	686086	Surti_Banni	NO	ZCCHC2, LOC112581446, TNFRSF11A, RELCH, LOC112581487, LOC112581370, PIGN, LOC102398403, RNF152, LOC112581361
22	11073687	11463868	390182	Jaffrabadi_Murrah	NO	LOC102403707
22	24361066	24783586	422521	Surti_Pandharpuri	YES	DLGAP1, LOC112581493, LOC112581415, LOC112581385, TGIF1, LOC112581390, LOC102400074, LOC102400287, LOC102400830, MYOM1
22	60026596	60312164	285569	Jaffrabadi_Murrah, Murrah_Pandharpuri	YES	NA
23	26447890	26811854	363965	Murrah_Surti	YES	NA
23	37435762	38278620	842859	Jaffrabadi_Murrah	YES	RAB11FIP2, LOC112581617, LOC112581608, LOC112581642, FAM204A
23	44552156	45153931	601776	Jaffrabadi_Bhadawari, Jaffrabadi_Banni, Bhadawari_Murrah, Bhadawari_Pandharpuri, Murrah_Banni	YES	TEX36, LOC112581600, LOC112581646, EDRF1, LOC112581580, UROS, BCCIP, DHX32, TRNAE-CUC, FANK1, ADAM12
23	48352855	49153238	800384	Murrah_Pandharpuri, Banni_Pandharpuri	YES	MGMT, LOC112581536, EBF3, C23H10orf143, GLRX3, LOC102405198
24	6002515	6647274	644760	Murrah_Med	YES	LOC102406240, LOC102406779, LOC102413881, TRIM4, GJC3, AZGP1, ZKSCAN1, LOC112581780, ZNF3, COPS6, MCM7, AP4M1, TAF6, CNPY4, MBLAC1, PILRB, LOC102413566, LAMTOR4, C24H7orf43, GAL3ST4, GPC2, STAG3, LOC102410880, PVRIG, PILRA, ZCWPW1, LOC112581905, MEPCE, PPP1R35, LOC102406855, C24H7orf61, TSC22D4, NYAP1, LOC112581908, AGFG2, LOC102404040, SAP25, LRCH4, FBXO24, PCOLCE, MOSPD3, TFR2, LOC112581864, LO…
