# Supplementary material for: Whole genome analysis of water buffalo and global cattle breeds highlights convergent signatures of domestication
Source: Nat Commun. 2020 Sep 21;11:4739. doi: 10.1038/s41467-020-18550-1 (PMC7505982; doi:10.1038/s41467-020-18550-1)
Supplement: Supplementary file 6 — Supplementary Data 2 [file 41467_2020_18550_MOESM6_ESM.xlsx]

## Sheet: Water Buffalo XPCLR peaks
chromosome	start	end	width	Comp	Overlap	geneIDs
1	2125000	2145000	20001	Pandharpuri_Banni	NO	ZNF385D
1	2265000	2285000	20001	Pandharpuri_Banni	NO	#N/A
1	13465000	13665000	200001	Pandharpuri_Banni, Pandharpuri_Surti	NO	LOC112582978
1	13805000	14085000	280001	Med_Banni, Med_Jaffrabadi, Med_Murrah	NO	#N/A
1	17845000	18005000	160001	Med_Bhadawari, Med_Murrah	NO	#N/A
1	23225000	23465000	240001	Pandharpuri_Murrah	NO	SGCZ
1	24365000	24525000	160001	Pandharpuri_Bhadawari	NO	LOC102408128
1	25545000	25765000	220001	Pandharpuri_Murrah	NO	ZDHHC2, CNOT7, VPS37A, MTMR7, TRNAE-UUC
1	29025000	29245000	220001	Pandharpuri_Surti	NO	LOC102416201, FAT1, MTNR1A
1	31365000	31525000	160001	Pandharpuri_Banni	NO	LOC102394225, LOC102394527, WWC2, TRNAW-CCA
1	33345000	33465000	120001	Jaffrabadi_Banni	NO	TENM3
1	33665000	33865000	200001	Med_Banni	NO	TENM3
1	33945000	34065000	120001	Jaffrabadi_Banni	NO	TENM3
1	37805000	37965000	160001	Surti_Banni	NO	SPCS3, ASB5, SPATA4, WDR17
1	42825000	43085000	260001	Med_Jaffrabadi	NO	#N/A
1	47265000	47705000	440001	Bhadawari_Banni, Bhadawari_Jaffrabadi, Bhadawari_Murrah	NO	C1H21orf62, PAXBP1, SYNJ1, CFAP298, EVA1C
1	50605000	50765000	160001	Med_Jaffrabadi	NO	GRIK1
1	54025000	54145000	120001	Pandharpuri_Jaffrabadi	NO	ADAMTS5
1	58965000	59105000	140001	Murrah_Banni	NO	#N/A
1	59285000	59425000	140001	Surti_Murrah	NO	#N/A
1	61605000	61785000	180001	Pandharpuri_Banni, Pandharpuri_Surti	NO	#N/A
1	64405000	64545000	140001	Pandharpuri_Med	NO	#N/A
1	67945000	68065000	120001	Murrah_Banni	NO	#N/A
1	68625000	68925000	300001	Med_Banni, Med_Murrah, Pandharpuri_Med	NO	#N/A
1	72085000	72205000	120001	Pandharpuri_Surti	NO	ROBO1
1	75025000	75625000	600001	Med_Banni, Med_Bhadawari	NO	#N/A
1	79805000	79965000	160001	Jaffrabadi_Banni	NO	VGLL3
1	81425000	81705000	280001	Med_Murrah	NO	#N/A
1	84385000	84525000	140001	Med_Bhadawari	NO	#N/A
1	87265000	87425000	160001	Murrah_Banni	NO	LOC102398029, LOC102403217, LOC112587048, LOC112587065, LOC112587094, LOC102414616
1	92325000	92505000	180001	Surti_Jaffrabadi, Surti_Murrah	NO	#N/A
1	93765000	93945000	180001	Jaffrabadi_Murrah, Surti_Bhadawari	NO	TRNAR-GCG
1	96585000	96645000	60001	Bhadawari_Banni, Bhadawari_Jaffrabadi, Bhadawari_Murrah	NO	LOC102388954
1	96725000	96785000	60001	Bhadawari_Banni, Bhadawari_Jaffrabadi, Bhadawari_Murrah	NO	CCDC54
1	99665000	99945000	280001	Bhadawari_Murrah, Jaffrabadi_Banni, Jaffrabadi_Murrah, Pandharpuri_Murrah	NO	#N/A
1	102705000	102845000	140001	Med_Banni	NO	BOC, CFAP44
1	103105000	103485000	380001	Med_Banni, Med_Jaffrabadi, Med_Murrah	NO	USF3, LOC102396662, LOC112584611, NAA50, ATP6V1A, GRAMD1C, ZDHHC23, CCDC191
1	105345000	105465000	120001	Bhadawari_Murrah	NO	LSAMP
1	111585000	111625000	40001	Surti_Bhadawari	NO	CCDC58, FAM162A
1	111745000	111785000	40001	Surti_Bhadawari	NO	PARP9, DTX3L
1	112845000	112905000	60001	Surti_Bhadawari	NO	MYLK
1	114665000	114865000	200001	Bhadawari_Banni, Pandharpuri_Bhadawari	NO	LOC112585014, LOC112585019, SNX4, OSBPL11
1	116185000	116325000	140001	Bhadawari_Banni	NO	SENP5, NCBP2, NCBP2-AS2, PIGZ, MELTF, DLG1
1	125305000	125445000	140001	Bhadawari_Banni	NO	KNG1, HRG, FETUB, AHSG
1	125805000	125945000	140001	Med_Jaffrabadi	NO	DGKG
1	127785000	128025000	240001	Surti_Med	NO	VWA5B2, LOC112585503, ABCF3, AP2M1, DVL3, EIF2B5, LOC102399663, HTR3E, LOC102398799, LOC102398475, ABCC5
1	128465000	128485000	20001	Pandharpuri_Bhadawari	NO	LOC102403745, LOC112587424, LOC112587491
1	128565000	128605000	40001	Pandharpuri_Bhadawari	NO	MCF2L2
1	129425000	129585000	160001	Jaffrabadi_Murrah	NO	#N/A
1	133465000	133745000	280001	Med_Bhadawari, Med_Murrah	NO	LOC112585596
1	135785000	136105000	320001	Med_Banni, Med_Jaffrabadi	NO	LOC112587532, NAALADL2
1	136285000	136465000	180001	Pandharpuri_Banni, Pandharpuri_Bhadawari, Pandharpuri_Jaffrabadi, Pandharpuri_Murrah	NO	NAALADL2
1	136665000	136925000	260001	Pandharpuri_Jaffrabadi, Pandharpuri_Murrah	NO	NAALADL2
1	137225000	137385000	160001	Murrah_Banni, Pandharpuri_Bhadawari	NO	NAALADL2, LOC112587445
1	139905000	140065000	160001	Bhadawari_Murrah	NO	FNDC3B, LOC102414166
1	144925000	145085000	160001	Jaffrabadi_Banni	NO	#N/A
1	145165000	145285000	120001	Surti_Jaffrabadi	NO	#N/A
1	157385000	157645000	260001	Pandharpuri_Banni, Pandharpuri_Jaffrabadi	NO	#N/A
1	161225000	161385000	160001	Murrah_Banni, Surti_Murrah	NO	MED12L, P2RY12, P2RY13, GPR87, P2RY14
1	163765000	163905000	140001	Surti_Murrah	NO	CPA3, CPB1
1	165185000	165305000	120001	Med_Bhadawari	NO	#N/A
1	165885000	166145000	260001	Bhadawari_Banni, Bhadawari_Jaffrabadi, Bhadawari_Murrah	NO	#N/A
1	166265000	166445000	180001	Bhadawari_Banni	NO	PLSCR5
1	167205000	167345000	140001	Pandharpuri_Surti	NO	#N/A
1	167465000	167585000	120001	Jaffrabadi_Murrah	NO	#N/A
1	171185000	171305000	120001	Surti_Banni, Surti_Murrah	NO	XRN1, GK5
1	176245000	176365000	120001	Jaffrabadi_Murrah	NO	#N/A
1	177625000	177865000	240001	Pandharpuri_Banni	NO	MSL2, PPP2R3A
1	181365000	181505000	140001	Surti_Banni	NO	NPHP3, UBA5, ACAD11
1	183365000	183565000	200001	Pandharpuri_Banni	NO	NEK11, ASTE1, ATP2C1
1	191705000	191845000	140001	Pandharpuri_Jaffrabadi	NO	RUNX1, LOC112586973
1	192165000	192285000	120001	Pandharpuri_Banni	NO	LOC112586975
2	165000	465000	300001	Bhadawari_Banni, Bhadawari_Murrah	NO	DUSP22, LOC112578902, IRF4, EXOC2
2	4565000	4685000	120001	Jaffrabadi_Banni	NO	TRNAP-AGG, DSP, TRNAE-UUC, LOC112583054, SNRNP48
2	5905000	6145000	240001	Med_Bhadawari, Med_Jaffrabadi	NO	#N/A
2	13465000	13585000	120001	Pandharpuri_Jaffrabadi	NO	LOC102410567
2	18745000	19005000	260001	Med_Bhadawari, Surti_Murrah	NO	LOC112583092, NRSN1
2	19125000	19325000	200001	Med_Banni, Med_Jaffrabadi	NO	DCDC2, MRS2, LOC112583026, GPLD1, ALDH5A1, LOC112579640
2	22585000	22765000	180001	Pandharpuri_Med	NO	ZNF311, LOC112579717, LOC102412413, LOC102391140, TRNAC-ACA, LOC112578185, LOC112578681, TRNAY-AUA, LOC102407569
2	23085000	23245000	160001	Pandharpuri_Banni	NO	LOC102391645, LOC112578211, LOC102390965, LOC102390636, LOC102390301, LOC102389978, TRNAC-GCA, LOC102389321, LOC102388978, LOC112578217, LOC112578701, LOC102416430
2	32905000	33025000	120001	Pandharpuri_Murrah	NO	RCAN2, LOC102407515, ENPP5
2	33245000	33365000	120001	Surti_Murrah	NO	CLIC5
2	45605000	45745000	140001	Murrah_Banni	NO	LOC112581120, LRRC1
2	46225000	46345000	120001	Pandharpuri_Surti	NO	TINAG
2	49425000	50385000	960001	Pandharpuri_Med, Surti_Med	NO	LOC112581197, PRIM2, LOC112582999, LOC112583149, LOC112578417
2	50605000	51045000	440001	Surti_Med	NO	#N/A
2	51865000	52225000	360001	Surti_Med	NO	KHDRBS2, LOC112583048
2	53585000	53705000	120001	Surti_Murrah	NO	NIPA1, NIPA2, CYFIP1
2	56485000	56545000	60001	Surti_Bhadawari, Surti_Jaffrabadi	NO	#N/A
2	56645000	56765000	120001	Surti_Bhadawari, Surti_Jaffrabadi	NO	HS6ST1
2	57805000	57925000	120001	Pandharpuri_Surti	NO	BIN1
2	58085000	58205000	120001	Surti_Jaffrabadi	NO	NAB1, LOC102412532
2	59745000	59905000	160001	Pandharpuri_Jaffrabadi, Surti_Jaffrabadi	NO	COL5A2, COL3A1
2	59925000	60345000	420001	Surti_Banni, Surti_Bhadawari, Surti_Murrah	NO	LOC112578436, GULP1
2	60465000	60745000	280001	Surti_Banni, Surti_Bhadawari, Surti_Jaffrabadi	NO	GULP1, LOC112583038
2	61825000	61965000	140001	Pandharpuri_Surti	NO	#N/A
2	62085000	62205000	120001	Surti_Med	NO	FAM171B, ITGAV
2	72725000	72945000	220001	Med_Bhadawari, Med_Murrah	NO	LOC102412558
2	76065000	76245000	180001	Jaffrabadi_Murrah, Med_Murrah	NO	RAPGEF4
2	77485000	77705000	220001	Med_Banni, Med_Bhadawari	NO	METTL8, LOC112581802
2	77965000	78125000	160001	Med_Bhadawari	NO	LOC102403514, GORASP2, LOC112583151, GAD1
2	84685000	84845000	160001	Pandharpuri_Jaffrabadi, Pandharpuri_Murrah	NO	#N/A
2	85505000	85625000	120001	Pandharpuri_Surti	NO	#N/A
2	87465000	87625000	160001	Pandharpuri_Bhadawari	NO	TBR1, PSMD14, TRNAL-CAA
2	87985000	88105000	120001	Pandharpuri_Bhadawari	NO	#N/A
2	89125000	89365000	240001	Bhadawari_Banni	NO	MARCH7, BAZ2B
2	95985000	96225000	240001	Surti_Med, Surti_Murrah	NO	ARL6IP6, LOC112583020, PRPF40A, FMNL2
2	98405000	98525000	120001	Pandharpuri_Jaffrabadi	NO	#N/A
2	98765000	98985000	220001	Med_Banni	NO	LOC112582196
2	99445000	99565000	120001	Bhadawari_Jaffrabadi	NO	LYPD6B
2	102265000	102405000	140001	Bhadawari_Banni	NO	#N/A
2	103805000	103985000	180001	Pandharpuri_Surti	NO	LOC112582250
2	106965000	107105000	140001	Jaffrabadi_Banni	NO	#N/A
2	108625000	108765000	140001	Murrah_Banni	NO	LRP1B
2	109685000	109925000	240001	Pandharpuri_Banni, Pandharpuri_Bhadawari, Pandharpuri_Med, Pandharpuri_Murrah	NO	#N/A
2	115825000	115965000	140001	Pandharpuri_Bhadawari	NO	MGAT5
2	116185000	116305000	120001	Surti_Bhadawari	NO	LOC112583134
2	116565000	117525000	960001	Med_Banni, Med_Bhadawari, Med_Jaffrabadi, Med_Murrah	NO	NCKAP5
2	118125000	118265000	140001	Jaffrabadi_Murrah	NO	LOC102414731, LOC112582339, LOC112582340, ACTR3
2	122065000	122485000	420001	Pandharpuri_Banni, Pandharpuri_Bhadawari, Pandharpuri_Murrah	NO	LOC112582344, DDX18, LOC102399053, CCDC93
2	122525000	122645000	120001	Med_Jaffrabadi	NO	INSIG2
2	123025000	123165000	140001	Med_Bhadawari	NO	#N/A
2	131125000	131245000	120001	Pandharpuri_Banni	NO	#N/A
2	137065000	137205000	140001	Bhadawari_Banni, Bhadawari_Jaffrabadi	NO	SLC39A10
2	144025000	144285000	260001	Jaffrabadi_Banni	NO	ICA1L, TRNAG-CCC, LOC112582913, WDR12, CARF, NBEAL1
2	149485000	149505000	20001	Bhadawari_Murrah	NO	PIKFYVE
2	149645000	149845000	200001	Bhadawari_Jaffrabadi, Bhadawari_Murrah	NO	PTH2R
2	152345000	152485000	140001	Pandharpuri_Banni	NO	ERBB4
2	167465000	167765000	300001	Bhadawari_Banni, Med_Bhadawari, Med_Jaffrabadi, Med_Murrah	NO	TRNAC-ACA
2	170425000	170565000	140001	Surti_Murrah	NO	DNER, LOC112583031
2	171665000	171685000	20001	Murrah_Banni	NO	ITM2C
2	171885000	171905000	20001	Murrah_Banni	NO	PSMD1, HTR2B
2	171965000	172085000	120001	Murrah_Banni	NO	ARMC9, LOC112583060
2	172125000	172385000	260001	Jaffrabadi_Banni	NO	ARMC9, B3GNT7, NCL, LOC112583072, LOC112583095, LOC112583087, LOC102400360, NMUR1, TRNAC-ACA, TEX44
2	173985000	174145000	160001	Pandharpuri_Banni, Pandharpuri_Jaffrabadi, Pandharpuri_Med, Pandharpuri_Murrah, Pandharpuri_Surti	NO	RBBP4, ZBTB8OS, ZBTB8A, LOC102410373, ZBTB8B
2	175785000	175905000	120001	Med_Banni	NO	#N/A
2	185365000	185545000	180001	Jaffrabadi_Banni, Jaffrabadi_Murrah	NO	PLA2G5, LOC102402444, LOC102402530, LOC102402999, LOC112582982, LOC102402859
2	185585000	185585000	1	Jaffrabadi_Murrah	NO	#N/A
3	6645000	6765000	120001	Jaffrabadi_Banni, Jaffrabadi_Murrah	NO	LOC102409557, CD300E, RAB37, SLC9A3R1
3	6785000	6825000	40001	Jaffrabadi_Murrah	NO	TMEM104, LOC112583606
3	9205000	9585000	380001	Jaffrabadi_Banni, Jaffrabadi_Murrah	NO	LOC112583620, LOC112584152, TNRC6C, TMC6, TMC8, SYNGR2, TK1, AFMID, BIRC5, TMEM235, LOC102396503, LOC102397224
3	10585000	10705000	120001	Surti_Banni	NO	LOC112583628, ENPP7, CBX2
3	11005000	11145000	140001	Surti_Jaffrabadi	NO	CARD14, SGSH, SLC26A11, LOC102409205, LOC102409538, LOC102410316
3	18285000	18425000	140001	Bhadawari_Banni	NO	PLEKHM1, ARHGAP27, LOC112584057, LOC112584086, MAP3K14
3	22105000	22245000	140001	Surti_Murrah	NO	LOC102394385, LOC102395033, LOC112583527, LOC102395335, LOC102395996, LOC102395673, KRT40, KRT39, KRT23
3	23425000	23565000	140001	Jaffrabadi_Banni	NO	CDK12, MED1, FBXL20
3	31585000	31705000	120001	Pandharpuri_Med	NO	HS3ST3A1
3	31805000	31925000	120001	Pandharpuri_Banni, Pandharpuri_Bhadawari, Pandharpuri_Jaffrabadi	NO	LOC112583715
3	36565000	36785000	220001	Pandharpuri_Med, Pandharpuri_Murrah	NO	SLC16A11, SLC16A13, BCL6B, LOC112583745, C3H17orf49, RNASEK, LOC102398273, ALOX12, LOC102396987, LOC102397311, PELP1, ARRB2, LOC112583744, MED11, CXCL16, ZMYND15
3	37105000	37265000	160001	Pandharpuri_Jaffrabadi	NO	SCIMP, LOC102407877, RABEP1, NUP88, RPAIN
3	42125000	42285000	160001	Surti_Murrah	NO	NSRP1, EFCAB5, SSH2
3	46345000	46465000	120001	Bhadawari_Jaffrabadi	NO	ASIC2, TRNAK-UUU
3	47845000	48005000	160001	Jaffrabadi_Murrah	NO	TMEM132E, LOC112583785
3	49025000	49165000	140001	Surti_Bhadawari, Surti_Murrah	NO	LOC102415727, LOC102415400, LOC112577611, CCL3, LOC102414734, LOC102414393, LOC112583793
3	51105000	51465000	360001	Bhadawari_Murrah	NO	PPM1D, BCAS3, LOC112584064
3	51885000	52065000	180001	Med_Banni	NO	BRIP1
3	53005000	53125000	120001	Bhadawari_Jaffrabadi	NO	LOC102411776, YPEL2
3	55025000	55165000	140001	Pandharpuri_Med	NO	MSI2, LOC102405607
3	55345000	55545000	200001	Pandharpuri_Med	NO	MSI2, LOC102405064, AKAP1
3	55605000	55625000	20001	Surti_Jaffrabadi	NO	SCPEP1
3	55765000	55785000	20001	Surti_Jaffrabadi	NO	#N/A
3	56425000	56725000	300001	Bhadawari_Jaffrabadi, Murrah_Banni	NO	ANKFN1
3	58105000	58245000	140001	Surti_Bhadawari	NO	STXBP4, LOC112583821
3	58265000	58425000	160001	Surti_Med	NO	STXBP4, LOC102416224, TOM1L1
3	58645000	58705000	60001	Surti_Med	NO	LOC102390200
3	58865000	59165000	300001	Surti_Banni, Surti_Jaffrabadi	NO	#N/A
3	59285000	59325000	40001	Pandharpuri_Surti	NO	#N/A
3	59445000	59485000	40001	Pandharpuri_Surti	NO	#N/A
3	66145000	66465000	320001	Surti_Med	NO	#N/A
3	67085000	67405000	320001	Med_Banni, Med_Bhadawari, Med_Jaffrabadi	NO	GALNTL6, LOC112584083
3	68645000	68785000	140001	Bhadawari_Murrah	NO	SAP30, LOC112583830, HAND2, LOC112583831
3	70065000	70285000	220001	Bhadawari_Banni	NO	LOC112583833, LOC112583832, LOC112583834, LOC112583835, DEFB134, LOC112583836, DEFB136
3	71185000	71345000	160001	Bhadawari_Murrah	NO	XKR6, PINX1
3	73485000	73625000	140001	Bhadawari_Banni	NO	ELP3, NUGGC, LOC112583845, SCARA5
3	76605000	76625000	20001	Murrah_Banni	NO	#N/A
3	76745000	76765000	20001	Murrah_Banni	NO	#N/A
3	79685000	80025000	340001	Med_Banni, Med_Bhadawari	NO	MOB3B, EQTN, LOC112583851, TEK, IFT74, LOC112584031
3	80225000	80445000	220001	Med_Banni, Med_Jaffrabadi, Med_Murrah	NO	LOC112583852, LOC112583853, LOC112583854
3	81745000	81785000	40001	Bhadawari_Murrah	NO	#N/A
3	88825000	89085000	260001	Pandharpuri_Bhadawari, Pandharpuri_Jaffrabadi, Pandharpuri_Murrah, Pandharpuri_Surti	NO	ADAMTSL1, LOC112583462
3	89145000	89305000	160001	Med_Bhadawari	NO	ADAMTSL1
3	92265000	92445000	180001	Med_Murrah	NO	FREM1, CER1, ZDHHC21
3	96105000	96305000	200001	Pandharpuri_Bhadawari, Pandharpuri_Jaffrabadi, Pandharpuri_Murrah, Pandharpuri_Surti	NO	#N/A
3	98885000	99045000	160001	Med_Banni, Med_Murrah	NO	PTPRD
3	103545000	103665000	120001	Pandharpuri_Bhadawari	NO	GLIS3
3	114405000	114525000	120001	Bhadawari_Murrah	NO	#N/A
3	116805000	116965000	160001	Pandharpuri_Bhadawari	NO	LOC102409250, CEP78
3	118085000	118245000	160001	Jaffrabadi_Murrah	NO	#N/A
3	122185000	122465000	280001	Pandharpuri_Med, Surti_Med	NO	VCP, FANCG, PIGO, STOML2, FAM214B, UNC13B, LOC102389143
3	127405000	127585000	180001	Pandharpuri_Banni, Pandharpuri_Murrah	NO	#N/A
3	127825000	127965000	140001	Pandharpuri_Banni, Pandharpuri_Bhadawari, Pandharpuri_Murrah	NO	STX17, ERP44, INVS
3	129685000	129825000	140001	Jaffrabadi_Murrah	NO	#N/A
3	131845000	132245000	400001	Pandharpuri_Banni, Pandharpuri_Bhadawari, Pandharpuri_Jaffrabadi, Pandharpuri_Murrah	NO	DOK2, XPO7, NPM2, FGF17, DMTN, TRNAG-CCC, FAM160B2, NUDT18, HR, REEP4, LGI3, SFTPC, BMP1, PHYHIP, POLR3D, PIWIL2
3	132285000	132425000	140001	Surti_Banni	NO	PIWIL2, SLC39A14, PPP3CC
3	133325000	133505000	180001	Bhadawari_Banni, Jaffrabadi_Banni	NO	NKX3-1, NKX2-6
3	138445000	138605000	160001	Murrah_Banni	NO	DNAI1, ENHO, CNTFR, RPP25L, DCTN3, ARID3C, SIGMAR1, GALT, IL11RA
3	138805000	138925000	120001	Murrah_Banni	NO	RASEF
3	141505000	141645000	140001	Pandharpuri_Banni	NO	AGTPBP1
3	143425000	144005000	580001	Med_Banni, Med_Bhadawari, Med_Jaffrabadi, Surti_Banni, Surti_Bhadawari	NO	DAPK1, CTSL, FBP2, FBP1, C3H9orf3
3	151445000	151585000	140001	Surti_Murrah	NO	SHC3
3	159285000	159445000	160001	Bhadawari_Banni, Surti_Bhadawari	NO	ZNF462
3	159905000	160045000	140001	Surti_Banni	NO	LOC112583967
3	165585000	165745000	160001	Med_Banni, Med_Jaffrabadi	NO	LOC112583569
3	170325000	170485000	160001	Pandharpuri_Banni	NO	#N/A
3	173105000	173305000	200001	Pandharpuri_Bhadawari, Pandharpuri_Murrah	NO	CNTRL, LOC102410371, LOC112583993, RAB14, LOC102402996, LOC112583994, LOC102403223, GSN
3	174925000	175345000	420001	Med_Banni, Med_Bhadawari, Med_Murrah	NO	SNTG2, TMEM18, LOC112583997, LOC102408632
4	145000	285000	140001	Surti_Med	NO	CHKB, CPT1B, SYCE3, KLHDC7B, ODF3B, LOC112584308, LOC112577606, NCAPH2, LMF2, MIOX, ADM2, SBF1
4	2785000	2785000	1	Murrah_Banni	NO	#N/A
4	2925000	2925000	1	Murrah_Banni	NO	TBC1D22A
4	7805000	8005000	200001	Pandharpuri_Bhadawari, Pandharpuri_Surti	NO	RANGAP1, CHADL, L3MBTL2, LOC112584440, EP300, LOC112584439, LOC102393984, LOC112584759, LOC102393332
4	11785000	11985000	200001	Med_Jaffrabadi	NO	CACNA1C, LOC112584455, DCP1B, LOC102403799, LOC112584456, LRTM2, LOC112584376, ADIPOR2
4	12085000	12245000	160001	Pandharpuri_Jaffrabadi	NO	WNT5B, FBXL14, ERC1, LOC112584458
4	14745000	14885000	140001	Surti_Murrah	NO	GALNT8, KCNA6
4	16165000	16305000	140001	Bhadawari_Murrah, Med_Bhadawari	NO	SCNN1A, LTBR, CD27, TAPBPL, VAMP1, MRPL51, NCAPD2, LOC112584840, GAPDH
4	16705000	17065000	360001	Med_Banni, Med_Murrah	NO	LPCAT3, LOC112584823, LOC112584313, C1S, C1R, LOC102412971, LOC112584474, C1RL, CLSTN3, RBP5, PEX5
4	17145000	17505000	360001	Med_Banni	NO	LOC102402862, LOC112584727, LOC112577663, LOC102400127
4	19225000	19465000	240001	Surti_Banni	NO	PHC1, M6PR, KLRG1, LOC102402539, LOC112584476, LOC102403293
4	21685000	21825000	140001	Surti_Murrah	NO	LOC102396051, LOC112584380
4	23145000	23485000	340001	Surti_Banni, Surti_Bhadawari	NO	GPRC5A, TRNAE-CUC, GPRC5D, HEBP1, LOC112584497, FAM234B, GSG1
4	30145000	30285000	140001	Pandharpuri_Murrah	NO	#N/A
4	33345000	33585000	240001	Surti_Jaffrabadi	NO	SOX5
4	42745000	42905000	160001	Surti_Banni	NO	FGD4
4	43105000	43105000	1	Jaffrabadi_Murrah	NO	#N/A
4	43245000	43265000	20001	Jaffrabadi_Murrah	NO	#N/A
4	43525000	43805000	280001	Bhadawari_Jaffrabadi	NO	SYT10
4	43925000	44025000	100001	Murrah_Banni	NO	#N/A
4	44065000	44165000	100001	Murrah_Banni	NO	LOC102406990, LOC112584855
4	46565000	46785000	220001	Bhadawari_Murrah	NO	ISX, TRNAR-CCU
4	49045000	49625000	580001	Pandharpuri_Banni, Pandharpuri_Bhadawari, Pandharpuri_Jaffrabadi, Pandharpuri_Med, Pandharpuri_Murrah	NO	BTBD11, TRNAE-CUC, LOC112584525, CRY1
4	49745000	49905000	160001	Pandharpuri_Jaffrabadi	NO	RIC8B, LOC112584527
4	51045000	51185000	140001	Pandharpuri_Surti	NO	LOC112584322, C4H12orf75
4	52345000	52505000	160001	Bhadawari_Jaffrabadi	NO	C4H12orf73, HSP90B1, LOC112584531, LOC102404511, NT5DC3
4	57485000	57685000	200001	Med_Murrah, Surti_Murrah	NO	#N/A
4	65985000	66185000	200001	Med_Murrah	NO	#N/A
4	71265000	71385000	120001	Pandharpuri_Jaffrabadi	NO	TBC1D30
4	72285000	72605000	320001	Jaffrabadi_Banni, Jaffrabadi_Murrah, Surti_Med	YES	HMGA2, LLPH, TMBIM4
4	72645000	72665000	20001	Surti_Med	YES	IRAK3
4	72725000	72805000	80001	Surti_Med	YES	HELB, GRIP1
4	78245000	78405000	160001	Surti_Jaffrabadi	NO	KIF21A
4	87525000	87645000	120001	Jaffrabadi_Murrah	NO	#N/A
4	89565000	89685000	120001	Surti_Bhadawari	NO	DHH, LMBR1L, LOC102399969, LOC102399762, LOC102414462, LOC102405491
4	91365000	91565000	200001	Med_Bhadawari	NO	LOC102400376, LOC102407231, LOC112584818, LOC102406910, SLC11A2
4	92305000	92425000	120001	Bhadawari_Banni	NO	FIGNL2, LOC112584603, LOC112584604, ANKRD33, ACVRL1, ACVR1B
4	92505000	92725000	220001	Bhadawari_Banni, Bhadawari_Murrah	NO	ATG101, LOC102392635, KRT80, KRT7, LOC102390981, LOC112584412, LOC102390653, LOC102408861, LOC102408540, LOC102389994, LOC102390320
4	97445000	97725000	280001	Bhadawari_Murrah	NO	EEA1, PLEKHG7, TRNAW-CCA
4	100205000	100445000	240001	Pandharpuri_Med	YES	NA
4	100585000	100945000	360001	Pandharpuri_Banni, Pandharpuri_Bhadawari, Pandharpuri_Jaffrabadi, Pandharpuri_Murrah, Pandharpuri_Surti	YES	LOC112584843, ATP2B1, LOC112584838, POC1B, LOC102392369, LOC112584793
4	101165000	101605000	440001	Pandharpuri_Banni, Pandharpuri_Jaffrabadi, Pandharpuri_Med, Pandharpuri_Murrah, Pandharpuri_Surti	YES	LOC112584639, LOC112584638, LOC112584640, LOC102391483
4	101825000	101985000	160001	Jaffrabadi_Banni, Pandharpuri_Banni, Pandharpuri_Bhadawari, Pandharpuri_Surti	YES	KITLG
4	102285000	102425000	140001	Pandharpuri_Banni, Pandharpuri_Bhadawari	NO	CEP290, C4H12orf29, C4H12orf50
4	103205000	103325000	120001	Jaffrabadi_Banni	NO	#N/A
4	103605000	103885000	280001	Pandharpuri_Bhadawari, Pandharpuri_Surti	NO	LOC112584642
4	105225000	105445000	220001	Bhadawari_Banni, Med_Banni	NO	LRRIQ1, LOC112584753
4	106845000	107045000	200001	Med_Banni	NO	LOC112584643
4	120045000	120365000	320001	Bhadawari_Banni, Jaffrabadi_Banni	NO	LOC112584362
4	130225000	130345000	120001	Bhadawari_Banni	NO	#N/A
4	130825000	130865000	40001	Bhadawari_Jaffrabadi	NO	#N/A
4	130945000	131005000	60001	Bhadawari_Jaffrabadi	NO	#N/A
4	131145000	131325000	180001	Pandharpuri_Banni, Pandharpuri_Surti	NO	#N/A
4	135285000	135425000	140001	Med_Jaffrabadi	NO	ANK3, LOC112584738
4	136865000	136925000	60001	Jaffrabadi_Banni	NO	#N/A
4	140505000	141145000	640001	Med_Banni	NO	#N/A
4	143365000	143505000	140001	Bhadawari_Murrah, Murrah_Banni	NO	CTNNA3, LOC112584803
4	143565000	143805000	240001	Surti_Jaffrabadi, Surti_Murrah	NO	DNAJC12, SIRT1, HERC4
4	143865000	143985000	120001	Surti_Bhadawari	NO	HERC4, LOC112584682, MYPN
4	144225000	144365000	140001	Bhadawari_Jaffrabadi, Bhadawari_Murrah	NO	TRNAY-AUA, TET1, LOC112584807, LOC112584863
4	144725000	144865000	140001	Pandharpuri_Bhadawari	NO	SRGN, LOC112584822, LOC112584821, VPS26A, LOC112584685, SUPV3L1
4	145085000	145325000	240001	Med_Banni, Med_Bhadawari, Med_Jaffrabadi, Med_Murrah	NO	TACR2, LOC112584687, TSPAN15, NEUROG3, FAM241B
4	145645000	145825000	180001	Med_Banni, Med_Bhadawari, Med_Jaffrabadi, Med_Murrah	NO	LOC102408956, AIFM2, TYSND1, SAR1A, LOC112584689, PPA1, NPFFR1, LRRC20
4	146685000	146825000	140001	Jaffrabadi_Murrah	NO	UNC5B, LOC112584691, SLC29A3, LOC112584692
4	150205000	150625000	420001	Med_Jaffrabadi, Med_Murrah	NO	DUSP13, SAMD8, VDAC2, COMTD1, LOC102391413, LOC102398361, LOC112584743, ZNF503, LOC112584742, LRMDA
4	157705000	157725000	20001	Surti_Jaffrabadi	NO	#N/A
4	157825000	157965000	140001	Surti_Banni, Surti_Jaffrabadi	NO	LOC112584766
4	160485000	160625000	140001	Surti_Banni	NO	LOC112584857, WAPL, LOC112584869, LOC112584765
4	160745000	160965000	220001	Med_Banni, Med_Bhadawari	NO	LOC112584711, BMPR1A, LOC112584859, MMRN2, SNCG, ADIRF, FAM25A, GLUD1
4	162825000	163545000	720001	Med_Bhadawari, Med_Jaffrabadi, Med_Murrah, Surti_Bhadawari	NO	C4H10orf71, DRGX, ERCC6, LOC112584749, SLC18A3, CHAT, C4H10orf53, OGDHL, PARG, LOC102396103, LOC112584797, NCOA4, MSMB, LOC112584367, LOC102399277, LOC102397660, ZFAND4
5	7565000	7685000	120001	Murrah_Banni	NO	UTP25, SYT14
5	7925000	8145000	220001	Jaffrabadi_Banni, Murrah_Banni	NO	HHAT, LOC112585358
5	13485000	13505000	20001	Jaffrabadi_Murrah	NO	PDC
5	13645000	13705000	60001	Jaffrabadi_Murrah	NO	PRG4, LOC102395309
5	13785000	13925000	140001	Jaffrabadi_Murrah, Pandharpuri_Murrah	NO	HMCN1
5	15825000	15945000	120001	Med_Banni	NO	TSEN15
5	16465000	16605000	140001	Surti_Banni	NO	SMG7, NMNAT2
5	16905000	17165000	260001	Pandharpuri_Banni, Pandharpuri_Jaffrabadi	NO	LAMC1, TRNAC-GCA, SHCBP1L, DHX9, NPL
5	17545000	17765000	220001	Pandharpuri_Jaffrabadi, Pandharpuri_Murrah	NO	TEDDM1, GLUL, LOC102414397, LOC112585057, LOC112585058, LOC112584969, LOC112577737
5	18605000	18865000	260001	Med_Bhadawari, Med_Jaffrabadi, Med_Murrah, Surti_Banni, Surti_Bhadawari, Surti_Jaffrabadi	NO	IER5, LOC102411787
5	18885000	19085000	200001	Jaffrabadi_Banni	NO	LOC102411787, STX6, LOC112585059, KIAA1614, LOC112585060, XPR1
5	19385000	19605000	220001	Med_Banni	NO	ACBD6, LHX4
5	19725000	19905000	180001	Pandharpuri_Bhadawari	NO	CEP350, TOR1AIP1
5	22125000	22265000	140001	Pandharpuri_Med	NO	#N/A
5	24945000	25105000	160001	Jaffrabadi_Banni, Jaffrabadi_Murrah	NO	RABGAP1L, TRNAG-ACC, TRNAC-ACA
5	27445000	27605000	160001	Surti_Banni	NO	KAZN
5	28725000	28945000	220001	Med_Banni, Med_Bhadawari, Med_Jaffrabadi	NO	KAZN, LOC102402829, TMEM51, TRNAG-CCC, FHAD1
5	29125000	29545000	420001	Surti_Banni, Surti_Bhadawari, Surti_Jaffrabadi, Surti_Murrah	NO	CASP9, DNAJC16, TRNAE-UUC, AGMAT, LOC102410024, LOC112585376, PLEKHM2, SLC25A34, LOC112585070, TMEM82, FBLIM1, SPEN, ZBTB17
5	30325000	30465000	140001	Pandharpuri_Jaffrabadi	NO	CFAP74, TRNAV-CAC, GABRD, PRKCZ
5	32325000	32445000	120001	Surti_Med	NO	AJAP1
5	41205000	41345000	140001	Bhadawari_Murrah, Pandharpuri_Surti	NO	DNM3
5	41765000	41945000	180001	Bhadawari_Jaffrabadi, Bhadawari_Murrah	NO	DNM3, METTL13, LOC112585097, VAMP4
5	42045000	42285000	240001	Bhadawari_Banni, Bhadawari_Jaffrabadi, Bhadawari_Murrah, Pandharpuri_Jaffrabadi, Pandharpuri_Surti, Surti_Jaffrabadi	NO	PRRC2C, FMO4, FMO1
5	47545000	47745000	200001	Bhadawari_Jaffrabadi, Med_Jaffrabadi	NO	SDCCAG8, AKT3
5	50145000	50265000	120001	Surti_Med	NO	SMYD3
5	50685000	50825000	140001	Surti_Jaffrabadi, Surti_Murrah	NO	AHCTF1, LOC102398074
5	53465000	53705000	240001	Med_Bhadawari, Med_Jaffrabadi, Med_Murrah	NO	CNIH3, LOC102389132
5	57745000	58265000	520001	Pandharpuri_Bhadawari, Pandharpuri_Murrah	NO	IARS2, BPNT1, LOC112585115, EPRS, SLC30A10
5	58965000	59125000	160001	Jaffrabadi_Banni	NO	#N/A
5	68585000	68625000	40001	Bhadawari_Banni	NO	LOC112585119
5	68765000	68785000	20001	Bhadawari_Banni	NO	RGS1
5	70745000	70885000	140001	Pandharpuri_Bhadawari	NO	#N/A
5	71305000	71465000	160001	Murrah_Banni	NO	#N/A
5	78905000	79085000	180001	Med_Bhadawari	NO	#N/A
5	81565000	81585000	20001	Pandharpuri_Banni	NO	LOC102411592
5	81725000	81725000	1	Pandharpuri_Banni	NO	#N/A
5	83305000	83625000	320001	Jaffrabadi_Banni, Med_Banni, Med_Murrah	NO	RAB38
5	83885000	84005000	120001	Jaffrabadi_Banni	NO	TMEM135
5	84885000	85025000	140001	Surti_Murrah	NO	CCDC81, HIKESHI, LOC112585141, EED
5	86805000	86965000	160001	Med_Banni	NO	DLG2
5	87865000	87985000	120001	Surti_Med	NO	DLG2
5	88345000	88565000	220001	Surti_Banni	NO	RAB30, LOC112585149, DDIAS, PRCP
5	89025000	89205000	180001	Bhadawari_Banni	NO	#N/A
5	91385000	91505000	120001	Pandharpuri_Surti	NO	LOC112585287
5	94925000	95045000	120001	Pandharpuri_Bhadawari	NO	#N/A
5	96505000	96645000	140001	Bhadawari_Murrah	NO	TRNAW-CCA
5	98725000	98865000	140001	Surti_Med	NO	#N/A
5	100065000	100225000	160001	Med_Banni	NO	PRMT3, HTATIP2
5	104325000	104545000	220001	Surti_Bhadawari, Surti_Med	NO	CCDC15, SLC37A2, TRNAE-CUC, TMEM218, PKNOX2
5	106565000	107025000	460001	Med_Jaffrabadi, Med_Murrah	NO	LOC112585175
5	109125000	109265000	140001	Bhadawari_Jaffrabadi	NO	#N/A
5	116265000	116405000	140001	Pandharpuri_Surti	NO	PAG3, VWCE, LOC102415339, LOC112585194, DDB1, TKFC, LOC102412461
5	119225000	119605000	380001	Jaffrabadi_Banni, Jaffrabadi_Murrah, Pandharpuri_Murrah	NO	GPR137, KCNK4, CATSPERZ, ESRRA, TRMT112, PRDX5, CCDC88B, RPS6KA4, LOC112585000, SLC22A11, SLC22A12, NRXN2
6	785000	905000	120001	Surti_Bhadawari	NO	ADCY10, MPZL1
6	1365000	1605000	240001	Med_Banni	NO	POU2F1, LOC112585513, LOC112585512, DUSP27
6	2225000	2345000	120001	Bhadawari_Murrah	NO	#N/A
6	12425000	12625000	200001	Pandharpuri_Jaffrabadi	NO	FCRL5, LOC112585535, LOC102403526
6	16525000	16645000	120001	Bhadawari_Murrah	NO	S100A3, S100A4, S100A5, S100A6, LOC102411863, LOC112585457
6	20365000	20525000	160001	Surti_Med	NO	OTUD7B, MTMR11, SF3B4, SV2A, BOLA1, LOC102415072, LOC102414738, LOC102414399, LOC102414060, LOC102413735, LOC102413428, LOC102412752, LOC102413094, LOC102411789, LOC102412113, LOC102411450
6	21045000	21445000	400001	Murrah_Banni, Pandharpuri_Med	NO	TRNAN-GUU, TRNAH-GUG, LOC112585894, TRNAV-AAC, TRNAV-CAC, TRNAG-CCC, TRNAE-UUC, LOC112585569, LOC112585882, TRNAQ-CUG, LOC112585883, LOC112585570, LOC112585884, LOC102392878, LOC102392658, TRNAK-CUU, TRNAG-UCC, TRNAE-CUC, HJV, TXNIP, POLR3GL, ANKRD34A, LIX1L, RBM8A, LOC112585571, PEX11B, ITGA10, ANKRD35, PIAS3, NUDT17, POLR3C, RNF115
6	24245000	24465000	220001	Pandharpuri_Murrah, Surti_Murrah	NO	LOC112585475
6	25105000	25245000	140001	Bhadawari_Jaffrabadi	NO	SPAG17, WDR3, GDAP2
6	25505000	25745000	240001	Pandharpuri_Banni, Pandharpuri_Jaffrabadi, Pandharpuri_Med, Pandharpuri_Surti	NO	MAN1A2
6	27165000	27345000	180001	Bhadawari_Banni	NO	SLC22A15, TRNAC-ACA, LOC112585917, NHLH2
6	27925000	28065000	140001	Jaffrabadi_Murrah	YES	LOC112585584
6	28445000	28825000	380001	Jaffrabadi_Banni, Jaffrabadi_Murrah	YES	NRAS, AMPD1, DENND2C, BCAS2, TRIM33
6	29145000	29285000	140001	Murrah_Banni	NO	OLFML3, HIPK1, LOC102404139
6	29625000	29905000	280001	Pandharpuri_Banni, Pandharpuri_Jaffrabadi	NO	MAGI3, LOC102408258
6	29945000	30225000	280001	Med_Bhadawari, Med_Murrah, Pandharpuri_Bhadawari	NO	LRIG2, LOC112585588, LOC112585591, LOC102406426, SLC16A1
6	30265000	30485000	220001	Med_Bhadawari, Med_Jaffrabadi, Med_Murrah	NO	LOC102405806, LOC102405458, FAM19A3, PPM1J, RHOC, MOV10
6	36445000	36705000	260001	Med_Jaffrabadi	NO	#N/A
6	42265000	42405000	140001	Surti_Jaffrabadi	NO	LOC102405233, LOC102404254
6	42865000	42905000	40001	Surti_Med	NO	LRRC39, TRMT13
6	43025000	43145000	120001	Murrah_Banni	NO	SLC35A3, LOC112585904, LOC112585614, AGL
6	45385000	45545000	160001	Bhadawari_Banni, Bhadawari_Murrah	NO	DPYD, LOC112585916
6	46705000	46825000	120001	Surti_Jaffrabadi	NO	#N/A
6	48945000	49085000	140001	Pandharpuri_Murrah, Pandharpuri_Surti	NO	ARHGAP29
6	49545000	49725000	180001	Jaffrabadi_Banni, Jaffrabadi_Murrah	NO	BCAR3, LOC112585621, FNBP1L
6	51025000	51425000	400001	Bhadawari_Banni, Bhadawari_Murrah, Med_Banni, Med_Bhadawari, Med_Murrah, Pandharpuri_Banni, Pandharpuri_Murrah	NO	KIAA1107, LOC102408396, EPHX4, BRDT, TGFBR3
6	55785000	55905000	120001	Med_Bhadawari	NO	#N/A
6	63345000	63365000	20001	Surti_Bhadawari	NO	#N/A
6	63485000	63505000	20001	Surti_Bhadawari	NO	#N/A
6	64745000	64925000	180001	Pandharpuri_Banni, Pandharpuri_Bhadawari, Pandharpuri_Surti	NO	#N/A
6	65645000	65785000	140001	Bhadawari_Murrah	NO	#N/A
6	66325000	66565000	240001	Pandharpuri_Jaffrabadi	NO	ZZZ3, AK5
6	67165000	67365000	200001	Med_Murrah	NO	ST6GALNAC5
6	68425000	68545000	120001	Surti_Med	NO	MSH4, RABGGTB, LOC112585858, LOC112585859, LOC112585860, ACADM, SLC44A5
6	70445000	70565000	120001	Jaffrabadi_Murrah	NO	#N/A
6	73925000	74145000	220001	Med_Murrah, Pandharpuri_Banni, Pandharpuri_Bhadawari, Pandharpuri_Jaffrabadi, Pandharpuri_Murrah	NO	CTH
6	74485000	74685000	200001	Med_Jaffrabadi	NO	LRRC7
6	74745000	74765000	20001	Surti_Banni	NO	LRRC7
6	74905000	74905000	1	Surti_Banni	NO	LRRC7
6	84825000	84965000	140001	Pandharpuri_Banni	NO	#N/A
6	88325000	88505000	180001	Surti_Murrah	NO	DAB1
6	89465000	89585000	120001	Murrah_Banni	NO	#N/A
6	91305000	91765000	460001	Bhadawari_Banni, Bhadawari_Murrah	NO	SSBP3, LOC112585667, MRPL37, LOC102389062, CDCP2, TCEANC2, LOC112585863, TMEM59, LDLRAD1, LRRC42, HSPB11
6	94565000	94765000	200001	Surti_Jaffrabadi	NO	C6H1orf185
6	99545000	99725000	180001	Surti_Med	NO	LOC102395384, MAST2
6	102785000	102945000	160001	Jaffrabadi_Banni	NO	SLC2A1, ZNF691, ERMAP, SVBP, TMEM269, C6H1orf50, P3H1
6	103865000	104045000	180001	Jaffrabadi_Banni, Jaffrabadi_Murrah	NO	HIVEP3, LOC112585812
6	105325000	105505000	180001	Pandharpuri_Med, Pandharpuri_Surti	NO	ZMPSTE24, LOC102399577, TMCO2, LOC112585706, RLF, PPT1
6	105525000	105645000	120001	Surti_Jaffrabadi	NO	CAP1, MFSD2A
6	108805000	108965000	160001	Pandharpuri_Surti	NO	LOC112585723, CSF3R, MRPS15, OSCP1
6	111485000	111605000	120001	Pandharpuri_Bhadawari	NO	CSMD2
6	113105000	113305000	200001	Med_Banni	NO	TRPM8, SPP2
6	116825000	117025000	200001	Surti_Jaffrabadi	NO	UBE2F, LOC102403495, LOC112585747, SCLY, ESPNL, KLHL30, ERFE, ILKAP
6	117125000	117285000	160001	Pandharpuri_Jaffrabadi, Pandharpuri_Murrah, Surti_Bhadawari, Surti_Jaffrabadi, Surti_Murrah	NO	TRAF3IP1, ASB1
6	118385000	118765000	380001	Bhadawari_Jaffrabadi	NO	NDUFA10, LOC112585751, LOC102413938, LOC112585488, LOC102414948, LOC102415291, LOC112585489, LOC102397653, LOC102416594, LOC112585793
7	1805000	2065000	260001	Pandharpuri_Med, Pandharpuri_Murrah	NO	TNIP2, LOC102393471, SH3BP2, ADD1, LOC112586136, LOC112586331, MFSD10, NOP14, GRK4
7	5725000	5845000	120001	Pandharpuri_Jaffrabadi	NO	LDB2
7	16645000	16705000	60001	Murrah_Banni	NO	MAPK10
7	27785000	28165000	380001	Bhadawari_Jaffrabadi, Jaffrabadi_Banni, Med_Jaffrabadi	YES	BTC
7	28185000	28445000	260001	Bhadawari_Jaffrabadi, Jaffrabadi_Murrah	YES	AREG, EREG, LOC112586166, EPGN, MTHFD2L
7	28745000	28785000	40001	Pandharpuri_Banni	YES	LOC112586168, CXCL8
7	28885000	28885000	1	Pandharpuri_Banni	YES	NA
7	29585000	29725000	140001	Jaffrabadi_Banni	YES	LOC112586293
7	31205000	31225000	20001	Jaffrabadi_Murrah	NO	LOC102405222
7	31365000	31445000	80001	Jaffrabadi_Murrah	NO	GRSF1, RUFY3
7	31925000	32065000	140001	Surti_Med	NO	CSN3, LOC112586176, LOC112586173, ODAM, PRR27, LOC102395699
7	36505000	36645000	140001	Jaffrabadi_Banni	NO	EPHA5
7	40385000	40565000	180001	Bhadawari_Jaffrabadi	NO	ADGRL3
7	40665000	40845000	180001	Bhadawari_Banni, Bhadawari_Murrah	NO	ADGRL3
7	41405000	41565000	160001	Surti_Murrah	NO	#N/A
7	44145000	44345000	200001	Bhadawari_Banni, Bhadawari_Murrah	NO	#N/A
7	45305000	45445000	140001	Surti_Jaffrabadi	NO	LOC102396469, LOC112586304, HOPX
7	47125000	47645000	520001	Med_Banni, Med_Bhadawari, Med_Jaffrabadi, Med_Murrah	NO	KIT, LOC112586317
7	49985000	50145000	160001	Pandharpuri_Bhadawari, Pandharpuri_Med	NO	FRYL
7	50585000	50925000	340001	Pandharpuri_Bhadawari, Pandharpuri_Jaffrabadi, Pandharpuri_Murrah, Pandharpuri_Surti	NO	TEC, TXK, LOC112586200, NIPAL1, CNGA1, NFXL1, LOC112586202, CORIN
7	56285000	56425000	140001	Bhadawari_Banni	NO	BEND4
7	57285000	57425000	140001	Med_Jaffrabadi	NO	APBB2
7	59205000	59345000	140001	Med_Bhadawari	NO	TMEM156, FAM114A1, TLR6
7	61105000	61245000	140001	Murrah_Banni	NO	#N/A
7	61465000	61625000	160001	Surti_Bhadawari, Surti_Murrah	NO	#N/A
7	63525000	63685000	160001	Pandharpuri_Jaffrabadi	NO	#N/A
7	64125000	64405000	280001	Bhadawari_Murrah	NO	#N/A
7	64525000	64765000	240001	Bhadawari_Banni, Bhadawari_Murrah	NO	#N/A
7	65725000	65785000	60001	Bhadawari_Banni	NO	#N/A
7	66105000	66485000	380001	Med_Banni	NO	#N/A
7	67785000	67985000	200001	Med_Banni	NO	#N/A
7	68445000	68845000	400001	Pandharpuri_Banni, Pandharpuri_Bhadawari, Pandharpuri_Jaffrabadi, Pandharpuri_Murrah	NO	LOC112586297
7	71225000	71265000	40001	Surti_Med	NO	STIM2, LOC112586217
7	74065000	74325000	260001	Surti_Banni, Surti_Bhadawari, Surti_Jaffrabadi, Surti_Med, Surti_Murrah	NO	PPARGC1A
7	76385000	76545000	160001	Bhadawari_Murrah	NO	KCNIP4
7	80585000	80725000	140001	Surti_Banni, Surti_Bhadawari	NO	IBSP, MEPE, LOC102402718
7	80765000	80825000	60001	Surti_Bhadawari	NO	LOC102402718, SPP1, PKD2
7	91925000	92085000	160001	Murrah_Banni	NO	COL25A1, LOC112586238, LOC112586296
7	95645000	95785000	140001	Surti_Murrah	NO	LOC112586243
7	98185000	98305000	120001	Surti_Jaffrabadi	NO	BANK1, LOC112586327
7	99405000	99705000	300001	Med_Banni, Med_Bhadawari, Med_Jaffrabadi	NO	#N/A
7	101625000	101785000	160001	Bhadawari_Jaffrabadi	NO	RAP1GDS1
7	108345000	108465000	120001	Jaffrabadi_Murrah	NO	CCSER1
7	113265000	113385000	120001	Pandharpuri_Med	NO	LOC112586261
8	1025000	1305000	280001	Pandharpuri_Jaffrabadi	NO	#N/A
8	2385000	2585000	200001	Med_Jaffrabadi	NO	#N/A
8	3265000	3585000	320001	Med_Banni, Med_Jaffrabadi	NO	#N/A
8	4745000	4925000	180001	Med_Bhadawari	NO	GRB10
8	4965000	5105000	140001	Pandharpuri_Bhadawari	NO	GRB10, TRNAT-UGU
8	5125000	5405000	280001	Med_Bhadawari, Pandharpuri_Bhadawari	NO	GRB10, DDC, FIGNL1, IKZF1
8	20145000	20265000	120001	Pandharpuri_Jaffrabadi	NO	VWDE, LOC112586674
8	20805000	20925000	120001	Murrah_Banni	NO	#N/A
8	34065000	34365000	300001	Pandharpuri_Surti, Surti_Murrah	NO	LOC112586471
8	37285000	37445000	160001	Pandharpuri_Jaffrabadi, Pandharpuri_Surti	NO	PCLO
8	40085000	40345000	260001	Bhadawari_Banni, Bhadawari_Jaffrabadi, Surti_Jaffrabadi	NO	LOC112586472, LOC102394843, CD36
8	43305000	43405000	100001	Surti_Jaffrabadi	NO	RSBN1L, LOC112586475, LOC112586689, PTPN12
8	43465000	43545000	80001	Surti_Jaffrabadi	NO	PTPN12, LOC102397038
8	46865000	47125000	260001	Surti_Banni, Surti_Bhadawari, Surti_Murrah	NO	CDHR3, LOC112586478, SYPL1, LOC102411864
8	47285000	47485000	200001	Pandharpuri_Murrah, Surti_Bhadawari	NO	#N/A
8	52705000	52845000	140001	Murrah_Banni	NO	#N/A
8	53965000	54125000	160001	Med_Bhadawari	NO	FOXP2
8	58845000	58965000	120001	Pandharpuri_Murrah	NO	#N/A
8	59125000	59325000	200001	Med_Murrah	NO	#N/A
8	65545000	65685000	140001	Surti_Banni	NO	GARS, GGCT, NOD1
8	66525000	66665000	140001	Surti_Murrah	NO	CHN2, LOC112586504
8	69485000	69645000	160001	Jaffrabadi_Banni, Surti_Banni	NO	CBX3, HNRNPA2B1, NFE2L3
8	69865000	70005000	140001	Surti_Med	NO	LOC112586393, LOC112586726
8	73805000	74065000	260001	Bhadawari_Banni, Pandharpuri_Banni	NO	#N/A
8	74605000	74925000	320001	Jaffrabadi_Banni, Jaffrabadi_Murrah	NO	TNS3, LOC102395505, TRNAI-AAU, LOC112586518
8	76565000	76805000	240001	Jaffrabadi_Murrah, Surti_Bhadawari, Surti_Murrah	NO	OGDH, LOC112586523, TMED4, DDX56, NPC1L1, NUDCD3, CAMK2B
8	76845000	77005000	160001	Pandharpuri_Jaffrabadi, Pandharpuri_Med, Pandharpuri_Surti	NO	CAMK2B, YKT6, GCK, MYL7, POLD2, AEBP1, POLM
8	77445000	77645000	200001	Pandharpuri_Med, Pandharpuri_Murrah, Pandharpuri_Surti	NO	HECW1
8	81525000	81665000	140001	Jaffrabadi_Murrah	NO	#N/A
8	83145000	83285000	140001	Bhadawari_Jaffrabadi	NO	#N/A
8	90465000	91225000	760001	Med_Banni, Med_Jaffrabadi, Med_Murrah	NO	GRM8
8	92405000	92725000	320001	Pandharpuri_Bhadawari, Pandharpuri_Murrah	NO	HILPDA, FAM71F2, FAM71F1, CALU, OPN1SW, TRNAP-AGG, CCDC136, FLNC, ATP6V1F, ATP6V1FNB, LOC112586538, LOC102398572, IRF5, TNPO3
8	94265000	94385000	120001	Bhadawari_Murrah	NO	KLF14
8	95445000	95525000	80001	Pandharpuri_Bhadawari	NO	#N/A
8	95585000	95625000	40001	Pandharpuri_Bhadawari	NO	PLXNA4
8	98205000	98645000	440001	Bhadawari_Banni, Bhadawari_Murrah, Jaffrabadi_Banni, Jaffrabadi_Murrah, Pandharpuri_Banni, Pandharpuri_Med, Pandharpuri_Murrah, Surti_Banni, Surti_Med	NO	CALD1, TRNAW-CCA, AGBL3, LOC112586545, LOC112586731, TMEM140, CYREN, WDR91
8	106845000	106985000	140001	Jaffrabadi_Banni	NO	EPHA1, LOC112586630, LOC102395702, TAS2R60, TAS2R41, LOC102395066, LOC102394741
8	107185000	107445000	260001	Med_Banni, Med_Bhadawari, Med_Murrah, Surti_Med	NO	LOC112586413, LOC102403637, LOC102394103, LOC102393779, TRNAV-AAC, LOC102393455, LOC102393138, LOC102403301, LOC102402978, LOC102402653, LOC102392813, LOC102402333, LOC102402012, LOC102401687
8	110165000	110285000	120001	Murrah_Banni	NO	CNTNAP2
8	112985000	113245000	260001	Pandharpuri_Med	NO	LOC102397283, LOC102409971, LOC102390807, GIMAP4, LOC112586632, LOC102396838, LOC102398005, GIMAP1
8	113425000	113585000	160001	Pandharpuri_Med	NO	KCNH2, NOS3, LOC112586633, ATG9B, ABCB8, LOC112586634, ASIC3, CDK5, SLC4A2, LOC102416003
8	113905000	114025000	120001	Pandharpuri_Murrah	NO	CRYGN, RHEB, PRKAG2
8	117045000	117185000	140001	Bhadawari_Jaffrabadi	NO	EN2, CNPY1
8	119685000	119745000	60001	Surti_Med	NO	LOC102394483
9	1945000	2265000	320001	Bhadawari_Banni, Bhadawari_Jaffrabadi, Bhadawari_Murrah	NO	LOC112586801, PJA2
9	3485000	3745000	260001	Surti_Banni, Surti_Bhadawari, Surti_Jaffrabadi, Surti_Med, Surti_Murrah	NO	FBXL17
9	4665000	4985000	320001	Pandharpuri_Banni, Pandharpuri_Bhadawari, Pandharpuri_Murrah	NO	#N/A
9	6745000	6885000	140001	Surti_Med	NO	#N/A
9	13685000	14005000	320001	Med_Banni, Med_Bhadawari, Med_Murrah, Pandharpuri_Murrah	NO	LOC112586814
9	14125000	14245000	120001	Pandharpuri_Bhadawari	NO	LOC102394590, LNPEP
9	26685000	26845000	160001	Pandharpuri_Murrah	NO	EDIL3
9	36445000	36605000	160001	Med_Banni	NO	#N/A
9	40165000	40425000	260001	Jaffrabadi_Banni	NO	EBF1
9	41225000	41365000	140001	Med_Bhadawari	NO	LOC112586841
9	43125000	43725000	600001	Pandharpuri_Banni, Pandharpuri_Jaffrabadi, Pandharpuri_Med, Pandharpuri_Murrah	NO	LOC112587038, SGCD
9	48385000	48505000	120001	Bhadawari_Jaffrabadi	NO	FAT2
9	48685000	48885000	200001	Jaffrabadi_Murrah, Pandharpuri_Banni, Pandharpuri_Murrah	NO	GM2A, CCDC69, ANXA6, TNIP1
9	49665000	49705000	40001	Pandharpuri_Bhadawari	NO	CDX1, PDGFRB
9	49725000	50125000	400001	Med_Jaffrabadi, Med_Murrah, Pandharpuri_Bhadawari, Pandharpuri_Jaffrabadi, Pandharpuri_Murrah, Pandharpuri_Surti	NO	PDGFRB, LOC112586867, CSF1R, HMGXB3, LOC112586866, SLC26A2, LOC112586868, PDE6A, PPARGC1B
9	53545000	53805000	260001	Surti_Med, Surti_Murrah	NO	TCERG1, LOC112587225, POU4F3, RBM27
9	56505000	56505000	1	Murrah_Banni	NO	#N/A
9	56665000	57025000	360001	Bhadawari_Banni, Bhadawari_Jaffrabadi, Bhadawari_Murrah, Murrah_Banni	NO	LOC112586883, LOC112587056, NR3C1, LOC112586884, ARHGAP26, LOC112587039
9	57625000	57785000	160001	Surti_Med	NO	LOC102395002, FGF1
9	57905000	58105000	200001	Med_Jaffrabadi	NO	LOC102395002, SPRY4, NDFIP1, LOC112586886
9	61185000	61465000	280001	Pandharpuri_Med	NO	HSPA9, LOC112587159, ETF1, EGR1, LOC102400169, REEP2, KDM3B
9	67325000	67405000	80001	Pandharpuri_Surti	NO	MEX3D, PLK5, ADAMTSL5, REEP6, PCSK4, C9H19orf25, LOC112586919, APC2
9	67465000	67545000	80001	Pandharpuri_Surti	NO	NDUFS7, TRNAN-GUU, TRNAF-GAA, LOC102409912, EFNA2
9	70945000	71085000	140001	Surti_Banni, Surti_Bhadawari, Surti_Jaffrabadi, Surti_Murrah	NO	LOC102407406, LOC102393255, LOC112587064, LOC102393578, LOC102393900, LOC112587066, LOC112587067
9	72905000	73085000	180001	Surti_Med	NO	HK3, UNC5A
9	79305000	79465000	160001	Jaffrabadi_Banni, Jaffrabadi_Murrah	NO	FTMT, LOC112587202, SRFBP1
9	83425000	83585000	160001	Bhadawari_Banni	NO	#N/A
9	87085000	87205000	120001	Surti_Banni	NO	CHSY3
9	91985000	92105000	120001	Jaffrabadi_Murrah	NO	TICAM1, TRNAG-CCC, PLIN3, ARRDC5, LOC102405548, UHRF1, KDM4B
9	97685000	98045000	360001	Med_Banni, Med_Bhadawari, Med_Jaffrabadi	NO	LOC102401498, LOC102405073, LOC112587131, LOC102404753, LOC112587078, LOC112587079, LOC102404421, LOC102401188, LOC102404103, LOC102400865, LOC102408909, ZNF443, LOC102409228
9	102745000	103125000	380001	Jaffrabadi_Murrah, Med_Jaffrabadi	NO	LOC102414504, LOC102413949, LOC112587000, TRNAM-CAU, LOC102412989, LOC102411985, LOC102411446, LOC102410162, LOC102404629, LOC102409496, LOC102409176, LOC102404301, LOC102408858
9	104645000	104805000	160001	Pandharpuri_Jaffrabadi, Pandharpuri_Murrah, Pandharpuri_Surti	NO	MVB12A, TMEM221, NXNL1, SLC27A1, PGLS, FAM129C, TRNAE-UUC, COLGALT1
9	108365000	108545000	180001	Med_Banni, Med_Bhadawari	NO	LOC112587142, RUFY1, LOC112587023, LOC112587179
10	465000	965000	500001	Pandharpuri_Banni, Pandharpuri_Bhadawari, Pandharpuri_Jaffrabadi, Pandharpuri_Med, Pandharpuri_Murrah, Pandharpuri_Surti	NO	ERMARD, TCTE3, LOC112587307, PHF10, C10H6orf120, WDR27, LOC112587310, LOC112587309, LOC102414592, THBS2
10	2985000	3165000	180001	Pandharpuri_Bhadawari	NO	PDE10A, LOC112587319
10	7985000	8105000	120001	Bhadawari_Jaffrabadi, Bhadawari_Murrah	NO	ACAT2, WTAP, SOD2
10	8125000	8165000	40001	Bhadawari_Murrah	NO	#N/A
10	9225000	9465000	240001	Med_Banni, Med_Jaffrabadi, Pandharpuri_Murrah, Pandharpuri_Surti	NO	TULP4, GTF2H5, SERAC1, SYNJ2
10	14685000	14825000	140001	Jaffrabadi_Banni, Jaffrabadi_Murrah	NO	SYNE1
10	15985000	16145000	160001	Med_Banni, Med_Bhadawari, Med_Murrah	NO	MTHFD1L, LOC112587706, LOC112587352, PLEKHG1
10	17285000	17525000	240001	Bhadawari_Jaffrabadi, Murrah_Banni	NO	PCMT1, NUP43, LATS1, KATNA1, LOC112587377, GINM1, PPIL4, ZC3H12D
10	22365000	22505000	140001	Med_Banni	NO	UTRN
10	23325000	23885000	560001	Bhadawari_Banni, Jaffrabadi_Banni, Surti_Banni	NO	PEX3, ADAT2, AIG1, HIVEP2
10	26025000	26145000	120001	Surti_Med	NO	#N/A
10	26865000	27085000	220001	Pandharpuri_Banni, Pandharpuri_Bhadawari, Pandharpuri_Jaffrabadi	NO	LOC112587397, LOC112587400, LOC112587399
10	30485000	30605000	120001	Surti_Murrah	NO	TRNAC-GCA
10	30625000	30785000	160001	Med_Banni	NO	AHI1
10	43485000	43605000	120001	Bhadawari_Murrah	NO	RRAGD, LOC112587448, ANKRD6, LOC112587695
10	48425000	48685000	260001	Pandharpuri_Banni, Pandharpuri_Bhadawari, Pandharpuri_Med, Pandharpuri_Surti	NO	#N/A
10	51225000	51425000	200001	Bhadawari_Murrah	NO	GPR63, NDUFAF4
10	55665000	55725000	60001	Murrah_Banni	NO	LOC112587470, GRIK2
10	55825000	55865000	40001	Murrah_Banni	NO	GRIK2
10	61925000	62245000	320001	Med_Jaffrabadi	NO	SOBP, SCML4, SEC63
10	62825000	63065000	240001	Med_Bhadawari	NO	FOXO3, LOC102399319, LOC112587495, ARMC2
10	66825000	67005000	180001	Jaffrabadi_Banni, Jaffrabadi_Murrah, Surti_Med	NO	#N/A
10	72125000	72345000	220001	Surti_Banni, Surti_Murrah	NO	MCM9, ASF1A, FAM184A
10	84565000	84585000	20001	Surti_Bhadawari	NO	LOC112587546
10	84785000	84925000	140001	Med_Murrah	NO	LOC112587685, LOC112587650
10	89645000	89865000	220001	Med_Murrah, Surti_Jaffrabadi	NO	COL12A1
10	91485000	92045000	560001	Med_Banni, Med_Bhadawari, Med_Jaffrabadi, Med_Murrah	NO	DDX43, DPPA5, KHDC3L, KHDC1, KCNQ5
10	94725000	94865000	140001	Bhadawari_Murrah	NO	FAM135A
10	100805000	100965000	160001	Bhadawari_Banni	NO	TRNAC-GCA
11	1825000	1885000	60001	Jaffrabadi_Banni	NO	#N/A
11	1965000	2025000	60001	Jaffrabadi_Banni	NO	FOXN3
11	2465000	2585000	120001	Murrah_Banni	NO	#N/A
11	2925000	3045000	120001	Surti_Banni	NO	EML5, ZC3H14, LOC112587762, PTPN21
11	4185000	4685000	500001	Med_Bhadawari, Med_Jaffrabadi, Med_Murrah	NO	#N/A
11	15185000	15405000	220001	Surti_Banni, Surti_Bhadawari, Surti_Murrah	NO	LOC112587784, ESRRB
11	15645000	15785000	140001	Med_Banni	NO	LOC112587785, GPATCH2L, LOC102389727
11	19085000	19245000	160001	Bhadawari_Murrah, Pandharpuri_Murrah	NO	DPF3, RGS6
11	19265000	19405000	140001	Pandharpuri_Surti	NO	RGS6, TRNAE-UUC
11	20405000	20545000	140001	Med_Banni	NO	LOC102402269
11	22305000	22585000	280001	Pandharpuri_Banni, Pandharpuri_Murrah	NO	GALNT16, EXD2, DCAF5, LOC112577917
11	23825000	23965000	140001	Bhadawari_Banni	NO	RDH11, VTI1B, ARG2, LOC112577853, LOC112587801, LOC102407107, PIGH, PLEKHH1
11	24725000	24885000	160001	Bhadawari_Banni	NO	GPHN, CCDC196
11	25705000	25825000	120001	Murrah_Banni	NO	FUT8
11	25865000	25965000	100001	Murrah_Banni	NO	FUT8, LOC112587805
11	27085000	27225000	140001	Murrah_Banni	NO	SYNE2, LOC102415526
11	27585000	27725000	140001	Bhadawari_Banni	NO	PPP2R5E
11	35485000	35685000	200001	Med_Banni	NO	TBPL2, TRNAS-GCU, TRNAE-UUC, ATG14, FBXO34
11	38565000	38685000	120001	Pandharpuri_Banni	NO	SQOR
11	39725000	39865000	140001	Bhadawari_Jaffrabadi	NO	#N/A
11	42765000	42925000	160001	Med_Bhadawari	NO	#N/A
11	45185000	45325000	140001	Jaffrabadi_Murrah	NO	GNB5, MYO5C
11	47245000	47465000	220001	Bhadawari_Jaffrabadi	NO	UNC13C
11	48885000	48905000	20001	Pandharpuri_Bhadawari	NO	NEDD4
11	49025000	49025000	1	Pandharpuri_Bhadawari	NO	LOC112587829
11	50625000	50745000	120001	Pandharpuri_Banni	NO	LOC112587832, MYZAP
11	56685000	56805000	120001	Surti_Bhadawari	NO	CA12, LOC112587845
11	58405000	58545000	140001	Pandharpuri_Jaffrabadi	NO	NID2, RTRAF
11	62805000	62945000	140001	Surti_Bhadawari, Surti_Murrah	NO	MDGA2
11	64945000	65185000	240001	Pandharpuri_Med, Surti_Med	NO	EPB42, CCNDBP1, TMEM62, UBR1
11	68625000	68825000	200001	Pandharpuri_Surti, Surti_Banni	NO	#N/A
11	69205000	69525000	320001	Pandharpuri_Surti, Surti_Banni, Surti_Bhadawari, Surti_Jaffrabadi, Surti_Med, Surti_Murrah	NO	RASGRP1, FAM98B, LOC112577900, SPRED1, LOC112577866
11	69645000	69785000	140001	Jaffrabadi_Banni	NO	LOC112587865, LOC112587866
11	69825000	70005000	180001	Jaffrabadi_Murrah	NO	#N/A
11	70545000	70745000	200001	Bhadawari_Banni, Surti_Banni, Surti_Murrah	NO	LOC102415014, MEIS2
11	80045000	80245000	200001	Bhadawari_Murrah	NO	LOC102395576, LOC102395239, LOC112587985, LOC102393357, LOC112587998, LOC112587977, LOC112577678, LOC112587995, LOC112587994, LOC112587993, LOC102390386, LOC102393682, LOC112577695
11	87825000	87965000	140001	Pandharpuri_Bhadawari	NO	LOC112587918, LOC112577867
11	88065000	88265000	200001	Pandharpuri_Bhadawari, Pandharpuri_Murrah	NO	MAP2K5, TRNAE-UUC
11	89565000	89845000	280001	Med_Jaffrabadi, Med_Murrah	NO	MEGF11, LOC112577850
11	91305000	91725000	420001	Med_Banni, Med_Bhadawari, Med_Jaffrabadi, Med_Murrah, Pandharpuri_Jaffrabadi, Pandharpuri_Murrah, Pandharpuri_Surti	NO	SERINC5, THBS4, LOC102398458, MTX3, LOC112587928
11	92725000	92945000	220001	Surti_Bhadawari, Surti_Jaffrabadi	NO	ARSB, LHFPL2
11	96925000	97065000	140001	Jaffrabadi_Murrah	NO	SFXN1
11	97185000	97325000	140001	Pandharpuri_Med	NO	CPLX2
11	97785000	97965000	180001	Jaffrabadi_Banni	NO	AP3S1, ATG12, CDO1
11	101585000	101745000	160001	Surti_Bhadawari, Surti_Jaffrabadi	NO	MCC
12	8425000	8825000	400001	Bhadawari_Jaffrabadi, Bhadawari_Murrah	NO	#N/A
12	9465000	9605000	140001	Bhadawari_Banni	NO	TACR1, POLE4, LOC112578315
12	14605000	14765000	160001	Bhadawari_Jaffrabadi	NO	DPY30, SPAST, SLC30A6, NLRC4
12	18105000	18245000	140001	Surti_Murrah	NO	#N/A
12	18425000	18605000	180001	Med_Murrah	NO	TRNAM-CAU
12	21345000	21385000	40001	Surti_Banni	NO	CDKL4
12	21465000	21825000	360001	Pandharpuri_Surti, Surti_Banni, Surti_Jaffrabadi	NO	MAP4K3, LOC112578029
12	24345000	24465000	120001	Surti_Murrah	NO	PKDCC, LOC102412960
12	24605000	24705000	100001	Bhadawari_Murrah	NO	EML4, LOC102404294, LOC112578035
12	24745000	24825000	80001	Bhadawari_Murrah	NO	KCNG3, MTA3
12	24925000	24985000	60001	Bhadawari_Murrah	NO	MTA3
12	25225000	25345000	120001	Bhadawari_Murrah	NO	LOC112578040, LOC112578041
12	25465000	25585000	120001	Surti_Med	NO	THADA, LOC102407988
12	31605000	31825000	220001	Surti_Jaffrabadi	NO	#N/A
12	32765000	33045000	280001	Jaffrabadi_Banni, Med_Banni, Med_Murrah	NO	NRXN1
12	33125000	33145000	20001	Jaffrabadi_Banni	NO	NRXN1
12	33585000	34205000	620001	Med_Murrah	NO	LOC112578311
12	34345000	34705000	360001	Med_Bhadawari, Med_Jaffrabadi	NO	#N/A
12	36465000	36545000	80001	Surti_Med	NO	ACYP2
12	36805000	37045000	240001	Pandharpuri_Murrah	NO	SPTBN1
12	38905000	39065000	160001	Bhadawari_Banni	NO	#N/A
12	42745000	42885000	140001	Bhadawari_Banni	NO	LOC112578061
12	43005000	43205000	200001	Pandharpuri_Bhadawari	NO	BCL11A
12	44445000	44525000	80001	Bhadawari_Banni, Pandharpuri_Banni, Pandharpuri_Surti	NO	LIMS1, GCC2
12	45665000	45805000	140001	Pandharpuri_Banni	NO	NCK2
12	45925000	46085000	160001	Surti_Jaffrabadi	NO	TTL, POLR1B, CHCHD5
12	46465000	46585000	120001	Pandharpuri_Surti	NO	IL36B, IL36RN, IL1F10, IL1RN
12	48085000	48225000	140001	Pandharpuri_Surti	NO	KDM3A
12	48985000	49125000	140001	Pandharpuri_Banni, Pandharpuri_Bhadawari	NO	USP39, C12H2orf68, TMEM150A, RNF181, VAMP5, VAMP8, GGCX, MAT2A
12	49965000	50325000	360001	Bhadawari_Murrah, Med_Banni, Med_Murrah, Pandharpuri_Surti	NO	DNAH6, SUCLG1
12	51425000	51565000	140001	Jaffrabadi_Banni	NO	#N/A
12	51825000	52045000	220001	Bhadawari_Banni, Jaffrabadi_Banni, Murrah_Banni	NO	#N/A
12	56965000	57125000	160001	Surti_Bhadawari	NO	#N/A
12	57705000	58085000	380001	Surti_Bhadawari	NO	TRNAS-GGA, TRNAC-GCA
12	60865000	61005000	140001	Bhadawari_Jaffrabadi	NO	EHBP1
12	64745000	64905000	160001	Murrah_Banni	NO	#N/A
12	65085000	65225000	140001	Surti_Murrah	NO	#N/A
12	65485000	65605000	120001	Surti_Jaffrabadi	NO	ETAA1
12	67345000	67605000	260001	Med_Bhadawari	NO	GFPT1, NFU1, AAK1
12	68045000	68365000	320001	Jaffrabadi_Murrah, Med_Murrah	NO	LOC102402583, PCBP1, C12H2orf42, TIA1, TRNAG-CCC, PCYOX1, SNRPG, EHD3
12	70785000	70945000	160001	Med_Jaffrabadi	NO	PLB1, LOC112578103
12	71245000	71545000	300001	Med_Banni	NO	BABAM2, LOC112578281, TRNAS-GGA, RBKS, LOC112578294, LOC112578182, LOC112578271
12	76225000	76365000	140001	Murrah_Banni	NO	#N/A
12	82545000	82845000	300001	Med_Banni, Med_Bhadawari	NO	NBAS
12	87205000	87225000	20001	Pandharpuri_Jaffrabadi	NO	TAF1B
12	87345000	87405000	60001	Pandharpuri_Jaffrabadi	NO	#N/A
12	87905000	88045000	140001	Surti_Jaffrabadi	NO	LOC112578122, MBOAT2
12	90405000	90525000	120001	Med_Banni	NO	SOX11
12	90585000	90885000	300001	Med_Bhadawari, Med_Jaffrabadi, Med_Murrah	NO	#N/A
12	94885000	95025000	140001	Jaffrabadi_Murrah	NO	NEK6, PSMB7, LOC112578234, ADGRD2
12	95045000	95245000	200001	Surti_Med	NO	NR5A1, NR6A1, LOC102389717
12	96385000	96525000	140001	Pandharpuri_Bhadawari	NO	#N/A
12	99605000	99765000	160001	Med_Jaffrabadi	NO	PTGES, TOR1B, TOR1A, C12H9orf78, USP20, FNBP1
12	102125000	102305000	180001	Surti_Bhadawari	NO	CFAP77, BARHL1, DDX31, GTF3C4, LOC102408287, AK8
12	103265000	103425000	160001	Pandharpuri_Jaffrabadi	NO	LOC102392879, GPSM1, DNLZ, CARD9, SNAPC4, ENTR1, PMPCA, INPP5E, SEC16A, LOC112578154
12	105385000	105525000	140001	Surti_Med	NO	ANAPC2, LOC112578162, TMEM210, LRRC26, GRIN1, LOC112578163, LOC102401107, DPP7, LOC102392446, UAP1L1, SAPCD2, ENTPD2, NPDC1, FUT7, ABCA2
12	106325000	106445000	120001	Jaffrabadi_Murrah	NO	COL5A1
13	1825000	1945000	120001	Surti_Jaffrabadi	NO	ING1, CARS2, NAXD, LOC112578511, RAB20, LOC102396278, COL4A2
13	10205000	10325000	120001	Surti_Med	NO	PCCA
13	21625000	21765000	140001	Jaffrabadi_Murrah	NO	GPR180, TGDS, TRNAF-GAA, DCT
13	25025000	25265000	240001	Pandharpuri_Bhadawari, Pandharpuri_Med, Pandharpuri_Murrah	NO	LOC112578550, LOC112578423
13	29905000	30045000	140001	Surti_Bhadawari	NO	SLITRK6
13	30545000	30765000	220001	Jaffrabadi_Murrah	NO	#N/A
13	36425000	36825000	400001	Bhadawari_Murrah	NO	LOC112578584
13	37705000	37865000	160001	Pandharpuri_Bhadawari, Pandharpuri_Med, Pandharpuri_Murrah	NO	EDNRB
13	43945000	44225000	280001	Surti_Med	NO	LOC112578438, DACH1
13	44745000	44865000	120001	Pandharpuri_Bhadawari	NO	#N/A
13	46005000	46145000	140001	Pandharpuri_Banni, Pandharpuri_Murrah	NO	TRNAC-GCA
13	46625000	46945000	320001	Med_Murrah	NO	KLHL1
13	47305000	47545000	240001	Pandharpuri_Banni	NO	#N/A
13	47565000	48005000	440001	Surti_Banni, Surti_Bhadawari, Surti_Jaffrabadi, Surti_Med, Surti_Murrah	NO	LOC112578596
13	55765000	55905000	140001	Pandharpuri_Jaffrabadi	NO	#N/A
13	56385000	56525000	140001	Murrah_Banni	NO	MIPEP, C1QTNF9, SPATA13
13	60325000	60465000	140001	Bhadawari_Banni	NO	HMGB1, TRNAC-GCA
13	60965000	61485000	520001	Jaffrabadi_Banni, Pandharpuri_Jaffrabadi, Pandharpuri_Murrah, Pandharpuri_Surti	NO	B3GLCT, RXFP2
13	66445000	67125000	680001	Bhadawari_Jaffrabadi, Jaffrabadi_Banni, Med_Bhadawari, Med_Jaffrabadi, Med_Murrah	NO	POSTN, TRPC4, LOC112578468, UFM1
13	68885000	69025000	140001	Bhadawari_Jaffrabadi	NO	SLC25A15, LOC102393852, TRNAM-CAU
13	69045000	69205000	160001	Pandharpuri_Banni	NO	THSD1, VPS36, CKAP2, NEK3, LOC102389575
13	69445000	69565000	120001	Med_Jaffrabadi	NO	DHRS12, WDFY2, LOC112578476
13	69925000	70165000	240001	Bhadawari_Banni, Bhadawari_Jaffrabadi	NO	FAM124A, C13H13orf42, LOC102400461
13	71985000	72125000	140001	Bhadawari_Murrah	NO	LOC112578542, LOC112578541
13	73485000	73845000	360001	Med_Bhadawari, Med_Murrah	NO	LOC112578487, HTR2A, ESD
13	74025000	74425000	400001	Med_Bhadawari, Med_Jaffrabadi, Med_Murrah	NO	LRCH1, RUBCNL, LRRC63, LOC102392280, LOC112578488, LCP1, LOC102391283, LOC112578489, CPB2
13	78945000	79245000	300001	Med_Banni, Pandharpuri_Banni	NO	RGCC, NAA16, LOC112578499, MTRF1, KBTBD7, LOC102398033, WBP4
13	82445000	82585000	140001	Surti_Med	NO	LOC112578588
13	85685000	85945000	260001	Med_Banni, Med_Bhadawari	NO	#N/A
13	88545000	88805000	260001	Jaffrabadi_Banni	NO	TDRD3
13	90065000	90445000	380001	Pandharpuri_Med	NO	PCDH20, TRNAC-ACA
14	205000	365000	160001	Surti_Banni	NO	CBLN4
14	725000	865000	140001	Surti_Jaffrabadi	NO	#N/A
14	1105000	1445000	340001	Pandharpuri_Banni, Pandharpuri_Bhadawari, Pandharpuri_Jaffrabadi, Pandharpuri_Med	NO	LOC112578933, DOK5
14	11665000	11865000	200001	Pandharpuri_Banni, Pandharpuri_Jaffrabadi, Pandharpuri_Murrah, Pandharpuri_Surti	NO	LOC112578962, LOC112578702, LOC112578703, PTPRT
14	12505000	12905000	400001	Pandharpuri_Banni, Pandharpuri_Bhadawari, Pandharpuri_Jaffrabadi, Pandharpuri_Med, Pandharpuri_Murrah, Pandharpuri_Surti, Surti_Banni, Surti_Jaffrabadi, Surti_Murrah	NO	PTPRT
14	14785000	15185000	400001	Med_Banni	NO	LOC112578908
14	15265000	15385000	120001	Surti_Banni	NO	LOC112578909
14	18125000	18265000	140001	Surti_Bhadawari	NO	DLGAP4, AAR2, EPB41L1
14	23225000	23345000	120001	Pandharpuri_Surti	NO	LOC112578752, SLC52A3, FAM110A, ANGPT4
14	25885000	26025000	140001	Surti_Jaffrabadi	NO	NPEPL1, LOC102408370
14	29865000	30205000	340001	Med_Jaffrabadi, Pandharpuri_Banni	NO	MYT1, LOC112578777, PCMTD2, LOC112578778, GINS1, LOC102396916, LOC102408791
14	30485000	30725000	240001	Jaffrabadi_Murrah	NO	LOC112578781, PDYN, STK35, LOC102408014, LOC112579010
14	30985000	31125000	140001	Surti_Jaffrabadi	NO	SNRPB, TMC2, TRNAE-UUC
14	46185000	46385000	200001	Bhadawari_Jaffrabadi	NO	PCSK2
14	46845000	46985000	140001	Bhadawari_Jaffrabadi	NO	LOC112578920, MKX
14	48585000	48805000	220001	Bhadawari_Banni	NO	MTPAP, LOC112578921, JCAD
14	53325000	53545000	220001	Jaffrabadi_Banni	NO	MINDY3, LOC112578832
14	54665000	54825000	160001	Bhadawari_Murrah	NO	LOC112578896, FRMD4A
14	55385000	55545000	160001	Surti_Bhadawari	NO	FRMD4A, LOC102390905, PRPF18
14	58765000	58965000	200001	Bhadawari_Jaffrabadi	NO	KIAA1217
14	62665000	63565000	900001	Med_Banni, Med_Bhadawari, Med_Jaffrabadi, Med_Murrah	NO	MALRD1, ARL5B, CCDC7
14	67985000	68185000	200001	Bhadawari_Murrah, Jaffrabadi_Murrah, Med_Murrah	NO	CELF2
14	68965000	69085000	120001	Murrah_Banni	NO	#N/A
14	78465000	78585000	120001	Bhadawari_Banni	NO	#N/A
14	79425000	79465000	40001	Surti_Med	NO	LOC112578877
15	1525000	1665000	140001	Pandharpuri_Jaffrabadi, Pandharpuri_Surti	NO	LOC112579113
15	9085000	9205000	120001	Surti_Jaffrabadi	NO	SLC26A7
15	10245000	10365000	120001	Surti_Murrah	NO	#N/A
15	11325000	11465000	140001	Pandharpuri_Banni	NO	#N/A
15	12145000	12945000	800001	Bhadawari_Banni, Bhadawari_Murrah, Jaffrabadi_Banni, Med_Banni, Med_Bhadawari, Med_Jaffrabadi, Med_Murrah, Pandharpuri_Med	NO	RAD54B, FSBP, VIRMA, ESRP1, DPY19L4, INTS8, CCNE2, TP53INP1, LOC112579106, LOC112579124, LOC102398252, NDUFAF6, LOC112579279
15	15665000	15825000	160001	Pandharpuri_Bhadawari	NO	MTDH, LAPTM4B
15	19505000	19645000	140001	Murrah_Banni	NO	GRHL2, LOC112579270, NCALD
15	21425000	21605000	180001	Bhadawari_Banni	NO	RIMS2
15	23145000	23325000	180001	Bhadawari_Murrah	NO	ZFPM2
15	27245000	27385000	140001	Med_Banni, Med_Jaffrabadi	NO	PKHD1L1, EBAG9, SYBU
15	28985000	29325000	340001	Pandharpuri_Murrah, Surti_Bhadawari, Surti_Med, Surti_Murrah	NO	#N/A
15	29585000	29745000	160001	Surti_Jaffrabadi	NO	#N/A
15	32825000	32945000	120001	Murrah_Banni	NO	#N/A
15	33965000	34105000	140001	Bhadawari_Jaffrabadi	NO	#N/A
15	35805000	35945000	140001	Surti_Banni	NO	EXT1
15	37125000	37245000	120001	Surti_Banni	NO	LOC112579067, COLEC10
15	38885000	39005000	120001	Bhadawari_Jaffrabadi	NO	TPD52, LOC112579156
15	39345000	39465000	120001	Pandharpuri_Surti	NO	HEY1, LOC102409395, STMN2
15	40885000	41105000	220001	Surti_Banni, Surti_Bhadawari, Surti_Jaffrabadi, Surti_Murrah	NO	#N/A
15	44625000	44725000	100001	Surti_Med	NO	GDAP1, JPH1
15	46465000	46585000	120001	Murrah_Banni	NO	LOC112579091
15	49825000	50205000	380001	Med_Banni, Med_Murrah	NO	C15H8orf34, LOC112579093, PREX2
15	50745000	51185000	440001	Surti_Banni, Surti_Bhadawari, Surti_Jaffrabadi, Surti_Med	NO	CPA6, LOC112579165, ARFGEF1, CSPP1, COPS5, PPP1R42
15	51985000	52205000	220001	Surti_Banni	NO	DNAJC5B, LOC112579171, PDE7A
15	64185000	64325000	140001	Bhadawari_Banni	NO	LOC102403835, HAS2
15	67125000	67265000	140001	Jaffrabadi_Banni	NO	#N/A
16	7085000	7325000	240001	Pandharpuri_Banni	NO	LOC112579543, NUP160, FNBP4, AGBL2, MTCH2, C1QTNF4
16	8245000	8325000	80001	Jaffrabadi_Murrah	NO	AMBRA1, LOC112579548
16	8385000	8465000	80001	Jaffrabadi_Murrah	NO	DGKZ, CREB3L1
16	15005000	15185000	180001	Med_Jaffrabadi	NO	#N/A
16	18965000	19625000	660001	Med_Banni, Med_Bhadawari, Med_Jaffrabadi, Med_Murrah	NO	SLC1A2, CD44, TRNAC-GCA, LOC112579576, LOC112579577, PDHX, APIP, EHF
16	23745000	23885000	140001	Bhadawari_Banni	NO	ARL14EP, FSHB
16	26085000	26285000	200001	Med_Bhadawari, Med_Jaffrabadi	NO	KIF18A
16	31385000	31565000	180001	Bhadawari_Banni, Bhadawari_Jaffrabadi, Bhadawari_Murrah	NO	UCP2, DNAJB13, LOC112579648, PAAF1, LOC102398979, MRPL48
16	34305000	34505000	200001	Bhadawari_Banni, Bhadawari_Murrah, Surti_Bhadawari	NO	LOC102401960, TRIM68, LOC102400888, LOC102406614, LOC102408879, LOC102399894, LOC112579445, LOC102399578, LOC102408555, LOC112579446, LOC112579332, LOC112579447
16	34805000	35025000	220001	Surti_Bhadawari, Surti_Jaffrabadi	NO	LOC112579455, LOC112579456, LOC112579343, LOC112579457, LOC112579781, LOC112579458, LOC112579460, LOC112579461, LOC112579462, LOC102410278, LOC102407023, LOC102406705
16	36025000	36085000	60001	Bhadawari_Jaffrabadi	NO	LOC102390006, LOC102413161, LOC102412816, LOC102403348
16	36985000	37345000	360001	Pandharpuri_Bhadawari, Pandharpuri_Med, Surti_Banni, Surti_Bhadawari, Surti_Jaffrabadi, Surti_Med, Surti_Murrah	NO	LOC102403469, LOC102403787, LOC112579506, LOC102397431, LOC102403687, TRIM6, LOC102413390, LOC102394761, LOC102393893, LOC102393048, LOC102393569, LOC112579371, LOC102392712, LOC102392069, LOC102397388, LOC102397055
16	37365000	37785000	420001	Jaffrabadi_Banni, Jaffrabadi_Murrah	NO	LOC102391729, LOC102391401, LOC102395821, LOC102395504, LOC112579507, LOC112579374, LOC102399370, LOC112579508, LOC112579377, LOC102391058, LOC112579509, LOC102408166, LOC102411145, LOC112579765, LOC102411809, LOC102412131, LOC102412450, LOC102412773, LOC102413118, LOC102408830, LOC102413452, LOC102409153, LOC102409471
16	37885000	39345000	1460001	Bhadawari_Murrah, Jaffrabadi_Banni, Jaffrabadi_Murrah, Pandharpuri_Banni, Pandharpuri_Jaffrabadi, Pandharpuri_Murrah, Pandharpuri_Surti	NO	LOC102415096, LOC102415428, LOC102393631, LOC102394285, LOC102394908, LOC102395216, FAM160A2, C16H11orf42, CNGA4, LOC102397761, CCKBR, CAVIN3, SMPD1, APBB1, LOC102399152, LOC112579659, HPX, TRIM3, ARFIP2, TIMM10B, DNHD1, RRP8, ILK, TAF10, TPP1, DCHS1, MRPL17, LOC102412221, LOC102399067, LOC102396589, LOC112579511, LOC102399493, LOC102399815, LOC102400142, LOC102401124, LOC102400470, LOC102401435,…
16	39385000	39725000	340001	Pandharpuri_Banni, Pandharpuri_Bhadawari	NO	SYT9, OLFML1, PPFIBP2
16	40245000	40365000	120001	Pandharpuri_Jaffrabadi	NO	LOC112579665, LOC102401050, LOC102396850, LOC112579666, LOC102400718, LOC102396536, NLRP10, EIF3F
16	43505000	43625000	120001	Pandharpuri_Bhadawari	NO	GALNT18
16	44005000	44185000	180001	Jaffrabadi_Banni, Murrah_Banni	NO	USP47, DKK3
16	51585000	51705000	120001	Pandharpuri_Med	NO	UBASH3B
16	54525000	54645000	120001	Pandharpuri_Med	NO	NECTIN1
16	56185000	56545000	360001	Med_Bhadawari	NO	SMIM35, LOC112579749, LOC112579696, IL10RA, TMPRSS13, LOC102394597, FXYD2, DSCAML1, LOC112579697
16	72825000	73105000	280001	Med_Jaffrabadi, Pandharpuri_Surti	NO	#N/A
16	73565000	73805000	240001	Med_Banni	NO	#N/A
16	75565000	75685000	120001	Murrah_Banni	NO	CNTN5
16	76905000	77045000	140001	Bhadawari_Murrah	NO	ARHGAP42
17	1725000	1845000	120001	Surti_Jaffrabadi	NO	CABIN1, LOC112579871, LOC102401890, LOC102402218, LOC102402536, LOC102403194, LOC102402867
17	2825000	3185000	360001	Med_Bhadawari, Med_Jaffrabadi, Surti_Med	NO	PISD, SFI1, EIF4ENIF1, DRG1, PATZ1, LOC112579895, PIK3IP1, LIMK2, RNF185, PLA2G3, INPP5J
17	3285000	3465000	180001	Med_Bhadawari, Med_Murrah, Surti_Bhadawari	NO	LOC102411461, MORC2, OSBP2
17	7165000	7485000	320001	Med_Jaffrabadi, Med_Murrah	NO	MYO18B, LOC112579906, GRK3
17	7565000	7605000	40001	Murrah_Banni	NO	GRK3, LOC112580012
17	7725000	7745000	20001	Murrah_Banni	NO	KIAA1671
17	10725000	10905000	180001	Surti_Banni	NO	LOC102400622, MAPKAPK5, TMEM116, LOC112579917, LOC112579918, LOC102394973, LOC112580054, ERP29, NAA25
17	14485000	14765000	280001	Jaffrabadi_Banni	NO	C17H12orf49
17	16625000	16765000	140001	Pandharpuri_Med	NO	SRRM4
17	17925000	18065000	140001	Jaffrabadi_Murrah	NO	PHETA1, CUX2
17	20125000	20285000	160001	Surti_Murrah	NO	KNTC1, LOC112579936, LOC112579935, LOC102410337, HCAR1, DENR, LOC112580058
17	24645000	24765000	120001	Surti_Med	NO	SLC15A4, GLT1D1, TRNAE-UUC
17	25105000	25245000	140001	Pandharpuri_Bhadawari	NO	TMEM132D
17	25365000	25585000	220001	Bhadawari_Jaffrabadi, Surti_Jaffrabadi	NO	TMEM132D
17	25605000	25765000	160001	Pandharpuri_Murrah	NO	TMEM132D
17	29105000	29225000	120001	Jaffrabadi_Murrah	NO	#N/A
17	30725000	30885000	160001	Surti_Jaffrabadi	NO	PDGFC
17	32445000	32765000	320001	Med_Banni, Med_Jaffrabadi	NO	RXFP1, C17H4orf46, ETFDH, PPID, LOC102408506, LOC112579947, FNIP2
17	33665000	33785000	120001	Pandharpuri_Surti	NO	#N/A
17	34325000	34485000	160001	Bhadawari_Murrah	NO	#N/A
17	38905000	39045000	140001	Pandharpuri_Banni	NO	LOC102416336
17	43965000	44105000	140001	Bhadawari_Murrah	NO	LOC112579961, LOC112579959, JADE1, LOC102409111, SCLT1
17	45585000	45705000	120001	Surti_Banni	NO	#N/A
17	49505000	49785000	280001	Pandharpuri_Banni, Pandharpuri_Murrah	NO	#N/A
17	53285000	53425000	140001	Med_Jaffrabadi	NO	#N/A
17	54905000	55045000	140001	Surti_Jaffrabadi	NO	MGST2, MAML3
17	57805000	58005000	200001	Pandharpuri_Surti	NO	INPP4B
17	62205000	62325000	120001	Pandharpuri_Jaffrabadi	NO	#N/A
17	63825000	63905000	80001	Bhadawari_Banni	NO	#N/A
17	63965000	64025000	60001	Bhadawari_Banni	NO	#N/A
17	68105000	68245000	140001	Bhadawari_Murrah	NO	TIGD4, ARFIP1, LOC102392817
17	69185000	69305000	120001	Surti_Murrah	NO	LOC112579992, SFRP2
18	45000	225000	180001	Med_Banni	NO	#N/A
18	3505000	3665000	160001	Surti_Med	NO	LOC102390828
18	12585000	12745000	160001	Pandharpuri_Jaffrabadi	NO	FBXO31, LOC112580214, MAP1LC3B, ZCCHC14, LOC112580215, LOC112580216
18	13425000	14145000	720001	Med_Bhadawari, Pandharpuri_Banni, Pandharpuri_Bhadawari, Pandharpuri_Jaffrabadi, Pandharpuri_Murrah, Pandharpuri_Surti	NO	LOC112580218, ZC3H18, LOC112580219, IL17C, LOC102413072, MVD, SNAI3, LOC102410978, RNF166, CTU2, PIEZO1, CDT1, APRT, GALNS, TRAPPC2L, PABPN1L, CBFA2T3, LOC112580222, ACSF3, CDH15, SLC22A31, ANKRD11, LOC112580223, SPG7, RPL13, LOC112580478, CPNE7, DPEP1, CHMP1A
18	14265000	14365000	100001	Pandharpuri_Bhadawari, Pandharpuri_Surti	NO	SPIRE2, TCF25, LOC112580225, LOC102403160, DEF8, CENPBD1, LOC102402068, DBNDD1
18	14405000	14805000	400001	Bhadawari_Jaffrabadi, Bhadawari_Murrah, Pandharpuri_Banni, Pandharpuri_Bhadawari, Pandharpuri_Med, Pandharpuri_Surti, Surti_Jaffrabadi, Surti_Murrah	NO	SHCBP1, VPS35, ORC6, MYLK3, C18H16orf87, LOC112580227
18	14905000	15085000	180001	Pandharpuri_Med	NO	GPT2, DNAJA2, LOC112580228, NETO2
18	19005000	19125000	120001	Med_Murrah	NO	#N/A
18	21945000	22085000	140001	Pandharpuri_Murrah	NO	FTO, LOC112580496
18	23665000	23745000	80001	Bhadawari_Banni	NO	BBS2, OGFOD1, LOC112580507, NUDT21
18	23805000	23885000	80001	Bhadawari_Banni	NO	AMFR, GNAO1
18	24125000	24305000	180001	Jaffrabadi_Banni	NO	CES5A, LOC112580159, LOC112580237
18	27185000	27425000	240001	Med_Banni, Med_Bhadawari	NO	#N/A
18	32985000	33205000	220001	Jaffrabadi_Murrah	NO	#N/A
18	34325000	34445000	120001	Surti_Bhadawari	NO	CIAO2B, CES2, LOC102391946, CES3, CES4A, CBFB
18	44045000	44265000	220001	Pandharpuri_Banni	NO	LOC112580275
18	51125000	51265000	140001	Murrah_Banni, Surti_Banni	NO	GRIK5, ATP1A3, RABAC1, LOC112580309, ARHGEF1, CD79A
18	61485000	61625000	140001	Med_Bhadawari, Surti_Bhadawari	NO	LOC112580338, LOC102401858, LOC102398188, MYADM, PRKCG, CACNG7, CACNG8
18	64025000	64285000	260001	Med_Jaffrabadi	NO	LOC102394873, LOC102395191, LOC102408529, LOC102408852, ZIM2, LOC102395838, LOC102395519, LOC112580153, LOC102409492, PEG3, LOC112580450
18	65625000	65745000	120001	Surti_Banni	NO	ZNF329, LOC102415948, ZNF274, LOC112580532, LOC112580468, ZNF8, ZSCAN22, A1BG
19	25000	325000	300001	Pandharpuri_Banni, Pandharpuri_Bhadawari, Pandharpuri_Med, Pandharpuri_Murrah, Pandharpuri_Surti	NO	SPZ1, PANK3, SLIT3
19	5765000	5905000	140001	Bhadawari_Banni, Bhadawari_Jaffrabadi, Bhadawari_Murrah	NO	#N/A
19	11505000	11605000	100001	Bhadawari_Banni	NO	TRNAC-GCA, LOC112580601
19	11645000	11725000	80001	Bhadawari_Banni	NO	LOC112580601, LOC112580718
19	15945000	16285000	340001	Med_Bhadawari, Med_Jaffrabadi	NO	#N/A
19	18825000	19265000	440001	Med_Banni, Med_Jaffrabadi, Med_Murrah	NO	PDE4D
19	20445000	20585000	140001	Med_Banni	NO	RAB3C, GAPT
19	20845000	20965000	120001	Murrah_Banni	NO	#N/A
19	24065000	24245000	180001	Med_Murrah	NO	#N/A
19	32005000	32645000	640001	Bhadawari_Murrah, Surti_Banni, Surti_Jaffrabadi, Surti_Murrah	YES	FBXO4, C19H5orf51, OXCT1
19	33385000	33565000	180001	Pandharpuri_Bhadawari, Pandharpuri_Jaffrabadi	NO	RPL37, LOC112580745, PRKAA1, TTC33, PTGER4
19	41205000	41345000	140001	Pandharpuri_Med	NO	LOC112580641, GOLPH3, LOC112580642, PDZD2
19	43245000	43385000	140001	Jaffrabadi_Murrah	NO	#N/A
19	47385000	47425000	40001	Surti_Med	NO	#N/A
19	49305000	49505000	200001	Bhadawari_Jaffrabadi	NO	#N/A
19	54545000	54725000	180001	Jaffrabadi_Banni	NO	LOC112580645
19	56685000	56925000	240001	Murrah_Banni, Pandharpuri_Banni	NO	LOC112580646, MARCH11
19	58105000	58225000	120001	Jaffrabadi_Murrah	NO	ANKH, TRNAG-UCC
19	58585000	58705000	120001	Surti_Bhadawari	NO	TRIO, TRNAC-ACA
19	64585000	64725000	140001	Pandharpuri_Jaffrabadi, Pandharpuri_Surti	NO	#N/A
19	69785000	69985000	200001	Surti_Banni	YES	LOC112580653, LOC112580664, IRX2
19	70165000	70325000	160001	Pandharpuri_Bhadawari	YES	NA
19	71065000	71205000	140001	Surti_Med	NO	SLC12A7, NKD2, LOC112580655, LOC102397713, TRIP13, BRD9
20	205000	405000	200001	Jaffrabadi_Murrah	NO	ZBTB42, AKT1, SIVA1, ADSSL1, LOC112580921, INF2, LOC112580922, LOC112580880
20	3225000	3365000	140001	Jaffrabadi_Murrah	NO	#N/A
20	11945000	12145000	200001	Pandharpuri_Bhadawari	NO	GOLGA5, TRNAS-GGA, LOC112580793, LGMN, LOC112580935, RIN3
20	15625000	15745000	120001	Murrah_Banni	NO	#N/A
20	16165000	16285000	120001	Bhadawari_Murrah	NO	#N/A
20	20985000	21105000	120001	Pandharpuri_Banni	NO	#N/A
20	22225000	22365000	140001	Surti_Bhadawari	NO	SLC25A21
20	23085000	23325000	240001	Bhadawari_Banni, Bhadawari_Jaffrabadi	NO	MBIP, LOC112580910
20	23465000	23885000	420001	Bhadawari_Banni	NO	LOC102409548, BRMS1L, RALGAPA1, LOC112581053, TRNAC-GCA, INSM2
20	27665000	27865000	200001	Surti_Med	NO	HEATR5A, LOC112580879, LOC102392624, LOC112580878, HECTD1
20	27885000	28085000	200001	Pandharpuri_Med	NO	HECTD1, AP4S1, STRN3, COCH
20	30285000	30465000	180001	Surti_Murrah	NO	LOC102412030, FOXG1
20	31485000	31605000	120001	Pandharpuri_Bhadawari	NO	#N/A
20	39865000	40025000	160001	Jaffrabadi_Banni	NO	LOC102397911, LOC112581060
20	41245000	41825000	580001	Med_Banni, Murrah_Banni	NO	FAM189A1, NSMCE3, APBA2, LOC112580806, LOC102406739, KLF13
20	41845000	42045000	200001	Med_Jaffrabadi	NO	KLF13, LOC112580819, TRPM1
20	42105000	42665000	560001	Med_Banni, Med_Bhadawari, Med_Jaffrabadi	NO	MTMR10, FAN1, MPHOSPH10, MCEE, LOC102399853, TMC3, STARD5, IL16, CFAP161, TLNRD1, LOC112580868, MESD, CEMIP
20	43005000	43265000	260001	Murrah_Banni, Surti_Banni	NO	ARNT2, CTXND1
20	43605000	43745000	140001	Pandharpuri_Jaffrabadi	NO	#N/A
20	44225000	44385000	160001	Surti_Murrah	NO	CTSH, MORF4L1, LOC112580873
20	44685000	44805000	120001	Surti_Banni	NO	BNC1
20	48865000	49005000	140001	Bhadawari_Jaffrabadi, Bhadawari_Murrah	NO	ABHD2, LOC112580948, MFGE8, HAPLN3, ACAN
20	53485000	53605000	120001	Pandharpuri_Surti	NO	SV2B
20	55365000	55505000	140001	Pandharpuri_Surti	NO	LOC102416007, LOC112580893, LOC112580903, CHD2
20	55605000	55725000	120001	Surti_Jaffrabadi	NO	RGMA
20	58725000	59005000	280001	Med_Banni, Med_Bhadawari, Med_Murrah	NO	LOC102404547
20	61145000	61445000	300001	Med_Banni, Med_Bhadawari, Med_Jaffrabadi, Med_Murrah	NO	FAM169B, PGPEP1L
20	61785000	61905000	120001	Jaffrabadi_Murrah	NO	#N/A
20	63425000	63665000	240001	Pandharpuri_Banni, Pandharpuri_Murrah	NO	CERS3, LINS1, ASB7
20	63885000	64005000	120001	Jaffrabadi_Banni	NO	ALDH1A3, LRRK1
21	3685000	4085000	400001	Med_Banni, Med_Bhadawari, Med_Murrah	NO	RBMS3, LOC112581241, TRNAH-GUG
21	12605000	12725000	120001	Pandharpuri_Jaffrabadi	NO	CCR8, LOC102396408, SLC25A38, LOC102397454, RPSA, LOC112581313, LOC112581314, LOC112581165, LOC102399284, MOBP
21	13965000	14105000	140001	Bhadawari_Murrah	NO	ULK4
21	14765000	14925000	160001	Surti_Bhadawari, Surti_Murrah	NO	ZBTB47, LOC102409698, KLHL40, HHATL, CCDC13, LOC102405919, HIGD1A, LOC112577616, LOC102407955, ZNF662
21	15885000	15905000	20001	Jaffrabadi_Murrah	NO	#N/A
21	16005000	16045000	40001	Jaffrabadi_Murrah	NO	#N/A
21	16685000	17005000	320001	Pandharpuri_Jaffrabadi, Pandharpuri_Med	NO	FANCD2OS, FANCD2, EMC3, LOC112581212, PRRT3, CRELD1, IL17RC, IL17RE, JAGN1, CIDEC, RPUSD3, TTLL3, ARPC4, TADA3, OGG1, CAMK1, BRPF1, CPNE9, MTMR14, LOC112581296
21	23865000	24065000	200001	Pandharpuri_Banni, Pandharpuri_Bhadawari, Pandharpuri_Murrah, Pandharpuri_Surti	NO	CNTN4
21	24405000	24805000	400001	Pandharpuri_Banni, Pandharpuri_Bhadawari, Pandharpuri_Jaffrabadi, Pandharpuri_Med, Pandharpuri_Murrah, Pandharpuri_Surti	NO	#N/A
21	28145000	28305000	160001	Pandharpuri_Banni	NO	PDZRN3
21	30045000	30185000	140001	Surti_Murrah	NO	FOXP1
21	38305000	38725000	420001	Med_Bhadawari	NO	CADPS
21	39185000	39485000	300001	Jaffrabadi_Banni, Surti_Banni, Surti_Bhadawari, Surti_Jaffrabadi, Surti_Med, Surti_Murrah	NO	PTPRG
21	40685000	40805000	120001	Bhadawari_Jaffrabadi	NO	FHIT
21	52445000	52665000	220001	Pandharpuri_Banni, Pandharpuri_Surti	NO	KIF9, LOC102392359, LOC112581137, LOC112581139, SETD2, LOC112581138, LOC102394491, NBEAL2, CCDC12, LOC112581136, PTH1R
21	53545000	53745000	200001	Surti_Jaffrabadi	NO	LZTFL1, SLC6A20, LOC112581231, LOC112581232, SACM1L, TRNAR-ACG, LIMD1, LOC112581233
21	55765000	56025000	260001	Med_Banni, Med_Jaffrabadi, Med_Murrah	NO	VGLL4, TAMM41, TRH
21	57045000	57045000	1	Bhadawari_Banni	NO	SYN2, TIMP4
21	57165000	57185000	20001	Bhadawari_Banni	NO	#N/A
21	60245000	60525000	280001	Bhadawari_Murrah, Med_Banni	NO	PLXNA1, CHCHD6, TXNRD3
22	585000	825000	240001	Pandharpuri_Banni, Pandharpuri_Murrah	NO	BCL2
22	3225000	3385000	160001	Jaffrabadi_Banni	NO	LOC112581457
22	5645000	5805000	160001	Jaffrabadi_Murrah	NO	#N/A
22	6565000	6885000	320001	Bhadawari_Murrah, Jaffrabadi_Banni, Murrah_Banni, Pandharpuri_Banni	NO	#N/A
22	17885000	18465000	580001	Bhadawari_Jaffrabadi, Pandharpuri_Med, Pandharpuri_Surti, Surti_Banni, Surti_Jaffrabadi, Surti_Med, Surti_Murrah	NO	#N/A
22	20105000	20385000	280001	Murrah_Banni	NO	LOC102391475, LOC112581424, LOC102414608, VAPA, TXNDC2, RAB31
22	22125000	22305000	180001	Med_Banni	NO	LAMA1, ARHGAP28
22	24365000	24545000	180001	Surti_Jaffrabadi	NO	DLGAP1, LOC112581493, LOC112581415
22	30765000	31045000	280001	Bhadawari_Banni, Pandharpuri_Jaffrabadi, Pandharpuri_Med	NO	ZNF521
22	33065000	33225000	160001	Pandharpuri_Banni, Pandharpuri_Jaffrabadi, Surti_Banni	NO	#N/A
22	33565000	33765000	200001	Pandharpuri_Banni, Pandharpuri_Bhadawari, Pandharpuri_Surti	NO	CDH2, LOC102401116, TRNAW-CCA, LOC112581464
22	35305000	35625000	320001	Med_Bhadawari	NO	#N/A
22	39605000	39805000	200001	Bhadawari_Murrah	NO	DTNA
22	40865000	41005000	140001	Pandharpuri_Murrah	NO	LOC112581397
22	43845000	43965000	120001	Jaffrabadi_Murrah	NO	#N/A
22	52065000	52525000	460001	Med_Banni, Med_Jaffrabadi, Med_Murrah	NO	#N/A
22	53345000	53585000	240001	Med_Murrah	NO	#N/A
22	53665000	53925000	260001	Med_Banni, Med_Murrah	NO	CCDC102B
22	54225000	54485000	260001	Med_Bhadawari, Med_Jaffrabadi	NO	DOK6
22	55265000	55625000	360001	Med_Banni, Med_Bhadawari, Med_Jaffrabadi	NO	#N/A
23	1345000	1505000	160001	Bhadawari_Jaffrabadi	NO	#N/A
23	1645000	1845000	200001	Bhadawari_Banni, Bhadawari_Murrah	NO	#N/A
23	3965000	4085000	120001	Surti_Bhadawari	NO	#N/A
23	4165000	4405000	240001	Med_Bhadawari, Pandharpuri_Jaffrabadi, Pandharpuri_Med, Surti_Jaffrabadi, Surti_Med	NO	LOC112581682, TRNAW-CCA
23	6385000	6525000	140001	Med_Bhadawari	NO	#N/A
23	8765000	8925000	160001	Med_Banni	NO	SGMS1, LOC112581633
23	16625000	16865000	240001	Murrah_Banni	NO	LOC102390247, SORBS1
23	19825000	19965000	140001	Pandharpuri_Med	NO	HPSE2
23	20305000	20445000	140001	Med_Murrah	NO	NKX2-3, SLC25A28, ENTPD7, TRNAG-GCC
23	20525000	20705000	180001	Med_Jaffrabadi, Med_Murrah	NO	ABCC2, LOC102397239, DNMBP
23	20725000	20865000	140001	Pandharpuri_Surti	NO	DNMBP, CPN1, LOC102398418, LOC112581672, ERLIN1
23	26565000	26725000	160001	Surti_Murrah	NO	#N/A
23	33105000	33225000	120001	Pandharpuri_Bhadawari	NO	TCF7L2
23	35145000	35265000	120001	Bhadawari_Banni	NO	ATRNL1
23	35965000	36105000	140001	Bhadawari_Murrah	NO	GFRA1
23	37485000	37705000	220001	Jaffrabadi_Banni, Jaffrabadi_Murrah, Surti_Banni	NO	RAB11FIP2
23	37805000	37885000	80001	Jaffrabadi_Banni, Jaffrabadi_Murrah	NO	#N/A
23	38745000	38885000	140001	Med_Murrah	NO	PRDX3, GRK5
23	45545000	45685000	140001	Pandharpuri_Bhadawari	NO	C23H10orf90
23	48785000	48905000	120001	Pandharpuri_Banni	NO	C23H10orf143, GLRX3
23	51185000	51325000	140001	Pandharpuri_Murrah	NO	PRAP1, LOC112581537, FUOM, ECHS1, PAOX, MTG1, SPRN, LOC102389177, LOC102400396, LOC102400069, LOC112581558, LOC102399737
24	6525000	6685000	160001	Pandharpuri_Surti	NO	LOC112581908, AGFG2, LOC102404040, SAP25, LRCH4, FBXO24, PCOLCE, MOSPD3, TFR2, LOC112581864, LOC112581859, ACTL6B, GNB2, GIGYF1, LOC112581863, LOC112581854, POP7
24	12805000	12945000	140001	Bhadawari_Jaffrabadi	NO	#N/A
24	13725000	13865000	140001	Jaffrabadi_Banni	NO	CALN1
24	16125000	16425000	300001	Pandharpuri_Banni, Pandharpuri_Bhadawari, Pandharpuri_Jaffrabadi, Pandharpuri_Murrah, Pandharpuri_Surti, Surti_Bhadawari	NO	KIF22, MAZ, LOC112581845, PRRT2, PAGR1, MVP, CDIPT, LOC102392697, SEZ6L2, ASPHD1, KCTD13, LOC112581724, LOC112581808, TMEM219, TAOK2, HIRIP3, INO80E, DOC2A, C24H16orf92, FAM57B, LOC102400394, LOC102403941, ALDOA, PPP4C, TBX6, YPEL3, GDPD3, MAPK3, LOC102403072
24	19545000	19665000	120001	Bhadawari_Murrah	NO	LOC112581776, LOC102402106
24	22765000	22905000	140001	Murrah_Banni	NO	VWA3A, MOSMO, LOC112581878, PDZD9, LOC102402708
24	28745000	28885000	140001	Surti_Bhadawari	NO	PDXDC1, NTAN1, RRN3, LOC102389178
24	30025000	30205000	180001	Murrah_Banni	NO	#N/A
24	31205000	31665000	460001	Med_Banni, Med_Bhadawari, Med_Jaffrabadi, Med_Murrah, Surti_Med	NO	SNX29
24	32685000	32825000	140001	Bhadawari_Banni	NO	CLEC16A, LOC112581834, TRNAC-GCA
24	35865000	36005000	140001	Pandharpuri_Bhadawari	NO	RBFOX1
24	36625000	36705000	80001	Surti_Murrah	NO	RBFOX1
24	36745000	36825000	80001	Surti_Murrah	NO	RBFOX1
24	38085000	38225000	140001	Pandharpuri_Murrah	NO	RBFOX1
24	41645000	41865000	220001	Med_Murrah	NO	TEKT4, C1QTNF8, SSTR5, TRNAG-CCC, SOX8, LOC112581770, LMF1, GNG13, CHTF18, RPUSD1, LOC102409906, LOC102410239
