# Supplementary material for: Whole genome analysis of water buffalo and global cattle breeds highlights convergent signatures of domestication
Source: Nat Commun. 2020 Sep 21;11:4739. doi: 10.1038/s41467-020-18550-1 (PMC7505982; doi:10.1038/s41467-020-18550-1)
Supplement: Supplementary file 7 — Supplementary Data 3 [file 41467_2020_18550_MOESM7_ESM.xlsx]

## Sheet: Overlap of WB peaks
xpclr_mean_overlap	xpclr_sd	xpehh_mean_overlap	xpehh_sd	numPerm	xpclr_real_overlap	xpehh_real_overlap	xpclr_totalNumPeaks	xpehh_totalNumPeaks	xpclr_totalWidth	xpehh_totalWidth	xpclr_z	xpehh_z	xpclr_p	xpehh_p	xpclr_peakHigh	xpclr_peakLow	xpehh_peakHigh	xpehh_peakLow	xpclr_smoothed	xpehh_smoothed	species
1785.34	30.9183	1071.53	14.4526	100	1723	1439	3742	1519	1515043742	737263805	-2.01628	25.4259	0.0437708	1.30576e-142	2	1	2.5	2	TRUE	TRUE	Cow
1309.46	22.2145	896.46	14.6256	100	1423	1264	2783	1519	1048682783	737263805	5.11108	25.13	3.20322e-07	2.34128e-139	3	1	2.5	2	TRUE	TRUE	Cow
1544.42	29.7631	992.4	16.029	100	1567	1362	3269	1519	1269243269	737263805	0.758658	23.0582	0.448057	1.21748e-117	2.5	1	2.5	2	TRUE	TRUE	Cow
1698.51	30.354	999.01	15.114	100	1790	1336	3919	1519	1088743919	737263805	3.0141	22.2965	0.0025774	3.99685e-110	2.5	1.5	2.5	2	TRUE	TRUE	Cow
1096.34	23.79	799.99	15.0168	100	1249	1131	2332	1519	858742332	737263805	6.41698	22.0426	1.39002e-10	1.12456e-107	3.5	1	2.5	2	TRUE	TRUE	Cow
2074.65	35.2066	1098.51	14.9264	100	2070	1424	4837	1519	1298204837	737263805	-0.132078	21.8063	0.894923	2.02149e-105	2	1.5	2.5	2	TRUE	TRUE	Cow
1480.78	27.8972	904.51	14.8878	100	1745	1217	3628	1519	774363628	737263805	9.4712	20.9897	2.76649e-21	8.14925e-98	3	2	2.5	2	TRUE	TRUE	Cow
1393.49	28.3682	896.84	16.1663	100	1572	1232	3189	1519	896543189	737263805	6.2926	20.7321	3.12195e-10	1.77964e-95	3	1.5	2.5	2	TRUE	TRUE	Cow
2082.39	30.3365	964.88	11.964	100	2002	1198	3742	1229	1515043742	1017342612	-2.64995	19.4851	0.00805045	1.46765e-84	2	1	2.5	1.5	TRUE	TRUE	Cow
904.11	19.0549	702.34	16.2898	100	1100	1015	1934	1519	704961934	737263805	10.2803	19.1936	8.64568e-25	4.1868e-82	4	1	2.5	2	TRUE	TRUE	Cow
1132.3	24.9786	788.31	16.2504	100	1349	1092	2588	1519	731842588	737263805	8.67543	18.6882	4.11975e-18	6.17786e-78	3.5	1.5	2.5	2	TRUE	TRUE	Cow
972.24	21.157	681.91	13.1726	100	1334	928	2553	1519	392022553	737263805	17.0988	18.682	1.51404e-65	6.93989e-78	4	3	2.5	2	TRUE	TRUE	Cow
3892.71	25.7275	1506.72	13.3053	100	3894	1755	4837	1878	1298204837	1685844908	0.0501409	18.6602	0.96001	1.04369e-77	2	1.5	2	1.5	TRUE	TRUE	Cow
1866.67	34.7592	1017.45	16.7068	100	2074	1324	4669	1519	926204669	737263805	5.96475	18.3488	2.4501e-09	3.37695e-75	2.5	2	2.5	2	TRUE	TRUE	Cow
1541.13	24.7923	840.54	12.5428	100	1601	1069	2783	1229	1048682783	1017342612	2.41486	18.2144	0.0157413	3.96407e-74	3	1	2.5	1.5	TRUE	TRUE	Cow
1819.01	23.2898	910.74	12.9783	100	1794	1146	3269	1229	1269243269	1017342612	-1.07386	18.1272	0.282885	1.94569e-73	2.5	1	2.5	1.5	TRUE	TRUE	Cow
613.83	16.9694	524.97	12.7742	100	791	749	1323	1519	466881323	737263805	10.4406	17.5377	1.61862e-25	7.39161e-69	5	1	2.5	2	TRUE	TRUE	Cow
752.75	21.2866	595.32	14.7743	100	987	853	1718	1519	484081718	737263805	11.0046	17.4411	3.6319e-28	4.02408e-68	4.5	1.5	2.5	2	TRUE	TRUE	Cow
267.22	13.6704	210.86	9.38946	100	518	373	2101	647	282582101	234878840	18.3447	17.2683	3.63816e-75	8.15185e-67	4.5	3.5	3	2.5	TRUE	TRUE	Cow
1209.78	25.4957	790.84	15.8775	100	1559	1063	3093	1519	550123093	737263805	13.6972	17.1412	1.05517e-42	7.30934e-66	3.5	2.5	2.5	2	TRUE	TRUE	Cow
711.07	24.1984	420.2	9.77112	100	728	585	3269	630	1269243269	329046493	0.699634	16.866	0.484156	7.99912e-64	2.5	1	3	2	TRUE	TRUE	Cow
534.9	19.1034	351.93	10.6347	100	701	530	3628	647	774363628	234878840	8.69479	16.7443	3.47462e-18	6.23183e-63	3	2	3	2.5	TRUE	TRUE	Cow
633.68	20.3975	394.9	10.6377	100	708	573	3919	647	1088743919	234878840	3.64358	16.7423	0.000268869	6.44813e-63	2.5	1.5	3	2.5	TRUE	TRUE	Cow
931.29	21.6596	692.09	17.1506	100	1168	979	2118	1519	597522118	737263805	10.9287	16.7289	8.40873e-28	8.07781e-63	4	1.5	2.5	2	TRUE	TRUE	Cow
2499.62	28.2613	999.49	11.6649	100	2467	1194	4837	1229	1298204837	1017342612	-1.15423	16.6748	0.248407	1.9999e-62	2	1.5	2.5	1.5	TRUE	TRUE	Cow
274.63	14.1426	217.74	10.049	100	483	382	1939	647	367881939	234878840	14.7335	16.3459	3.92843e-49	4.65101e-60	4.5	2.5	3	2.5	TRUE	TRUE	Cow
750.79	18.3662	612.68	17.056	100	951	890	1609	1519	574441609	737263805	10.901	16.2594	1.1403e-27	1.91624e-59	4.5	1	2.5	2	TRUE	TRUE	Cow
770.11	21.2503	592.39	15.179	100	1052	839	1867	1519	418161867	737263805	13.2652	16.2468	3.682e-40	2.3536e-59	4.5	2	2.5	2	TRUE	TRUE	Cow
668.49	23.5627	399.94	10.4106	100	797	569	4669	647	926204669	234878840	5.45395	16.2392	4.9262e-08	2.66171e-59	2.5	2	3	2.5	TRUE	TRUE	Cow
602.38	20.4696	393.52	11.865	100	650	585	3269	647	1269243269	234878840	2.32637	16.1383	0.0199986	1.37336e-58	2.5	1	3	2.5	TRUE	TRUE	Cow
956.95	22.5775	692.33	16.7977	100	1255	963	2309	1519	516902309	737263805	13.2012	16.1135	8.63746e-40	2.05029e-58	4	2	2.5	2	TRUE	TRUE	Cow
2043.06	29.9777	929.54	13.0913	100	2098	1140	3919	1229	1088743919	1017342612	1.8327	16.0763	0.0668479	3.73934e-58	2.5	1.5	2.5	1.5	TRUE	TRUE	Cow
1559.59	30.867	915.08	17.7557	100	1908	1200	4058	1519	657884058	737263805	11.2875	16.0466	1.51327e-29	6.03409e-58	3	2.5	2.5	2	TRUE	TRUE	Cow
81.57	7.87177	72.61	6.39112	100	237	175	942	417	159140942	144136605	19.7452	16.0207	8.81381e-87	9.16482e-58	4.5	2.5	3	2.5	TRUE	TRUE	WaterBuffalo
507.65	20.0244	353.19	11.988	100	601	545	2783	647	1048682783	234878840	4.66181	16.0002	3.13443e-06	1.27304e-57	3	1	3	2.5	TRUE	TRUE	Cow
347.36	15.2286	271.47	11.2954	100	483	452	1934	647	704961934	234878840	8.90694	15.9827	5.24605e-19	1.68727e-57	4	1	3	2.5	TRUE	TRUE	Cow
272.25	13.4227	212.55	9.82306	100	532	368	2229	647	238362229	234878840	19.3515	15.825	1.97883e-83	2.09151e-56	4.5	4	3	2.5	TRUE	TRUE	Cow
124.36	8.62756	104.87	6.60373	100	254	209	1005	399	279781005	199517185	15.0263	15.7684	4.94059e-51	5.13568e-56	4	1	3	2	TRUE	TRUE	WaterBuffalo
1286.11	24.5472	764.28	13.8732	100	1395	983	2332	1229	858742332	1017342612	4.43595	15.7656	9.16674e-06	5.36391e-56	3.5	1	2.5	1.5	TRUE	TRUE	Cow
2733.79	19.9966	1374.73	17.491	100	2728	1650	3269	1878	1269243269	1685844908	-0.289549	15.7378	0.772161	8.33257e-56	2.5	1	2	1.5	TRUE	TRUE	Cow
612.2	18.5211	508.95	13.25	100	811	717	1400	1519	391661400	737263805	10.7337	15.7019	7.06942e-27	1.46875e-55	5	1.5	2.5	2	TRUE	TRUE	Cow
102.25	8.61567	90.96	7.34836	100	226	206	1005	417	279781005	144136605	14.3634	15.6552	8.78611e-47	3.06172e-55	4	1	3	2.5	TRUE	TRUE	WaterBuffalo
3132.67	19.8056	1464.01	19.8115	100	3084	1774	3742	1878	1515043742	1685844908	-2.45738	15.647	0.0139955	3.48329e-55	2	1	2	1.5	TRUE	TRUE	Cow
769.74	23.0496	583.24	15.4077	100	1083	823	1939	1519	367881939	737263805	13.5907	15.5611	4.54859e-42	1.33824e-54	4.5	2.5	2.5	2	TRUE	TRUE	Cow
517.57	20.4832	347.83	12.0303	100	642	535	3189	647	896543189	234878840	6.07474	15.5582	1.24189e-09	1.39978e-54	3	1.5	3	2.5	TRUE	TRUE	Cow
701.68	25.026	428.89	11.8346	100	689	613	3742	647	1515043742	234878840	-0.506673	15.5569	0.612384	1.42884e-54	2	1	3	2.5	TRUE	TRUE	Cow
95.73	8.90563	83.29	7.28399	100	278	196	1199	417	165321199	144136605	20.4668	15.4737	4.25374e-93	5.22428e-54	4	3	3	2.5	TRUE	TRUE	WaterBuffalo
960.32	24.5702	682.26	17.0167	100	1306	945	2438	1519	451962438	737263805	14.0691	15.4401	5.88317e-45	8.79278e-54	4	2.5	2.5	2	TRUE	TRUE	Cow
1179.28	26.9845	792.6	18.5706	100	1471	1079	2867	1519	635582867	737263805	10.8107	15.4222	3.06489e-27	1.16094e-53	3.5	2	2.5	2	TRUE	TRUE	Cow
766.08	26.0302	439.62	10.9071	100	784	607	4837	647	1298204837	234878840	0.688432	15.3459	0.491181	3.77057e-53	2	1.5	3	2.5	TRUE	TRUE	Cow
426.66	18.0685	312.61	12.098	100	528	498	2332	647	858742332	234878840	5.60867	15.324	2.03888e-08	5.28414e-53	3.5	1	3	2.5	TRUE	TRUE	Cow
351.3	15.035	302.99	12.013	100	560	486	1249	1115	334701249	432845001	13.881	15.2343	8.26222e-44	2.09409e-52	3.5	1	2.5	2	TRUE	TRUE	WaterBuffalo
348.48	14.6021	291.99	11.4393	100	618	466	1396	1115	253941396	432845001	18.4576	15.2115	4.53048e-76	2.96473e-52	3.5	2	2.5	2	TRUE	TRUE	WaterBuffalo
423.73	19.425	305.58	12.0832	100	561	488	2588	647	731842588	234878840	7.06667	15.097	1.58697e-12	1.69474e-51	3.5	1.5	3	2.5	TRUE	TRUE	Cow
769.36	24.1446	430.16	10.1521	100	818	583	3919	630	1088743919	329046493	2.01453	15.055	0.0439537	3.20006e-51	2.5	1.5	3	2	TRUE	TRUE	Cow
83.17	8.78251	74.88	7.06003	100	207	181	849	417	205380849	144136605	14.0996	15.0311	3.81825e-45	4.59349e-51	4.5	1.5	3	2.5	TRUE	TRUE	WaterBuffalo
224.07	11.4964	195.7	9.90816	100	500	344	1028	1115	107461028	432845001	24.0015	14.9675	2.68442e-127	1.1982e-50	4.5	4	2.5	2	TRUE	TRUE	WaterBuffalo
827.32	22.4643	526.47	12.3889	100	1019	711	2545	994	588182545	604809153	8.53266	14.8948	1.43026e-17	3.56096e-50	2	1	2.5	1.5	TRUE	TRUE	WaterBuffalo
528.05	18.9957	343.44	10.0286	100	689	492	2867	630	635582867	329046493	8.47298	14.8137	2.39195e-17	1.19506e-49	3.5	2	3	2	TRUE	TRUE	Cow
346.88	17.0746	262.02	11.344	100	532	430	2309	647	516902309	234878840	10.8419	14.8078	2.1801e-27	1.304e-49	4	2	3	2.5	TRUE	TRUE	Cow
190.12	9.96183	176.99	8.98989	100	351	310	686	1115	171740686	432845001	16.1496	14.7955	1.14209e-58	1.56586e-49	5	1.5	2.5	2	TRUE	TRUE	WaterBuffalo
226.16	14.1968	186.78	10.1808	100	402	337	1515	647	337281515	234878840	12.3859	14.7553	3.11701e-35	2.84555e-49	5	2	3	2.5	TRUE	TRUE	Cow
285.61	12.0243	255.62	11.0305	100	468	418	1005	1115	279781005	432845001	15.1685	14.721	5.72091e-52	4.7278e-49	4	1	2.5	2	TRUE	TRUE	WaterBuffalo
150.2	10.7506	122.92	8.16457	100	292	243	1622	417	347161622	144136605	13.1899	14.7074	1.00264e-39	5.7743e-49	3	1.5	3	2.5	TRUE	TRUE	WaterBuffalo
338.28	18.0029	253.33	11.4566	100	560	421	2553	647	392022553	234878840	12.3158	14.6352	7.44477e-35	1.67397e-48	4	3	3	2.5	TRUE	TRUE	Cow
431.37	19.9735	307.07	11.7759	100	601	479	2867	647	635582867	234878840	8.49273	14.6002	2.01833e-17	2.80195e-48	3.5	2	3	2.5	TRUE	TRUE	Cow
510.86	19.7602	338.83	11.0418	100	639	500	2588	630	731842588	329046493	6.48476	14.5964	8.88755e-11	2.96009e-48	3.5	1.5	3	2	TRUE	TRUE	Cow
341.42	15.3756	257.74	10.7088	100	499	414	1718	630	484081718	329046493	10.2487	14.5917	1.19901e-24	3.17254e-48	4.5	1.5	3	2	TRUE	TRUE	Cow
214.92	12.7744	177.19	10.0722	100	439	324	1712	647	204341712	234878840	17.5413	14.5758	6.92938e-69	4.00272e-48	5	4	3	2.5	TRUE	TRUE	Cow
662.44	23.885	392.55	10.3254	100	814	543	3628	630	774363628	329046493	6.34542	14.5709	2.21826e-10	4.30305e-48	3	2	3	2	TRUE	TRUE	Cow
119.8	10.7675	100.72	7.89845	100	298	215	1441	417	225121441	144136605	16.5498	14.4687	1.60693e-61	1.91137e-47	3.5	2.5	3	2.5	TRUE	TRUE	WaterBuffalo
65.99	7.26065	59.89	6.23431	100	202	150	770	417	133020770	144136605	18.7325	14.4539	2.691e-78	2.369e-47	5	2.5	3	2.5	TRUE	TRUE	WaterBuffalo
215.7	12.5211	178.65	10.4208	100	432	329	1650	647	234821650	234878840	17.2748	14.4279	7.27632e-67	3.45685e-47	5	3.5	3	2.5	TRUE	TRUE	Cow
432.26	17.2876	298.23	10.0502	100	619	443	2438	630	451962438	329046493	10.802	14.4046	3.36919e-27	4.83818e-47	4	2.5	3	2	TRUE	TRUE	Cow
427.89	19.4801	300.67	12.0546	100	628	474	3093	647	550123093	234878840	10.2726	14.3787	9.36878e-25	7.04038e-47	3.5	2.5	3	2.5	TRUE	TRUE	Cow
3176.95	25.2596	1404.82	16.016	100	3220	1635	3919	1878	1088743919	1685844908	1.7043	14.3719	0.0883247	7.77101e-47	2.5	1.5	2	1.5	TRUE	TRUE	Cow
1001.81	22.9006	685.8	15.7416	100	1414	912	2743	1519	329382743	737263805	17.9991	14.3696	1.98089e-72	8.03304e-47	4	3.5	2.5	2	TRUE	TRUE	Cow
342.89	15.5952	264.52	11.1087	100	478	424	1609	630	574441609	329046493	8.66357	14.3563	4.57224e-18	9.72969e-47	4.5	1	3	2	TRUE	TRUE	Cow
1065.11	23.4055	686.76	15.0643	100	1212	903	1934	1229	704961934	1017342612	6.27588	14.3545	3.47655e-10	9.98257e-47	4	1	2.5	1.5	TRUE	TRUE	Cow
344.05	17.9704	258.16	11.7643	100	549	427	2438	647	451962438	234878840	11.4048	14.3519	3.95514e-30	1.03636e-46	4	2.5	3	2.5	TRUE	TRUE	Cow
415.89	18.4544	303.63	11.3143	100	530	466	1934	630	704961934	329046493	6.18336	14.3509	6.27508e-10	1.05203e-46	4	1	3	2	TRUE	TRUE	Cow
347.92	17.1126	265.96	12.4104	100	510	444	2118	647	597522118	234878840	9.47137	14.346	2.76201e-21	1.12851e-46	4	1.5	3	2.5	TRUE	TRUE	Cow
419.37	19.415	298.94	11.1635	100	566	459	2118	630	597522118	329046493	7.5524	14.3379	4.27294e-14	1.26907e-46	4	1.5	3	2	TRUE	TRUE	Cow
66.5	7.63233	61.2	6.61342	100	175	156	686	417	171740686	144136605	14.2158	14.3345	7.30751e-46	1.33238e-46	5	1.5	3	2.5	TRUE	TRUE	WaterBuffalo
228.82	12.6174	203.6	10.435	100	469	353	942	1115	159140942	432845001	19.0356	14.3172	8.65476e-81	1.70811e-46	4.5	2.5	2.5	2	TRUE	TRUE	WaterBuffalo
2305.85	33.3468	952.15	12.5709	100	2437	1132	4669	1229	926204669	1017342612	3.93291	14.3068	8.39224e-05	1.98322e-46	2.5	2	2.5	1.5	TRUE	TRUE	Cow
121.22	11.3668	100.71	7.99153	100	316	215	1522	417	193201522	144136605	17.1359	14.3014	8.00997e-66	2.14475e-46	3.5	3	3	2.5	TRUE	TRUE	WaterBuffalo
189.03	12.4214	145.84	8.47423	100	330	267	2097	417	420082097	144136605	11.3489	14.2975	7.50747e-30	2.26913e-46	2.5	1.5	3	2.5	TRUE	TRUE	WaterBuffalo
684.29	23.9976	485.58	14.7396	100	928	696	2734	1115	504522734	432845001	10.1556	14.2758	3.12882e-24	3.09639e-46	2	1.5	2.5	2	TRUE	TRUE	WaterBuffalo
347.07	15.9394	295.69	12.493	100	572	474	1301	1115	293401301	432845001	14.1115	14.2728	3.22473e-45	3.2328e-46	3.5	1.5	2.5	2	TRUE	TRUE	WaterBuffalo
344.95	15.0275	256.48	9.94376	100	536	398	1939	630	367881939	329046493	12.7134	14.232	4.98465e-37	5.79662e-46	4.5	2.5	3	2	TRUE	TRUE	Cow
280.24	13.5402	247.6	11.1301	100	479	406	1041	1115	244541041	432845001	14.6793	14.2317	8.74866e-49	5.82505e-46	4	1.5	2.5	2	TRUE	TRUE	WaterBuffalo
548.59	23.4655	353.56	11.9547	100	745	523	4058	647	657884058	234878840	8.37017	14.1735	5.75342e-17	1.33726e-45	3	2.5	3	2.5	TRUE	TRUE	Cow
218.35	14.1973	181.43	10.5766	100	417	331	1599	647	267201599	234878840	13.9921	14.1416	1.74182e-44	2.1032e-45	5	3	3	2.5	TRUE	TRUE	Cow
628.21	16.8986	505.62	13.9615	100	857	703	1515	1519	337281515	737263805	13.539	14.1374	9.20094e-42	2.23387e-45	5	2	2.5	2	TRUE	TRUE	Cow
78.8	8.53632	70.09	7.42518	100	247	175	971	417	140940971	144136605	19.7041	14.129	1.99039e-86	2.5184e-45	4.5	3	3	2.5	TRUE	TRUE	WaterBuffalo
280.53	13.2912	221.16	9.34385	100	444	353	1515	630	337281515	329046493	12.2991	14.1098	9.15583e-35	3.30419e-45	5	2	3	2	TRUE	TRUE	Cow
605.94	22.6969	384.53	11.9515	100	668	553	2783	630	1048682783	329046493	2.7343	14.0962	0.00625135	4.0088e-45	3	1	3	2	TRUE	TRUE	Cow
282.91	15.3057	228.19	11.7668	100	452	394	1718	647	484081718	234878840	11.0475	14.0913	2.25364e-28	4.29606e-45	4.5	1.5	3	2.5	TRUE	TRUE	Cow
345.58	15.7353	258.64	10.3216	100	523	404	1867	630	418161867	329046493	11.2753	14.0831	1.73811e-29	4.82693e-45	4.5	2	3	2	TRUE	TRUE	Cow
225.61	12.4624	197.88	10.523	100	490	346	994	1115	123480994	432845001	21.215	14.0759	6.93643e-100	5.34416e-45	4.5	3.5	2.5	2	TRUE	TRUE	WaterBuffalo
828.41	24.3028	457.03	10.5853	100	783	606	3742	630	1515043742	329046493	-1.86851	14.0732	0.0616916	5.54795e-45	2	1	3	2	TRUE	TRUE	Cow
97.24	9.62963	83.26	7.94504	100	288	195	1246	417	142381246	144136605	19.8097	14.0641	2.45544e-87	6.31001e-45	4	3.5	3	2.5	TRUE	TRUE	WaterBuffalo
279.23	15.0889	223.63	11.4976	100	468	385	1867	647	418161867	234878840	12.5106	14.0351	6.53698e-36	9.50757e-45	4.5	2	3	2.5	TRUE	TRUE	Cow
1672.28	27.072	851.46	14.5813	100	1795	1056	3189	1229	896543189	1017342612	4.53311	14.0275	5.81228e-06	1.05745e-44	3	1.5	2.5	1.5	TRUE	TRUE	Cow
502.98	18.8572	343.58	11.763	100	587	508	2332	630	858742332	329046493	4.45558	13.9778	8.36656e-06	2.13054e-44	3.5	1	3	2	TRUE	TRUE	Cow
121.36	9.15359	99.86	7.31957	100	320	202	1199	399	165321199	199517185	21.7008	13.9544	2.01774e-104	2.95929e-44	4	3	3	2	TRUE	TRUE	WaterBuffalo
430.73	18.6037	354.55	13.6614	100	649	545	1549	1115	398501549	432845001	11.7326	13.9407	8.67471e-32	3.58214e-44	3	1	2.5	2	TRUE	TRUE	WaterBuffalo
188.14	10.9535	169.52	9.15134	100	402	297	789	1115	118520789	432845001	19.5243	13.9302	6.82881e-85	4.15212e-44	5	3	2.5	2	TRUE	TRUE	WaterBuffalo
290.47	14.1874	237.03	12.0868	100	435	405	1609	647	574441609	234878840	10.1872	13.897	2.26142e-24	6.604e-44	4.5	1	3	2.5	TRUE	TRUE	Cow
1113.72	19.3694	685.7	14.2159	100	1309	883	2118	1229	597522118	1017342612	10.0819	13.8789	6.64384e-24	8.50902e-44	4	1.5	2.5	1.5	TRUE	TRUE	Cow
887.56	19.4388	612.05	13.2126	100	1040	795	1609	1229	574441609	1017342612	7.84207	13.8466	4.43188e-15	1.33351e-43	4.5	1	2.5	1.5	TRUE	TRUE	Cow
232.92	11.2543	212.61	11.0242	100	419	364	849	1115	205380849	432845001	16.5341	13.7325	2.08594e-61	6.48548e-43	4.5	1.5	2.5	2	TRUE	TRUE	WaterBuffalo
778.79	21.1494	579.59	15.7519	100	1142	795	2101	1519	282582101	737263805	17.1735	13.6752	4.19333e-66	1.42904e-42	4.5	3.5	2.5	2	TRUE	TRUE	Cow
348.23	15.9284	286.81	12.376	100	669	456	1522	1115	193201522	432845001	20.1382	13.6708	3.4131e-90	1.51704e-42	3.5	3	2.5	2	TRUE	TRUE	WaterBuffalo
122.91	10.5573	99.84	7.32881	100	334	200	1246	399	142381246	199517185	19.9947	13.6666	6.12384e-89	1.60723e-42	4	3.5	3	2	TRUE	TRUE	WaterBuffalo
435.18	20.5699	302.05	12.0012	100	661	466	3354	647	464503354	234878840	10.9782	13.6612	4.86506e-28	1.73149e-42	3.5	3	3	2.5	TRUE	TRUE	Cow
2594.76	19.8983	1289.07	14.2795	100	2661	1484	3189	1878	896543189	1685844908	3.32893	13.651	0.000871804	1.99025e-42	3	1.5	2	1.5	TRUE	TRUE	Cow
345.53	17.0717	285.42	12.9367	100	637	462	1441	1115	225121441	432845001	17.0733	13.6496	2.34689e-65	2.0304e-42	3.5	2.5	2.5	2	TRUE	TRUE	WaterBuffalo
229.45	12.9649	192.25	10.903	100	385	341	1400	647	391661400	234878840	11.9978	13.643	3.64921e-33	2.22273e-42	5	1.5	3	2.5	TRUE	TRUE	Cow
236.55	14.3043	200.47	11.1875	100	379	353	1323	647	466881323	234878840	9.95853	13.6339	2.31463e-23	2.51632e-42	5	1	3	2.5	TRUE	TRUE	Cow
1361.58	26.8276	770.84	14.4024	100	1527	967	2588	1229	731842588	1017342612	6.16604	13.62	7.00236e-10	3.04707e-42	3.5	1.5	2.5	1.5	TRUE	TRUE	Cow
425.81	17.1792	334.7	13.4634	100	744	518	1818	1115	260721818	432845001	18.5218	13.6147	1.37729e-76	3.27452e-42	3	2.5	2.5	2	TRUE	TRUE	WaterBuffalo
98.49	9.63736	85.51	8.14948	100	266	196	1153	417	189301153	144136605	17.3813	13.5579	1.14296e-67	7.11258e-42	4	2.5	3	2.5	TRUE	TRUE	WaterBuffalo
417.18	14.4567	288.78	9.16689	100	548	413	1609	586	574441609	453250884	9.04906	13.5509	1.44203e-19	7.82233e-42	4.5	1	3	1.5	TRUE	TRUE	Cow
185.39	10.6067	166.62	9.48234	100	413	295	809	1115	105300809	432845001	21.459	13.5389	3.76333e-102	9.22162e-42	5	3.5	2.5	2	TRUE	TRUE	WaterBuffalo
84.13	9.02707	74.28	7.45773	100	228	175	924	417	176500924	144136605	15.9376	13.5054	3.47332e-57	1.45233e-41	4.5	2	3	2.5	TRUE	TRUE	WaterBuffalo
678.6	25.0357	492.72	16.6946	100	891	718	2545	1115	588182545	432845001	8.48387	13.4942	2.17817e-17	1.69164e-41	2	1	2.5	2	TRUE	TRUE	WaterBuffalo
277.3	14.1446	216.26	9.93679	100	471	350	1599	630	267201599	329046493	13.6942	13.4591	1.09907e-42	2.72305e-41	5	3	3	2	TRUE	TRUE	Cow
422.01	17.5818	343.18	13.9576	100	667	531	1622	1115	347161622	432845001	13.9343	13.4564	3.92224e-44	2.82233e-41	3	1.5	2.5	2	TRUE	TRUE	WaterBuffalo
189.99	11.3578	144.9	8.55582	100	360	260	2259	417	358262259	144136605	14.9686	13.4528	1.1786e-50	2.96294e-41	2.5	2	3	2.5	TRUE	TRUE	WaterBuffalo
78.65	9.12359	68.79	7.30061	100	251	167	1028	417	107461028	144136605	18.8906	13.4523	1.36314e-79	2.98432e-41	4.5	4	3	2.5	TRUE	TRUE	WaterBuffalo
772.61	21.5247	579.49	17.0137	100	1101	808	2011	1519	326262011	737263805	15.2565	13.431	1.49135e-52	3.98138e-41	4.5	3	2.5	2	TRUE	TRUE	Cow
994.74	27.7469	460.68	8.44696	100	922	574	3742	586	1515043742	453250884	-2.62155	13.4155	0.00875302	4.9075e-41	2	1	3	1.5	TRUE	TRUE	Cow
272.2	17.1523	214.93	12.1832	100	493	378	2011	647	326262011	234878840	12.8729	13.3849	6.39587e-38	7.41283e-41	4.5	3	3	2.5	TRUE	TRUE	Cow
238.29	13.2011	218.43	11.5507	100	413	373	827	1115	234640827	432845001	13.2345	13.3818	5.54495e-40	7.72102e-41	4.5	1	2.5	2	TRUE	TRUE	WaterBuffalo
155.1	12.0105	126.1	9.11487	100	287	248	1549	417	398501549	144136605	10.982	13.3738	4.66266e-28	8.60835e-41	3	1	3	2.5	TRUE	TRUE	WaterBuffalo
98.43	9.87728	86.62	8.70711	100	232	203	1041	417	244541041	144136605	13.523	13.3661	1.1449e-41	9.54261e-41	4	1.5	3	2.5	TRUE	TRUE	WaterBuffalo
99.93	10.1447	86.3	8.29202	100	254	197	1123	417	210901123	144136605	15.1873	13.3502	4.29292e-52	1.18152e-40	4	2	3	2.5	TRUE	TRUE	WaterBuffalo
98.31	8.50988	83.92	7.28729	100	280	181	971	399	140940971	199517185	21.3505	13.3218	3.86005e-101	1.72846e-40	4.5	3	3	2	TRUE	TRUE	WaterBuffalo
224.43	14.2505	186.09	11.1908	100	413	335	1559	647	300101559	234878840	13.2325	13.3065	5.69249e-40	2.12324e-40	5	2.5	3	2.5	TRUE	TRUE	Cow
191.48	11.3942	175.52	9.68022	100	389	304	756	1115	146940756	432845001	17.3351	13.2724	2.5549e-67	3.34575e-40	5	2	2.5	2	TRUE	TRUE	WaterBuffalo
624.81	18.8362	499.91	14.4335	100	878	691	1559	1519	300101559	737263805	13.4417	13.2394	3.44523e-41	5.19875e-40	5	2.5	2.5	2	TRUE	TRUE	Cow
283.04	13.543	244.91	11.4151	100	521	396	1123	1115	210901123	432845001	17.5707	13.236	4.12926e-69	5.44012e-40	4	2	2.5	2	TRUE	TRUE	WaterBuffalo
346.95	15.0013	256.5	10.4683	100	558	395	2011	630	326262011	329046493	14.0688	13.2304	5.90499e-45	5.85857e-40	4.5	3	3	2	TRUE	TRUE	Cow
122.76	11.0783	103.88	8.47489	100	284	216	1396	417	253941396	144136605	14.5545	13.2297	5.46664e-48	5.91519e-40	3.5	2	3	2.5	TRUE	TRUE	WaterBuffalo
240.71	14.168	174.88	9.02665	100	353	294	2545	417	588182545	144136605	7.92559	13.1965	2.27071e-15	9.19317e-40	2	1	3	2.5	TRUE	TRUE	WaterBuffalo
68.67	7.74082	62.2	6.6818	100	194	150	756	417	146940756	144136605	16.1908	13.1402	5.85718e-59	1.93791e-39	5	2	3	2.5	TRUE	TRUE	WaterBuffalo
64.9	7.53912	58.8	6.71347	100	210	147	809	417	105300809	144136605	19.2463	13.1378	1.51703e-82	2.00056e-39	5	3.5	3	2.5	TRUE	TRUE	WaterBuffalo
278.83	14.2227	222.32	10.56	100	425	361	1400	630	391661400	329046493	10.2773	13.1326	8.92238e-25	2.14098e-39	5	1.5	3	2	TRUE	TRUE	Cow
279.42	14.7861	219.54	9.95487	100	457	350	1559	630	300101559	329046493	12.0099	13.1051	3.15238e-33	3.07668e-39	5	2.5	3	2	TRUE	TRUE	Cow
429.7	18.5687	342.29	13.9511	100	717	525	1737	1115	300261737	432845001	15.4722	13.0965	5.34133e-54	3.44836e-39	3	2	2.5	2	TRUE	TRUE	WaterBuffalo
2326.46	18.5513	1276.44	17.5961	100	2348	1506	2783	1878	1048682783	1685844908	1.16111	13.0461	0.245599	6.69066e-39	3	1	2	1.5	TRUE	TRUE	Cow
840.15	28.0632	438.99	10.7323	100	949	579	4669	630	926204669	329046493	3.87875	13.0457	0.000104996	6.72394e-39	2.5	2	3	2	TRUE	TRUE	Cow
940.41	26.078	469.7	10.3724	100	921	605	4837	630	1298204837	329046493	-0.744305	13.0443	0.456692	6.84987e-39	2	1.5	3	2	TRUE	TRUE	Cow
153.81	12.2142	121.72	7.77471	100	332	223	1396	399	253941396	199517185	14.5888	13.0269	3.30956e-48	8.60795e-39	3.5	2	3	2	TRUE	TRUE	WaterBuffalo
632.33	21.4806	386.6	12.3157	100	735	547	3189	630	896543189	329046493	4.77967	13.024	1.75586e-06	8.93486e-39	3	1.5	3	2	TRUE	TRUE	Cow
64.72	8.37514	58.26	7.05909	100	206	150	789	417	118520789	144136605	16.869	12.996	7.61191e-64	1.28886e-38	5	3	3	2.5	TRUE	TRUE	WaterBuffalo
98.71	9.17869	84.25	7.37505	100	287	180	994	399	123480994	199517185	20.5138	12.983	1.62065e-93	1.52864e-38	4.5	3.5	3	2	TRUE	TRUE	WaterBuffalo
101.71	9.52964	87.07	7.3199	100	261	182	924	399	176500924	199517185	16.7152	12.9688	1.0155e-62	1.83983e-38	4.5	2	3	2	TRUE	TRUE	WaterBuffalo
149.24	11.0537	120.55	8.82876	100	333	235	1818	417	260721818	144136605	16.6243	12.9633	4.64759e-62	1.97515e-38	3	2.5	3	2.5	TRUE	TRUE	WaterBuffalo
123.83	10.4515	102.01	7.81541	100	307	203	1153	399	189301153	199517185	17.5257	12.9219	9.11358e-69	3.38678e-38	4	2.5	3	2	TRUE	TRUE	WaterBuffalo
657.18	18.0266	455.98	12.7849	100	852	621	1976	994	485501976	604809153	10.8074	12.9074	3.17607e-27	4.08899e-38	2.5	1	2.5	1.5	TRUE	TRUE	WaterBuffalo
618.66	18.4655	490.85	14.7384	100	890	681	1599	1519	267201599	737263805	14.6944	12.9017	6.99725e-49	4.40312e-38	5	3	2.5	2	TRUE	TRUE	Cow
541.53	20.029	412.51	15.033	100	796	606	2097	1115	420082097	432845001	12.7051	12.8711	5.54129e-37	6.55023e-38	2.5	1.5	2.5	2	TRUE	TRUE	WaterBuffalo
860.44	27.9369	433.12	9.57404	100	837	556	3269	586	1269243269	453250884	-0.839033	12.8347	0.401451	1.04797e-37	2.5	1	3	1.5	TRUE	TRUE	Cow
1813.77	27.564	867.08	14.0308	100	2008	1047	3628	1229	774363628	1017342612	7.04651	12.8233	1.83466e-12	1.21492e-37	3	2	2.5	1.5	TRUE	TRUE	Cow
85.21	10.3302	77.04	8.2779	100	201	183	827	417	234640827	144136605	11.2089	12.8003	3.68819e-29	1.6322e-37	4.5	1	3	2.5	TRUE	TRUE	WaterBuffalo
437.26	16.198	331.99	11.3516	100	710	477	1441	994	225121441	604809153	16.8379	12.7744	1.28832e-63	2.27818e-37	3.5	2.5	2.5	1.5	TRUE	TRUE	WaterBuffalo
344.53	17.298	255.25	12.2774	100	602	412	2743	647	329382743	234878840	14.8844	12.7673	4.16409e-50	2.4951e-37	4	3.5	3	2.5	TRUE	TRUE	Cow
123.32	10.1821	102.57	7.86792	100	294	203	1123	399	210901123	199517185	16.7628	12.7645	4.56479e-63	2.58826e-37	4	2	3	2	TRUE	TRUE	WaterBuffalo
125.98	11.1473	107.29	9.16107	100	257	224	1249	417	334701249	144136605	11.7535	12.7398	6.77353e-32	3.55386e-37	3.5	1	3	2.5	TRUE	TRUE	WaterBuffalo
691.55	23.5249	397.28	11.2376	100	882	540	4058	630	657884058	329046493	8.09567	12.7002	5.69493e-16	5.89932e-37	3	2.5	3	2	TRUE	TRUE	Cow
1253.53	31.3312	796.59	19.3511	100	1646	1040	3354	1519	464503354	737263805	12.5265	12.5786	5.3483e-36	2.76936e-36	3.5	3	2.5	2	TRUE	TRUE	Cow
542.02	18.7886	344.53	11.2667	100	724	486	3093	630	550123093	329046493	9.68569	12.5565	3.46875e-22	3.66296e-36	3.5	2.5	3	2	TRUE	TRUE	Cow
500.83	17.505	324.05	10.5977	100	613	457	1934	586	704961934	453250884	6.40788	12.5452	1.47557e-10	4.2229e-36	4	1	3	1.5	TRUE	TRUE	Cow
284.84	14.3293	228.5	10.9761	100	415	366	1323	630	466881323	329046493	9.08351	12.5272	1.05127e-19	5.2988e-36	5	1	3	2	TRUE	TRUE	Cow
82.94	8.5432	72.79	6.72294	100	235	157	770	399	133020770	199517185	17.799	12.5258	7.20042e-71	5.3961e-36	5	2.5	3	2	TRUE	TRUE	WaterBuffalo
275.64	14.4394	214.55	10.5919	100	487	347	1650	630	234821650	329046493	14.6378	12.5048	1.61296e-48	7.0294e-36	5	3.5	3	2	TRUE	TRUE	Cow
1443.67	26.207	779.51	14.1995	100	1676	957	2867	1229	635582867	1017342612	8.86517	12.4997	7.6385e-19	7.49102e-36	3.5	2	2.5	1.5	TRUE	TRUE	Cow
190.11	11.9653	172.99	10.2193	100	396	300	770	1115	133020770	432845001	17.2072	12.4284	2.34556e-66	1.83185e-35	5	2.5	2.5	2	TRUE	TRUE	WaterBuffalo
2496.52	31.0612	809.16	9.01707	100	2417	921	3742	933	1515043742	1383152333	-2.56011	12.4031	0.010464	2.51255e-35	2	1	2.5	1	TRUE	TRUE	Cow
155.31	10.5827	119.93	7.18199	100	342	209	1199	382	165321199	267896288	17.641	12.4019	1.19263e-69	2.55315e-35	4	3	3	1.5	TRUE	TRUE	WaterBuffalo
521.67	16.7356	389.76	12.4415	100	720	544	1549	994	398501549	604809153	11.8508	12.3972	2.13271e-32	2.70468e-35	3	1	2.5	1.5	TRUE	TRUE	WaterBuffalo
275.92	13.3012	213.15	10.6585	100	502	345	1712	630	204341712	329046493	16.9969	12.3704	8.65507e-65	3.77872e-35	5	4	3	2	TRUE	TRUE	Cow
194.37	12.0216	183.09	11.0783	100	350	320	672	1115	196520672	432845001	12.9459	12.3584	2.47873e-38	4.38961e-35	5	1	2.5	2	TRUE	TRUE	WaterBuffalo
541.86	21.8641	420.63	16.4566	100	767	624	1976	1115	485501976	432845001	10.2972	12.3579	7.25237e-25	4.41417e-35	2.5	1	2.5	2	TRUE	TRUE	WaterBuffalo
122.12	11.0821	102.42	8.39334	100	260	206	1041	399	244541041	199517185	12.4416	12.3407	1.55273e-35	5.46489e-35	4	1.5	3	2	TRUE	TRUE	WaterBuffalo
1506.59	27.83	787.57	13.1735	100	1795	950	3093	1229	550123093	1017342612	10.3633	12.3301	3.64215e-25	6.23865e-35	3.5	2.5	2.5	1.5	TRUE	TRUE	Cow
436.48	16.7552	335.01	12.091	100	695	484	1396	994	253941396	604809153	15.4292	12.3224	1.041e-53	6.86143e-35	3.5	2	2.5	1.5	TRUE	TRUE	WaterBuffalo
123.11	12.3271	104.75	9.44562	100	260	221	1301	417	293401301	144136605	11.1048	12.3073	1.18885e-28	8.2751e-35	3.5	1.5	3	2.5	TRUE	TRUE	WaterBuffalo
423.77	17.443	335.66	12.8905	100	616	493	1249	994	334701249	604809153	11.0204	12.2058	3.04565e-28	2.89276e-34	3.5	1	2.5	1.5	TRUE	TRUE	WaterBuffalo
79.9	7.65876	64.54	5.44842	100	155	131	1867	194	418161867	65310425	9.80577	12.198	1.06335e-22	3.18406e-34	4.5	2	3.5	3	TRUE	TRUE	Cow
25.76	4.50167	22.77	3.7196	100	89	68	924	127	176500924	45235688	14.0481	12.1599	7.91132e-45	5.08232e-34	4.5	2	3.5	3	TRUE	TRUE	WaterBuffalo
149.18	12.5315	121.47	9.53829	100	318	237	1737	417	300261737	144136605	13.4717	12.1122	2.29603e-41	9.09755e-34	3	2	3	2.5	TRUE	TRUE	WaterBuffalo
277.05	14.973	234.6	12.5158	100	577	386	1246	1115	142381246	432845001	20.0328	12.0967	2.85249e-89	1.09992e-33	4	3.5	2.5	2	TRUE	TRUE	WaterBuffalo
25.63	4.92295	22.68	3.9997	100	79	71	849	127	205380849	45235688	10.8411	12.0809	2.19916e-27	1.33228e-33	4.5	1.5	3.5	3	TRUE	TRUE	WaterBuffalo
192.73	12.952	150.29	9.82709	100	319	269	1976	417	485501976	144136605	9.74906	12.0799	1.86178e-22	1.34919e-33	2.5	1	3	2.5	TRUE	TRUE	WaterBuffalo
241.46	14.9182	172.88	9.87015	100	370	292	2734	417	504522734	144136605	8.6163	12.0687	6.91543e-18	1.54526e-33	2	1.5	3	2.5	TRUE	TRUE	WaterBuffalo
797.24	21.9039	580.83	16.6825	100	1187	782	2229	1519	238362229	737263805	17.7941	12.0588	7.85142e-71	1.74346e-33	4.5	4	2.5	2	TRUE	TRUE	Cow
903.44	22.0332	603.89	14.4843	100	1104	778	1718	1229	484081718	1017342612	9.10264	12.0206	8.81661e-20	2.77035e-33	4.5	1.5	2.5	1.5	TRUE	TRUE	Cow
561.87	22.7666	350.63	10.9504	100	782	482	3354	630	464503354	329046493	9.66901	11.9968	4.08326e-22	3.69417e-33	3.5	3	3	2	TRUE	TRUE	Cow
545.75	20.6527	411.18	15.4896	100	851	597	2259	1115	358262259	432845001	14.7802	11.9965	1.96668e-49	3.70832e-33	2.5	2	2.5	2	TRUE	TRUE	WaterBuffalo
853.05	25.3801	529.6	14.3745	100	1090	702	2734	994	504522734	604809153	9.33606	11.9935	9.99874e-21	3.84501e-33	2	1.5	2.5	1.5	TRUE	TRUE	WaterBuffalo
806.47	21.3591	477.19	11.2445	100	983	612	1976	859	485501976	820443718	8.26486	11.989	1.39858e-16	4.05794e-33	2.5	1	2.5	1	TRUE	TRUE	WaterBuffalo
62.76	6.52752	52.4	5.06922	100	133	113	1559	194	300101559	65310425	10.7606	11.9545	5.28255e-27	6.14975e-33	5	2.5	3.5	3	TRUE	TRUE	Cow
81.55	8.09211	71.91	7.04401	100	239	156	789	399	118520789	199517185	19.4572	11.9378	2.53186e-84	7.51838e-33	5	3	3	2	TRUE	TRUE	WaterBuffalo
2173.91	32.0032	774.73	10.2424	100	2137	897	3269	933	1269243269	1383152333	-1.15332	11.9377	0.248778	7.5307e-33	2.5	1	2.5	1	TRUE	TRUE	Cow
153.33	12.0772	120.3	8.54519	100	348	222	1441	399	225121441	199517185	16.1188	11.9014	1.88379e-58	1.16325e-32	3.5	2.5	3	2	TRUE	TRUE	WaterBuffalo
1167.39	24.0109	694.82	14.8149	100	1412	871	2309	1229	516902309	1017342612	10.1875	11.8921	2.25585e-24	1.30172e-32	4	2	2.5	1.5	TRUE	TRUE	Cow
185.86	11.1301	140.58	8.1168	100	315	237	1249	382	334701249	267896288	11.6028	11.8791	3.98963e-31	1.52055e-32	3.5	1	3	1.5	TRUE	TRUE	WaterBuffalo
238.79	10.8593	204.42	8.7319	100	437	308	789	994	118520789	604809153	18.2525	11.8623	1.97656e-74	1.85903e-32	5	3	2.5	1.5	TRUE	TRUE	WaterBuffalo
340.34	15.6284	246.2	9.52403	100	487	359	1400	586	391661400	453250884	9.3842	11.8437	6.33969e-21	2.31903e-32	5	1.5	3	1.5	TRUE	TRUE	Cow
774.91	23.5287	405.49	9.92751	100	857	523	3189	586	896543189	453250884	3.48894	11.8368	0.000484947	2.51866e-32	3	1.5	3	1.5	TRUE	TRUE	Cow
100.61	9.64406	87.65	8.05834	100	227	183	849	399	205380849	199517185	13.1055	11.8325	3.06358e-39	2.65254e-32	4.5	1.5	3	2	TRUE	TRUE	WaterBuffalo
1182.63	21.4771	893.49	15.6066	100	1383	1078	1976	2147	485501976	1081853243	9.32947	11.8226	1.06399e-20	2.98406e-32	2.5	1	2	1.5	TRUE	TRUE	WaterBuffalo
79.25	10.8025	69.81	8.56902	100	250	171	994	417	123480994	144136605	15.8065	11.8088	2.80646e-56	3.51493e-32	4.5	3.5	3	2.5	TRUE	TRUE	WaterBuffalo
1030.27	25.6633	543.75	11.3817	100	1201	678	2545	859	588182545	820443718	6.6527	11.7953	2.87764e-11	4.12934e-32	2	1	2.5	1	TRUE	TRUE	WaterBuffalo
355.37	16.123	255.9	11.2847	100	618	389	2229	630	238362229	329046493	16.2891	11.7948	1.17942e-59	4.15294e-32	4.5	4	3	2	TRUE	TRUE	Cow
64.84	8.56552	58.27	7.4493	100	212	146	826	417	93740826	144136605	17.1805	11.777	3.71592e-66	5.1316e-32	5	4	3	2.5	TRUE	TRUE	WaterBuffalo
100.09	10.1206	85.1	7.97407	100	291	179	1028	399	107461028	199517185	18.8635	11.7757	2.27462e-79	5.21066e-32	4.5	4	3	2	TRUE	TRUE	WaterBuffalo
227.38	10.3843	202.29	9.65704	100	376	316	686	994	171740686	604809153	14.312	11.7748	1.84211e-46	5.26259e-32	5	1.5	2.5	1.5	TRUE	TRUE	WaterBuffalo
101.92	10.4211	87.31	8.0462	100	270	182	942	399	159140942	199517185	16.1288	11.7683	1.60113e-58	5.68654e-32	4.5	2.5	3	2	TRUE	TRUE	WaterBuffalo
150.06	11.7283	121.61	8.81218	100	287	225	1249	399	334701249	199517185	11.6761	11.7326	1.6891e-31	8.67215e-32	3.5	1	3	2	TRUE	TRUE	WaterBuffalo
81.6	8.56113	71.16	6.98009	100	246	153	826	399	93740826	199517185	19.2031	11.7248	3.48818e-82	9.51456e-32	5	4	3	2	TRUE	TRUE	WaterBuffalo
226.92	12.9371	160.96	8.10651	100	376	256	1622	382	347161622	267896288	11.5235	11.7239	1.00455e-30	9.61347e-32	3	1.5	3	1.5	TRUE	TRUE	WaterBuffalo
183.52	12.8098	140.32	9.10642	100	336	247	1622	399	347161622	199517185	11.9034	11.7148	1.13617e-32	1.07027e-31	3	1.5	3	2	TRUE	TRUE	WaterBuffalo
125.87	10.2943	100.72	7.29754	100	311	186	1028	382	107461028	267896288	17.9837	11.6861	2.61353e-72	1.50081e-31	4.5	4	3	1.5	TRUE	TRUE	WaterBuffalo
103.77	9.12855	79.93	5.99706	100	160	150	1934	194	704961934	65310425	6.1598	11.6841	7.28386e-10	1.5378e-31	4	1	3.5	3	TRUE	TRUE	Cow
1504.38	25.677	1045.02	19.4884	100	1700	1272	2545	2147	588182545	1081853243	7.61849	11.6469	2.56662e-14	2.37872e-31	2	1	2	1.5	TRUE	TRUE	WaterBuffalo
517.8	18.5194	364.69	10.7663	100	692	490	1249	859	334701249	820443718	9.40633	11.6391	5.13756e-21	2.60736e-31	3.5	1	2.5	1	TRUE	TRUE	WaterBuffalo
235.8	13.8848	165.74	8.70576	100	423	267	2259	399	358262259	199517185	13.4824	11.6314	1.98644e-41	2.85458e-31	2.5	2	3	2	TRUE	TRUE	WaterBuffalo
150.66	12.4675	121.48	8.72878	100	293	223	1301	399	293401301	199517185	11.4169	11.6305	3.44394e-30	2.88411e-31	3.5	1.5	3	2	TRUE	TRUE	WaterBuffalo
84.3	9.18882	73.69	7.16712	100	226	157	756	399	146940756	199517185	15.4209	11.6239	1.18405e-53	3.11509e-31	5	2	3	2	TRUE	TRUE	WaterBuffalo
228.94	15.0412	202.66	12.5088	100	480	348	971	1115	140940971	432845001	16.6914	11.6191	1.51259e-62	3.29756e-31	4.5	3	2.5	2	TRUE	TRUE	WaterBuffalo
280.34	16.3498	241.18	13.0697	100	534	393	1153	1115	189301153	432845001	15.5145	11.6162	2.76713e-54	3.40867e-31	4	2.5	2.5	2	TRUE	TRUE	WaterBuffalo
1157.06	33.0729	476.88	8.19125	100	1116	572	4837	586	1298204837	453250884	-1.2415	11.6124	0.214421	3.565e-31	2	1.5	3	1.5	TRUE	TRUE	Cow
345.84	14.9577	287.15	11.6458	100	508	422	1005	994	279781005	604809153	10.8413	11.5793	2.19416e-27	5.24599e-31	4	1	2.5	1.5	TRUE	TRUE	WaterBuffalo
24.81	4.62251	22.03	3.80179	100	98	66	994	127	123480994	45235688	15.8334	11.5656	1.83063e-56	6.15645e-31	4.5	3.5	3.5	3	TRUE	TRUE	WaterBuffalo
524.93	19.334	387.19	12.955	100	752	537	1622	994	347161622	604809153	11.7446	11.5639	7.52763e-32	6.28141e-31	3	1.5	2.5	1.5	TRUE	TRUE	WaterBuffalo
85.33	8.33279	68.9	6.06447	100	150	139	1609	194	574441609	65310425	7.7609	11.5591	8.43272e-15	6.63752e-31	4.5	1	3.5	3	TRUE	TRUE	Cow
80.41	9.0488	70.52	7.23973	100	245	154	809	399	105300809	199517185	18.1892	11.5308	6.28962e-74	9.22697e-31	5	3.5	3	2	TRUE	TRUE	WaterBuffalo
636.18	22.137	366.35	10.4663	100	747	487	2588	586	731842588	453250884	5.00609	11.5275	5.55463e-07	9.58872e-31	3.5	1.5	3	1.5	TRUE	TRUE	Cow
234.44	14.4665	208.82	12.775	100	460	356	924	1115	176500924	432845001	15.5919	11.521	8.26377e-55	1.03433e-30	4.5	2	2.5	2	TRUE	TRUE	WaterBuffalo
122.56	9.69882	101.16	7.72602	100	243	190	849	382	205380849	267896288	12.418	11.4988	2.08693e-35	1.33743e-30	4.5	1.5	3	1.5	TRUE	TRUE	WaterBuffalo
280.65	15.9686	238.49	13.1183	100	552	389	1199	1115	165321199	432845001	16.9927	11.4733	9.30388e-65	1.79775e-30	4	3	2.5	2	TRUE	TRUE	WaterBuffalo
234.37	15.5535	170.61	8.92833	100	364	273	1976	399	485501976	199517185	8.33444	11.468	7.78634e-17	1.91041e-30	2.5	1	3	2	TRUE	TRUE	WaterBuffalo
98.95	9.42528	84.51	6.93184	100	205	164	686	382	171740686	267896288	11.2517	11.4674	2.27279e-29	1.9241e-30	5	1.5	3	1.5	TRUE	TRUE	WaterBuffalo
431.06	22.7102	296.6	12.4357	100	647	439	2553	630	392022553	329046493	9.5085	11.4509	1.93439e-21	2.32691e-30	4	3	3	2	TRUE	TRUE	Cow
511.19	21.0323	323.49	10.9641	100	659	449	2118	586	597522118	453250884	7.02776	11.4473	2.0987e-12	2.42487e-30	4	1.5	3	1.5	TRUE	TRUE	Cow
124.72	9.46773	103.74	7.80911	100	238	193	827	382	234640827	267896288	11.9648	11.4302	5.42965e-33	2.953e-30	4.5	1	3	1.5	TRUE	TRUE	WaterBuffalo
347.55	18.3685	254.43	12.0389	100	586	392	2101	630	282582101	329046493	12.9815	11.4272	1.55864e-38	3.05987e-30	4.5	3.5	3	2	TRUE	TRUE	Cow
152.68	12.1247	119.63	8.08997	100	315	212	1123	382	210901123	267896288	13.3876	11.4178	7.14733e-41	3.40572e-30	4	2	3	1.5	TRUE	TRUE	WaterBuffalo
126.21	9.77556	102.81	7.56079	100	278	189	924	382	176500924	267896288	15.5275	11.3996	2.26007e-54	4.20038e-30	4.5	2	3	1.5	TRUE	TRUE	WaterBuffalo
350.13	17.3436	247.16	9.2165	100	549	352	1599	586	267201599	453250884	11.4665	11.3753	1.94441e-30	5.55415e-30	5	3	3	1.5	TRUE	TRUE	Cow
296.01	16.5099	197.53	9.01453	100	406	300	2545	399	588182545	199517185	6.66208	11.3672	2.69984e-11	6.09059e-30	2	1	3	2	TRUE	TRUE	WaterBuffalo
231.5	14.2017	162.15	8.01435	100	420	253	1737	382	300261737	267896288	13.2731	11.3359	3.31551e-40	8.71149e-30	3	2	3	1.5	TRUE	TRUE	WaterBuffalo
1055.8	30.5446	455.13	8.72203	100	1151	554	4669	586	926204669	453250884	3.11676	11.3357	0.00182851	8.73694e-30	2.5	2	3	1.5	TRUE	TRUE	Cow
3662.21	25.475	1434.4	16.2095	100	3759	1618	4669	1878	926204669	1685844908	3.79941	11.3267	0.00014504	9.67827e-30	2.5	2	2	1.5	TRUE	TRUE	Cow
729.19	25.3846	398.72	11.4319	100	766	528	2783	586	1048682783	453250884	1.45009	11.3087	0.147033	1.18837e-29	3	1	3	1.5	TRUE	TRUE	Cow
286.37	14.4458	181.31	7.0506	100	427	261	1622	363	347161622	363522679	9.73504	11.3026	2.13737e-22	1.27421e-29	3	1.5	3	1	TRUE	TRUE	WaterBuffalo
149.53	11.5919	117.36	8.47637	100	277	213	1041	382	244541041	267896288	10.9964	11.2831	3.97501e-28	1.58989e-29	4	1.5	3	1.5	TRUE	TRUE	WaterBuffalo
186.82	13.2653	166.97	11.1785	100	419	293	826	1115	93740826	432845001	17.5029	11.2743	1.36268e-68	1.75713e-29	5	4	2.5	2	TRUE	TRUE	WaterBuffalo
662.74	21.5695	450.54	14.4183	100	907	613	2097	994	420082097	604809153	11.3243	11.2676	9.94644e-30	1.89609e-29	2.5	1.5	2.5	1.5	TRUE	TRUE	WaterBuffalo
605.71	22.8059	362.1	11.7245	100	677	494	2332	586	858742332	453250884	3.12595	11.2499	0.00177231	2.31812e-29	3.5	1	3	1.5	TRUE	TRUE	Cow
431.03	23.1523	300.38	13.2167	100	597	449	2309	630	516902309	329046493	7.16862	11.2448	7.576e-13	2.45587e-29	4	2	3	2	TRUE	TRUE	Cow
288.97	12.567	242.6	10.9802	100	502	366	924	994	176500924	604809153	16.9516	11.2384	1.8729e-64	2.64214e-29	4.5	2	2.5	1.5	TRUE	TRUE	WaterBuffalo
186.78	12.7157	141.15	8.99425	100	395	242	1818	399	260721818	199517185	16.3751	11.2127	2.88224e-60	3.53155e-29	3	2.5	3	2	TRUE	TRUE	WaterBuffalo
290.33	12.4317	241.2	10.4833	100	525	358	971	994	140940971	604809153	18.8768	11.1416	1.7706e-79	7.87283e-29	4.5	3	2.5	1.5	TRUE	TRUE	WaterBuffalo
225.89	13.3317	161.85	8.81043	100	363	260	1549	382	398501549	267896288	10.2845	11.1402	8.27876e-25	7.99387e-29	3	1	3	1.5	TRUE	TRUE	WaterBuffalo
951.88	29.7112	443.95	9.97408	100	976	555	3919	586	1088743919	453250884	0.811816	11.1339	0.416897	8.584e-29	2.5	1.5	3	1.5	TRUE	TRUE	Cow
187.54	12.0851	141.32	9.42153	100	375	246	1737	399	300261737	199517185	15.5117	11.1107	2.89107e-54	1.11258e-28	3	2	3	2	TRUE	TRUE	WaterBuffalo
347.94	14.8432	247.17	9.62851	100	535	354	1559	586	300101559	453250884	12.6024	11.0952	2.04733e-36	1.32399e-28	5	2.5	3	1.5	TRUE	TRUE	Cow
1190.1	23.7204	694.07	15.317	100	1483	864	2438	1229	451962438	1017342612	12.348	11.0942	4.99188e-35	1.33864e-28	4	2.5	2.5	1.5	TRUE	TRUE	Cow
638.88	20.6012	341.16	9.36113	100	750	445	1934	525	704961934	653844906	5.39386	11.0927	6.89604e-08	1.36145e-28	4	1	3	1	TRUE	TRUE	Cow
182.15	11.6657	137.99	8.67656	100	322	234	1301	382	293401301	267896288	11.9881	11.0654	4.0999e-33	1.84549e-28	3.5	1.5	3	1.5	TRUE	TRUE	WaterBuffalo
725.98	17.6148	533.6	13.4187	100	868	682	1323	1229	466881323	1017342612	8.06252	11.0592	7.47362e-16	1.97807e-28	5	1	2.5	1.5	TRUE	TRUE	Cow
30.86	4.84512	26.77	4.18476	100	86	73	827	124	234640827	59269718	11.3805	11.0472	5.22799e-30	2.26092e-28	4.5	1	3.5	2.5	TRUE	TRUE	WaterBuffalo
103.4	10.6487	89.9	8.70446	100	224	186	827	399	234640827	199517185	11.3254	11.0403	9.82635e-30	2.4418e-28	4.5	1	3	2	TRUE	TRUE	WaterBuffalo
26.67	4.92992	23.73	4.29436	100	78	71	827	127	234640827	45235688	10.4119	11.0075	2.18748e-25	3.51763e-28	4.5	1	3.5	3	TRUE	TRUE	WaterBuffalo
152.42	12.7225	119.03	9.26758	100	372	221	1522	399	193201522	199517185	17.2592	11.0029	9.54652e-67	3.70135e-28	3.5	3	3	2	TRUE	TRUE	WaterBuffalo
623.93	21.4421	488.36	15.2478	100	929	656	1712	1519	204341712	737263805	14.2276	10.9944	6.17372e-46	4.06725e-28	5	4	2.5	2	TRUE	TRUE	Cow
420.27	16.9472	285.64	10.7718	100	571	404	1718	586	484081718	453250884	8.89407	10.988	5.89107e-19	4.36511e-28	4.5	1.5	3	1.5	TRUE	TRUE	Cow
3084.31	32.5191	831.75	7.95235	100	3023	919	4837	933	1298204837	1383152333	-1.88536	10.9716	0.0593818	5.23396e-28	2	1.5	2.5	1	TRUE	TRUE	Cow
24.63	5.04256	21.54	4.23888	100	98	68	971	127	140940971	45235688	14.5502	10.9604	5.82667e-48	5.92047e-28	4.5	3	3.5	3	TRUE	TRUE	WaterBuffalo
84.57	8.79078	75.73	7.69475	100	192	160	672	399	196520672	199517185	12.2208	10.9516	2.40842e-34	6.52686e-28	5	1	3	2	TRUE	TRUE	WaterBuffalo
30.87	4.96178	26.79	4.22426	100	82	73	1041	127	244541041	45235688	10.3048	10.9392	6.70568e-25	7.4855e-28	4	1.5	3.5	3	TRUE	TRUE	WaterBuffalo
25.88	5.18989	22.85	4.14479	100	94	68	942	127	159140942	45235688	13.1255	10.8932	2.35159e-39	1.24211e-27	4.5	2.5	3.5	3	TRUE	TRUE	WaterBuffalo
20.71	4.37693	18.99	3.85729	100	66	61	686	127	171740686	45235688	10.3474	10.8911	4.29796e-25	1.27144e-27	5	1.5	3.5	3	TRUE	TRUE	WaterBuffalo
1015.85	24.623	412.98	7.54378	100	1100	495	3189	525	896543189	653844906	3.41754	10.8725	0.000631895	1.55825e-27	3	1.5	3	1	TRUE	TRUE	Cow
154.23	11.3029	120.22	8.19039	100	323	209	1153	382	189301153	267896288	14.9316	10.8395	2.05222e-50	2.23598e-27	4	2.5	3	1.5	TRUE	TRUE	WaterBuffalo
81.86	9.05987	73.38	7.72217	100	193	157	686	399	171740686	199517185	12.2673	10.8286	1.35726e-34	2.52084e-27	5	1.5	3	2	TRUE	TRUE	WaterBuffalo
833.45	25.1474	411.54	10.1159	100	968	521	3628	586	774363628	453250884	5.35046	10.8206	8.77333e-08	2.75048e-27	3	2	3	1.5	TRUE	TRUE	Cow
125.1	9.82421	91.48	6.42514	100	171	161	2332	194	858742332	65310425	4.67213	10.82	2.98092e-06	2.76784e-27	3.5	1	3.5	3	TRUE	TRUE	Cow
148.8	12.8441	118.4	9.02186	100	270	216	1005	382	279781005	267896288	9.43627	10.8182	3.86272e-21	2.8236e-27	4	1	3	1.5	TRUE	TRUE	WaterBuffalo
159.34	11.6144	120.1	7.29397	100	308	199	924	363	176500924	363522679	12.7997	10.8172	1.64642e-37	2.85511e-27	4.5	2	3	1	TRUE	TRUE	WaterBuffalo
24.78	4.02914	22.13	3.68632	100	75	62	686	124	171740686	59269718	12.4642	10.8157	1.17026e-35	2.90226e-27	5	1.5	3.5	2.5	TRUE	TRUE	WaterBuffalo
29.36	4.90005	24.85	3.90124	100	115	67	1028	124	107461028	59269718	17.4774	10.8042	2.13114e-68	3.28636e-27	4.5	4	3.5	2.5	TRUE	TRUE	WaterBuffalo
70.82	9.71865	65.21	8.6015	100	172	158	672	417	196520672	144136605	10.4109	10.7877	2.21091e-25	3.93701e-27	5	1	3	2.5	TRUE	TRUE	WaterBuffalo
448.24	18.0499	288.49	9.69588	100	696	393	2101	586	282582101	453250884	13.7264	10.7788	7.0592e-43	4.33456e-27	4.5	3.5	3	1.5	TRUE	TRUE	Cow
103.37	9.00915	85.98	6.87255	100	250	160	789	382	118520789	267896288	16.2757	10.7704	1.46881e-59	4.75003e-27	5	3	3	1.5	TRUE	TRUE	WaterBuffalo
25.19	4.0219	21.74	3.36836	100	98	58	826	124	93740826	59269718	18.1034	10.7649	2.99608e-73	5.04282e-27	5	4	3.5	2.5	TRUE	TRUE	WaterBuffalo
124.03	10.5299	100.75	8.01309	100	282	187	942	382	159140942	267896288	15.0021	10.7636	7.11286e-51	5.1111e-27	4.5	2.5	3	1.5	TRUE	TRUE	WaterBuffalo
444.19	21.636	300.12	12.4408	100	700	434	2743	630	329382743	329046493	11.8234	10.7614	2.95591e-32	5.23845e-27	4	3.5	3	2	TRUE	TRUE	Cow
2507.19	28.1384	790.45	9.44455	100	2509	892	3919	933	1088743919	1383152333	0.0643248	10.7522	0.948712	5.78431e-27	2.5	1.5	2.5	1	TRUE	TRUE	Cow
232.33	14.8372	157.77	7.85327	100	365	242	1301	363	293401301	363522679	8.94171	10.7255	3.83181e-19	7.72936e-27	3.5	1.5	3	1	TRUE	TRUE	WaterBuffalo
234.91	14.7806	168.24	9.39602	100	378	269	2097	399	420082097	199517185	9.68092	10.7237	3.63418e-22	7.87993e-27	2.5	1.5	3	2	TRUE	TRUE	WaterBuffalo
186.95	14.3628	144.45	9.75495	100	324	249	1549	399	398501549	199517185	9.542	10.7176	1.401e-21	8.41285e-27	3	1	3	2	TRUE	TRUE	WaterBuffalo
167.31	10.2924	124.09	6.24434	100	345	191	1028	363	107461028	363522679	17.2642	10.7153	8.7483e-67	8.62782e-27	4.5	4	3	1	TRUE	TRUE	WaterBuffalo
619.73	22.2342	487.39	16.9497	100	914	669	1650	1519	234821650	737263805	13.235	10.7147	5.50951e-40	8.68643e-27	5	3.5	2.5	2	TRUE	TRUE	Cow
152.67	11.6654	102.1	5.97723	100	210	166	3628	194	774363628	65310425	4.91453	10.6906	8.8997e-07	1.12674e-26	3	2	3.5	3	TRUE	TRUE	Cow
734.16	17.6605	524.43	13.0811	100	907	664	1400	1229	391661400	1017342612	9.78681	10.6696	1.28278e-22	1.41297e-26	5	1.5	2.5	1.5	TRUE	TRUE	Cow
554.62	20.2523	330.43	10.1018	100	769	438	2553	586	392022553	453250884	10.5854	10.6486	3.48123e-26	1.76932e-26	4	3	3	1.5	TRUE	TRUE	Cow
1097.03	26.5845	430.57	7.56955	100	1060	511	3269	525	1269243269	653844906	-1.39292	10.6255	0.163645	2.26874e-26	2.5	1	3	1	TRUE	TRUE	Cow
363.26	16.3587	216.64	8.42857	100	464	306	2545	382	588182545	267896288	6.15817	10.602	7.35881e-10	2.91567e-26	2	1	3	1.5	TRUE	TRUE	WaterBuffalo
342.8	15.6237	281.17	12.5642	100	520	414	1041	994	244541041	604809153	11.3417	10.5721	8.1526e-30	4.01479e-26	4	1.5	2.5	1.5	TRUE	TRUE	WaterBuffalo
423.96	17.6056	329.42	14.8264	100	636	486	1301	994	293401301	604809153	12.0439	10.5609	2.08897e-33	4.52309e-26	3.5	1.5	2.5	1.5	TRUE	TRUE	WaterBuffalo
126.42	10.9776	102.27	7.94915	100	306	186	994	382	123480994	267896288	16.3587	10.5332	3.77091e-60	6.07332e-26	4.5	3.5	3	1.5	TRUE	TRUE	WaterBuffalo
24.64	4.05398	21.82	3.43594	100	95	58	809	124	105300809	59269718	17.3558	10.5299	1.7834e-67	6.29135e-26	5	3.5	3.5	2.5	TRUE	TRUE	WaterBuffalo
102.74	9.06611	85.91	6.95889	100	263	159	826	382	93740826	267896288	17.6768	10.5031	6.32639e-70	8.35797e-26	5	4	3	1.5	TRUE	TRUE	WaterBuffalo
535.31	17.8692	326.84	11.258	100	707	445	2309	586	516902309	453250884	9.60817	10.4957	7.38478e-22	9.04258e-26	4	2	3	1.5	TRUE	TRUE	Cow
23.88	5.41468	20.79	4.31182	100	101	66	1028	127	107461028	45235688	14.2428	10.4851	4.9727e-46	1.01113e-25	4.5	4	3.5	3	TRUE	TRUE	WaterBuffalo
21.03	4.52034	18.73	3.74666	100	84	58	789	127	118520789	45235688	13.9304	10.4813	4.14138e-44	1.05253e-25	5	3	3.5	3	TRUE	TRUE	WaterBuffalo
285.62	13.5362	246.4	12.2944	100	446	375	827	994	234640827	604809153	11.8483	10.4601	2.19716e-32	1.31754e-25	4.5	1	2.5	1.5	TRUE	TRUE	WaterBuffalo
664.38	23.0142	370.42	10.9712	100	822	485	2867	586	635582867	453250884	6.84882	10.4437	7.44599e-12	1.56577e-25	3.5	2	3	1.5	TRUE	TRUE	Cow
825.41	20.7608	379.74	8.16821	100	947	465	2588	525	731842588	653844906	5.8567	10.438	4.72148e-09	1.66221e-25	3.5	1.5	3	1	TRUE	TRUE	Cow
944.86	21.417	611.84	14.394	100	1178	762	1867	1229	418161867	1017342612	10.8858	10.4321	1.34781e-27	1.76843e-25	4.5	2	2.5	1.5	TRUE	TRUE	Cow
189.18	12.4376	140.27	8.79607	100	363	232	1396	382	253941396	267896288	13.9753	10.4285	2.20472e-44	1.83721e-25	3.5	2	3	1.5	TRUE	TRUE	WaterBuffalo
20.69	4.40086	18.66	3.6769	100	85	57	809	127	105300809	45235688	14.6131	10.4273	2.31899e-48	1.86177e-25	5	3.5	3.5	3	TRUE	TRUE	WaterBuffalo
353.28	16.4354	284.27	12.2564	100	575	412	1123	994	210901123	604809153	13.4904	10.4215	1.78177e-41	1.97817e-25	4	2	2.5	1.5	TRUE	TRUE	WaterBuffalo
445.31	18.224	334.57	12.9008	100	746	469	1522	994	193201522	604809153	16.4996	10.4203	3.69031e-61	2.00272e-25	3.5	3	2.5	1.5	TRUE	TRUE	WaterBuffalo
242.51	14.2038	162.54	7.53634	100	409	241	1396	363	253941396	363522679	11.7215	10.4109	9.8873e-32	2.21134e-25	3.5	2	3	1	TRUE	TRUE	WaterBuffalo
284.14	15.5687	187.25	8.81616	100	404	279	1976	382	485501976	267896288	7.69878	10.407	1.37368e-14	2.30317e-25	2.5	1	3	1.5	TRUE	TRUE	WaterBuffalo
31.1	4.96554	26.77	4.15569	100	92	70	1123	127	210901123	45235688	12.2645	10.4026	1.4042e-34	2.41277e-25	4	2	3.5	3	TRUE	TRUE	WaterBuffalo
101.47	10.3323	86.86	7.70939	100	203	167	672	382	196520672	267896288	9.82646	10.3951	8.66138e-23	2.60983e-25	5	1	3	1.5	TRUE	TRUE	WaterBuffalo
354.64	15.1007	282.77	11.6756	100	583	404	1153	994	189301153	604809153	15.1225	10.3832	1.15103e-51	2.95797e-25	4	2.5	2.5	1.5	TRUE	TRUE	WaterBuffalo
828.69	22.4916	480.29	11.9166	100	1048	604	2097	859	420082097	820443718	9.75075	10.3813	1.83118e-22	3.01656e-25	2.5	1.5	2.5	1	TRUE	TRUE	WaterBuffalo
30.05	5.71967	25.56	4.28604	100	101	70	924	124	176500924	59269718	12.4046	10.3686	2.46872e-35	3.44694e-25	4.5	2	3.5	2.5	TRUE	TRUE	WaterBuffalo
147.93	11.5813	100.32	5.75752	100	194	160	2588	192	731842588	88381966	3.97797	10.3656	6.95071e-05	3.55648e-25	3.5	1.5	3.5	2.5	TRUE	TRUE	Cow
775.63	20.7295	374.14	9.25183	100	844	470	2332	525	858742332	653844906	3.29821	10.3612	0.000973048	3.72289e-25	3.5	1	3	1	TRUE	TRUE	Cow
29.64	5.2272	25.67	4.29012	100	107	70	942	124	159140942	59269718	14.7995	10.333	1.47563e-49	4.99529e-25	4.5	2.5	3.5	2.5	TRUE	TRUE	WaterBuffalo
59.27	6.38789	44.5	4.30996	100	128	89	2259	127	358262259	45235688	10.7594	10.3249	5.35061e-27	5.43635e-25	2.5	2	3.5	3	TRUE	TRUE	WaterBuffalo
432.87	18.463	286.69	10.6872	100	632	397	1939	586	367881939	453250884	10.7854	10.3217	4.03653e-27	5.62179e-25	4.5	2.5	3	1.5	TRUE	TRUE	Cow
195.91	11.2466	141.48	7.60845	100	346	220	1123	363	210901123	363522679	13.3453	10.3201	1.26116e-40	5.71594e-25	4	2	3	1	TRUE	TRUE	WaterBuffalo
77.7	8.7646	62.65	5.8558	100	157	123	2011	194	326262011	65310425	9.04776	10.306	1.45928e-19	6.61859e-25	4.5	3	3.5	3	TRUE	TRUE	Cow
19.55	4.50224	17.4	3.84287	100	87	57	826	127	93740826	45235688	14.9814	10.3048	9.71228e-51	6.70387e-25	5	4	3.5	3	TRUE	TRUE	WaterBuffalo
1952.26	33.6274	884.48	15.2007	100	2228	1041	4058	1229	657884058	1017342612	8.19987	10.2969	2.40654e-16	7.27548e-25	3	2.5	2.5	1.5	TRUE	TRUE	Cow
192.57	12.5708	140.74	8.76935	100	375	231	1441	382	225121441	267896288	14.5122	10.2927	1.01434e-47	7.60359e-25	3.5	2.5	3	1.5	TRUE	TRUE	WaterBuffalo
150.79	12.4384	104.07	6.60158	100	189	172	2783	194	1048682783	65310425	3.07195	10.29	0.00212668	7.8213e-25	3	1	3.5	3	TRUE	TRUE	Cow
157.04	11.0626	120.79	8.48206	100	359	208	1246	382	142381246	267896288	18.256	10.2817	1.85304e-74	8.52115e-25	4	3.5	3	1.5	TRUE	TRUE	WaterBuffalo
37.32	5.99475	31.23	4.64683	100	93	79	1301	127	293401301	45235688	9.28813	10.2801	1.57016e-20	8.66142e-25	3.5	1.5	3.5	3	TRUE	TRUE	WaterBuffalo
29.81	5.40986	26.25	4.55133	100	89	73	849	124	205380849	59269718	10.9411	10.2717	7.32751e-28	9.45119e-25	4.5	1.5	3.5	2.5	TRUE	TRUE	WaterBuffalo
295.01	14.5606	195.54	9.59526	100	423	294	2734	399	504522734	199517185	8.79018	10.2613	1.49318e-18	1.05266e-24	2	1.5	3	2	TRUE	TRUE	WaterBuffalo
37.13	5.63118	30.86	4.30414	100	110	75	1441	127	225121441	45235688	12.9404	10.2552	2.66078e-38	1.12106e-24	3.5	2.5	3.5	3	TRUE	TRUE	WaterBuffalo
670.96	21.6547	344.85	9.18098	100	824	439	2118	525	597522118	653844906	7.06728	10.2549	1.58005e-12	1.12497e-24	4	1.5	3	1	TRUE	TRUE	Cow
100.5	8.3212	76.75	5.97364	100	164	138	1609	192	574441609	88381966	7.63111	10.2534	2.32745e-14	1.14271e-24	4.5	1	3.5	2.5	TRUE	TRUE	Cow
21.28	4.32769	19.2	3.80058	100	76	58	756	127	146940756	45235688	12.6442	10.209	1.20501e-36	1.80801e-24	5	2	3.5	3	TRUE	TRUE	WaterBuffalo
236.9	12.8326	205.92	10.6341	100	421	314	756	994	146940756	604809153	14.3462	10.1635	1.12497e-46	2.88487e-24	5	2	2.5	1.5	TRUE	TRUE	WaterBuffalo
431.29	18.1343	287.17	11.2079	100	611	401	1867	586	418161867	453250884	9.90993	10.1562	3.76927e-23	3.109e-24	4.5	2	3	1.5	TRUE	TRUE	Cow
1274.28	22.0981	708.46	13.6422	100	1637	847	2743	1229	329382743	1017342612	16.4141	10.1553	1.51611e-60	3.13982e-24	4	3.5	2.5	1.5	TRUE	TRUE	Cow
233.45	13.1283	208.31	11.3669	100	376	323	672	994	196520672	604809153	10.8583	10.0898	1.82184e-27	6.12693e-24	5	1	2.5	1.5	TRUE	TRUE	WaterBuffalo
36.7	5.11978	29.76	3.99019	100	130	70	1028	121	107461028	74985206	18.2234	10.0847	3.3628e-74	6.45405e-24	4.5	4	3.5	2	TRUE	TRUE	WaterBuffalo
531.43	20.4333	385.13	14.6637	100	818	533	1737	994	300261737	604809153	14.0246	10.0841	1.1016e-44	6.49557e-24	3	2	2.5	1.5	TRUE	TRUE	WaterBuffalo
350.47	16.2577	248.84	10.637	100	515	356	1515	586	337281515	453250884	10.1201	10.0743	4.49777e-24	7.17955e-24	5	2	3	1.5	TRUE	TRUE	Cow
60.87	7.07343	45.92	4.57636	100	112	92	1976	127	485501976	45235688	7.22846	10.0691	4.8851e-13	7.56306e-24	2.5	1	3.5	3	TRUE	TRUE	WaterBuffalo
291.34	15.3565	239.9	11.6571	100	538	357	994	994	123480994	604809153	16.0622	10.0453	4.69326e-58	9.63086e-24	4.5	3.5	2.5	1.5	TRUE	TRUE	WaterBuffalo
120.58	9.9221	85.6	6.01849	100	195	146	2438	192	451962438	88381966	7.50043	10.0357	6.36099e-14	1.06161e-23	4	2.5	3.5	2.5	TRUE	TRUE	Cow
185.96	11.8005	137.01	8.57939	100	299	223	1005	363	279781005	363522679	9.57929	10.0229	9.77183e-22	1.20957e-23	4	1	3	1	TRUE	TRUE	WaterBuffalo
162.67	10.5228	120.45	7.15115	100	337	192	994	363	123480994	363522679	16.567	10.0054	1.20793e-61	1.44323e-23	4.5	3.5	3	1	TRUE	TRUE	WaterBuffalo
126.12	9.92627	102.82	8.41521	100	296	187	971	382	140940971	267896288	17.1142	10.0033	1.16349e-65	1.47378e-23	4.5	3	3	1.5	TRUE	TRUE	WaterBuffalo
70.28	8.59184	58.49	6.04945	100	124	119	1323	194	466881323	65310425	6.25244	10.0026	4.04087e-10	1.48507e-23	5	1	3.5	3	TRUE	TRUE	Cow
635.82	19.145	414.82	12.6206	100	814	541	1549	859	398501549	820443718	9.30684	9.99791	1.31687e-20	1.55643e-23	3	1	2.5	1	TRUE	TRUE	WaterBuffalo
30.6	5.25511	26.1	4.29352	100	113	69	994	124	123480994	59269718	15.68	9.99179	2.07314e-55	1.65559e-23	4.5	3.5	3.5	2.5	TRUE	TRUE	WaterBuffalo
715.86	23.6182	378.43	10.0757	100	947	479	3354	586	464503354	453250884	9.78653	9.98141	1.28638e-22	1.83831e-23	3.5	3	3	1.5	TRUE	TRUE	Cow
236.26	11.955	203.8	10.643	100	426	310	770	994	133020770	604809153	15.8712	9.97842	1.00295e-56	1.89457e-23	5	2.5	2.5	1.5	TRUE	TRUE	WaterBuffalo
121.13	10.6084	87.17	5.91532	100	190	146	2309	192	516902309	88381966	6.49202	9.94536	8.46955e-11	2.64211e-23	4	2	3.5	2.5	TRUE	TRUE	Cow
887.32	26.1267	421.22	9.94081	100	1071	520	4058	586	657884058	453250884	7.03036	9.93681	2.06001e-12	2.87896e-23	3	2.5	3	1.5	TRUE	TRUE	Cow
341.6	18.4374	250.39	11.5443	100	475	365	1323	586	466881323	453250884	7.23528	9.92785	4.64585e-13	3.14965e-23	5	1	3	1.5	TRUE	TRUE	Cow
30.6	5.18155	26.27	4.40582	100	103	70	1199	127	165321199	45235688	13.9726	9.92552	2.28958e-44	3.22427e-23	4	3	3.5	3	TRUE	TRUE	WaterBuffalo
54.96	6.57347	43.01	4.4347	100	119	87	1622	124	347161622	59269718	9.74219	9.9195	1.99212e-22	3.42474e-23	3	1.5	3.5	2.5	TRUE	TRUE	WaterBuffalo
123.4	9.65046	86.92	5.65807	100	221	143	2743	192	329382743	88381966	10.1135	9.91151	4.81279e-24	3.70997e-23	4	3.5	3.5	2.5	TRUE	TRUE	Cow
290.6	14.92	189.18	8.86644	100	430	277	2097	382	420082097	267896288	9.34317	9.90477	9.34916e-21	3.96899e-23	2.5	1.5	3	1.5	TRUE	TRUE	WaterBuffalo
35.95	5.66823	29.79	4.16405	100	93	71	827	121	234640827	74985206	10.0649	9.89662	7.89859e-24	4.30579e-23	4.5	1	3.5	2	TRUE	TRUE	WaterBuffalo
1583.96	28.2464	801.22	14.0292	100	1917	940	3354	1229	464503354	1017342612	11.7905	9.89219	4.36706e-32	4.50068e-23	3.5	3	2.5	1.5	TRUE	TRUE	Cow
99.63	9.8254	75.28	6.45118	100	168	139	2438	194	451962438	65310425	6.9585	9.87726	3.43926e-12	5.22437e-23	4	2.5	3.5	3	TRUE	TRUE	Cow
188.53	12.214	137.82	8.4308	100	307	221	1041	363	244541041	363522679	9.69955	9.86621	3.0282e-22	5.83297e-23	4	1.5	3	1	TRUE	TRUE	WaterBuffalo
362.8	14.4292	277.49	9.59429	100	553	372	924	859	176500924	820443718	13.1816	9.85065	1.11994e-39	6.81017e-23	4.5	2	2.5	1	TRUE	TRUE	WaterBuffalo
155.16	12.0183	119.87	8.04113	100	271	199	849	363	205380849	363522679	9.63866	9.84066	5.49003e-22	7.5214e-23	4.5	1.5	3	1	TRUE	TRUE	WaterBuffalo
950.98	23.0559	605.64	15.2868	100	1215	756	1939	1229	367881939	1017342612	11.4513	9.83592	2.31672e-30	7.88472e-23	4.5	2.5	2.5	1.5	TRUE	TRUE	Cow
154.28	11.0783	119.85	8.25402	100	265	201	827	363	234640827	363522679	9.99431	9.83158	1.61413e-23	8.23193e-23	4.5	1	3	1	TRUE	TRUE	WaterBuffalo
927.74	25.7794	403.6	9.50066	100	958	497	2783	525	1048682783	653844906	1.1738	9.83089	0.240473	8.2882e-23	3	1	3	1	TRUE	TRUE	Cow
65.56	7.62812	54.94	6.00979	100	129	114	1515	194	337281515	65310425	8.31659	9.8273	9.05286e-17	8.58919e-23	5	2	3.5	3	TRUE	TRUE	Cow
292.66	14.2285	240.07	11.7062	100	549	355	1028	994	107461028	604809153	18.016	9.81786	1.45886e-72	9.43225e-23	4.5	4	2.5	1.5	TRUE	TRUE	WaterBuffalo
539.76	20.2106	387.77	13.8985	100	846	524	1818	994	260721818	604809153	15.1525	9.80176	7.29734e-52	1.10635e-22	3	2.5	2.5	1.5	TRUE	TRUE	WaterBuffalo
31.34	5.62502	27.45	4.65013	100	80	73	1005	127	279781005	45235688	8.65064	9.79542	5.12107e-18	1.17808e-22	4	1	3.5	3	TRUE	TRUE	WaterBuffalo
37.77	5.49904	31.58	4.12722	100	105	72	1123	124	210901123	59269718	12.2258	9.79352	2.26456e-34	1.20044e-22	4	2	3.5	2.5	TRUE	TRUE	WaterBuffalo
100.83	9.55268	77.61	6.67711	100	157	143	2118	194	597522118	65310425	5.88003	9.79317	4.10199e-09	1.20464e-22	4	1.5	3.5	3	TRUE	TRUE	Cow
196.33	13.3379	142.2	8.97584	100	404	230	1522	382	193201522	267896288	15.5699	9.78182	1.166e-54	1.34769e-22	3.5	3	3	1.5	TRUE	TRUE	WaterBuffalo
62.15	7.64407	51.58	5.87441	100	133	109	1599	194	267201599	65310425	9.26862	9.7746	1.88567e-20	1.44729e-22	5	3	3.5	3	TRUE	TRUE	Cow
290.52	15.4459	241.6	12.2293	100	508	361	942	994	159140942	604809153	14.0801	9.76344	5.03201e-45	1.61573e-22	4.5	2.5	2.5	1.5	TRUE	TRUE	WaterBuffalo
123.46	9.57946	89.1	6.44244	100	180	152	2867	194	635582867	65310425	5.90221	9.76338	3.58661e-09	1.61676e-22	3.5	2	3.5	3	TRUE	TRUE	Cow
47.12	6.00215	38.13	4.80878	100	105	85	1622	127	347161622	45235688	9.6432	9.74676	5.25225e-22	1.90451e-22	3	1.5	3.5	3	TRUE	TRUE	WaterBuffalo
30.62	5.21997	26.44	4.47286	100	112	70	971	124	140940971	59269718	15.5901	9.73874	8.4961e-55	2.06097e-22	4.5	3	3.5	2.5	TRUE	TRUE	WaterBuffalo
151.5	11.2326	102.46	6.62932	100	195	167	3189	194	896543189	65310425	3.87265	9.73554	0.000107658	2.12687e-22	3	1.5	3.5	3	TRUE	TRUE	Cow
358.75	16.5214	281.51	12.0692	100	634	399	1246	994	142381246	604809153	16.6602	9.73466	2.55179e-62	2.14526e-22	4	3.5	2.5	1.5	TRUE	TRUE	WaterBuffalo
21.6	4.49242	19.91	4.22378	100	66	61	672	127	196520672	45235688	9.88332	9.72826	4.91764e-23	2.28475e-22	5	1	3.5	3	TRUE	TRUE	WaterBuffalo
1552.22	29.36	1036.72	21.7563	100	1814	1248	2734	2147	504522734	1081853243	8.9162	9.71123	4.82555e-19	2.70066e-22	2	1.5	2	1.5	TRUE	TRUE	WaterBuffalo
281.83	14.7279	239.64	13.2303	100	451	368	849	994	205380849	604809153	11.4864	9.70197	1.54441e-30	2.95724e-22	4.5	1.5	2.5	1.5	TRUE	TRUE	WaterBuffalo
35.95	5.15492	29.72	4.15624	100	127	70	994	121	123480994	74985206	17.6627	9.69145	8.12191e-70	3.27846e-22	4.5	3.5	3.5	2	TRUE	TRUE	WaterBuffalo
99.4	9.78971	75.66	6.74233	100	167	141	2309	194	516902309	65310425	6.90521	9.69101	5.01289e-12	3.29242e-22	4	2	3.5	3	TRUE	TRUE	Cow
81.91	9.01973	65.94	6.81771	100	147	132	1718	194	484081718	65310425	7.21641	9.68947	5.33797e-13	3.34272e-22	4.5	1.5	3.5	3	TRUE	TRUE	Cow
1218.83	24.2487	697.54	15.7361	100	1531	850	2553	1229	392022553	1017342612	12.8737	9.68855	6.33273e-38	3.37268e-22	4	3	2.5	1.5	TRUE	TRUE	Cow
1853.39	23.3255	733.76	11.8118	100	1890	848	2783	933	1048682783	1383152333	1.56953	9.67172	0.116525	3.97636e-22	3	1	2.5	1	TRUE	TRUE	Cow
685.42	22.382	457.23	15.4285	100	988	606	2259	994	358262259	604809153	13.5189	9.64257	1.20955e-41	5.28492e-22	2.5	2	2.5	1.5	TRUE	TRUE	WaterBuffalo
356.99	17.1007	283.89	12.1521	100	607	401	1199	994	165321199	604809153	14.6199	9.63698	2.09826e-48	5.5805e-22	4	3	2.5	1.5	TRUE	TRUE	WaterBuffalo
642.59	19.4978	414.99	12.4637	100	850	535	1622	859	347161622	820443718	10.6376	9.62878	1.99152e-26	6.04446e-22	3	1.5	2.5	1	TRUE	TRUE	WaterBuffalo
235.75	14.8775	163.15	9.1258	100	437	251	1818	382	260721818	267896288	13.5271	9.62655	1.08193e-41	6.17693e-22	3	2.5	3	1.5	TRUE	TRUE	WaterBuffalo
184.56	13.2439	116.52	6.39046	100	212	178	3919	194	1088743919	65310425	2.0719	9.62059	0.0382748	6.54543e-22	2.5	1.5	3.5	3	TRUE	TRUE	Cow
235.2	14.8269	199.89	10.9433	100	458	305	826	994	93740826	604809153	15.0267	9.60498	4.90906e-51	7.6174e-22	5	4	2.5	1.5	TRUE	TRUE	WaterBuffalo
3441.14	16.2736	810.65	8.05458	100	3395	888	3742	911	1515043742	2092659034	-2.83527	9.60323	0.00457864	7.74763e-22	2	1	2	1	TRUE	TRUE	Cow
36.53	5.75853	30.54	4.63282	100	93	75	1041	124	244541041	59269718	9.80632	9.59674	1.05759e-22	8.25092e-22	4	1.5	3.5	2.5	TRUE	TRUE	WaterBuffalo
44.45	6.91562	35.59	4.8411	100	122	82	1818	127	260721818	45235688	11.2138	9.58666	3.49083e-29	9.09814e-22	3	2.5	3.5	3	TRUE	TRUE	WaterBuffalo
59.5	8.11097	44.52	4.95328	100	118	92	2097	127	420082097	45235688	7.21245	9.58557	5.49533e-13	9.19449e-22	2.5	1.5	3.5	3	TRUE	TRUE	WaterBuffalo
104.59	10.1872	88.01	7.7218	100	236	162	756	382	146940756	267896288	12.8995	9.58197	4.53142e-38	9.52155e-22	5	2	3	1.5	TRUE	TRUE	WaterBuffalo
38.99	6.73225	32.38	4.8675	100	91	79	1249	127	334701249	45235688	7.72551	9.57782	1.1141e-14	9.91165e-22	3.5	1	3.5	3	TRUE	TRUE	WaterBuffalo
76.58	8.8125	61.34	5.60883	100	165	115	1650	192	234821650	88381966	10.0335	9.56706	1.08628e-23	1.09994e-21	5	3.5	3.5	2.5	TRUE	TRUE	Cow
1206.48	22.8064	885.82	17.9147	100	1460	1057	2097	2147	420082097	1081853243	11.1162	9.55527	1.04648e-28	1.23257e-21	2.5	1.5	2	1.5	TRUE	TRUE	WaterBuffalo
229.61	13.2122	157.78	9.02699	100	356	244	1249	363	334701249	363522679	9.56612	9.55136	1.1099e-21	1.28003e-21	3.5	1	3	1	TRUE	TRUE	WaterBuffalo
546	20.9386	330.46	11.6822	100	738	442	2438	586	451962438	453250884	9.16968	9.54788	4.74447e-20	1.32374e-21	4	2.5	3	1.5	TRUE	TRUE	Cow
544.03	17.2149	368.31	11.9153	100	778	482	1396	859	253941396	820443718	13.5911	9.54154	4.52005e-42	1.40729e-21	3.5	2	2.5	1	TRUE	TRUE	WaterBuffalo
369.81	15.6649	217.69	8.94957	100	497	303	2734	382	504522734	267896288	8.11945	9.5323	4.68309e-16	1.53838e-21	2	1.5	3	1.5	TRUE	TRUE	WaterBuffalo
119.99	10.5692	87.53	6.3476	100	181	148	2118	192	597522118	88381966	5.77246	9.52644	7.81228e-09	1.62776e-21	4	1.5	3.5	2.5	TRUE	TRUE	Cow
526.24	16.3739	366.88	12.4001	100	716	485	1301	859	293401301	820443718	11.5892	9.52571	4.67475e-31	1.63923e-21	3.5	1.5	2.5	1	TRUE	TRUE	WaterBuffalo
28.86	5.59404	24.66	4.55099	100	104	68	1246	127	142381246	45235688	13.4321	9.5232	3.91909e-41	1.67924e-21	4	3.5	3.5	3	TRUE	TRUE	WaterBuffalo
156.42	12.6923	102.94	6.51776	100	221	165	4058	194	657884058	65310425	5.08812	9.52167	3.61624e-07	1.70411e-21	3	2.5	3.5	3	TRUE	TRUE	Cow
121.04	10.8301	88.41	6.47153	100	173	150	1934	192	704961934	88381966	4.79773	9.51707	1.6047e-06	1.78133e-21	4	1	3.5	2.5	TRUE	TRUE	Cow
66.63	8.66277	55.47	6.26753	100	123	115	1400	194	391661400	65310425	6.50716	9.49816	7.65855e-11	2.13629e-21	5	1.5	3.5	3	TRUE	TRUE	Cow
35.02	5.32951	29.62	4.25401	100	94	70	849	121	205380849	74985206	11.0667	9.49223	1.81997e-28	2.26145e-21	4.5	1.5	3.5	2	TRUE	TRUE	WaterBuffalo
121.68	11.546	89.29	6.9432	100	171	155	2588	194	731842588	65310425	4.2716	9.46394	1.94076e-05	2.96552e-21	3.5	1.5	3.5	3	TRUE	TRUE	Cow
98.07	8.81946	73.34	5.98857	100	204	130	2229	192	238362229	88381966	12.0109	9.46135	3.11304e-33	3.03995e-21	4.5	4	3.5	2.5	TRUE	TRUE	Cow
16.92	4.01432	14.47	3.12518	100	56	44	1712	61	204341712	17825970	9.73515	9.44905	2.13495e-22	3.41929e-21	5	4	4	3.5	TRUE	TRUE	Cow
352.6	16.2107	247.38	10.9662	100	572	351	1650	586	234821650	453250884	13.5342	9.44901	9.81892e-42	3.42053e-21	5	3.5	3	1.5	TRUE	TRUE	Cow
1237.35	29.9462	439.96	7.41268	100	1266	510	3919	525	1088743919	653844906	0.956716	9.44867	0.338711	3.43164e-21	2.5	1.5	3	1	TRUE	TRUE	Cow
360.39	16.3373	249.06	10.5847	100	593	349	1712	586	204341712	453250884	14.238	9.44189	5.32428e-46	3.66106e-21	5	4	3	1.5	TRUE	TRUE	Cow
161.51	11.7864	120.49	7.57387	100	326	192	971	363	140940971	363522679	13.9559	9.44167	2.89533e-44	3.66884e-21	4.5	3	3	1	TRUE	TRUE	WaterBuffalo
21.22	4.97992	19.17	4.11466	100	81	58	770	127	133020770	45235688	12.0042	9.437	3.3767e-33	3.83623e-21	5	2.5	3.5	3	TRUE	TRUE	WaterBuffalo
532.8	19.5459	309.47	9.92034	100	656	403	1609	525	574441609	653844906	6.30313	9.4281	2.917e-10	4.17584e-21	4.5	1	3	1	TRUE	TRUE	Cow
96.29	10.6963	73.43	6.55552	100	176	135	1867	192	418161867	88381966	7.45214	9.39208	9.18404e-14	5.88245e-21	4.5	2	3.5	2.5	TRUE	TRUE	Cow
1063.29	25.4869	545.46	13.3722	100	1289	671	2734	859	504522734	820443718	8.85592	9.38811	8.29931e-19	6.10855e-21	2	1.5	2.5	1	TRUE	TRUE	WaterBuffalo
126.72	9.72561	101.78	7.60991	100	226	173	686	363	171740686	363522679	10.2081	9.35885	1.824e-24	8.06084e-21	5	1.5	3	1	TRUE	TRUE	WaterBuffalo
300.23	15.1463	191.61	8.83393	100	484	274	2259	382	358262259	267896288	12.133	9.32654	7.0636e-34	1.09381e-20	2.5	2	3	1.5	TRUE	TRUE	WaterBuffalo
238.84	12.4882	203.33	11.0244	100	450	306	809	994	105300809	604809153	16.9088	9.31301	3.87342e-64	1.24255e-20	5	3.5	2.5	1.5	TRUE	TRUE	WaterBuffalo
121.64	10.9041	87.05	6.76798	100	188	150	3093	194	550123093	65310425	6.08578	9.30115	1.15922e-09	1.38934e-20	3.5	2.5	3.5	3	TRUE	TRUE	Cow
1950.94	17.4256	1166.93	19.045	100	1995	1344	2332	1878	858742332	1685844908	2.52846	9.29745	0.0114565	1.43853e-20	3.5	1	2	1.5	TRUE	TRUE	Cow
438.27	15.2401	318.55	10.7105	100	641	418	1123	859	210901123	820443718	13.3024	9.28529	2.24056e-40	1.61271e-20	4	2	2.5	1	TRUE	TRUE	WaterBuffalo
97.62	9.86964	74.52	6.30453	100	184	133	2743	194	329382743	65310425	8.7521	9.27587	2.09425e-18	1.7617e-20	4	3.5	3.5	3	TRUE	TRUE	Cow
192.45	14.7322	117.74	6.39858	100	236	177	4669	194	926204669	65310425	2.95611	9.26143	0.00311547	2.01711e-20	2.5	2	3.5	3	TRUE	TRUE	Cow
30.9	5.78312	26.39	4.71168	100	99	70	1153	127	189301153	45235688	11.7757	9.25573	5.211e-32	2.12775e-20	4	2.5	3.5	3	TRUE	TRUE	WaterBuffalo
1263.6	32.9005	449.63	7.71154	100	1180	521	3742	525	1515043742	653844906	-2.54099	9.25497	0.0110538	2.14298e-20	2	1	3	1	TRUE	TRUE	Cow
3005.24	16.7809	783.41	8.39323	100	2974	861	3269	911	1269243269	2092659034	-1.86164	9.24435	0.0626537	2.36671e-20	2.5	1	2	1	TRUE	TRUE	Cow
37.33	6.38821	30.86	4.77582	100	118	75	1522	127	193201522	45235688	12.628	9.24239	1.48075e-36	2.4106e-20	3.5	3	3.5	3	TRUE	TRUE	WaterBuffalo
460.22	19.1647	292.14	10.6969	100	738	391	2229	586	238362229	453250884	14.4944	9.24189	1.3148e-47	2.4218e-20	4.5	4	3	1.5	TRUE	TRUE	Cow
97.9	8.9358	74.02	6.49005	100	180	134	1939	192	367881939	88381966	9.18776	9.24183	4.01093e-20	2.4231e-20	4.5	2.5	3.5	2.5	TRUE	TRUE	Cow
6.81	2.04838	6.12	1.82729	100	27	23	827	31	234640827	11617604	9.85657	9.23772	6.4204e-23	2.51801e-20	4.5	1	4	3.5	TRUE	TRUE	WaterBuffalo
112.88	9.78587	82.5	5.91266	100	199	137	1867	189	418161867	112524312	8.80044	9.2175	1.36275e-18	3.04098e-20	4.5	2	3.5	2	TRUE	TRUE	Cow
120.83	10.1275	86.35	6.47665	100	202	146	2553	192	392022553	88381966	8.01479	9.21001	1.10324e-15	3.26091e-20	4	3	3.5	2.5	TRUE	TRUE	Cow
160.23	12.1005	120.96	7.93779	100	313	194	942	363	159140942	363522679	12.6251	9.20156	1.53484e-36	3.52805e-20	4.5	2.5	3	1	TRUE	TRUE	WaterBuffalo
24.68	4.80295	21.57	4.06824	100	93	59	789	124	118520789	59269718	14.2246	9.20053	6.44671e-46	3.56186e-20	5	3	3.5	2.5	TRUE	TRUE	WaterBuffalo
45.18	6.24965	36.36	4.85865	100	107	81	1301	124	293401301	59269718	9.89175	9.18774	4.5207e-23	4.0118e-20	3.5	1.5	3.5	2.5	TRUE	TRUE	WaterBuffalo
97.18	9.14129	75.09	6.63187	100	167	136	1718	192	484081718	88381966	7.63787	9.18444	2.20846e-14	4.13688e-20	4.5	1.5	3.5	2.5	TRUE	TRUE	Cow
64.69	7.93623	47.17	4.45189	100	134	88	1622	121	347161622	74985206	8.73337	9.17139	2.47202e-18	4.66946e-20	3	1.5	3.5	2	TRUE	TRUE	WaterBuffalo
686.54	24.0712	373.58	11.8485	100	876	482	3093	586	550123093	453250884	7.87082	9.15051	3.52333e-15	5.66663e-20	3.5	2.5	3	1.5	TRUE	TRUE	Cow
151.04	11.3484	100.61	6.27307	100	218	158	3093	192	550123093	88381966	5.90039	9.14863	3.62645e-09	5.76602e-20	3.5	2.5	3.5	2.5	TRUE	TRUE	Cow
364.34	16.2389	277.89	10.0694	100	561	370	942	859	159140942	820443718	12.1104	9.14756	9.29977e-34	5.82333e-20	4.5	2.5	2.5	1	TRUE	TRUE	WaterBuffalo
77.3	8.5629	61.9	6.35721	100	174	120	2229	194	238362229	65310425	11.2929	9.13923	1.42256e-29	6.29004e-20	4.5	4	3.5	3	TRUE	TRUE	Cow
2044.78	27.4876	745.54	10.6727	100	2126	843	3189	933	896543189	1383152333	2.95479	9.13167	0.00312883	6.74495e-20	3	1.5	2.5	1	TRUE	TRUE	Cow
133.37	9.59762	105.57	6.84054	100	265	168	770	363	133020770	363522679	13.7149	9.12647	8.27219e-43	7.07703e-20	5	2.5	3	1	TRUE	TRUE	WaterBuffalo
862.63	23.5285	485.47	12.3538	100	1147	598	2259	859	358262259	820443718	12.0862	9.10897	1.24921e-33	8.31665e-20	2.5	2	2.5	1	TRUE	TRUE	WaterBuffalo
37.15	5.83333	31.68	4.75645	100	90	75	1005	124	279781005	59269718	9.06	9.10763	1.30451e-19	8.42024e-20	4	1	3.5	2.5	TRUE	TRUE	WaterBuffalo
4.65	1.95078	4.28	1.73543	100	34	20	826	31	93740826	11617604	15.0452	9.05827	3.70995e-51	1.32531e-19	5	4	4	3.5	TRUE	TRUE	WaterBuffalo
297.32	15.4638	184.96	8.06654	100	475	258	1737	363	300261737	363522679	11.4901	9.05469	1.47999e-30	1.36961e-19	3	2	3	1	TRUE	TRUE	WaterBuffalo
36.75	5.93121	30.38	4.37574	100	116	70	942	121	159140942	74985206	13.3615	9.05448	1.01477e-40	1.37226e-19	4.5	2.5	3.5	2	TRUE	TRUE	WaterBuffalo
36.4	5.97976	30.16	4.62475	100	122	72	1246	124	142381246	59269718	14.3149	9.04698	1.765e-46	1.46975e-19	4	3.5	3.5	2.5	TRUE	TRUE	WaterBuffalo
37.97	5.8989	31.78	4.88986	100	102	76	1396	127	253941396	45235688	10.8546	9.04321	1.89722e-27	1.5214e-19	3.5	2	3.5	3	TRUE	TRUE	WaterBuffalo
124.17	11.3592	101.67	8.00512	100	222	174	672	363	196520672	363522679	8.6124	9.03547	7.15451e-18	1.633e-19	5	1	3	1	TRUE	TRUE	WaterBuffalo
75.52	8.82545	54.16	4.96395	100	123	99	2545	127	588182545	45235688	5.3799	9.03313	7.45278e-08	1.66834e-19	2	1	3.5	3	TRUE	TRUE	WaterBuffalo
946.85	19.529	749.88	15.4156	100	1180	889	1622	2147	347161622	1081853243	11.9387	9.0246	7.44091e-33	1.80353e-19	3	1.5	2	1.5	TRUE	TRUE	WaterBuffalo
36.84	5.82873	30.24	4.6278	100	113	72	1153	124	189301153	59269718	13.0663	9.02372	5.12994e-39	1.8181e-19	4	2.5	3.5	2.5	TRUE	TRUE	WaterBuffalo
973.35	26.6255	394.97	7.20894	100	1213	460	3354	525	464503354	653844906	9.00077	9.02075	2.24133e-19	1.86813e-19	3.5	3	3	1	TRUE	TRUE	Cow
91.25	8.52136	60.28	4.52397	100	144	101	2734	124	504522734	59269718	6.19032	9.00095	6.00407e-10	2.23767e-19	2	1.5	3.5	2.5	TRUE	TRUE	WaterBuffalo
123.65	10.941	88.36	6.40473	100	198	146	3354	194	464503354	65310425	6.79557	8.99959	1.07888e-11	2.26553e-19	3.5	3	3.5	3	TRUE	TRUE	Cow
131.5	10.7989	104.19	7.64978	100	260	173	756	363	146940756	363522679	11.8994	8.99503	1.19252e-32	2.36161e-19	5	2	3	1	TRUE	TRUE	WaterBuffalo
77.58	8.97717	62.25	6.65055	100	165	122	2101	194	282582101	65310425	9.73804	8.98422	2.07517e-22	2.60573e-19	4.5	3.5	3.5	3	TRUE	TRUE	Cow
24.97	4.84394	22.53	4.39572	100	73	62	672	124	196520672	59269718	9.91549	8.9792	3.56518e-23	2.72752e-19	5	1	3.5	2.5	TRUE	TRUE	WaterBuffalo
433.81	18.4526	274.5	9.97117	100	573	364	1323	525	466881323	653844906	7.54311	8.97588	4.58909e-14	2.81103e-19	5	1	3	1	TRUE	TRUE	Cow
2870.39	26.0376	1309.21	17.3603	100	2987	1465	3628	1878	774363628	1685844908	4.47852	8.97393	7.51621e-06	2.86124e-19	3	2	2	1.5	TRUE	TRUE	Cow
62.32	7.25423	52.4	5.88269	100	144	105	1712	194	204341712	65310425	11.2596	8.94149	2.07607e-29	3.83975e-19	5	4	3.5	3	TRUE	TRUE	Cow
25.54	5.13538	22.63	4.07172	100	86	59	756	124	146940756	59269718	11.7732	8.93235	5.36313e-32	4.17065e-19	5	2	3.5	2.5	TRUE	TRUE	WaterBuffalo
96.32	9.90141	73.07	6.83168	100	188	134	2011	192	326262011	88381966	9.25928	8.91875	2.05807e-20	4.71596e-19	4.5	3	3.5	2.5	TRUE	TRUE	Cow
35.98	6.18728	29.79	4.50879	100	122	70	971	121	140940971	74985206	13.9027	8.91813	6.09807e-44	4.74209e-19	4.5	3	3.5	2	TRUE	TRUE	WaterBuffalo
183.49	12.3546	117.18	7.06589	100	202	180	3269	194	1269243269	65310425	1.49823	8.89059	0.134074	6.07832e-19	2.5	1	3.5	3	TRUE	TRUE	Cow
242.78	14.6836	161.58	8.50214	100	423	237	1441	363	225121441	363522679	12.2736	8.8707	1.25592e-34	7.26856e-19	3.5	2.5	3	1	TRUE	TRUE	WaterBuffalo
284.23	16.1081	182.14	9.11877	100	411	263	1549	363	398501549	363522679	7.86994	8.86743	3.54813e-15	7.48557e-19	3	1	3	1	TRUE	TRUE	WaterBuffalo
1780.32	23.0116	947.43	14.6151	100	1938	1077	2545	1542	588182545	1455641653	6.8522	8.86549	7.2722e-12	7.61689e-19	2	1	2	1	TRUE	TRUE	WaterBuffalo
196.58	11.7208	140.38	8.41809	100	355	215	1153	363	189301153	363522679	13.5161	8.86424	1.2561e-41	7.70254e-19	4	2.5	3	1	TRUE	TRUE	WaterBuffalo
45.25	7.10011	36.46	5.25592	100	113	83	1737	127	300261737	45235688	9.5421	8.85478	1.39968e-21	8.38454e-19	3	2	3.5	3	TRUE	TRUE	WaterBuffalo
345.74	13.6335	269.76	11.5515	100	499	372	849	859	205380849	820443718	11.2415	8.85081	2.55116e-29	8.68853e-19	4.5	1.5	2.5	1	TRUE	TRUE	WaterBuffalo
20.9	4.29117	17.44	3.34942	100	64	47	2101	61	282582101	17825970	10.0439	8.82542	9.77514e-24	1.0905e-18	4.5	3.5	4	3.5	TRUE	TRUE	Cow
74.17	8.81923	52.69	5.24875	100	130	99	2734	127	504522734	45235688	6.33048	8.82305	2.44397e-10	1.11383e-18	2	1.5	3.5	3	TRUE	TRUE	WaterBuffalo
156.33	12.3223	101.3	6.31417	100	236	157	3354	192	464503354	88381966	6.4655	8.82143	1.00961e-10	1.13002e-18	3.5	3	3.5	2.5	TRUE	TRUE	Cow
45.56	6.51699	36.24	4.73568	100	136	78	1522	124	193201522	59269718	13.8776	8.81816	8.66192e-44	1.16353e-18	3.5	3	3.5	2.5	TRUE	TRUE	WaterBuffalo
296.28	13.6116	236.49	9.81907	100	463	323	756	859	146940756	820443718	12.2484	8.81041	1.71301e-34	1.24688e-18	5	2	2.5	1	TRUE	TRUE	WaterBuffalo
278.89	13.3892	228.81	10.691	100	414	323	686	859	171740686	820443718	10.091	8.81024	6.05675e-24	1.24881e-18	5	1.5	2.5	1	TRUE	TRUE	WaterBuffalo
45.66	7.01977	37.2	4.97671	100	104	81	1249	124	334701249	59269718	8.31081	8.80099	9.50482e-17	1.35616e-18	3.5	1	3.5	2.5	TRUE	TRUE	WaterBuffalo
103.77	10.3151	87.13	8.29099	100	242	160	770	382	133020770	267896288	13.4008	8.78906	5.98522e-41	1.50817e-18	5	2.5	3	1.5	TRUE	TRUE	WaterBuffalo
21.49	4.48678	17.65	3.34052	100	66	47	2229	61	238362229	17825970	9.92025	8.78605	3.39903e-23	1.5491e-18	4.5	4	4	3.5	TRUE	TRUE	Cow
284.96	12.7975	235.39	10.5437	100	410	328	672	859	196520672	820443718	9.77065	8.78344	1.50478e-22	1.58543e-18	5	1	2.5	1	TRUE	TRUE	WaterBuffalo
47.93	7.19182	38.4	5.30675	100	101	85	1549	127	398501549	45235688	7.37921	8.78127	1.59227e-13	1.61645e-18	3	1	3.5	3	TRUE	TRUE	WaterBuffalo
52.03	6.71115	40.56	4.60856	100	114	81	1249	121	334701249	74985206	9.23389	8.77498	2.60976e-20	1.7093e-18	3.5	1	3.5	2	TRUE	TRUE	WaterBuffalo
770.84	18.3791	530.48	13.1713	100	988	646	1559	1229	300101559	1017342612	11.8156	8.77055	3.24314e-32	1.77793e-18	5	2.5	2.5	1.5	TRUE	TRUE	Cow
1280.03	20.1421	628.38	13.2975	100	1397	745	1934	933	704961934	1383152333	5.80723	8.77006	6.35166e-09	1.78569e-18	4	1	2.5	1	TRUE	TRUE	Cow
149.59	12.4731	99.65	6.76798	100	211	159	2867	192	635582867	88381966	4.9234	8.76923	8.50517e-07	1.79886e-18	3.5	2	3.5	2.5	TRUE	TRUE	Cow
56.69	7.26927	42.74	4.71109	100	140	84	1818	124	260721818	59269718	11.4606	8.75806	2.08143e-30	1.98634e-18	3	2.5	3.5	2.5	TRUE	TRUE	WaterBuffalo
1517.53	29.4212	464.33	6.47615	100	1485	521	4837	525	1298204837	653844906	-1.10567	8.75057	0.268871	2.12276e-18	2	1.5	3	1	TRUE	TRUE	Cow
344.79	14.0564	272.72	11.5759	100	488	374	827	859	234640827	820443718	10.1883	8.74921	2.23736e-24	2.14858e-18	4.5	1	2.5	1	TRUE	TRUE	WaterBuffalo
145.16	12.2373	100.07	7.30885	100	186	164	2332	192	858742332	88381966	3.33733	8.74693	0.000845866	2.19236e-18	3.5	1	3.5	2.5	TRUE	TRUE	Cow
54.1	6.40155	40.89	4.47416	100	134	80	1396	121	253941396	74985206	12.4814	8.74131	9.43623e-36	2.3042e-18	3.5	2	3.5	2	TRUE	TRUE	WaterBuffalo
76.66	8.93661	61.34	6.26554	100	157	116	1599	192	267201599	88381966	8.98998	8.72391	2.47266e-19	2.68754e-18	5	3	3.5	2.5	TRUE	TRUE	Cow
670.96	22.5617	419.71	12.7583	100	927	531	1737	859	300261737	820443718	11.3485	8.72296	7.54858e-30	2.71011e-18	3	2	2.5	1	TRUE	TRUE	WaterBuffalo
43.81	6.38447	34.74	4.50504	100	127	74	1153	121	189301153	74985206	13.03	8.71469	8.25573e-39	2.91553e-18	4	2.5	3.5	2	TRUE	TRUE	WaterBuffalo
194.85	13.9678	116.77	6.10821	100	262	170	4058	192	657884058	88381966	4.8075	8.7145	1.52831e-06	2.92035e-18	3	2.5	3.5	2.5	TRUE	TRUE	Cow
1545.62	22.9795	683.59	12.9053	100	1622	796	2332	933	858742332	1383152333	3.32384	8.71036	0.000887884	3.02914e-18	3.5	1	2.5	1	TRUE	TRUE	Cow
688.71	20.9218	424.83	11.6186	100	971	526	1818	859	260721818	820443718	13.4926	8.70762	1.72887e-41	3.10329e-18	3	2.5	2.5	1	TRUE	TRUE	WaterBuffalo
43.67	6.25721	34.92	4.3732	100	101	73	827	118	234640827	97431180	9.16224	8.70759	5.08327e-20	3.10406e-18	4.5	1	3.5	1.5	TRUE	TRUE	WaterBuffalo
78.25	9.71448	63.26	7.44762	100	155	128	1939	194	367881939	65310425	7.90057	8.69271	2.77623e-15	3.53902e-18	4.5	2.5	3.5	3	TRUE	TRUE	Cow
549.68	18.0705	369.88	12.5837	100	804	479	1441	859	225121441	820443718	14.0738	8.67155	5.50581e-45	4.2629e-18	3.5	2.5	2.5	1	TRUE	TRUE	WaterBuffalo
729.14	22.631	352.11	9.44938	100	938	434	2438	525	451962438	653844906	9.22894	8.66618	2.73336e-20	4.46877e-18	4	2.5	3	1	TRUE	TRUE	Cow
62.03	8.40809	51.72	6.50265	100	142	108	1650	194	234821650	65310425	9.51107	8.65493	1.88707e-21	4.93196e-18	5	3.5	3.5	3	TRUE	TRUE	Cow
91.26	7.94122	69.68	5.46778	100	170	117	1559	189	300101559	112524312	9.91535	8.65434	3.57008e-23	4.95761e-18	5	2.5	3.5	2	TRUE	TRUE	Cow
179.87	12.9089	113.07	6.57859	100	218	170	3189	192	896543189	88381966	2.95378	8.65383	0.0031391	4.98008e-18	3	1.5	3.5	2.5	TRUE	TRUE	Cow
96.14	10.0131	73.16	7.03199	100	169	134	2553	194	392022553	65310425	7.27644	8.65189	3.42753e-13	5.06539e-18	4	3	3.5	3	TRUE	TRUE	Cow
441.55	18.828	287.85	12.2848	100	657	394	2011	586	326262011	453250884	11.4431	8.64075	2.54674e-30	5.58456e-18	4.5	3	3	1.5	TRUE	TRUE	Cow
368.97	13.1521	276.9	10.088	100	593	364	994	859	123480994	820443718	17.0337	8.63402	4.61696e-65	5.92308e-18	4.5	3.5	2.5	1	TRUE	TRUE	WaterBuffalo
6.11	2.7225	5.12	1.95546	100	38	22	1028	31	107461028	11617604	11.7135	8.63222	1.08714e-31	6.01706e-18	4.5	4	4	3.5	TRUE	TRUE	WaterBuffalo
765.51	14.9068	639.74	15.6854	100	978	775	1301	2147	293401301	1081853243	14.2546	8.62329	4.19762e-46	6.5058e-18	3.5	1.5	2	1.5	TRUE	TRUE	WaterBuffalo
989.13	23.4105	614.91	14.6371	100	1297	741	2101	1229	282582101	1017342612	13.1509	8.61442	1.68136e-39	7.02975e-18	4.5	3.5	2.5	1.5	TRUE	TRUE	Cow
17.17	4.29953	14.64	3.40979	100	56	44	1650	61	234821650	17825970	9.03122	8.6105	1.69769e-19	7.27417e-18	5	3.5	4	3.5	TRUE	TRUE	Cow
443.69	15.9315	273.88	9.54551	100	593	356	1400	525	391661400	653844906	9.37201	8.603	7.11633e-21	7.76608e-18	5	1.5	3	1	TRUE	TRUE	Cow
111.96	10.5024	82.07	6.50137	100	182	138	1718	189	484081718	112524312	6.66892	8.60281	2.5769e-11	7.77906e-18	4.5	1.5	3.5	2	TRUE	TRUE	Cow
223.49	12.7489	129.08	6.2695	100	229	183	4837	194	1298204837	65310425	0.432193	8.60036	0.665601	7.94644e-18	2	1.5	3.5	3	TRUE	TRUE	Cow
240.47	15.8608	134.38	6.0198	100	235	186	3742	192	1515043742	88381966	-0.344876	8.57504	0.730188	9.90548e-18	2	1	3.5	2.5	TRUE	TRUE	Cow
24.71	5.71953	21.65	4.35629	100	91	59	770	124	133020770	59269718	11.5901	8.57381	4.62528e-31	1.00119e-17	5	2.5	3.5	2.5	TRUE	TRUE	WaterBuffalo
1248.94	23.6988	886.51	17.6747	100	1565	1038	2259	2147	358262259	1081853243	13.3365	8.57102	1.41885e-40	1.02568e-17	2.5	2	2	1.5	TRUE	TRUE	WaterBuffalo
134.99	10.7238	105.97	7.13004	100	284	167	809	363	105300809	363522679	13.8953	8.55956	6.76771e-44	1.133e-17	5	3.5	3	1	TRUE	TRUE	WaterBuffalo
172.22	12.488	109.21	6.16817	100	215	162	2588	189	731842588	112524312	3.42568	8.55845	0.000613267	1.14396e-17	3.5	1.5	3.5	2	TRUE	TRUE	Cow
295.46	13.9294	234.62	9.76262	100	481	318	789	859	118520789	820443718	13.32	8.54074	1.77082e-40	1.33362e-17	5	3	2.5	1	TRUE	TRUE	WaterBuffalo
201.15	12.7655	141.5	8.5049	100	373	214	1199	363	165321199	363522679	13.4621	8.5245	2.61367e-41	1.53475e-17	4	3	3	1	TRUE	TRUE	WaterBuffalo
30.31	5.39303	25.81	3.89948	100	94	59	756	121	146940756	74985206	11.8097	8.51139	3.4783e-32	1.71865e-17	5	2	3.5	2	TRUE	TRUE	WaterBuffalo
966.48	22.1776	609.29	16.0632	100	1246	746	2011	1229	326262011	1017342612	12.6037	8.51076	2.01516e-36	1.72795e-17	4.5	3	2.5	1.5	TRUE	TRUE	Cow
53.48	6.75918	40.88	4.60847	100	116	80	1301	121	293401301	74985206	9.24965	8.48872	2.25234e-20	2.08924e-17	3.5	1.5	3.5	2	TRUE	TRUE	WaterBuffalo
207.71	12.7099	116.5	5.59672	100	247	164	2588	184	731842588	149231898	3.09129	8.48712	0.00199287	2.11822e-17	3.5	1.5	3.5	1.5	TRUE	TRUE	Cow
43.6	5.22426	30.89	3.19689	100	63	58	3189	61	896543189	17825970	3.71344	8.48012	0.000204459	2.24965e-17	3	1.5	4	3.5	TRUE	TRUE	Cow
96.08	9.64907	72.35	7.04728	100	201	132	2101	192	282582101	88381966	10.8736	8.46426	1.54033e-27	2.57785e-17	4.5	3.5	3.5	2.5	TRUE	TRUE	Cow
270.84	14.4367	139.92	5.44705	100	265	186	4837	192	1298204837	88381966	-0.404524	8.45963	0.685827	2.68222e-17	2	1.5	3.5	2.5	TRUE	TRUE	Cow
45.18	6.77545	35.85	4.98559	100	117	78	1396	124	253941396	59269718	10.6	8.45437	2.97851e-26	2.8059e-17	3.5	2	3.5	2.5	TRUE	TRUE	WaterBuffalo
2895.7	32.1604	809.78	9.61016	100	2987	891	4669	933	926204669	1383152333	2.83889	8.45147	0.00452704	2.8765e-17	2.5	2	2.5	1	TRUE	TRUE	Cow
19.17	3.89264	16.65	3.24232	100	46	44	1515	61	337281515	17825970	6.8925	8.43532	5.48206e-12	3.30289e-17	5	2	4	3.5	TRUE	TRUE	Cow
43.1	6.35085	34.8	4.65149	100	101	74	1041	121	244541041	74985206	9.11689	8.42741	7.73141e-20	3.53411e-17	4	1.5	3.5	2	TRUE	TRUE	WaterBuffalo
181.16	12.3352	109.68	5.86012	100	250	159	3093	189	550123093	112524312	5.5808	8.41621	2.39416e-08	3.88862e-17	3.5	2.5	3.5	2	TRUE	TRUE	Cow
251.88	15.6168	165.27	8.28636	100	452	235	1522	363	193201522	363522679	12.8144	8.41504	1.36179e-37	3.92776e-17	3.5	3	3	1	TRUE	TRUE	WaterBuffalo
45.61	7.04946	36.31	4.95779	100	127	78	1441	124	225121441	59269718	11.5456	8.40899	7.77249e-31	4.1357e-17	3.5	2.5	3.5	2.5	TRUE	TRUE	WaterBuffalo
709.55	24.5185	350.57	10.1646	100	894	436	2309	525	516902309	653844906	7.52288	8.40469	5.35839e-14	4.28985e-17	4	2	3	1	TRUE	TRUE	Cow
1364.46	18.9728	636.72	12.1838	100	1516	739	2118	933	597522118	1383152333	7.98721	8.39472	1.38023e-15	4.66993e-17	4	1.5	2.5	1	TRUE	TRUE	Cow
781.66	21.1637	527.67	12.0772	100	1029	629	1650	1229	234821650	1017342612	11.687	8.39016	1.48583e-31	4.85469e-17	5	3.5	2.5	1.5	TRUE	TRUE	Cow
18.59	4.44289	16.03	3.33471	100	47	44	1559	61	300101559	17825970	6.39448	8.38753	1.61091e-10	4.96457e-17	5	2.5	4	3.5	TRUE	TRUE	Cow
36.26	5.97743	30.26	4.98	100	118	72	1199	124	165321199	59269718	13.6748	8.38153	1.43665e-42	5.22461e-17	4	3	3.5	2.5	TRUE	TRUE	WaterBuffalo
44.14	6.3166	34.34	4.49741	100	139	72	1028	118	107461028	97431180	15.0176	8.37371	5.63264e-51	5.58299e-17	4.5	4	3.5	1.5	TRUE	TRUE	WaterBuffalo
51.65	6.6869	40.03	4.65682	100	109	79	1005	118	279781005	97431180	8.57647	8.36837	9.783e-18	5.84187e-17	4	1	3.5	1.5	TRUE	TRUE	WaterBuffalo
75.63	8.84965	60.34	6.29449	100	166	113	1712	192	204341712	88381966	10.2117	8.36605	1.75747e-24	5.95835e-17	5	4	3.5	2.5	TRUE	TRUE	Cow
22.76	4.39724	19.03	3.34379	100	54	47	1939	61	367881939	17825970	7.10445	8.36477	1.20803e-12	6.02332e-17	4.5	2.5	4	3.5	TRUE	TRUE	Cow
67.44	7.39413	47.85	4.68045	100	152	87	1737	121	300261737	74985206	11.4361	8.36459	2.76012e-30	6.03247e-17	3	2	3.5	2	TRUE	TRUE	WaterBuffalo
204.76	11.9402	143.67	8.29878	100	393	213	1246	363	142381246	363522679	15.7652	8.35424	5.39615e-56	6.5857e-17	4	3.5	3	1	TRUE	TRUE	WaterBuffalo
1618.06	15.9005	1051.61	17.6469	100	1689	1199	1934	1878	704961934	1685844908	4.46151	8.35219	8.13857e-06	6.70091e-17	4	1	2	1.5	TRUE	TRUE	Cow
78.48	9.1403	62.29	6.43113	100	153	116	1559	192	300101559	88381966	8.15291	8.35156	3.55279e-16	6.73679e-17	5	2.5	3.5	2.5	TRUE	TRUE	Cow
176.38	14.5892	113.51	7.24673	100	203	174	2783	192	1048682783	88381966	1.82464	8.34722	0.0680553	6.98904e-17	3	1	3.5	2.5	TRUE	TRUE	Cow
772.05	19.5145	525.12	13.1674	100	1001	635	1599	1229	267201599	1017342612	11.7323	8.34488	8.70579e-32	7.12884e-17	5	3	2.5	1.5	TRUE	TRUE	Cow
1107.45	20.6971	577.55	11.2217	100	1258	671	1718	933	484081718	1383152333	7.27396	8.32761	3.49112e-13	8.24921e-17	4.5	1.5	2.5	1	TRUE	TRUE	Cow
93.37	9.19887	71.97	5.89034	100	148	121	1323	189	466881323	112524312	5.93877	8.3238	2.87168e-09	8.51849e-17	5	1	3.5	2	TRUE	TRUE	Cow
67.44	7.03859	47.16	3.9459	100	166	80	1246	114	142381246	123882066	14.0028	8.32257	1.4986e-44	8.60766e-17	4	3.5	3.5	1	TRUE	TRUE	WaterBuffalo
575.47	24.0506	336.7	11.8146	100	838	435	2743	586	329382743	453250884	10.9157	8.32018	9.69618e-28	8.78286e-17	4	3.5	3	1.5	TRUE	TRUE	Cow
219.16	14.8784	126.31	6.45528	100	242	180	3919	192	1088743919	88381966	1.53511	8.31723	0.124758	9.00461e-17	2.5	1.5	3.5	2.5	TRUE	TRUE	Cow
28.5	5.04024	24.54	4.1449	100	78	59	686	121	171740686	74985206	9.82096	8.31383	9.14712e-23	9.26619e-17	5	1.5	3.5	2	TRUE	TRUE	WaterBuffalo
56.14	6.97183	41.96	4.57909	100	154	80	1522	121	193201522	74985206	14.0365	8.30732	9.32303e-45	9.78841e-17	3.5	3	3.5	2	TRUE	TRUE	WaterBuffalo
177.25	13.0859	109.71	6.05579	100	237	160	2867	189	635582867	112524312	4.56599	8.30445	4.97131e-06	1.00287e-16	3.5	2	3.5	2	TRUE	TRUE	Cow
877.85	24.7433	386.59	9.21581	100	1047	463	2867	525	635582867	653844906	6.8362	8.29118	8.13213e-12	1.12127e-16	3.5	2	3	1	TRUE	TRUE	Cow
1409.22	30.97	452.25	6.968	100	1515	510	4669	525	926204669	653844906	3.41556	8.28789	0.000636511	1.15278e-16	2.5	2	3	1	TRUE	TRUE	Cow
5.58	2.31019	4.84	1.82972	100	28	20	756	31	146940756	11617604	9.70484	8.28542	2.87536e-22	1.17697e-16	5	2	4	3.5	TRUE	TRUE	WaterBuffalo
43.84	6.67533	34.48	4.6547	100	122	73	924	118	176500924	97431180	11.7088	8.2755	1.1491e-31	1.27917e-16	4.5	2	3.5	1.5	TRUE	TRUE	WaterBuffalo
304.97	13.7602	237.82	9.4499	100	505	316	826	859	93740826	820443718	14.5369	8.2731	7.07496e-48	1.30516e-16	5	4	2.5	1	TRUE	TRUE	WaterBuffalo
462.78	17.1815	324.83	10.2957	100	717	410	1246	859	142381246	820443718	14.7962	8.2724	1.551e-49	1.31291e-16	4	3.5	2.5	1	TRUE	TRUE	WaterBuffalo
366.72	15.4371	277.13	10.6255	100	578	365	971	859	140940971	820443718	13.6865	8.2697	1.22272e-42	1.343e-16	4.5	3	2.5	1	TRUE	TRUE	WaterBuffalo
19.78	4.45988	16.65	3.3132	100	45	44	1400	61	391661400	17825970	5.65486	8.25487	1.5597e-08	1.52071e-16	5	1.5	4	3.5	TRUE	TRUE	Cow
56.28	7.55061	42.9	4.99191	100	130	84	1737	124	300261737	59269718	9.76345	8.23332	1.61565e-22	1.82099e-16	3	2	3.5	2.5	TRUE	TRUE	WaterBuffalo
760.49	16.6336	654.49	16.221	100	941	788	1249	2147	334701249	1081853243	10.8521	8.23068	1.94831e-27	1.86147e-16	3.5	1	2	1.5	TRUE	TRUE	WaterBuffalo
6.42	2.50325	5.65	2.10998	100	27	23	849	31	205380849	11617604	8.22131	8.22282	2.01291e-16	1.98769e-16	4.5	1.5	4	3.5	TRUE	TRUE	WaterBuffalo
1110.42	28.8942	421.52	8.82087	100	1252	494	3628	525	774363628	653844906	4.89995	8.21688	9.58598e-07	2.08865e-16	3	2	3	1	TRUE	TRUE	Cow
67.02	6.98914	46.95	4.14723	100	143	81	1123	114	210901123	123882066	10.8712	8.2103	1.58192e-27	2.20628e-16	4	2	3.5	1	TRUE	TRUE	WaterBuffalo
209.04	14.1271	126.71	6.9867	100	212	184	3742	194	1515043742	65310425	0.209527	8.19986	0.834037	2.40667e-16	2	1	3.5	3	TRUE	TRUE	Cow
420	16.7766	310.63	13.2579	100	584	419	1041	859	244541041	820443718	9.77552	8.17402	1.43424e-22	2.9828e-16	4	1.5	2.5	1	TRUE	TRUE	WaterBuffalo
638.66	15.4509	538.65	13.5007	100	887	649	1153	2147	189301153	1081853243	16.0728	8.17362	3.95779e-58	2.99269e-16	4	2.5	2	1.5	TRUE	TRUE	WaterBuffalo
572.49	17.1184	377.43	11.6941	100	848	473	1522	859	193201522	820443718	16.0944	8.17248	2.7945e-58	3.02119e-16	3.5	3	2.5	1	TRUE	TRUE	WaterBuffalo
971.22	18.5786	744.57	16.0927	100	1265	876	1737	2147	300261737	1081853243	15.8128	8.16706	2.53752e-56	3.15997e-16	3	2	2	1.5	TRUE	TRUE	WaterBuffalo
544.64	20.6703	309.53	10.8381	100	696	398	1718	525	484081718	653844906	7.32257	8.16289	2.43269e-13	3.27093e-16	4.5	1.5	3	1	TRUE	TRUE	Cow
358.46	15.5436	209.66	8.37531	100	464	278	1976	363	485501976	363522679	6.78992	8.1597	1.12196e-11	3.3587e-16	2.5	1	3	1	TRUE	TRUE	WaterBuffalo
57.35	7.63878	44.07	5.3922	100	114	88	1549	124	398501549	59269718	7.4161	8.14695	1.20617e-13	3.73225e-16	3	1	3.5	2.5	TRUE	TRUE	WaterBuffalo
617.58	13.6064	558.27	14.5747	100	779	677	1005	2147	279781005	1081853243	11.8635	8.14632	1.83138e-32	3.75169e-16	4	1	2	1.5	TRUE	TRUE	WaterBuffalo
921.31	22.2378	391.39	8.70028	100	1125	462	3093	525	550123093	653844906	9.15964	8.11583	5.20731e-20	4.82468e-16	3.5	2.5	3	1	TRUE	TRUE	Cow
234.88	16.1435	129.28	6.25079	100	276	180	4669	192	926204669	88381966	2.54716	8.11418	0.0108604	4.89077e-16	2.5	2	3.5	2.5	TRUE	TRUE	Cow
114.34	9.99416	84	6.77935	100	174	139	1609	189	574441609	112524312	5.96949	8.11287	2.38002e-09	4.94374e-16	4.5	1	3.5	2	TRUE	TRUE	Cow
4366.95	21.5319	827.1	7.28288	100	4338	886	4837	911	1298204837	2092659034	-1.34452	8.08746	0.178782	6.09243e-16	2	1.5	2	1	TRUE	TRUE	Cow
22.45	4.22923	18.08	3.20568	100	53	44	1559	59	300101559	24250413	7.22354	8.08566	5.06507e-13	6.18304e-16	5	2.5	4	3	TRUE	TRUE	Cow
374.78	12.7435	279.03	10.1419	100	606	361	1028	859	107461028	820443718	18.1442	8.08233	1.42643e-73	6.35409e-16	4.5	4	2.5	1	TRUE	TRUE	WaterBuffalo
80.77	8.92602	54.55	4.76811	100	155	93	1622	118	347161622	97431180	8.31614	8.064	9.08774e-17	7.38401e-16	3	1.5	3.5	1.5	TRUE	TRUE	WaterBuffalo
208.38	14.6362	124.87	7.09055	100	220	182	3269	192	1269243269	88381966	0.793923	8.05721	0.42724	7.80579e-16	2.5	1	3.5	2.5	TRUE	TRUE	Cow
35.81	4.7433	29.96	3.85578	100	82	61	672	118	196520672	97431180	9.73795	8.05024	2.07707e-22	8.26296e-16	5	1	3.5	1.5	TRUE	TRUE	WaterBuffalo
43.72	6.69551	34.34	4.80366	100	104	73	849	118	205380849	97431180	9.00304	8.04803	2.19545e-19	8.41376e-16	4.5	1.5	3.5	1.5	TRUE	TRUE	WaterBuffalo
79.05	9.56253	63.49	6.65529	100	139	117	1400	192	391661400	88381966	6.26926	8.04023	3.6276e-10	8.96731e-16	5	1.5	3.5	2.5	TRUE	TRUE	Cow
419.26	15.6125	315.08	13.0591	100	564	420	1005	859	279781005	820443718	9.27078	8.03427	1.84787e-20	9.41375e-16	4	1	2.5	1	TRUE	TRUE	WaterBuffalo
36.43	6.5586	30.29	4.94269	100	110	70	924	121	176500924	74985206	11.2173	8.03408	3.35237e-29	9.42807e-16	4.5	2	3.5	2	TRUE	TRUE	WaterBuffalo
506.36	11.3311	461.57	13.8814	100	674	573	849	2147	205380849	1081853243	14.7947	8.02731	1.58606e-49	9.96296e-16	4.5	1.5	2	1.5	TRUE	TRUE	WaterBuffalo
200.55	13.8063	115.88	6.00552	100	228	164	2332	184	858742332	149231898	1.98822	8.01263	0.0467869	1.12282e-15	3.5	1	3.5	1.5	TRUE	TRUE	Cow
53.02	7.47248	40.03	4.86682	100	113	79	1041	118	244541041	97431180	8.02678	8.00728	1.0006e-15	1.17275e-15	4	1.5	3.5	1.5	TRUE	TRUE	WaterBuffalo
456.58	19.4595	235.28	8.20948	100	546	301	2545	363	588182545	363522679	4.5952	8.00538	4.32343e-06	1.19099e-15	2	1	3	1	TRUE	TRUE	WaterBuffalo
143.69	10.313	95.84	6.52225	100	221	148	2438	189	451962438	112524312	7.49638	7.99724	6.56038e-14	1.27244e-15	4	2.5	3.5	2	TRUE	TRUE	Cow
5.19	2.32116	4.61	1.92745	100	32	20	809	31	105300809	11617604	11.5503	7.98466	7.35925e-31	1.40914e-15	5	3.5	4	3.5	TRUE	TRUE	WaterBuffalo
65.89	7.32492	47.7	4.55161	100	132	84	1301	118	293401301	97431180	9.02536	7.9752	1.79113e-19	1.52139e-15	3.5	1.5	3.5	1.5	TRUE	TRUE	WaterBuffalo
140.49	12.4198	95.14	6.88435	100	198	150	2118	189	597522118	112524312	4.63049	7.96879	3.64794e-06	1.60232e-15	4	1.5	3.5	2	TRUE	TRUE	Cow
104.52	11.3364	87.37	9.00578	100	260	159	809	382	105300809	267896288	13.7151	7.95378	8.2486e-43	1.80909e-15	5	3.5	3	1.5	TRUE	TRUE	WaterBuffalo
91.69	8.42279	69.22	6.01107	100	185	117	1650	189	234821650	112524312	11.0783	7.94867	1.59912e-28	1.88522e-15	5	3.5	3.5	2	TRUE	TRUE	Cow
6.27	2.60867	5.43	2.08533	100	35	22	994	31	123480994	11617604	11.0133	7.946	3.29771e-28	1.92633e-15	4.5	3.5	4	3.5	TRUE	TRUE	WaterBuffalo
443.99	17.4648	320.94	11.8422	100	657	415	1153	859	189301153	820443718	12.1965	7.94275	3.24413e-34	1.97747e-15	4	2.5	2.5	1	TRUE	TRUE	WaterBuffalo
80.02	8.86142	64.55	6.60483	100	148	117	1515	192	337281515	88381966	7.67145	7.94116	1.70059e-14	2.00296e-15	5	2	3.5	2.5	TRUE	TRUE	Cow
22.64	5.10005	18.47	3.5942	100	56	47	2011	61	326262011	17825970	6.54111	7.93779	6.10627e-11	2.05822e-15	4.5	3	4	3.5	TRUE	TRUE	Cow
54.39	6.87536	40.86	4.55498	100	142	77	1199	118	165321199	97431180	12.7426	7.93417	3.42772e-37	2.11914e-15	4	3	3.5	1.5	TRUE	TRUE	WaterBuffalo
369.61	18.3236	210.54	8.52023	100	501	278	2097	363	420082097	363522679	7.17052	7.91763	7.47123e-13	2.4209e-15	2.5	1.5	3	1	TRUE	TRUE	WaterBuffalo
45.18	6.28832	31.81	3.44273	100	61	59	2783	61	1048682783	17825970	2.51577	7.89779	0.0118772	2.83891e-15	3	1	4	3.5	TRUE	TRUE	Cow
2268.33	27.8129	758.95	10.2714	100	2416	840	3628	933	774363628	1383152333	5.30941	7.89081	1.09981e-07	3.00231e-15	3	2	2.5	1	TRUE	TRUE	Cow
529.23	15.2983	450.67	12.7383	100	778	551	994	2147	123480994	1081853243	16.2613	7.87626	1.8575e-59	3.37324e-15	4.5	3.5	2	1.5	TRUE	TRUE	WaterBuffalo
132.92	10.4753	104.16	7.98574	100	273	167	789	363	118520789	363522679	13.3725	7.86902	8.7583e-41	3.57425e-15	5	3	3	1	TRUE	TRUE	WaterBuffalo
2110.85	18.4519	1170.3	18.674	100	2195	1317	2588	1878	731842588	1685844908	4.56051	7.85585	5.10299e-06	3.97055e-15	3.5	1.5	2	1.5	TRUE	TRUE	Cow
44.98	6.43378	36.09	4.83066	100	119	74	1123	121	210901123	74985206	11.5049	7.84779	1.24635e-30	4.23423e-15	4	2	3.5	2	TRUE	TRUE	WaterBuffalo
8.21	2.57531	6.89	1.92745	100	30	22	1123	31	210901123	11617604	8.46112	7.83939	2.64829e-17	4.52751e-15	4	2	4	3.5	TRUE	TRUE	WaterBuffalo
3128.8	25.7737	1328.91	15.3775	100	3313	1449	4058	1878	657884058	1685844908	7.14682	7.80948	8.88083e-13	5.74256e-15	3	2.5	2	1.5	TRUE	TRUE	Cow
52.31	6.86919	39.87	4.50063	100	113	75	849	114	205380849	123882066	8.8351	7.80558	1.00005e-18	5.92301e-15	4.5	1.5	3.5	1	TRUE	TRUE	WaterBuffalo
17.49	4.38661	15.3	3.68041	100	49	44	1599	61	267201599	17825970	7.18323	7.79803	6.80844e-13	6.28792e-15	5	3	4	3.5	TRUE	TRUE	Cow
52.99	6.52964	40.54	4.80408	100	131	78	1123	118	210901123	97431180	11.9471	7.79754	6.72702e-33	6.31269e-15	4	2	3.5	1.5	TRUE	TRUE	WaterBuffalo
29.84	5.50247	25.4	4.31347	100	108	59	809	121	105300809	74985206	14.2045	7.78954	8.58757e-46	6.72512e-15	5	3.5	3.5	2	TRUE	TRUE	WaterBuffalo
795.18	18.1271	635.93	15.415	100	1075	756	1441	2147	225121441	1081853243	15.4365	7.78918	9.29917e-54	6.74448e-15	3.5	2.5	2	1.5	TRUE	TRUE	WaterBuffalo
91.47	9.80255	69.12	6.16159	100	175	117	1599	189	267201599	112524312	8.52125	7.77072	1.57838e-17	7.80442e-15	5	3	3.5	2	TRUE	TRUE	Cow
169.8	11.1699	104.27	5.88588	100	221	150	2118	184	597522118	149231898	4.58373	7.76945	4.56757e-06	7.88296e-15	4	1.5	3.5	1.5	TRUE	TRUE	Cow
22.85	4.77869	18.48	3.28597	100	51	44	1515	59	337281515	24250413	5.89074	7.76636	3.84474e-09	8.07735e-15	5	2	4	3	TRUE	TRUE	Cow
573.83	18.9982	316.07	10.0355	100	748	394	1867	525	418161867	653844906	9.16773	7.7654	4.83103e-20	8.13908e-15	4.5	2	3	1	TRUE	TRUE	Cow
67.06	7.12631	47.52	4.6979	100	151	84	1396	118	253941396	97431180	11.7789	7.76516	5.01473e-32	8.15391e-15	3.5	2	3.5	1.5	TRUE	TRUE	WaterBuffalo
138.58	11.2179	96.41	7.16063	100	185	152	1934	189	704961934	112524312	4.13802	7.76328	3.5032e-05	8.27596e-15	4	1	3.5	2	TRUE	TRUE	Cow
165.94	12.7333	107.28	7.43875	100	200	165	2332	189	858742332	112524312	2.67487	7.75937	0.00747584	8.53511e-15	3.5	1	3.5	2	TRUE	TRUE	Cow
187.29	12.5056	115.78	6.98856	100	243	170	3628	192	774363628	88381966	4.45481	7.75839	8.39685e-06	8.60133e-15	3	2	3.5	2.5	TRUE	TRUE	Cow
1662.82	24.8561	691.94	12.2531	100	1783	787	2588	933	731842588	1383152333	4.83503	7.75805	1.33126e-06	8.62422e-15	3.5	1.5	2.5	1	TRUE	TRUE	Cow
92.06	9.75541	69.44	6.0039	100	187	116	1712	189	204341712	112524312	9.73203	7.75495	2.20148e-22	8.83758e-15	5	4	3.5	2	TRUE	TRUE	Cow
89.02	10.1045	59.97	5.29428	100	136	101	2545	124	588182545	59269718	4.64942	7.74987	3.32869e-06	9.19835e-15	2	1	3.5	2.5	TRUE	TRUE	WaterBuffalo
985.51	19.4258	741.54	15.2861	100	1303	860	1818	2147	260721818	1081853243	16.3437	7.74952	4.82437e-60	9.224e-15	3	2.5	2	1.5	TRUE	TRUE	WaterBuffalo
511.7	14.8239	477.82	13.9685	100	659	586	827	2147	234640827	1081853243	9.93667	7.74457	2.88308e-23	9.59042e-15	4.5	1	2	1.5	TRUE	TRUE	WaterBuffalo
303.46	16.3067	186.55	8.71244	100	498	254	1818	363	260721818	363522679	11.9301	7.74181	8.24865e-33	9.80145e-15	3	2.5	3	1	TRUE	TRUE	WaterBuffalo
6.47	2.34609	5.53	2.12942	100	33	22	942	31	159140942	11617604	11.3082	7.73449	1.19552e-29	1.0382e-14	4.5	2.5	4	3.5	TRUE	TRUE	WaterBuffalo
23.36	4.1158	18.97	3.23633	100	48	44	1400	59	391661400	24250413	5.98669	7.73407	2.14158e-09	1.04164e-14	5	1.5	4	3	TRUE	TRUE	Cow
114.09	9.56751	81	5.43093	100	165	123	1323	184	466881323	149231898	5.32113	7.73349	1.03123e-07	1.04639e-14	5	1	3.5	1.5	TRUE	TRUE	Cow
168.07	12.0389	104.79	6.10894	100	209	152	1934	184	704961934	149231898	3.39982	7.72802	0.000674302	1.09229e-14	4	1	3.5	1.5	TRUE	TRUE	Cow
765.76	20.6075	532.09	15.2581	100	965	650	1515	1229	337281515	1017342612	9.66832	7.72769	4.11053e-22	1.09514e-14	5	2	2.5	1.5	TRUE	TRUE	Cow
82.37	8.05869	54.43	4.86225	100	174	92	1737	118	300261737	97431180	11.3703	7.72687	5.87644e-30	1.10224e-14	3	2	3.5	1.5	TRUE	TRUE	WaterBuffalo
1200.04	30.0844	427.82	8.44756	100	1396	493	4058	525	657884058	653844906	6.51368	7.71584	7.33306e-11	1.20187e-14	3	2.5	3	1	TRUE	TRUE	Cow
468.01	18.2039	236.19	8.14105	100	591	299	2734	363	504522734	363522679	6.75623	7.71522	1.41632e-11	1.20771e-14	2	1.5	3	1	TRUE	TRUE	WaterBuffalo
114.08	10.7503	82.11	6.72684	100	200	134	1939	189	367881939	112524312	7.99232	7.71387	1.32419e-15	1.22057e-14	4.5	2.5	3.5	2	TRUE	TRUE	Cow
29.46	5.46877	24.92	4.41915	100	102	59	789	121	118520789	74985206	13.2644	7.71189	3.72379e-40	1.23968e-14	5	3	3.5	2	TRUE	TRUE	WaterBuffalo
467.62	17.0932	280.11	9.06976	100	646	350	1559	525	300101559	653844906	10.4357	7.70583	1.70298e-25	1.29997e-14	5	2.5	3	1	TRUE	TRUE	Cow
21.97	4.41864	17.8	3.40232	100	62	44	1650	59	234821650	24250413	9.05936	7.70064	1.31222e-19	1.35391e-14	5	3.5	4	3	TRUE	TRUE	Cow
591.7	17.6547	317.82	9.37909	100	811	390	2011	525	326262011	653844906	12.4217	7.69585	1.99399e-35	1.40562e-14	4.5	3	3	1	TRUE	TRUE	Cow
53.94	7.75095	40.71	5.1095	100	145	80	1441	121	225121441	74985206	11.7482	7.6896	7.21028e-32	1.47595e-14	3.5	2.5	3.5	2	TRUE	TRUE	WaterBuffalo
71.82	8.80241	51.35	5.02996	100	146	90	2259	124	358262259	59269718	8.42724	7.68396	3.53921e-17	1.54249e-14	2.5	2	3.5	2.5	TRUE	TRUE	WaterBuffalo
27.74	5.37976	21.42	3.46754	100	61	48	1939	59	367881939	24250413	6.18243	7.66538	6.31216e-10	1.78309e-14	4.5	2.5	4	3	TRUE	TRUE	Cow
32.61	5.47703	24.03	3.25811	100	57	49	1609	58	574441609	30067424	4.45314	7.66396	8.46228e-06	1.80282e-14	4.5	1	4	2.5	TRUE	TRUE	Cow
619.8	17.0555	543.49	15.5943	100	803	663	1041	2147	244541041	1081853243	10.7414	7.66371	6.50327e-27	1.80644e-14	4	1.5	2	1.5	TRUE	TRUE	WaterBuffalo
71.22	8.52398	51.18	5.45946	100	131	93	2097	124	420082097	59269718	7.01316	7.6601	2.32997e-12	1.85782e-14	2.5	1.5	3.5	2.5	TRUE	TRUE	WaterBuffalo
581.38	20.0881	316.46	9.86312	100	776	392	1939	525	367881939	653844906	9.68833	7.65883	3.38e-22	1.87633e-14	4.5	2.5	3	1	TRUE	TRUE	Cow
6.58	2.65976	5.72	2.12764	100	31	22	924	31	176500924	11617604	9.18127	7.65166	4.26051e-20	1.98407e-14	4.5	2	4	3.5	TRUE	TRUE	WaterBuffalo
1500.76	22.5483	650.24	10.2957	100	1743	729	2438	933	451962438	1383152333	10.7432	7.64976	6.38277e-27	2.01355e-14	4	2.5	2.5	1	TRUE	TRUE	Cow
27.85	5.15492	21.78	3.56067	100	58	49	2553	61	392022553	17825970	5.84878	7.64462	4.95198e-09	2.09556e-14	4	3	4	3.5	TRUE	TRUE	Cow
65.14	7.69759	47.6	4.77367	100	128	84	1249	118	334701249	97431180	8.16619	7.62517	3.18283e-16	2.43716e-14	3.5	1	3.5	1.5	TRUE	TRUE	WaterBuffalo
934.95	18.7241	761.86	18.7821	100	1131	905	1549	2147	398501549	1081853243	10.4704	7.62108	1.18092e-25	2.51567e-14	3	1	2	1.5	TRUE	TRUE	WaterBuffalo
1060.12	19.6943	573.83	13.4089	100	1186	676	1609	933	574441609	1383152333	6.39171	7.61956	1.64044e-10	2.5455e-14	4.5	1	2.5	1	TRUE	TRUE	Cow
44.3	7.01009	35.07	5.10942	100	132	74	1199	121	165321199	74985206	12.5105	7.61926	6.53851e-36	2.55131e-14	4	3	3.5	2	TRUE	TRUE	WaterBuffalo
45.02	6.99781	35.05	4.99368	100	137	73	1246	121	142381246	74985206	13.1441	7.5996	1.83935e-39	2.97044e-14	4	3.5	3.5	2	TRUE	TRUE	WaterBuffalo
30.13	5.62939	26.36	4.4302	100	77	60	672	121	196520672	74985206	8.32595	7.59334	8.36546e-17	3.11769e-14	5	1	3.5	2	TRUE	TRUE	WaterBuffalo
79.35	9.97914	64.12	7.23387	100	137	119	1323	192	466881323	88381966	5.77705	7.58653	7.60226e-09	3.28579e-14	5	1	3.5	2.5	TRUE	TRUE	Cow
8.25	2.77206	6.97	2.11515	100	26	23	1005	31	279781005	11617604	6.40317	7.57868	1.52184e-10	3.49097e-14	4	1	4	3.5	TRUE	TRUE	WaterBuffalo
29.97	5.27325	25.61	4.40591	100	99	59	770	121	133020770	74985206	13.0906	7.57846	3.72666e-39	3.49676e-14	5	2.5	3.5	2	TRUE	TRUE	WaterBuffalo
65.44	8.14182	47.74	5.44879	100	128	89	1549	121	398501549	74985206	7.68378	7.57233	1.54459e-14	3.666e-14	3	1	3.5	2	TRUE	TRUE	WaterBuffalo
54.42	7.11689	40.63	4.54085	100	132	75	924	114	176500924	123882066	10.9008	7.56907	1.14209e-27	3.75899e-14	4.5	2	3.5	1	TRUE	TRUE	WaterBuffalo
180.41	12.1482	107.38	5.50992	100	253	149	2438	184	451962438	149231898	5.97539	7.55365	2.29536e-09	4.2322e-14	4	2.5	3.5	1.5	TRUE	TRUE	Cow
23.83	4.84102	19.6	3.63207	100	50	47	1718	61	484081718	17825970	5.40589	7.54391	6.44881e-08	4.56082e-14	4.5	1.5	4	3.5	TRUE	TRUE	Cow
182.81	11.6165	107.33	5.52689	100	266	149	2553	184	392022553	149231898	7.16136	7.5395	7.98815e-13	4.71792e-14	4	3	3.5	1.5	TRUE	TRUE	Cow
276.77	14.4172	133.21	5.01371	100	328	171	3628	184	774363628	149231898	3.55339	7.53733	0.000380294	4.79673e-14	3	2	3.5	1.5	TRUE	TRUE	Cow
6.25	2.63763	5.53	2.1856	100	35	22	971	31	140940971	11617604	10.9	7.53567	1.15316e-27	4.85829e-14	4.5	3	4	3.5	TRUE	TRUE	WaterBuffalo
24.09	4.74841	19.72	3.62115	100	53	47	1867	61	418161867	17825970	6.08836	7.53352	1.14075e-09	4.93911e-14	4.5	2	4	3.5	TRUE	TRUE	Cow
134.72	11.6299	105.47	8.17048	100	290	167	826	363	93740826	363522679	13.3518	7.53077	1.15601e-40	5.04406e-14	5	4	3	1	TRUE	TRUE	WaterBuffalo
464.92	18.3868	279.24	9.67671	100	626	352	1515	525	337281515	653844906	8.76063	7.51908	1.94156e-18	5.51623e-14	5	2	3	1	TRUE	TRUE	Cow
28.26	5.06447	22.14	3.70645	100	52	50	1609	59	574441609	24250413	4.68756	7.51662	2.76488e-06	5.62085e-14	4.5	1	4	3	TRUE	TRUE	Cow
201.99	13.2654	120.74	7.09335	100	219	174	2783	189	1048682783	112524312	1.28229	7.50845	0.199742	5.98336e-14	3	1	3.5	2	TRUE	TRUE	Cow
1020.25	22.5592	617.86	15.4769	100	1369	734	2229	1229	238362229	1017342612	15.4593	7.50407	6.52663e-54	6.18681e-14	4.5	4	2.5	1.5	TRUE	TRUE	Cow
239.65	15.6097	126.76	6.17443	100	259	173	2783	184	1048682783	149231898	1.23961	7.48895	0.21512	6.94292e-14	3	1	3.5	1.5	TRUE	TRUE	Cow
28.14	5.36924	21.93	3.62164	100	55	49	1718	59	484081718	24250413	5.00257	7.47452	5.65697e-07	7.74872e-14	4.5	1.5	4	3	TRUE	TRUE	Cow
786.63	16.7963	639.56	17.1866	100	1052	768	1396	2147	253941396	1081853243	15.7994	7.47325	3.14323e-56	7.8237e-14	3.5	2	2	1.5	TRUE	TRUE	WaterBuffalo
137.65	10.9493	91.94	6.30026	100	202	139	1718	184	484081718	149231898	5.87711	7.46953	4.17496e-09	8.04832e-14	4.5	1.5	3.5	1.5	TRUE	TRUE	Cow
27.13	4.76658	21.06	3.60925	100	63	48	2011	59	326262011	24250413	7.52531	7.46416	5.25959e-14	8.38327e-14	4.5	3	4	3	TRUE	TRUE	Cow
141.87	10.8671	93.28	6.13004	100	221	139	1867	184	418161867	149231898	7.28161	7.45835	3.29869e-13	8.76098e-14	4.5	2	3.5	1.5	TRUE	TRUE	Cow
141.81	12.7957	94.37	7.19379	100	230	148	2553	189	392022553	112524312	6.89213	7.45504	5.49622e-12	8.98394e-14	4	3	3.5	2	TRUE	TRUE	Cow
5.81	2.56115	5.23	2.12182	100	24	21	686	31	171740686	11617604	7.10228	7.4323	1.2272e-12	1.06727e-13	5	1.5	4	3.5	TRUE	TRUE	WaterBuffalo
61.65	7.27855	45.19	4.82354	100	119	81	1005	114	279781005	123882066	7.87932	7.424	3.29173e-15	1.13632e-13	4	1	3.5	1	TRUE	TRUE	WaterBuffalo
34.92	5.4489	29.05	4.30732	100	84	61	686	118	171740686	97431180	9.00732	7.4176	2.11146e-19	1.19261e-13	5	1.5	3.5	1.5	TRUE	TRUE	WaterBuffalo
43.66	6.6	35.56	5.33773	100	99	75	1005	121	279781005	74985206	8.38485	7.38892	5.07911e-17	1.48032e-13	4	1	3.5	2	TRUE	TRUE	WaterBuffalo
45.36	6.23208	35.13	4.99223	100	136	72	994	118	123480994	97431180	14.5441	7.38548	6.3656e-48	1.51901e-13	4.5	3.5	3.5	1.5	TRUE	TRUE	WaterBuffalo
70.07	9.06793	50.77	5.71875	100	124	93	1976	124	485501976	59269718	5.94733	7.38448	2.72548e-09	1.53055e-13	2.5	1	3.5	2.5	TRUE	TRUE	WaterBuffalo
21.87	4.77294	18	3.5248	100	54	44	1599	59	267201599	24250413	6.73171	7.3763	1.67684e-11	1.62753e-13	5	3	4	3	TRUE	TRUE	Cow
453.97	17.6563	322.86	12.0981	100	685	412	1199	859	165321199	820443718	13.0848	7.3681	4.02146e-39	1.73079e-13	4	3	2.5	1	TRUE	TRUE	WaterBuffalo
52.28	6.89178	39.61	4.80508	100	110	75	827	114	234640827	123882066	8.3752	7.36512	5.51299e-17	1.76984e-13	4.5	1	3.5	1	TRUE	TRUE	WaterBuffalo
296.05	14.7569	236.46	11.5071	100	469	321	770	859	133020770	820443718	11.72	7.34679	1.00712e-31	2.03021e-13	5	2.5	2.5	1	TRUE	TRUE	WaterBuffalo
33.43	5.50345	25.05	3.40046	100	64	50	2438	59	451962438	24250413	5.5547	7.33724	2.78096e-08	2.18041e-13	4	2.5	4	3	TRUE	TRUE	Cow
525.08	16.762	452.86	14.0626	100	764	556	971	2147	140940971	1081853243	14.2537	7.33432	4.25116e-46	2.22843e-13	4.5	3	2	1.5	TRUE	TRUE	WaterBuffalo
143.35	12.1067	96.8	7.13648	100	217	149	2309	189	516902309	112524312	6.08339	7.31453	1.1767e-09	2.58276e-13	4	2	3.5	2	TRUE	TRUE	Cow
258.87	15.3028	135.48	5.95179	100	269	179	3919	189	1088743919	112524312	0.661972	7.31208	0.507989	2.63034e-13	2.5	1.5	3.5	2	TRUE	TRUE	Cow
67.4	8.63397	48.09	5.33351	100	166	87	1818	121	260721818	74985206	11.42	7.29538	3.32211e-30	2.9782e-13	3	2.5	3.5	2	TRUE	TRUE	WaterBuffalo
35.82	5.75138	26.36	3.51769	100	68	52	3354	61	464503354	17825970	5.59518	7.28887	2.20396e-08	3.12555e-13	3.5	3	4	3.5	TRUE	TRUE	Cow
1394.53	20.0532	837.63	15.1582	100	1551	948	1976	1542	485501976	1455641653	7.80275	7.28121	6.0573e-15	3.30837e-13	2.5	1	2	1	TRUE	TRUE	WaterBuffalo
8.13	2.63103	7	2.20193	100	26	23	1041	31	244541041	11617604	6.79201	7.26636	1.10578e-11	3.69301e-13	4	1.5	4	3.5	TRUE	TRUE	WaterBuffalo
34	5.25126	24.71	3.34632	100	73	49	2743	59	329382743	24250413	7.42679	7.25871	1.11269e-13	3.9079e-13	4	3.5	4	3	TRUE	TRUE	Cow
5.85	2.5	5.31	2.16349	100	24	21	672	31	196520672	11617604	7.26	7.25216	3.8709e-13	4.10185e-13	5	1	4	3.5	TRUE	TRUE	WaterBuffalo
116.32	11.6132	82.85	7.0616	100	225	134	2101	189	282582101	112524312	9.35832	7.2434	8.10133e-21	4.37563e-13	4.5	3.5	3.5	2	TRUE	TRUE	Cow
92.57	9.62137	70.52	6.69461	100	165	119	1515	189	337281515	112524312	7.52803	7.24165	5.15108e-14	4.43263e-13	5	2	3.5	2	TRUE	TRUE	Cow
43.87	6.4802	30.74	3.76486	100	66	58	3628	61	774363628	17825970	3.41502	7.24065	0.000637781	4.46544e-13	3	2	4	3.5	TRUE	TRUE	Cow
530.4	15.9279	448.82	13.7035	100	804	548	1028	2147	107461028	1081853243	17.1774	7.23758	3.91821e-66	4.56775e-13	4.5	4	2	1.5	TRUE	TRUE	WaterBuffalo
37.43	5.02972	30.66	3.91893	100	103	59	770	118	133020770	97431180	13.0365	7.23157	7.58487e-39	4.7743e-13	5	2.5	3.5	1.5	TRUE	TRUE	WaterBuffalo
96.72	8.19224	60.86	4.58372	100	177	94	1622	114	347161622	123882066	9.79952	7.22993	1.13119e-22	4.83233e-13	3	1.5	3.5	1	TRUE	TRUE	WaterBuffalo
93.32	9.63986	71.69	6.69644	100	152	120	1400	189	391661400	112524312	6.08723	7.21428	1.14883e-09	5.42201e-13	5	1.5	3.5	2	TRUE	TRUE	Cow
482.47	18.9989	281.58	9.21262	100	695	348	1650	525	234821650	653844906	11.1864	7.20968	4.75185e-29	5.60846e-13	5	3.5	3	1	TRUE	TRUE	Cow
785.1	21.4196	361.57	9.6392	100	1073	431	2743	525	329382743	653844906	13.441	7.20288	3.47802e-41	5.8955e-13	4	3.5	3	1	TRUE	TRUE	Cow
239.87	16.0181	131.76	6.55993	100	235	179	3269	189	1269243269	112524312	-0.304031	7.20129	0.761104	5.96444e-13	2.5	1	3.5	2	TRUE	TRUE	Cow
750.12	25.2484	354.94	10.7034	100	981	432	2553	525	392022553	653844906	9.14435	7.19961	5.99889e-20	6.03872e-13	4	3	3	1	TRUE	TRUE	Cow
1447.06	25.1387	645.69	12.2703	100	1652	734	2309	933	516902309	1383152333	8.15236	7.19707	3.56891e-16	6.15196e-13	4	2	2.5	1	TRUE	TRUE	Cow
30.77	5.48065	24.07	3.60486	100	52	50	1934	61	704961934	17825970	3.87363	7.19306	0.000107226	6.33563e-13	4	1	4	3.5	TRUE	TRUE	Cow
639.05	15.7438	543.13	15.9884	100	870	658	1123	2147	210901123	1081853243	14.6693	7.18458	1.01388e-48	6.74154e-13	4	2	2	1.5	TRUE	TRUE	WaterBuffalo
527.96	14.236	467.09	14.062	100	737	568	924	2147	176500924	1081853243	14.6839	7.17609	8.18093e-49	7.17347e-13	4.5	2	2	1.5	TRUE	TRUE	WaterBuffalo
211.39	14.0669	122	6.82834	100	243	171	3189	189	896543189	112524312	2.24712	7.17597	0.024632	7.17949e-13	3	1.5	3.5	2	TRUE	TRUE	Cow
796.46	18.9067	530.73	13.1425	100	1066	625	1712	1229	204341712	1017342612	14.2563	7.17293	4.09443e-46	7.34082e-13	5	4	2.5	1.5	TRUE	TRUE	Cow
609	20.3936	320.01	9.76439	100	859	390	2101	525	282582101	653844906	12.2587	7.16788	1.50814e-34	7.61671e-13	4.5	3.5	3	1	TRUE	TRUE	Cow
69.88	8.35365	48.05	4.87702	100	169	83	1522	118	193201522	97431180	11.8655	7.16626	1.78885e-32	7.70761e-13	3.5	3	3.5	1.5	TRUE	TRUE	WaterBuffalo
30.54	5.6861	25.56	4.66952	100	110	59	826	121	93740826	74985206	13.9744	7.16133	2.23287e-44	7.98974e-13	5	4	3.5	2	TRUE	TRUE	WaterBuffalo
278.47	13.9454	141.13	5.85283	100	257	183	3742	189	1515043742	112524312	-1.53958	7.1538	0.123663	8.44078e-13	2	1	3.5	2	TRUE	TRUE	Cow
27.86	5.78403	22.3	3.7349	100	57	49	2438	61	451962438	17825970	5.03801	7.14878	4.70387e-07	8.75516e-13	4	2.5	4	3.5	TRUE	TRUE	Cow
28.98	5.65146	22.82	3.66634	100	56	49	2309	61	516902309	17825970	4.78107	7.14064	1.74368e-06	9.28948e-13	4	2	4	3.5	TRUE	TRUE	Cow
46.27	5.62077	31.2	3.19406	100	62	54	2332	58	858742332	30067424	2.79855	7.13825	0.00513326	9.45266e-13	3.5	1	4	2.5	TRUE	TRUE	Cow
7.33	2.49061	6.23	2.21042	100	32	22	1153	31	189301153	11617604	9.90521	7.13439	3.95141e-23	9.72184e-13	4	2.5	4	3.5	TRUE	TRUE	WaterBuffalo
21.58	4.90347	17.65	3.69377	100	63	44	1712	59	204341712	24250413	8.44708	7.13363	2.98691e-17	9.77542e-13	5	4	4	3	TRUE	TRUE	Cow
27.47	5.04816	21.33	3.5987	100	74	47	2229	59	238362229	24250413	9.21722	7.13314	3.04914e-20	9.81038e-13	4.5	4	4	3	TRUE	TRUE	Cow
231.61	13.7964	125.96	6.17411	100	303	170	4058	189	657884058	112524312	5.17453	7.13302	2.28486e-07	9.81935e-13	3	2.5	3.5	2	TRUE	TRUE	Cow
25.11	4.39443	19.92	3.23703	100	58	43	1559	58	300101559	30067424	7.48448	7.12999	7.18334e-14	1.00379e-12	5	2.5	4	2.5	TRUE	TRUE	Cow
29.09	5.08731	22.89	3.665	100	52	49	2118	61	597522118	17825970	4.50336	7.12415	6.68863e-06	1.04726e-12	4	1.5	4	3.5	TRUE	TRUE	Cow
184.12	11.9378	104.27	5.29886	100	242	142	1609	175	574441609	223578546	4.84847	7.1204	1.24417e-06	1.07611e-12	4.5	1	3.5	1	TRUE	TRUE	Cow
54.32	6.90173	40.95	5.06797	100	136	77	1153	118	189301153	97431180	11.8347	7.1133	2.58246e-32	1.13302e-12	4	2.5	3.5	1.5	TRUE	TRUE	WaterBuffalo
267.04	16.1501	125.26	5.17691	100	290	162	2332	175	858742332	223578546	1.42166	7.0969	0.155125	1.27589e-12	3.5	1	3.5	1	TRUE	TRUE	Cow
54.54	7.12149	40.57	4.85394	100	139	75	942	114	159140942	123882066	11.8599	7.09321	1.91237e-32	1.31036e-12	4.5	2.5	3.5	1	TRUE	TRUE	WaterBuffalo
805.76	19.6104	634.5	16.1442	100	1131	749	1522	2147	193201522	1081853243	16.5851	7.09231	8.936e-62	1.31887e-12	3.5	3	2	1.5	TRUE	TRUE	WaterBuffalo
28.75	4.75326	22.04	3.09747	100	63	44	1559	58	300101559	36075263	7.20559	7.08965	5.77937e-13	1.34453e-12	5	2.5	4	2	TRUE	TRUE	Cow
42.11	5.4715	29.3	3.62789	100	59	55	2332	59	858742332	24250413	3.08691	7.084	0.00202251	1.40053e-12	3.5	1	4	3	TRUE	TRUE	Cow
1858.49	22.8259	952.69	15.8565	100	2075	1065	2734	1542	504522734	1455641653	9.48529	7.08291	2.41705e-21	1.41163e-12	2	1.5	2	1	TRUE	TRUE	WaterBuffalo
4.95	1.98161	4.32	1.65071	100	16	16	1400	17	391661400	4329983	5.57628	7.07574	2.45714e-08	1.48657e-12	5	1.5	4.5	4	TRUE	TRUE	Cow
7.74	2.66901	6.59	2.17931	100	35	22	1246	31	142381246	11617604	10.2135	7.07104	1.72511e-24	1.53772e-12	4	3.5	4	3.5	TRUE	TRUE	WaterBuffalo
137.27	10.8617	92.48	6.8674	100	194	141	1609	184	574441609	149231898	5.22293	7.06526	1.76112e-07	1.60312e-12	4.5	1	3.5	1.5	TRUE	TRUE	Cow
9.2	2.84268	7.61	2.18302	100	34	23	1441	31	225121441	11617604	8.72417	7.04988	2.68132e-18	1.7907e-12	3.5	2.5	4	3.5	TRUE	TRUE	WaterBuffalo
28.28	5.76489	21.76	3.72575	100	59	48	1867	59	418161867	24250413	5.32881	7.04288	9.88579e-08	1.8831e-12	4.5	2	4	3	TRUE	TRUE	Cow
45.09	7.26288	35.63	5.16917	100	124	72	942	118	159140942	97431180	10.8648	7.03595	1.69521e-27	1.97911e-12	4.5	2.5	3.5	1.5	TRUE	TRUE	WaterBuffalo
1798.15	27.9926	702.36	11.4746	100	1976	783	2867	933	635582867	1383152333	6.35347	7.02768	2.10505e-10	2.09997e-12	3.5	2	2.5	1	TRUE	TRUE	Cow
470.19	19.2226	279.67	9.86787	100	666	349	1599	525	267201599	653844906	10.1864	7.02583	2.27963e-24	2.12793e-12	5	3	3	1	TRUE	TRUE	Cow
25.09	5.11306	20.48	3.91702	100	49	48	1609	61	574441609	17825970	4.67626	7.02575	2.92147e-06	2.12915e-12	4.5	1	4	3.5	TRUE	TRUE	Cow
66.79	7.09715	46.95	4.70412	100	158	80	1199	114	165321199	123882066	12.8516	7.02575	8.42165e-38	2.1292e-12	4	3	3.5	1	TRUE	TRUE	WaterBuffalo
55.09	7.89719	40.75	4.73836	100	145	74	971	114	140940971	123882066	11.3851	7.0172	4.96299e-30	2.26356e-12	4.5	3	3.5	1	TRUE	TRUE	WaterBuffalo
79.22	8.14959	53.53	5.62903	100	147	93	1549	118	398501549	97431180	8.31699	7.01187	9.0228e-17	2.35158e-12	3	1	3.5	1.5	TRUE	TRUE	WaterBuffalo
143.78	11.9777	93.13	6.11449	100	240	136	2011	184	326262011	149231898	8.03323	7.01122	9.49357e-16	2.36256e-12	4.5	3	3.5	1.5	TRUE	TRUE	Cow
61.41	8.04796	44.44	5.21714	100	123	81	1041	114	244541041	123882066	7.65287	7.00767	1.96535e-14	2.42326e-12	4	1.5	3.5	1	TRUE	TRUE	WaterBuffalo
83.26	8.53232	56.89	5.1579	100	139	93	1976	121	485501976	74985206	6.53281	7.00091	6.45467e-11	2.54305e-12	2.5	1	3.5	2	TRUE	TRUE	WaterBuffalo
83.87	9.18129	55.57	4.92008	100	183	90	1818	118	260721818	97431180	10.797	6.99786	3.55791e-27	2.59909e-12	3	2.5	3.5	1.5	TRUE	TRUE	WaterBuffalo
56.19	6.41289	41.32	4.67938	100	151	74	994	114	123480994	123882066	14.7843	6.98384	1.85005e-49	2.87227e-12	4.5	3.5	3.5	1	TRUE	TRUE	WaterBuffalo
45.54	7.11155	35.69	5.20818	100	130	72	971	118	140940971	97431180	11.8765	6.97172	1.56881e-32	3.13081e-12	4.5	3	3.5	1.5	TRUE	TRUE	WaterBuffalo
115.77	11.1924	83.01	7.31609	100	210	134	2011	189	326262011	112524312	8.41911	6.96957	3.79366e-17	3.17908e-12	4.5	3	3.5	2	TRUE	TRUE	Cow
7.08	2.19586	5.8	1.60806	100	18	17	2118	17	597522118	4329983	4.97299	6.96491	6.59295e-07	3.28609e-12	4	1.5	4.5	4	TRUE	TRUE	Cow
4.45	2.27581	3.8	1.75234	100	17	16	1559	17	300101559	4329983	5.51453	6.96211	3.49714e-08	3.35223e-12	5	2.5	4.5	4	TRUE	TRUE	Cow
148.32	11.0031	97.18	7.16385	100	254	147	2743	189	329382743	112524312	9.60456	6.95436	7.64816e-22	3.54174e-12	4	3.5	3.5	2	TRUE	TRUE	Cow
56.05	7.97645	41.42	5.12703	100	149	77	1246	118	142381246	97431180	11.6531	6.93969	2.21377e-31	3.92971e-12	4	3.5	3.5	1.5	TRUE	TRUE	WaterBuffalo
5.24	2.56677	4.66	2.21209	100	30	20	770	31	133020770	11617604	9.64638	6.93462	5.09199e-22	4.07301e-12	5	2.5	4	3.5	TRUE	TRUE	WaterBuffalo
77.22	7.95896	52.61	4.81558	100	143	86	1249	114	334701249	123882066	8.2649	6.93375	1.39814e-16	4.0984e-12	3.5	1	3.5	1	TRUE	TRUE	WaterBuffalo
145.58	12.9819	92.35	6.30436	100	257	136	2101	184	282582101	149231898	8.58274	6.92378	9.26393e-18	4.39748e-12	4.5	3.5	3.5	1.5	TRUE	TRUE	Cow
226.02	14.9423	121.26	5.89405	100	293	162	3093	184	550123093	149231898	4.48258	6.91206	7.37472e-06	4.77672e-12	3.5	2.5	3.5	1.5	TRUE	TRUE	Cow
527.6	13.7246	461.03	14.5049	100	747	561	942	2147	159140942	1081853243	15.9859	6.89214	1.60141e-57	5.49597e-12	4.5	2.5	2	1.5	TRUE	TRUE	WaterBuffalo
277.72	15.4247	137.76	5.83981	100	313	178	4669	189	926204669	112524312	2.28724	6.89063	0.0221816	5.55459e-12	2.5	2	3.5	2	TRUE	TRUE	Cow
52.18	6.54646	33.63	3.39237	100	73	57	3628	59	774363628	24250413	3.18034	6.88899	0.001471	5.61911e-12	3	2	4	3	TRUE	TRUE	Cow
36.49	6.00756	27.23	3.88952	100	55	54	2332	61	858742332	17825970	3.08112	6.88259	0.00206226	5.87727e-12	3.5	1	4	3.5	TRUE	TRUE	Cow
102.25	9.02676	62.08	4.50517	100	216	93	1818	114	260721818	123882066	12.6014	6.86322	2.0736e-36	6.73233e-12	3	2.5	3.5	1	TRUE	TRUE	WaterBuffalo
10.22	2.9969	8.22	2.1536	100	45	23	942	30	159140942	21314252	11.6053	6.86294	3.87225e-31	6.7459e-12	4.5	2.5	4	2.5	TRUE	TRUE	WaterBuffalo
3549.03	16.76	796.72	8.64225	100	3552	856	3919	911	1088743919	2092659034	0.177207	6.85932	0.859345	6.91868e-12	2.5	1.5	2	1	TRUE	TRUE	Cow
382.94	18.9581	212.2	9.30841	100	556	276	2259	363	358262259	363522679	9.12854	6.85402	6.94294e-20	7.18039e-12	2.5	2	3	1	TRUE	TRUE	WaterBuffalo
35.99	5.54412	26.03	3.49734	100	65	50	1718	58	484081718	36075263	5.23257	6.85377	1.67169e-07	7.19273e-12	4.5	1.5	4	2	TRUE	TRUE	Cow
36.56	5.71251	26.19	3.47776	100	78	50	2011	58	326262011	36075263	7.25426	6.84635	4.03866e-13	7.57573e-12	4.5	3	4	2	TRUE	TRUE	Cow
185.17	14.8732	111.4	6.95875	100	272	159	3354	189	464503354	112524312	5.838	6.84031	5.28305e-09	7.90242e-12	3.5	3	3.5	2	TRUE	TRUE	Cow
114.05	10.235	79.39	5.93721	100	201	120	1599	184	267201599	149231898	8.49537	6.83992	1.9731e-17	7.92381e-12	5	3	3.5	1.5	TRUE	TRUE	Cow
9.41	2.69716	7.87	2.35983	100	27	24	1301	31	293401301	11617604	6.52169	6.83524	6.95214e-11	8.18655e-12	3.5	1.5	4	3.5	TRUE	TRUE	WaterBuffalo
35.05	6.49223	25.92	3.81565	100	55	52	1934	59	704961934	24250413	3.07291	6.83501	0.00211985	8.20011e-12	4	1	4	3	TRUE	TRUE	Cow
1728.94	18.6617	1048.7	17.9029	100	1831	1171	2118	1878	597522118	1685844908	5.46896	6.83128	4.52695e-08	8.41595e-12	4	1.5	2	1.5	TRUE	TRUE	Cow
35.43	5.21121	26.61	3.71971	100	65	52	3093	61	550123093	17825970	5.67431	6.8258	1.39248e-08	8.74391e-12	3.5	2.5	4	3.5	TRUE	TRUE	Cow
42.19	6.27919	33.38	4.48742	100	90	64	686	114	171740686	123882066	7.61404	6.82351	2.65651e-14	8.88397e-12	5	1.5	3.5	1	TRUE	TRUE	WaterBuffalo
42.8	6.36912	34.2	4.37163	100	88	64	672	114	196520672	123882066	7.09674	6.81669	1.2773e-12	9.31645e-12	5	1	3.5	1	TRUE	TRUE	WaterBuffalo
35.67	5.91703	25.92	3.68091	100	63	51	1609	58	574441609	36075263	4.61887	6.81353	3.85829e-06	9.52296e-12	4.5	1	4	2	TRUE	TRUE	Cow
8.03	2.61099	6.81	2.23695	100	35	22	1199	31	165321199	11617604	10.3294	6.7905	5.18775e-25	1.11746e-11	4	3	4	3.5	TRUE	TRUE	WaterBuffalo
645.76	18.4731	535.03	15.9098	100	917	643	1199	2147	165321199	1081853243	14.683	6.7864	8.2865e-49	1.14964e-11	4	3	2	1.5	TRUE	TRUE	WaterBuffalo
221.5	15.4086	123.85	6.80222	100	272	170	3628	189	774363628	112524312	3.2774	6.78455	0.0010477	1.16449e-11	3	2	3.5	2	TRUE	TRUE	Cow
7.96	2.74844	6.67	2.11801	100	44	21	1028	30	107461028	16730733	13.1129	6.76579	2.77849e-39	1.32584e-11	4.5	4	4	3	TRUE	TRUE	WaterBuffalo
83.76	9.28246	56.81	5.20818	100	148	92	2097	121	420082097	74985206	6.92058	6.75668	4.49798e-12	1.41192e-11	2.5	1.5	3.5	2	TRUE	TRUE	WaterBuffalo
8.04	2.6777	6.87	2.0921	100	40	21	971	30	140940971	16730733	11.9356	6.75399	7.72033e-33	1.43834e-11	4.5	3	4	3	TRUE	TRUE	WaterBuffalo
44.81	6.32247	35.31	4.24905	100	114	64	770	114	133020770	123882066	10.9435	6.75209	7.13844e-28	1.45726e-11	5	2.5	3.5	1	TRUE	TRUE	WaterBuffalo
2281.09	22.1529	1179.1	17.7596	100	2406	1299	2867	1878	635582867	1685844908	5.63855	6.75127	1.71489e-08	1.46555e-11	3.5	2	2	1.5	TRUE	TRUE	Cow
55.7	7.25231	41.22	4.71315	100	157	73	1028	114	107461028	123882066	13.968	6.74284	2.44501e-44	1.55317e-11	4.5	4	3.5	1	TRUE	TRUE	WaterBuffalo
4.93	2.45877	4.18	1.75453	100	17	16	1515	17	337281515	4329983	4.90896	6.73684	9.15624e-07	1.61871e-11	5	2	4.5	4	TRUE	TRUE	Cow
5.64	2.33774	4.68	1.68103	100	21	16	1599	17	267201599	5875279	6.57044	6.73397	5.01685e-11	1.65095e-11	5	3	4.5	3.5	TRUE	TRUE	Cow
33.99	5.83181	25.12	3.69898	100	64	50	2553	59	392022553	24250413	5.14592	6.72619	2.66219e-07	1.74168e-11	4	3	4	3	TRUE	TRUE	Cow
31.51	5.78485	23.39	3.66224	100	67	48	1939	58	367881939	30067424	6.13499	6.71993	8.5167e-10	1.81816e-11	4.5	2.5	4	2.5	TRUE	TRUE	Cow
188.88	11.2441	105.07	5.20151	100	256	140	1718	175	484081718	223578546	5.96935	6.71536	2.382e-09	1.87598e-11	4.5	1.5	3.5	1	TRUE	TRUE	Cow
9.1	2.70241	7.74	2.27245	100	31	23	827	30	234640827	21314252	8.10387	6.71521	5.32372e-16	1.87793e-11	4.5	1	4	2.5	TRUE	TRUE	WaterBuffalo
309.7	15.7964	141.12	5.34521	100	329	177	3919	184	1088743919	149231898	1.2218	6.71255	0.221783	1.91256e-11	2.5	1.5	3.5	1.5	TRUE	TRUE	Cow
25.42	5.08946	20.28	3.38768	100	53	43	1400	58	391661400	30067424	5.41904	6.70666	5.99199e-08	1.99132e-11	5	1.5	4	2.5	TRUE	TRUE	Cow
9.17	2.94754	7.53	2.30702	100	31	23	1396	31	253941396	11617604	7.40618	6.70563	1.29988e-13	2.00537e-11	3.5	2	4	3.5	TRUE	TRUE	WaterBuffalo
1902.98	29.3116	712.21	10.2841	100	2128	781	3093	933	550123093	1383152333	7.67682	6.68894	1.63089e-14	2.24792e-11	3.5	2.5	2.5	1	TRUE	TRUE	Cow
41.8	5.84998	29.31	3.39547	100	71	52	3093	59	550123093	24250413	4.99147	6.68244	5.99205e-07	2.34996e-11	3.5	2.5	4	3	TRUE	TRUE	Cow
68.02	8.37864	48.18	5.21726	100	159	83	1441	118	225121441	97431180	10.8586	6.674	1.81583e-27	2.48921e-11	3.5	2.5	3.5	1.5	TRUE	TRUE	WaterBuffalo
39.86	5.96458	28.04	3.29039	100	67	50	2309	58	516902309	30067424	4.5502	6.67398	5.35954e-06	2.48956e-11	4	2	4	2.5	TRUE	TRUE	Cow
43.62	6.09981	34.1	4.34032	100	117	63	789	114	118520789	123882066	12.0299	6.65849	2.47509e-33	2.76647e-11	5	3	3.5	1	TRUE	TRUE	WaterBuffalo
10.56	3.00612	8.83	2.27882	100	27	24	1249	31	334701249	11617604	5.46884	6.65695	4.52989e-08	2.79572e-11	3.5	1	4	3.5	TRUE	TRUE	WaterBuffalo
188.88	14.2922	108.33	6.11515	100	293	149	2743	184	329382743	149231898	7.28507	6.6507	3.21505e-13	2.9171e-11	4	3.5	3.5	1.5	TRUE	TRUE	Cow
317.07	16.3863	146.82	5.44092	100	303	183	4837	189	1298204837	112524312	-0.858645	6.64961	0.390536	2.93875e-11	2	1.5	3.5	2	TRUE	TRUE	Cow
44.14	6.39289	34.5	4.43699	100	108	64	756	114	146940756	123882066	9.98922	6.64865	1.69919e-23	2.95787e-11	5	2	3.5	1	TRUE	TRUE	WaterBuffalo
78.36	8.07105	53.51	4.89175	100	147	86	1301	114	293401301	123882066	8.50447	6.6418	1.82424e-17	3.09878e-11	3.5	1.5	3.5	1	TRUE	TRUE	WaterBuffalo
119.19	11.3571	83.74	7.27056	100	232	132	2229	189	238362229	112524312	9.93299	6.63773	2.9914e-23	3.1855e-11	4.5	4	3.5	2	TRUE	TRUE	Cow
5.39	1.99441	4.7	1.70264	100	24	16	1650	17	234821650	5875279	9.33107	6.63674	1.04804e-20	3.20687e-11	5	3.5	4.5	3.5	TRUE	TRUE	Cow
13.75	2.96231	10.65	2.16667	100	37	25	1301	30	293401301	21314252	7.84862	6.62308	4.2065e-15	3.51798e-11	3.5	1.5	4	2.5	TRUE	TRUE	WaterBuffalo
108.4	10.3573	66.65	5.03598	100	162	100	2734	121	504522734	74985206	5.17512	6.62234	2.27769e-07	3.53548e-11	2	1.5	3.5	2	TRUE	TRUE	WaterBuffalo
37.27	6.23586	26.11	3.60946	100	72	50	1867	58	418161867	36075263	5.5694	6.61872	2.55619e-08	3.62314e-11	4.5	2	4	2	TRUE	TRUE	Cow
37.53	6.20436	30.6	4.44495	100	100	60	756	118	146940756	97431180	10.0687	6.61425	7.59514e-24	3.73444e-11	5	2	3.5	1.5	TRUE	TRUE	WaterBuffalo
19.97	4.91227	17.2	4.05268	100	44	44	1323	61	466881323	17825970	4.89183	6.6129	9.9902e-07	3.76857e-11	5	1	4	3.5	TRUE	TRUE	Cow
12.53	3.34379	9.63	2.32533	100	38	25	1818	31	260721818	11617604	7.61711	6.60981	2.59413e-14	3.84821e-11	3	2.5	4	3.5	TRUE	TRUE	WaterBuffalo
95.44	9.87428	59.78	5.18268	100	170	94	1549	114	398501549	123882066	7.55093	6.60276	4.32161e-14	4.03579e-11	3	1	3.5	1	TRUE	TRUE	WaterBuffalo
27.83	5.61573	21.67	4.14157	100	66	49	2743	61	329382743	17825970	6.79697	6.59894	1.06839e-11	4.14102e-11	4	3.5	4	3.5	TRUE	TRUE	Cow
303.19	15.7959	238.35	11.9252	100	496	317	809	859	105300809	820443718	12.2064	6.5953	2.87437e-34	4.24409e-11	5	3.5	2.5	1	TRUE	TRUE	WaterBuffalo
8.5	2.70615	7.35	2.22191	100	30	22	849	30	205380849	16730733	7.94487	6.59344	1.94387e-15	4.2976e-11	4.5	1.5	4	3	TRUE	TRUE	WaterBuffalo
116.69	10.0501	79.67	6.1168	100	219	120	1712	184	204341712	149231898	10.18	6.59332	2.43494e-24	4.3011e-11	5	4	3.5	1.5	TRUE	TRUE	Cow
36.94	5.62968	30.09	4.38569	100	113	59	809	118	105300809	97431180	13.5105	6.5919	1.35544e-41	4.34236e-11	5	3.5	3.5	1.5	TRUE	TRUE	WaterBuffalo
412.21	13.4016	388.3	13.1637	100	545	475	686	2147	171740686	1081853243	9.90854	6.5863	3.82171e-23	4.5093e-11	5	1.5	2	1.5	TRUE	TRUE	WaterBuffalo
7.24	2.49087	6.36	2.07204	100	25	20	672	30	196520672	16730733	7.13003	6.5829	1.00345e-12	4.61368e-11	5	1	4	3	TRUE	TRUE	WaterBuffalo
35.07	6.28973	25.66	3.70427	100	62	50	2309	59	516902309	24250413	4.28158	6.5708	1.85569e-05	5.00472e-11	4	2	4	3	TRUE	TRUE	Cow
23.54	5.12554	19.31	3.90983	100	46	45	1323	59	466881323	24250413	4.38198	6.57062	1.17605e-05	5.01066e-11	5	1	4	3	TRUE	TRUE	Cow
35.46	6.31084	26.61	4.01989	100	56	53	2588	61	731842588	17825970	3.25472	6.56486	0.00113505	5.20816e-11	3.5	1.5	4	3.5	TRUE	TRUE	Cow
176.3	13.096	106.12	6.68827	100	245	150	2309	184	516902309	149231898	5.24588	6.56074	1.55539e-07	5.35407e-11	4	2	3.5	1.5	TRUE	TRUE	Cow
6.45	2.28467	5.34	1.62816	100	16	16	1718	17	484081718	4329983	4.18004	6.54726	2.91454e-05	5.86011e-11	4.5	1.5	4.5	4	TRUE	TRUE	Cow
5.41	2.6442	4.79	2.32377	100	32	20	789	31	118520789	11617604	10.056	6.5454	8.64798e-24	5.93351e-11	5	3	4	3.5	TRUE	TRUE	WaterBuffalo
26.43	5.39595	20.59	3.57911	100	51	44	1323	58	466881323	30067424	4.55342	6.54074	5.27817e-06	6.12154e-11	5	1	4	2.5	TRUE	TRUE	Cow
35.08	6.05977	25.77	3.85823	100	57	51	2118	59	597522118	24250413	3.6173	6.53926	0.000297693	6.18226e-11	4	1.5	4	3	TRUE	TRUE	Cow
9.87	3.06711	7.73	2.02936	100	41	21	1199	30	165321199	16730733	10.1496	6.53902	3.32672e-24	6.19222e-11	4	3	4	3	TRUE	TRUE	WaterBuffalo
104.9	9.54468	63.55	4.81449	100	195	95	2259	118	358262259	97431180	9.43981	6.53237	3.7346e-21	6.47384e-11	2.5	2	3.5	1.5	TRUE	TRUE	WaterBuffalo
281.47	14.2251	127.71	4.94678	100	325	160	2588	175	731842588	223578546	3.06009	6.52748	0.0022127	6.68845e-11	3.5	1.5	3.5	1	TRUE	TRUE	Cow
25.87	4.85061	20.12	3.50837	100	70	43	1712	58	204341712	30067424	9.09783	6.52154	9.21535e-20	6.95892e-11	5	4	4	2.5	TRUE	TRUE	Cow
103.68	10.4735	65.51	5.59671	100	152	102	2545	121	588182545	74985206	4.61354	6.51991	3.95866e-06	7.03519e-11	2	1	3.5	2	TRUE	TRUE	WaterBuffalo
37.87	5.61681	26.77	3.56712	100	88	50	2101	58	282582101	36075263	8.92499	6.51226	4.45738e-19	7.403e-11	4.5	3.5	4	2	TRUE	TRUE	Cow
142.65	12.3029	92.2	6.88433	100	228	137	1939	184	367881939	149231898	6.93739	6.50754	3.99398e-12	7.63932e-11	4.5	2.5	3.5	1.5	TRUE	TRUE	Cow
51.35	6.74406	32.6	2.98142	100	85	52	3354	58	464503354	30067424	4.98958	6.50696	6.05116e-07	7.66879e-11	3.5	3	4	2.5	TRUE	TRUE	Cow
31.61	5.4678	23.24	3.65182	100	82	47	2229	58	238362229	30067424	9.21577	6.50635	3.09059e-20	7.69974e-11	4.5	4	4	2.5	TRUE	TRUE	Cow
216.03	16.1817	118.87	6.96551	100	280	164	2867	184	635582867	149231898	3.95323	6.47907	7.71033e-05	9.22901e-11	3.5	2	3.5	1.5	TRUE	TRUE	Cow
1201.63	21.1873	586.66	11.3202	100	1410	660	1939	933	367881939	1383152333	9.83466	6.47871	7.98366e-23	9.25094e-11	4.5	2.5	2.5	1	TRUE	TRUE	Cow
51.88	6.91256	33.91	3.58193	100	69	57	3189	59	896543189	24250413	2.47665	6.44625	0.0132621	1.14651e-10	3	1.5	4	3	TRUE	TRUE	Cow
2411.33	25.0737	1190.81	14.9272	100	2579	1287	3093	1878	550123093	1685844908	6.6871	6.44393	2.27637e-11	1.16419e-10	3.5	2.5	2	1.5	TRUE	TRUE	Cow
27.44	5.87293	21.26	3.99651	100	71	47	2101	59	282582101	24250413	7.41708	6.44061	1.1973e-13	1.18991e-10	4.5	3.5	4	3	TRUE	TRUE	Cow
8	2.81051	6.81	2.04838	100	44	20	809	30	105300809	21314252	12.809	6.43924	1.45921e-37	1.20076e-10	5	3.5	4	2.5	TRUE	TRUE	WaterBuffalo
32.75	5.41299	24.31	3.68095	100	64	48	1867	58	418161867	30067424	5.77315	6.43584	7.78054e-09	1.22794e-10	4.5	2	4	2.5	TRUE	TRUE	Cow
25.93	4.91597	19.86	3.59579	100	60	43	1599	58	267201599	30067424	6.93047	6.43531	4.19437e-12	1.23225e-10	5	3	4	2.5	TRUE	TRUE	Cow
61.72	7.08545	36.46	3.03987	100	85	56	3628	58	774363628	30067424	3.28561	6.42791	0.00101764	1.29373e-10	3	2	4	2.5	TRUE	TRUE	Cow
152.25	11.0704	95.7	6.27565	100	274	136	2229	184	238362229	149231898	10.9978	6.42164	3.91445e-28	1.34813e-10	4.5	4	3.5	1.5	TRUE	TRUE	Cow
31.7	5.94503	23.82	3.76689	100	80	48	2101	58	282582101	30067424	8.12443	6.41908	4.4948e-16	1.371e-10	4.5	3.5	4	2.5	TRUE	TRUE	Cow
9.64	3.1957	7.96	2.34379	100	37	23	1522	31	193201522	11617604	8.56149	6.41697	1.11415e-17	1.39015e-10	3.5	3	4	3.5	TRUE	TRUE	WaterBuffalo
43.86	5.56689	29.07	3.41788	100	70	51	1609	58	574441609	48262105	4.69562	6.41625	2.65803e-06	1.39669e-10	4.5	1	4	1.5	TRUE	TRUE	Cow
12.87	3.50369	9.81	2.05822	100	50	23	1199	30	165321199	21314252	10.5974	6.40846	3.06405e-26	1.47001e-10	4	3	4	2.5	TRUE	TRUE	WaterBuffalo
14.53	3.89108	10.76	2.37886	100	39	26	2259	31	358262259	11617604	6.28874	6.40642	3.20049e-10	1.48975e-10	2.5	2	4	3.5	TRUE	TRUE	WaterBuffalo
53.6	6.5966	35.84	3.62015	100	61	59	3269	61	1269243269	17825970	1.12179	6.39753	0.261952	1.57908e-10	2.5	1	4	3.5	TRUE	TRUE	Cow
38.9	5.9941	26.88	3.45908	100	90	49	2229	58	238362229	36075263	8.52504	6.39476	1.52753e-17	1.60801e-10	4.5	4	4	2	TRUE	TRUE	Cow
127.28	10.6724	71.5	5.09605	100	176	104	2545	118	588182545	97431180	4.56504	6.37749	4.99407e-06	1.80011e-10	2	1	3.5	1.5	TRUE	TRUE	WaterBuffalo
12.36	3.01015	9.36	2.1392	100	39	23	1396	30	253941396	16730733	8.85005	6.37623	8.74771e-19	1.81505e-10	3.5	2	4	3	TRUE	TRUE	WaterBuffalo
8.33	2.86411	7.01	2.19501	100	36	21	924	30	176500924	16730733	9.66094	6.37354	4.41797e-22	1.84715e-10	4.5	2	4	3	TRUE	TRUE	WaterBuffalo
99.99	10.4413	63.01	5.17862	100	157	96	1976	118	485501976	97431180	5.46006	6.37043	4.75962e-08	1.88504e-10	2.5	1	3.5	1.5	TRUE	TRUE	WaterBuffalo
118.1	10.4915	82.16	5.94031	100	194	120	1559	184	300101559	149231898	7.23446	6.37004	4.67398e-13	1.8898e-10	5	2.5	3.5	1.5	TRUE	TRUE	Cow
86.43	8.56261	57.1	5.16887	100	170	90	2259	121	358262259	74985206	9.75988	6.36503	1.67361e-22	1.95248e-10	2.5	2	3.5	2	TRUE	TRUE	WaterBuffalo
28.71	4.61945	22.07	3.44731	100	65	44	1599	58	267201599	36075263	7.85592	6.36148	3.96854e-15	1.99814e-10	5	3	4	2	TRUE	TRUE	Cow
8.43	2.49952	7.13	2.02836	100	47	20	826	30	93740826	21314252	15.431	6.34503	1.013e-53	2.22384e-10	5	4	4	2.5	TRUE	TRUE	WaterBuffalo
37.5	6.41101	26.71	3.67436	100	74	50	1939	58	367881939	36075263	5.69333	6.33852	1.24583e-08	2.3198e-10	4.5	2.5	4	2	TRUE	TRUE	Cow
46.37	7.072	29.99	3.15747	100	82	50	1867	58	418161867	48262105	5.03818	6.33736	4.69988e-07	2.33737e-10	4.5	2	4	1.5	TRUE	TRUE	Cow
233.2	14.3541	121.34	6.42001	100	323	162	3354	184	464503354	149231898	6.25605	6.33332	3.94853e-10	2.3994e-10	3.5	3	3.5	1.5	TRUE	TRUE	Cow
5.19	2.10672	4.5	1.81742	100	23	16	1712	17	204341712	5875279	8.45389	6.32764	2.81762e-17	2.48944e-10	5	4	4.5	3.5	TRUE	TRUE	Cow
115.94	11.0443	80.68	6.38002	100	184	121	1515	184	337281515	149231898	6.16246	6.31973	7.16212e-10	2.62021e-10	5	2	3.5	1.5	TRUE	TRUE	Cow
598.1	12.5058	473.78	10.653	100	733	541	849	1542	205380849	1455641653	10.787	6.30996	3.96382e-27	2.79111e-10	4.5	1.5	2	1	TRUE	TRUE	WaterBuffalo
111.42	10.9047	79.11	6.64222	100	171	121	1400	184	391661400	149231898	5.46369	6.30663	4.66328e-08	2.85184e-10	5	1.5	3.5	1.5	TRUE	TRUE	Cow
29.86	4.93395	22.69	3.38056	100	61	44	1515	58	337281515	36075263	6.31138	6.30369	2.76565e-10	2.90641e-10	5	2	4	2	TRUE	TRUE	Cow
4.26	1.89428	3.71	1.63482	100	18	14	1712	17	204341712	4329983	7.25343	6.29428	4.06349e-13	3.08824e-10	5	4	4.5	4	TRUE	TRUE	Cow
9.98	3.20347	8.06	2.37759	100	49	23	971	30	140940971	21314252	12.1805	6.28368	3.94658e-34	3.30658e-10	4.5	3	4	2.5	TRUE	TRUE	WaterBuffalo
18.9	4.04894	13.24	2.34895	100	32	28	2545	31	588182545	11617604	3.23541	6.28365	0.00121467	3.30708e-10	2	1	4	3.5	TRUE	TRUE	WaterBuffalo
35.95	5.88334	26.75	4.03363	100	59	52	2867	61	635582867	17825970	3.91785	6.25986	8.93439e-05	3.85313e-10	3.5	2	4	3.5	TRUE	TRUE	Cow
10.03	2.776	8.22	2.20459	100	29	22	1041	30	244541041	16730733	6.83358	6.25061	8.28214e-12	4.08866e-10	4	1.5	4	3	TRUE	TRUE	WaterBuffalo
43.99	7.51362	31.09	4.14898	100	73	57	4058	61	657884058	17825970	3.86099	6.24491	0.000112929	4.24051e-10	3	2.5	4	3.5	TRUE	TRUE	Cow
39.93	5.84523	28.33	3.47009	100	63	50	2118	58	597522118	30067424	3.9468	6.2448	7.92011e-05	4.2435e-10	4	1.5	4	2.5	TRUE	TRUE	Cow
7.18	2.50406	6.2	2.04988	100	40	19	826	30	93740826	16730733	13.1067	6.24426	3.01317e-39	4.25814e-10	5	4	4	3	TRUE	TRUE	WaterBuffalo
419.21	12.8726	405	13.487	100	539	489	672	2147	196520672	1081853243	9.30584	6.22822	1.3294e-20	4.71756e-10	5	1	2	1.5	TRUE	TRUE	WaterBuffalo
5.36	2.27645	4.63	1.82936	100	16	16	1323	17	466881323	4329983	4.67395	6.21528	2.95468e-06	5.12328e-10	5	1	4.5	4	TRUE	TRUE	Cow
84.66	9.13448	54.65	4.90799	100	193	85	1522	114	193201522	123882066	11.8606	6.18379	1.89724e-32	6.25799e-10	3.5	3	3.5	1	TRUE	TRUE	WaterBuffalo
29.37	5.48948	22.07	3.54838	100	75	44	1712	58	204341712	36075263	8.31226	6.18028	9.39001e-17	6.39869e-10	5	4	4	2	TRUE	TRUE	Cow
10.02	3.04836	8.13	2.41065	100	32	23	849	30	205380849	21314252	7.21042	6.16847	5.57779e-13	6.8953e-10	4.5	1.5	4	2.5	TRUE	TRUE	WaterBuffalo
11.62	3.25911	8.84	2.13542	100	56	22	1028	29	107461028	25910898	13.6172	6.16273	3.16463e-42	7.14993e-10	4.5	4	4	2	TRUE	TRUE	WaterBuffalo
637.36	20.9147	325.93	10.0807	100	913	388	2229	525	238362229	653844906	13.1792	6.15729	1.15537e-39	7.4002e-10	4.5	4	3	1	TRUE	TRUE	Cow
37.34	6.20072	30.08	4.70048	100	106	59	789	118	118520789	97431180	11.0729	6.15256	1.69789e-28	7.62428e-10	5	3	3.5	1.5	TRUE	TRUE	WaterBuffalo
44.08	6.41759	29.97	3.41847	100	68	51	2118	58	597522118	36075263	3.72726	6.15187	0.000193576	7.65751e-10	4	1.5	4	2	TRUE	TRUE	Cow
36.79	5.8832	30.09	4.70782	100	116	59	826	118	93740826	97431180	13.4638	6.14085	2.55554e-41	8.20805e-10	5	4	3.5	1.5	TRUE	TRUE	WaterBuffalo
45.83	6.55213	35.09	4.55071	100	130	63	826	114	93740826	123882066	12.8462	6.1331	9.03346e-38	8.61804e-10	5	4	3.5	1	TRUE	TRUE	WaterBuffalo
81.85	8.14933	54.48	5.14139	100	169	86	1396	114	253941396	123882066	10.6941	6.13063	1.08435e-26	8.75305e-10	3.5	2	3.5	1	TRUE	TRUE	WaterBuffalo
290.6	14.8746	135.06	5.87551	100	364	171	4058	184	657884058	149231898	4.9346	6.11692	8.03152e-07	9.54037e-10	3	2.5	3.5	1.5	TRUE	TRUE	Cow
40.19	6.2824	27.58	3.66579	100	70	50	2438	58	451962438	30067424	4.745	6.11602	2.08507e-06	9.59437e-10	4	2.5	4	2.5	TRUE	TRUE	Cow
431.14	13.987	377.21	12.4018	100	647	453	826	2147	93740826	1081853243	15.4329	6.11122	9.83828e-54	9.88701e-10	5	4	2	1.5	TRUE	TRUE	WaterBuffalo
2473.62	37.0737	773.27	10.266	100	2686	836	4058	933	657884058	1383152333	5.72859	6.11045	1.0127e-08	9.93479e-10	3	2.5	2.5	1	TRUE	TRUE	Cow
6.59	2.59017	5.78	2.16762	100	38	19	809	30	105300809	16730733	12.1266	6.09885	7.6346e-34	1.06835e-09	5	3.5	4	3	TRUE	TRUE	WaterBuffalo
82.12	9.36281	53.91	5.26297	100	181	86	1441	114	225121441	123882066	10.5609	6.09731	4.52153e-26	1.07866e-09	3.5	2.5	3.5	1	TRUE	TRUE	WaterBuffalo
12.37	3.84197	9.73	2.50597	100	29	25	1549	31	398501549	11617604	4.32851	6.09344	1.5012e-05	1.10508e-09	3	1	4	3.5	TRUE	TRUE	WaterBuffalo
47.9	6.73675	31.75	3.49133	100	66	53	2588	58	731842588	30067424	2.68675	6.0865	0.007215	1.15403e-09	3.5	1.5	4	2.5	TRUE	TRUE	Cow
8.29	2.78268	7.12	2.28425	100	38	21	942	30	159140942	16730733	10.6767	6.0764	1.30784e-26	1.22907e-09	4.5	2.5	4	3	TRUE	TRUE	WaterBuffalo
1342.16	13.4568	934.98	16.1389	100	1418	1033	1609	1878	574441609	1685844908	5.63582	6.07352	1.74232e-08	1.25134e-09	4.5	1	2	1.5	TRUE	TRUE	Cow
6.65	2.66809	5.79	2.1756	100	32	19	756	30	146940756	16730733	9.50119	6.07189	2.07505e-21	1.26413e-09	5	2	4	3	TRUE	TRUE	WaterBuffalo
430.58	13.8915	383.22	12.5268	100	619	459	789	2147	118520789	1081853243	13.5637	6.04943	6.57299e-42	1.45361e-09	5	3	2	1.5	TRUE	TRUE	WaterBuffalo
100.5	10.0025	62.55	5.55119	100	171	96	2097	118	420082097	97431180	7.04822	6.02574	1.8122e-12	1.68337e-09	2.5	1.5	3.5	1.5	TRUE	TRUE	WaterBuffalo
4.41	2.24776	3.89	1.84717	100	17	15	1599	17	267201599	4329983	5.60113	6.01462	2.12956e-08	1.80308e-09	5	3	4.5	4	TRUE	TRUE	Cow
493.12	19.0158	284.51	10.3938	100	720	347	1712	525	204341712	653844906	11.9311	6.01226	8.14748e-33	1.82952e-09	5	4	3	1	TRUE	TRUE	Cow
6.74	2.52511	5.35	1.77169	100	25	16	1650	17	234821650	7090786	7.23138	6.01121	4.78114e-13	1.84148e-09	5	3.5	4.5	3	TRUE	TRUE	Cow
101.79	10.4304	61.83	5.1875	100	201	93	1737	114	300261737	123882066	9.51159	6.00867	1.87763e-21	1.87052e-09	3	2	3.5	1	TRUE	TRUE	WaterBuffalo
345.83	16.9682	145.85	5.19007	100	387	177	4669	184	926204669	149231898	2.4263	6.00184	0.0152536	1.95093e-09	2.5	2	3.5	1.5	TRUE	TRUE	Cow
332.5	15.827	147.1	5.48183	100	309	180	3742	184	1515043742	149231898	-1.4848	6.00164	0.137596	1.95333e-09	2	1	3.5	1.5	TRUE	TRUE	Cow
38.86	6.07864	27.14	3.8139	100	73	50	2553	58	392022553	30067424	5.61639	5.99386	1.94994e-08	2.04919e-09	4	3	4	2.5	TRUE	TRUE	Cow
8.24	3.02555	7.16	2.47705	100	28	22	827	30	234640827	16730733	6.53105	5.99101	6.53107e-11	2.08546e-09	4.5	1	4	3	TRUE	TRUE	WaterBuffalo
255.3	16.2453	129.38	6.95698	100	289	171	3189	184	896543189	149231898	2.07445	5.98248	0.0380376	2.19766e-09	3	1.5	3.5	1.5	TRUE	TRUE	Cow
40.74	6.63115	28.82	4.21009	100	61	54	2588	59	731842588	24250413	3.05528	5.98087	0.00224852	2.21947e-09	3.5	1.5	4	3	TRUE	TRUE	Cow
6.2	2.42045	5.27	1.79705	100	17	16	1323	17	466881323	5875279	4.46198	5.97089	8.12068e-06	2.3596e-09	5	1	4.5	3.5	TRUE	TRUE	Cow
10.35	3.17622	8.18	2.48381	100	51	23	994	30	123480994	21314252	12.7982	5.96665	1.67741e-37	2.42175e-09	4.5	3.5	4	2.5	TRUE	TRUE	WaterBuffalo
32.95	5.64859	24.31	3.97389	100	71	48	2011	58	326262011	30067424	6.73619	5.96141	1.62588e-11	2.50071e-09	4.5	3	4	2.5	TRUE	TRUE	Cow
6.14	2.5026	5.13	1.82383	100	17	16	1400	17	391661400	5875279	4.33948	5.95998	1.42821e-05	2.52271e-09	5	1.5	4.5	3.5	TRUE	TRUE	Cow
1100.46	15.1046	729.07	14.2554	100	1251	814	1549	1542	398501549	1455641653	9.96648	5.95773	2.13669e-23	2.55766e-09	3	1	2	1	TRUE	TRUE	WaterBuffalo
218.8	16.7754	114.58	6.45604	100	266	153	1934	175	704961934	223578546	2.81364	5.95102	0.00489835	2.66477e-09	4	1	3.5	1	TRUE	TRUE	Cow
655.5	17.6518	535.72	16.5249	100	947	634	1246	2147	142381246	1081853243	16.5139	5.94739	2.91419e-61	2.72454e-09	4	3.5	2	1.5	TRUE	TRUE	WaterBuffalo
10.54	3.39465	8.56	2.43011	100	42	23	924	30	176500924	21314252	9.26753	5.94211	1.90508e-20	2.8138e-09	4.5	2	4	2.5	TRUE	TRUE	WaterBuffalo
1843.41	21.1321	1059.27	16.3088	100	1987	1156	2309	1878	516902309	1685844908	6.79486	5.93115	1.08417e-11	3.00812e-09	4	2	2	1.5	TRUE	TRUE	Cow
31.87	6.20468	23.89	4.06735	100	60	48	1718	58	484081718	30067424	4.53367	5.92769	5.79667e-06	3.0722e-09	4.5	1.5	4	2.5	TRUE	TRUE	Cow
7.94	3.05115	6.78	2.23643	100	42	20	789	30	118520789	21314252	11.163	5.91121	6.18562e-29	3.39607e-09	5	3	4	2.5	TRUE	TRUE	WaterBuffalo
1172.07	20.0752	587.83	13.0887	100	1360	665	1867	933	418161867	1383152333	9.36128	5.89592	7.87743e-21	3.72594e-09	4.5	2	2.5	1	TRUE	TRUE	Cow
26.29	5.08175	20.29	3.85415	100	68	43	1650	58	234821650	30067424	8.20781	5.89236	2.25261e-16	3.80729e-09	5	3.5	4	2.5	TRUE	TRUE	Cow
6.93	2.74232	6	2.20651	100	37	19	789	30	118520789	16730733	10.9652	5.89166	5.61888e-28	3.82343e-09	5	3	4	3	TRUE	TRUE	WaterBuffalo
39.82	6.85106	27.76	3.94692	100	59	51	1934	58	704961934	30067424	2.79957	5.88813	0.0051171	3.90579e-09	4	1	4	2.5	TRUE	TRUE	Cow
12.36	3.27685	9.52	2.28955	100	52	23	1246	30	142381246	21314252	12.097	5.88763	1.09588e-33	3.91772e-09	4	3.5	4	2.5	TRUE	TRUE	WaterBuffalo
4.5	2.14853	3.95	1.70783	100	18	14	1650	17	234821650	4329983	6.28338	5.88468	3.31292e-10	3.98831e-09	5	3.5	4.5	4	TRUE	TRUE	Cow
12.26	3.74333	9.64	2.61124	100	30	25	1622	31	347161622	11617604	4.73909	5.88226	2.14675e-06	4.04707e-09	3	1.5	4	3.5	TRUE	TRUE	WaterBuffalo
15.29	3.4298	11.18	2.35007	100	47	25	1818	30	260721818	16730733	9.24543	5.88068	2.34288e-20	4.08594e-09	3	2.5	4	3	TRUE	TRUE	WaterBuffalo
49.78	7.21612	33.18	4.05114	100	64	57	2783	59	1048682783	24250413	1.97059	5.87983	0.0487709	4.10689e-09	3	1	4	3	TRUE	TRUE	Cow
116.62	9.84094	80.34	6.74682	100	211	120	1650	184	234821650	149231898	9.59055	5.87832	8.76165e-22	4.14441e-09	5	3.5	3.5	1.5	TRUE	TRUE	Cow
1910.22	21.3814	1056.19	14.9482	100	2093	1144	2438	1878	451962438	1685844908	8.54856	5.87429	1.24632e-17	4.2466e-09	4	2.5	2	1.5	TRUE	TRUE	Cow
286	16.9718	137.85	6.66572	100	283	177	3269	184	1269243269	149231898	-0.176764	5.87333	0.859694	4.27116e-09	2.5	1	3.5	1.5	TRUE	TRUE	Cow
65.88	9.22916	46.85	5.83333	100	151	81	1153	114	189301153	123882066	9.22294	5.85429	2.89057e-20	4.79064e-09	4	2.5	3.5	1	TRUE	TRUE	WaterBuffalo
26.84	5.64921	20.95	3.77224	100	55	43	1515	58	337281515	30067424	4.98477	5.84533	6.20353e-07	5.05557e-09	5	2	4	2.5	TRUE	TRUE	Cow
6.07	2.57515	5.1	1.86677	100	17	16	1867	17	418161867	4329983	4.24441	5.83895	2.19172e-05	5.25317e-09	4.5	2	4.5	4	TRUE	TRUE	Cow
11.85	3.14426	9.5	2.14382	100	44	22	924	29	176500924	25910898	10.225	5.83072	1.53251e-24	5.51899e-09	4.5	2	4	2	TRUE	TRUE	WaterBuffalo
8.21	2.92428	6.93	2.41316	100	41	21	994	30	123480994	16730733	11.213	5.83053	3.51991e-29	5.52505e-09	4.5	3.5	4	3	TRUE	TRUE	WaterBuffalo
10.37	3.04397	8.52	2.31587	100	27	22	1005	30	279781005	16730733	5.46326	5.82072	4.67472e-08	5.85952e-09	4	1	4	3	TRUE	TRUE	WaterBuffalo
53.72	7.76951	33.45	4.04614	100	81	57	4058	59	657884058	24250413	3.51116	5.82037	0.000446153	5.8718e-09	3	2.5	4	3	TRUE	TRUE	Cow
11.25	3.29792	9.01	2.23605	100	35	22	849	29	205380849	25910898	7.20151	5.80936	5.95479e-13	6.27109e-09	4.5	1.5	4	2	TRUE	TRUE	WaterBuffalo
431.56	14.6807	380.05	12.5621	100	633	453	809	2147	105300809	1081853243	13.7215	5.80716	7.553e-43	6.35396e-09	5	3.5	2	1.5	TRUE	TRUE	WaterBuffalo
6.88	2.50365	5.46	1.81698	100	22	16	2011	17	326262011	5875279	6.03917	5.80084	1.54906e-09	6.5985e-09	4.5	3	4.5	3.5	TRUE	TRUE	Cow
320.28	17.0176	135.81	5.54995	100	328	168	2783	175	1048682783	223578546	0.453649	5.80005	0.650082	6.62933e-09	3	1	3.5	1	TRUE	TRUE	Cow
131.06	11.2041	71.93	5.35838	100	189	103	2734	118	504522734	97431180	5.17132	5.7984	2.32441e-07	6.69523e-09	2	1.5	3.5	1.5	TRUE	TRUE	WaterBuffalo
899.56	18.6419	517.68	11.7867	100	1042	586	1400	933	391661400	1383152333	7.64084	5.79635	2.15811e-14	6.7773e-09	5	1.5	2.5	1	TRUE	TRUE	Cow
6.28	2.70831	5.03	1.8934	100	21	16	1559	17	300101559	7090786	5.43512	5.79382	5.47591e-08	6.88026e-09	5	2.5	4.5	3	TRUE	TRUE	Cow
7.89	2.9298	6.8	2.27858	100	27	20	686	30	171740686	21314252	6.52263	5.79309	6.9087e-11	6.91047e-09	5	1.5	4	2.5	TRUE	TRUE	WaterBuffalo
1445.14	22.5984	838.43	16.0197	100	1644	931	2097	1542	420082097	1455641653	8.79974	5.7785	1.37132e-18	7.53681e-09	2.5	1.5	2	1	TRUE	TRUE	WaterBuffalo
43.11	6.7583	29.3	3.92994	100	76	52	3354	59	464503354	24250413	4.86661	5.77617	1.1353e-06	7.64217e-09	3.5	3	4	3	TRUE	TRUE	Cow
12.3	3.51476	9.7	2.47615	100	30	24	1249	30	334701249	16730733	5.03591	5.7751	4.75593e-07	7.69087e-09	3.5	1	4	3	TRUE	TRUE	WaterBuffalo
59.1	7.09317	35.17	3.08812	100	97	53	3354	58	464503354	36075263	5.34316	5.77375	9.13379e-08	7.75285e-09	3.5	3	4	2	TRUE	TRUE	Cow
40.43	6.6534	28.01	3.81251	100	83	50	2743	58	329382743	30067424	6.39823	5.76785	1.57189e-10	8.02893e-09	4	3.5	4	2.5	TRUE	TRUE	Cow
8.31	2.9736	6.93	2.26638	100	39	20	770	30	133020770	21314252	10.3208	5.76691	5.67437e-25	8.07365e-09	5	2.5	4	2.5	TRUE	TRUE	WaterBuffalo
6.59	2.55088	5.44	1.83303	100	19	16	1515	17	337281515	7090786	4.86499	5.76095	1.1446e-06	8.36407e-09	5	2	4.5	3	TRUE	TRUE	Cow
9.96	2.94021	8.18	2.22647	100	35	21	1123	30	210901123	16730733	8.51639	5.75799	1.64601e-17	8.51205e-09	4	2	4	3	TRUE	TRUE	WaterBuffalo
121.39	10.5896	68.61	4.76709	100	181	96	1976	114	485501976	123882066	5.62912	5.74564	1.81135e-08	9.15723e-09	2.5	1	3.5	1	TRUE	TRUE	WaterBuffalo
45.01	6.40942	35.02	4.87206	100	124	63	809	114	105300809	123882066	12.324	5.74295	6.7238e-35	9.30409e-09	5	3.5	3.5	1	TRUE	TRUE	WaterBuffalo
55.47	6.55429	35.8	3.8899	100	68	58	4669	61	926204669	17825970	1.91173	5.70709	0.0559114	1.14925e-08	2.5	2	4	3.5	TRUE	TRUE	Cow
12.59	3.42921	9.69	2.33418	100	49	23	1522	30	193201522	16730733	10.6176	5.70222	2.46827e-26	1.18255e-08	3.5	3	4	3	TRUE	TRUE	WaterBuffalo
229.8	15.0219	116.36	6.09109	100	288	151	2118	175	597522118	223578546	3.87435	5.68699	0.000106909	1.29296e-08	4	1.5	3.5	1	TRUE	TRUE	Cow
10.13	2.99041	8.14	2.26533	100	42	21	1246	30	142381246	16730733	10.6574	5.67688	1.61006e-26	1.37175e-08	4	3.5	4	3	TRUE	TRUE	WaterBuffalo
7.87	2.68048	6.29	1.8872	100	19	17	2438	17	451962438	4329983	4.15225	5.67508	3.29225e-05	1.38623e-08	4	2.5	4.5	4	TRUE	TRUE	Cow
12.09	3.6793	9.4	2.75241	100	34	25	1737	31	300261737	11617604	5.95493	5.66776	2.6018e-09	1.44675e-08	3	2	4	3.5	TRUE	TRUE	WaterBuffalo
8.12	2.52775	6.36	1.87767	100	18	17	1934	17	704961934	4329983	3.90862	5.66659	9.2824e-05	1.45669e-08	4	1	4.5	4	TRUE	TRUE	Cow
30.04	5.40467	23.06	3.69772	100	56	44	1400	58	391661400	36075263	4.80325	5.66295	1.56111e-06	1.48793e-08	5	1.5	4	2	TRUE	TRUE	Cow
5.67	2.26102	4.88	1.78818	100	17	15	2011	17	326262011	4329983	5.01101	5.6594	5.41458e-07	1.51907e-08	4.5	3	4.5	4	TRUE	TRUE	Cow
44.53	6.05773	29.33	3.6544	100	73	50	1718	58	484081718	48262105	4.69978	5.65619	2.60439e-06	1.54767e-08	4.5	1.5	4	1.5	TRUE	TRUE	Cow
12.99	3.25823	9.69	2.17746	100	37	22	849	28	205380849	32817423	7.36903	5.65339	1.71871e-13	1.57316e-08	4.5	1.5	4	1.5	TRUE	TRUE	WaterBuffalo
6.9	3.16068	5.96	2.486	100	26	20	686	30	171740686	16730733	6.043	5.64762	1.51272e-09	1.62681e-08	5	1.5	4	3	TRUE	TRUE	WaterBuffalo
12.57	3.66599	9.54	2.20843	100	52	22	994	29	123480994	25910898	10.7556	5.64201	5.576e-27	1.68074e-08	4.5	3.5	4	2	TRUE	TRUE	WaterBuffalo
6.13	2.63103	5.08	1.93678	100	19	16	1559	17	300101559	5875279	4.89162	5.63823	1.0001e-06	1.71808e-08	5	2.5	4.5	3.5	TRUE	TRUE	Cow
1230.15	21.3907	591.6	11.6098	100	1468	657	2011	933	326262011	1383152333	11.1193	5.63316	1.01056e-28	1.76934e-08	4.5	3	2.5	1	TRUE	TRUE	Cow
124.33	11.3494	69.11	4.77979	100	194	96	2097	114	420082097	123882066	6.13864	5.62577	8.32293e-10	1.84678e-08	2.5	1.5	3.5	1	TRUE	TRUE	WaterBuffalo
48.04	6.5704	31.1	3.54053	100	93	51	2743	58	329382743	36075263	6.84281	5.62063	7.76522e-12	1.90265e-08	4	3.5	4	2	TRUE	TRUE	Cow
11.51	3.3227	8.97	2.32011	100	33	22	827	29	234640827	25910898	6.46764	5.6161	9.95445e-11	1.95312e-08	4.5	1	4	2	TRUE	TRUE	WaterBuffalo
18.89	4.43561	12.85	2.6982	100	35	28	2734	31	504522734	11617604	3.63197	5.61485	0.000281267	1.96737e-08	2	1.5	4	3.5	TRUE	TRUE	WaterBuffalo
15.43	3.39416	11.33	2.44146	100	47	25	1396	30	253941396	21314252	9.30128	5.59912	1.38767e-20	2.15445e-08	3.5	2	4	2.5	TRUE	TRUE	WaterBuffalo
6.26	2.46847	5.13	1.94186	100	17	16	1939	17	367881939	4329983	4.35088	5.59773	1.35594e-05	2.1717e-08	4.5	2.5	4.5	4	TRUE	TRUE	Cow
15.74	3.30173	11.28	2.09415	100	37	23	827	28	234640827	39242064	6.43905	5.59655	1.20223e-10	2.18661e-08	4.5	1	4	1	TRUE	TRUE	WaterBuffalo
6.19	2.37706	5.26	1.92075	100	18	16	1515	17	337281515	5875279	4.96833	5.59156	6.75331e-07	2.25043e-08	5	2	4.5	3.5	TRUE	TRUE	Cow
2556.63	14.7892	750.21	10.8723	100	2565	811	2783	911	1048682783	2092659034	0.565954	5.59125	0.571425	2.25443e-08	3	1	2	1	TRUE	TRUE	Cow
14.67	3.81135	11.2	2.47411	100	35	25	1249	30	334701249	21314252	5.33407	5.57777	9.60341e-08	2.43626e-08	3.5	1	4	2.5	TRUE	TRUE	WaterBuffalo
873.17	18.691	516.62	13.5153	100	996	592	1323	933	466881323	1383152333	6.5716	5.5774	4.97771e-11	2.44141e-08	5	1	2.5	1	TRUE	TRUE	Cow
6.9	2.66098	5.61	1.8635	100	17	16	1323	17	466881323	7090786	3.7956	5.57553	0.000147289	2.46771e-08	5	1	4.5	3	TRUE	TRUE	Cow
37.51	6.0411	25.87	3.25873	100	71	44	1559	58	300101559	48262105	5.5437	5.56352	2.96154e-08	2.6438e-08	5	2.5	4	1.5	TRUE	TRUE	Cow
36.23	5.99302	25.38	3.34779	100	63	44	1400	58	391661400	48262105	4.46686	5.56188	7.93743e-06	2.66879e-08	5	1.5	4	1.5	TRUE	TRUE	Cow
255.24	13.57	119.5	5.3058	100	342	149	2553	175	392022553	223578546	6.39353	5.55995	1.62095e-10	2.69847e-08	4	3	3.5	1	TRUE	TRUE	Cow
45.28	7.12384	29.91	3.79552	100	79	51	2438	58	451962438	36075263	4.7334	5.55655	2.20787e-06	2.75154e-08	4	2.5	4	2	TRUE	TRUE	Cow
424.98	17.4414	147.66	4.38367	100	440	172	3919	175	1088743919	223578546	0.861171	5.55242	0.389144	2.81734e-08	2.5	1.5	3.5	1	TRUE	TRUE	Cow
11.43	3.026	9.28	2.29659	100	46	22	942	29	159140942	25910898	11.4243	5.53864	3.1609e-30	3.04835e-08	4.5	2.5	4	2	TRUE	TRUE	WaterBuffalo
45.86	6.78087	29.23	3.75474	100	84	50	1939	58	367881939	48262105	5.62465	5.53167	1.85888e-08	3.17191e-08	4.5	2.5	4	1.5	TRUE	TRUE	Cow
7.21	3.18232	6.14	2.32692	100	34	19	770	30	133020770	16730733	8.41838	5.52662	3.8172e-17	3.2645e-08	5	2.5	4	3	TRUE	TRUE	WaterBuffalo
6.81	2.50533	5.54	1.89321	100	20	16	1939	17	367881939	5875279	5.26478	5.52501	1.40357e-07	3.29469e-08	4.5	2.5	4.5	3.5	TRUE	TRUE	Cow
10.22	3.14813	8.32	2.30011	100	38	21	1153	30	189301153	16730733	8.82429	5.51278	1.10153e-18	3.53209e-08	4	2.5	4	3	TRUE	TRUE	WaterBuffalo
1.45	1.17529	1.19	0.872648	100	13	6	809	7	105300809	3341982	9.82734	5.51196	8.58578e-23	3.54866e-08	5	3.5	4.5	4	TRUE	TRUE	WaterBuffalo
523.06	19.7012	155.62	3.3357	100	505	174	4837	175	1298204837	223578546	-0.916695	5.51009	0.359303	3.58642e-08	2	1.5	3.5	1	TRUE	TRUE	Cow
13.8	3.23491	10.25	2.13378	100	52	22	942	28	159140942	32817423	11.8087	5.50665	3.52076e-32	3.65723e-08	4.5	2.5	4	1.5	TRUE	TRUE	WaterBuffalo
315.67	17.0383	131.54	4.99175	100	389	159	3093	175	550123093	223578546	4.30383	5.50108	1.67871e-05	3.77481e-08	3.5	2.5	3.5	1	TRUE	TRUE	Cow
47.13	6.14086	30.33	3.57617	100	98	50	2101	58	282582101	48262105	8.28385	5.5003	1.19254e-16	3.79149e-08	4.5	3.5	4	1.5	TRUE	TRUE	Cow
8.48	2.60722	6.6	1.89097	100	20	17	3093	17	550123093	4329983	4.41851	5.49983	9.93855e-06	3.80157e-08	3.5	2.5	4.5	4	TRUE	TRUE	Cow
1554.75	23.6098	654.58	12.0807	100	1824	721	2553	933	392022553	1383152333	11.4042	5.49803	3.9855e-30	3.84055e-08	4	3	2.5	1	TRUE	TRUE	Cow
8.89	2.80294	7.33	2.12277	100	29	19	686	29	171740686	25910898	7.17461	5.49753	7.25119e-13	3.85152e-08	5	1.5	4	2	TRUE	TRUE	WaterBuffalo
29.4	5.93568	22.36	3.9377	100	73	44	1650	58	234821650	36075263	7.34541	5.4956	2.05134e-13	3.89387e-08	5	3.5	4	2	TRUE	TRUE	Cow
58.04	7.60106	35.63	3.70818	100	67	56	2783	58	1048682783	30067424	1.17878	5.49326	0.238485	3.94583e-08	3	1	4	2.5	TRUE	TRUE	Cow
30.7	5.67379	23.75	3.87526	100	55	45	1323	58	466881323	36075263	4.28285	5.4835	1.84515e-05	4.17001e-08	5	1	4	2	TRUE	TRUE	Cow
8.23	3.28712	6.91	2.38723	100	36	20	756	30	146940756	21314252	8.44813	5.48333	2.96013e-17	4.17388e-08	5	2	4	2.5	TRUE	TRUE	WaterBuffalo
14.7	3.63068	11.35	2.67187	100	30	26	1976	31	485501976	11617604	4.21409	5.48305	2.50788e-05	4.18052e-08	2.5	1	4	3.5	TRUE	TRUE	WaterBuffalo
64.41	8.35705	37.2	3.42893	100	96	56	4058	58	657884058	30067424	3.78004	5.48276	0.000156802	4.18749e-08	3	2.5	4	2.5	TRUE	TRUE	Cow
377.45	20.2337	144.54	5.19211	100	364	173	3269	175	1269243269	223578546	-0.664733	5.4814	0.506221	4.21981e-08	2.5	1	3.5	1	TRUE	TRUE	Cow
437.44	20.1004	151.04	4.19215	100	397	174	3742	175	1515043742	223578546	-2.0119	5.4769	0.0442306	4.32841e-08	2	1	3.5	1	TRUE	TRUE	Cow
1635.94	27.0076	663.41	10.1525	100	1962	719	2743	933	329382743	1383152333	12.0729	5.47552	1.4687e-33	4.3624e-08	4	3.5	2.5	1	TRUE	TRUE	Cow
61.29	7.84225	37.17	3.62387	100	63	57	3269	59	1269243269	24250413	0.21805	5.47205	0.82739	4.44853e-08	2.5	1	4	3	TRUE	TRUE	Cow
41.84	6.3289	29.07	4.19055	100	64	52	2867	59	635582867	24250413	3.5014	5.47184	0.000462822	4.45397e-08	3.5	2	4	3	TRUE	TRUE	Cow
54.98	6.58278	33.87	3.31405	100	73	52	1934	58	704961934	48262105	2.73745	5.47065	0.0061918	4.48395e-08	4	1	4	1.5	TRUE	TRUE	Cow
63.19	8.41439	37.33	3.59589	100	67	57	3919	59	1088743919	24250413	0.452796	5.47014	0.650696	4.49684e-08	2.5	1.5	4	3	TRUE	TRUE	Cow
1405.55	14.2158	926.46	15.1447	100	1504	1009	1718	1878	484081718	1685844908	6.9254	5.45009	4.34736e-12	5.03442e-08	4.5	1.5	2	1.5	TRUE	TRUE	Cow
53.34	7.43894	33.75	3.7183	100	65	54	2332	58	858742332	36075263	1.56743	5.44604	0.117015	5.15045e-08	3.5	1	4	2	TRUE	TRUE	Cow
8.2	2.9198	7.08	2.37274	100	27	20	672	30	196520672	21314252	6.43879	5.44518	1.2043e-10	5.17531e-08	5	1	4	2.5	TRUE	TRUE	WaterBuffalo
6.64	2.51669	5.52	1.92527	100	16	16	1609	17	574441609	4329983	3.71917	5.44339	0.00019988	5.22758e-08	4.5	1	4.5	4	TRUE	TRUE	Cow
47.25	7.06875	29.47	3.77245	100	102	50	2229	58	238362229	48262105	7.74536	5.44208	9.53097e-15	5.2662e-08	4.5	4	4	1.5	TRUE	TRUE	Cow
58	7.56387	35.59	3.7527	100	75	56	3189	58	896543189	30067424	2.24753	5.43876	0.0246064	5.36537e-08	3	1.5	4	2.5	TRUE	TRUE	Cow
6.93	2.73124	5.51	1.93059	100	18	16	1400	17	391661400	7090786	4.0531	5.43358	5.0544e-05	5.52356e-08	5	1.5	4.5	3	TRUE	TRUE	Cow
22.82	4.20048	14.63	2.27705	100	42	27	2097	30	420082097	21314252	4.56614	5.43247	4.96778e-06	5.55789e-08	2.5	1.5	4	2.5	TRUE	TRUE	WaterBuffalo
12.48	3.47133	9.83	2.42485	100	45	23	1153	30	189301153	21314252	9.36818	5.43126	7.37945e-21	5.59566e-08	4	2.5	4	2.5	TRUE	TRUE	WaterBuffalo
9.31	3.03413	7.56	2.10972	100	47	19	826	29	93740826	25910898	12.422	5.42253	1.9853e-35	5.87626e-08	5	4	4	2	TRUE	TRUE	WaterBuffalo
8.17	3.00859	6.41	1.95451	100	19	17	2309	17	516902309	4329983	3.59969	5.41824	0.000318594	6.01873e-08	4	2	4.5	4	TRUE	TRUE	Cow
7.49	2.8051	5.97	1.85568	100	21	16	1400	17	391661400	8784830	4.81623	5.40504	1.46298e-06	6.47951e-08	5	1.5	4.5	2.5	TRUE	TRUE	Cow
8.31	2.65412	6.49	1.76094	100	16	16	1609	17	574441609	7090786	2.89738	5.40053	0.00376289	6.64461e-08	4.5	1	4.5	3	TRUE	TRUE	Cow
151.55	11.0977	93.89	6.13303	100	207	127	1323	175	466881323	223578546	4.99653	5.39864	5.83717e-07	6.71488e-08	5	1	3.5	1	TRUE	TRUE	Cow
50.58	6.92409	32.28	3.65999	100	79	52	3093	58	550123093	30067424	4.10451	5.38799	4.05172e-05	7.12512e-08	3.5	2.5	4	2.5	TRUE	TRUE	Cow
46.35	7.32144	30.34	3.83556	100	82	51	2553	58	392022553	36075263	4.86926	5.38644	1.12018e-06	7.1868e-08	4	3	4	2	TRUE	TRUE	Cow
7.03	2.6646	5.67	1.91778	100	17	16	2553	17	392022553	4329983	3.74165	5.38644	0.000182818	7.1868e-08	4	3	4.5	4	TRUE	TRUE	Cow
14.78	4.35213	11.07	2.77527	100	32	26	2097	31	420082097	11617604	3.95669	5.37966	7.59967e-05	7.46276e-08	2.5	1.5	4	3.5	TRUE	TRUE	WaterBuffalo
45.73	7.28199	30.3	3.84944	100	76	51	2309	58	516902309	36075263	4.15683	5.37741	3.22693e-05	7.55663e-08	4	2	4	2	TRUE	TRUE	Cow
155.43	11.3407	78.03	4.27455	100	202	101	2545	114	588182545	123882066	4.10645	5.37366	4.01782e-05	7.71547e-08	2	1	3.5	1	TRUE	TRUE	WaterBuffalo
68.76	8.52225	39.24	3.12086	100	67	56	3269	58	1269243269	30067424	-0.206518	5.37031	0.836386	7.86031e-08	2.5	1	4	2.5	TRUE	TRUE	Cow
247.79	15.5351	119.5	5.49472	100	328	149	2438	175	451962438	223578546	5.16315	5.36879	2.42832e-07	7.92654e-08	4	2.5	3.5	1	TRUE	TRUE	Cow
47.86	6.67124	30.43	3.65219	100	89	50	2011	58	326262011	48262105	6.16677	5.35843	6.96995e-10	8.39482e-08	4.5	3	4	1.5	TRUE	TRUE	Cow
6.71	2.64497	5.45	1.97139	100	25	16	2101	17	282582101	5875279	6.91502	5.35156	4.6781e-12	8.71972e-08	4.5	3.5	4.5	3.5	TRUE	TRUE	Cow
891.66	15.8147	636.08	14.9597	100	1036	716	1249	1542	334701249	1455641653	9.12694	5.34237	7.04638e-20	9.1741e-08	3.5	1	2	1	TRUE	TRUE	WaterBuffalo
380.44	17.6694	152.57	5.14095	100	370	180	4837	184	1298204837	149231898	-0.590851	5.33559	0.55462	9.5236e-08	2	1.5	3.5	1.5	TRUE	TRUE	Cow
6.72	2.66697	5.55	1.96111	100	22	16	1599	17	267201599	7090786	5.72935	5.32861	1.00817e-08	9.89673e-08	5	3	4.5	3	TRUE	TRUE	Cow
53.82	8.07463	35.27	4.26604	100	62	58	3919	61	1088743919	17825970	1.01305	5.32813	0.311036	9.92306e-08	2.5	1.5	4	3.5	TRUE	TRUE	Cow
12.69	3.37458	9.82	2.47566	100	43	23	1441	30	225121441	16730733	8.98186	5.32383	2.66219e-19	1.01602e-07	3.5	2.5	4	3	TRUE	TRUE	WaterBuffalo
8.53	3.14773	6.63	1.95223	100	22	17	2438	17	451962438	5875279	4.27928	5.31187	1.875e-05	1.08508e-07	4	2.5	4.5	3.5	TRUE	TRUE	Cow
5.41	2.37451	4.58	1.77627	100	18	14	2229	17	238362229	4329983	5.30215	5.30323	1.14445e-07	1.13769e-07	4.5	4	4.5	4	TRUE	TRUE	Cow
7.39	2.60107	5.84	1.91601	100	21	16	1515	17	337281515	8784830	5.23247	5.30267	1.67264e-07	1.14118e-07	5	2	4.5	2.5	TRUE	TRUE	Cow
199.6	14.8419	107.92	5.67945	100	286	138	1939	175	367881939	223578546	5.82135	5.29629	5.83755e-09	1.18181e-07	4.5	2.5	3.5	1	TRUE	TRUE	Cow
730.69	16.3322	547.15	12.4522	100	876	613	1041	1542	244541041	1455641653	8.89714	5.28821	5.73049e-19	1.2352e-07	4	1.5	2	1	TRUE	TRUE	WaterBuffalo
242.42	14.7437	118.6	5.95098	100	310	150	2309	175	516902309	223578546	4.58365	5.27644	4.56939e-06	1.31715e-07	4	2	3.5	1	TRUE	TRUE	Cow
160.45	12.3831	94.47	5.59663	100	227	124	1515	175	337281515	223578546	5.37426	5.27638	7.68959e-08	1.31757e-07	5	2	3.5	1	TRUE	TRUE	Cow
10.25	3.50865	8.14	2.62859	100	54	22	1028	30	107461028	21314252	12.4692	5.27279	1.09934e-35	1.34369e-07	4.5	4	4	2.5	TRUE	TRUE	WaterBuffalo
8.03	2.68349	6.13	1.8784	100	27	16	1599	17	267201599	10730372	7.06916	5.25447	1.55879e-12	1.48448e-07	5	3	4.5	2	TRUE	TRUE	Cow
14.25	3.73727	10.44	2.20339	100	32	22	1005	29	279781005	25910898	4.74946	5.24645	2.03962e-06	1.55059e-07	4	1	4	2	TRUE	TRUE	WaterBuffalo
160.73	11.73	94.5	5.62552	100	240	124	1559	175	300101559	223578546	6.75788	5.24396	1.40023e-11	1.57166e-07	5	2.5	3.5	1	TRUE	TRUE	Cow
15.61	4.33658	11.54	2.56795	100	36	25	1622	30	347161622	16730733	4.70186	5.24154	2.57805e-06	1.59238e-07	3	1.5	4	3	TRUE	TRUE	WaterBuffalo
300.49	18.1978	129.92	5.75191	100	361	160	2867	175	635582867	223578546	3.32512	5.22957	0.000883807	1.69906e-07	3.5	2	3.5	1	TRUE	TRUE	Cow
64.5	7.77135	36.9	3.27062	100	75	54	2332	58	858742332	48262105	1.35112	5.22836	0.176658	1.71018e-07	3.5	1	4	1.5	TRUE	TRUE	Cow
6.29	2.90696	5.25	2.05665	100	24	16	1712	17	204341712	7090786	6.09228	5.22695	1.11314e-09	1.72326e-07	5	4	4.5	3	TRUE	TRUE	Cow
74.17	9.2606	39.56	3.14729	100	110	56	4058	58	657884058	36075263	3.86908	5.22354	0.000109247	1.75538e-07	3	2.5	4	2	TRUE	TRUE	Cow
347.93	19.0673	138.2	5.51765	100	379	167	3189	175	896543189	223578546	1.62949	5.21961	0.103208	1.79296e-07	3	1.5	3.5	1	TRUE	TRUE	Cow
16.39	3.84523	11.59	2.37876	100	50	24	1396	29	253941396	25910898	8.74071	5.21701	2.3165e-18	1.81834e-07	3.5	2	4	2	TRUE	TRUE	WaterBuffalo
7.2	2.6893	5.87	1.94186	100	24	16	2229	17	238362229	5875279	6.24698	5.21666	4.18455e-10	1.82182e-07	4.5	4	4.5	3.5	TRUE	TRUE	Cow
47.95	6.6323	31.27	4.17025	100	72	53	2867	58	635582867	30067424	3.62619	5.21072	0.000287629	1.88114e-07	3.5	2	4	2.5	TRUE	TRUE	Cow
13.63	3.4631	10.04	2.29589	100	35	22	827	28	234640827	32817423	6.17078	5.20931	6.7954e-10	1.89546e-07	4.5	1	4	1.5	TRUE	TRUE	WaterBuffalo
433.65	14.6497	390.16	14.0056	100	609	463	770	2147	133020770	1081853243	11.9695	5.20079	5.13182e-33	1.98445e-07	5	2.5	2	1.5	TRUE	TRUE	WaterBuffalo
66.78	8.66967	38.54	3.5517	100	75	57	4669	59	926204669	24250413	0.948133	5.19752	0.343062	2.01968e-07	2.5	2	4	3	TRUE	TRUE	Cow
11.98	3.39036	9.42	2.62151	100	41	23	1123	30	210901123	21314252	8.55956	5.18022	1.13298e-17	2.21628e-07	4	2	4	2.5	TRUE	TRUE	WaterBuffalo
16.74	3.7568	11.9	2.33766	100	40	24	1301	29	293401301	25910898	6.19144	5.17612	5.96163e-10	2.26548e-07	3.5	1.5	4	2	TRUE	TRUE	WaterBuffalo
9.44	2.91399	7.31	1.87323	100	18	17	2332	17	858742332	4329983	2.93756	5.17288	0.00330809	2.30508e-07	3.5	1	4.5	4	TRUE	TRUE	Cow
15.4	4.16091	11.52	2.60722	100	42	25	1737	30	300261737	16730733	6.39284	5.17027	1.62833e-10	2.33761e-07	3	2	4	3	TRUE	TRUE	WaterBuffalo
37.7	5.85257	25.61	3.5644	100	81	44	1650	58	234821650	48262105	7.39846	5.15935	1.37768e-13	2.47804e-07	5	3.5	4	1.5	TRUE	TRUE	Cow
19.92	4.60715	13.56	2.41343	100	38	26	2097	30	420082097	16730733	3.92433	5.15449	8.69706e-05	2.54324e-07	2.5	1.5	4	3	TRUE	TRUE	WaterBuffalo
1.39	1.08148	1.22	0.927471	100	11	6	756	7	146940756	3341982	8.88598	5.1538	6.33583e-19	2.55258e-07	5	2	4.5	4	TRUE	TRUE	WaterBuffalo
8.35	2.68319	6.42	1.85962	100	32	16	1650	17	234821650	10730372	8.81414	5.15159	1.20603e-18	2.58282e-07	5	3.5	4.5	2	TRUE	TRUE	Cow
1265.09	24.6499	596.21	11.4321	100	1532	655	2101	933	282582101	1383152333	10.828	5.14254	2.53548e-27	2.7105e-07	4.5	3.5	2.5	1	TRUE	TRUE	Cow
19.58	4.63448	13.43	2.44642	100	47	26	2259	30	358262259	16730733	5.91652	5.13813	3.28816e-09	2.77487e-07	2.5	2	4	3	TRUE	TRUE	WaterBuffalo
77.4	8.0879	40.46	3.02988	100	88	56	2783	58	1048682783	48262105	1.3106	5.12891	0.189993	2.91428e-07	3	1	4	1.5	TRUE	TRUE	Cow
7.64	2.95939	5.98	1.95391	100	20	16	1867	17	418161867	7090786	4.17654	5.12817	2.95979e-05	2.92572e-07	4.5	2	4.5	3	TRUE	TRUE	Cow
62.43	7.76453	38.91	3.9186	100	63	59	3742	61	1515043742	17825970	0.0734107	5.12683	0.941479	2.94667e-07	2	1	4	3.5	TRUE	TRUE	Cow
19.41	4.36259	13.27	2.48574	100	57	26	1818	30	260721818	21314252	8.61643	5.12122	6.90715e-18	3.03569e-07	3	2.5	4	2.5	TRUE	TRUE	WaterBuffalo
16.04	3.72521	11.44	2.25774	100	37	23	1041	28	244541041	32817423	5.62653	5.12017	1.83869e-08	3.05256e-07	4	1.5	4	1.5	TRUE	TRUE	WaterBuffalo
8.81	2.62734	6.78	1.80112	100	30	16	2101	17	282582101	8784830	8.06518	5.11903	7.3126e-16	3.07109e-07	4.5	3.5	4.5	2.5	TRUE	TRUE	Cow
23.92	4.73047	15.6	2.22928	100	34	27	2545	30	588182545	16730733	2.13087	5.11375	0.0331003	3.15817e-07	2	1	4	3	TRUE	TRUE	WaterBuffalo
18.99	4.13288	13.54	2.43883	100	40	26	1622	30	347161622	21314252	5.08362	5.10901	3.70307e-07	3.23846e-07	3	1.5	4	2.5	TRUE	TRUE	WaterBuffalo
486.04	10.9654	405.18	10.1458	100	594	457	686	1542	171740686	1455641653	9.84548	5.10754	7.16955e-23	3.26381e-07	5	1.5	2	1	TRUE	TRUE	WaterBuffalo
12.08	3.30497	9.82	2.58348	100	31	23	1041	30	244541041	21314252	5.72471	5.10166	1.0361e-08	3.36695e-07	4	1.5	4	2.5	TRUE	TRUE	WaterBuffalo
10.1	3.03015	7.51	1.86133	100	24	17	2438	17	451962438	7090786	4.58723	5.09851	4.49167e-06	3.42342e-07	4	2.5	4.5	3	TRUE	TRUE	Cow
7.33	2.66687	6.01	1.96173	100	23	16	1559	17	300101559	8784830	5.87579	5.09244	4.20829e-09	3.53476e-07	5	2.5	4.5	2.5	TRUE	TRUE	Cow
7.27	2.81359	5.67	2.03035	100	29	16	1650	17	234821650	8784830	7.72324	5.08779	1.13408e-14	3.62257e-07	5	3.5	4.5	2.5	TRUE	TRUE	Cow
9.38	2.63151	7.13	1.74457	100	18	16	1609	17	574441609	8784830	3.27568	5.08434	0.00105406	3.6891e-07	4.5	1	4.5	2.5	TRUE	TRUE	Cow
129.51	12.5549	70.83	4.7547	100	223	95	2259	114	358262259	123882066	7.44648	5.08339	9.58638e-14	3.70755e-07	2.5	2	3.5	1	TRUE	TRUE	WaterBuffalo
8.05	2.91418	6.22	1.9258	100	23	16	2011	17	326262011	7090786	5.13009	5.07842	2.89597e-07	3.80583e-07	4.5	3	4.5	3	TRUE	TRUE	Cow
1.41	1.17288	1.23	0.941254	100	13	6	971	7	140940971	3341982	9.88163	5.06771	5.00146e-23	4.02638e-07	4.5	3	4.5	4	TRUE	TRUE	WaterBuffalo
54.6	7.86759	33.55	3.8386	100	78	53	2867	58	635582867	36075263	2.97423	5.06695	0.00293728	4.04237e-07	3.5	2	4	2	TRUE	TRUE	Cow
5.7	2.41836	4.77	1.82494	100	18	14	2101	17	282582101	4329983	5.08608	5.0577	3.65535e-07	4.24339e-07	4.5	3.5	4.5	4	TRUE	TRUE	Cow
10.17	3.1752	8.12	2.15219	100	44	19	809	29	105300809	25910898	10.6544	5.05532	1.66253e-26	4.29676e-07	5	3.5	4	2	TRUE	TRUE	WaterBuffalo
9.54	2.93505	8.04	2.16921	100	28	19	672	29	196520672	25910898	6.28949	5.05254	3.18508e-10	4.35973e-07	5	1	4	2	TRUE	TRUE	WaterBuffalo
64.37	8.82221	37.21	3.72351	100	72	56	2783	58	1048682783	36075263	0.864863	5.04631	0.387114	4.50423e-07	3	1	4	2	TRUE	TRUE	Cow
35.95	5.41299	25.78	3.81009	100	61	45	1323	58	466881323	48262105	4.62775	5.0445	3.69654e-06	4.54701e-07	5	1	4	1.5	TRUE	TRUE	Cow
1.28	1.12887	1.14	0.964208	100	15	6	826	7	93740826	3341982	12.1538	5.04041	5.47828e-34	4.64544e-07	5	4	4.5	4	TRUE	TRUE	WaterBuffalo
65.5	8.41415	39.63	3.84459	100	65	59	4837	61	1298204837	17825970	-0.0594237	5.03824	0.952615	4.69827e-07	2	1.5	4	3.5	TRUE	TRUE	Cow
7.55	2.81186	5.82	2.022	100	29	16	1712	17	204341712	8784830	7.6284	5.03462	2.37688e-14	4.78801e-07	5	4	4.5	2.5	TRUE	TRUE	Cow
44.03	7.42839	30.11	4.35054	100	64	52	1934	58	704961934	36075263	2.68834	5.03156	0.0071809	4.86498e-07	4	1	4	2	TRUE	TRUE	Cow
36.81	6.6404	24.99	3.78326	100	74	44	1599	58	267201599	48262105	5.60057	5.02477	2.13648e-08	5.04032e-07	5	3	4	1.5	TRUE	TRUE	Cow
2018.68	29.0255	720.26	10.7503	100	2303	774	3354	933	464503354	1383152333	9.79551	4.99895	1.17704e-22	5.76436e-07	3.5	3	2.5	1	TRUE	TRUE	Cow
197.07	13.5492	106.92	6.42074	100	272	139	1867	175	418161867	223578546	5.53021	4.99631	3.19839e-08	5.84372e-07	4.5	2	3.5	1	TRUE	TRUE	Cow
8.46	2.96246	6.42	1.91844	100	24	16	1515	17	337281515	10730372	5.24564	4.99365	1.55738e-07	5.92499e-07	5	2	4.5	2	TRUE	TRUE	Cow
14.47	3.55464	10.83	2.23857	100	51	22	1199	29	165321199	25910898	10.2767	4.98978	8.97357e-25	6.04467e-07	4	3	4	2	TRUE	TRUE	WaterBuffalo
381.27	18.7578	141.96	5.02302	100	432	167	3628	175	774363628	223578546	2.70447	4.98505	0.00684129	6.19454e-07	3	2	3.5	1	TRUE	TRUE	Cow
37.02	6.36909	25.63	3.68906	100	69	44	1515	58	337281515	48262105	5.02113	4.97958	5.13687e-07	6.37214e-07	5	2	4	1.5	TRUE	TRUE	Cow
266.8	14.0072	121.71	5.48882	100	377	149	2743	175	329382743	223578546	7.86738	4.97192	3.6216e-15	6.62922e-07	4	3.5	3.5	1	TRUE	TRUE	Cow
8.46	2.90392	6.57	1.89766	100	22	16	1939	17	367881939	7090786	4.66267	4.96928	3.12134e-06	6.72021e-07	4.5	2.5	4.5	3	TRUE	TRUE	Cow
10.66	3.23872	7.77	1.85785	100	20	17	2588	17	731842588	5875279	2.88386	4.9681	0.00392837	6.76116e-07	3.5	1.5	4.5	3.5	TRUE	TRUE	Cow
7.79	2.67535	6.34	1.94479	100	26	16	2101	17	282582101	7090786	6.8066	4.96711	9.99344e-12	6.79587e-07	4.5	3.5	4.5	3	TRUE	TRUE	Cow
8.7	2.82664	6.59	1.89681	100	22	16	1400	17	391661400	10730372	4.70523	4.96097	2.53578e-06	7.0143e-07	5	1.5	4.5	2	TRUE	TRUE	Cow
18.81	4.65083	13.01	2.62657	100	51	26	1737	30	300261737	21314252	6.92135	4.94561	4.47366e-12	7.59071e-07	3	2	4	2.5	TRUE	TRUE	WaterBuffalo
4168.77	21.2246	811.46	8.62627	100	4209	854	4669	911	926204669	2092659034	1.89545	4.93145	0.0580334	8.16223e-07	2.5	2	2	1	TRUE	TRUE	Cow
408.27	18.2795	143.81	4.5052	100	490	166	4058	175	657884058	223578546	4.47114	4.92541	7.78038e-06	8.41817e-07	3	2.5	3.5	1	TRUE	TRUE	Cow
595.59	11.4839	480.04	12.6099	100	717	542	827	1542	234640827	1455641653	10.5722	4.91362	4.01137e-26	8.94116e-07	4.5	1	2	1	TRUE	TRUE	WaterBuffalo
216.21	14.6103	109.5	5.60032	100	341	137	2229	175	238362229	223578546	8.54124	4.91043	1.32787e-17	9.08771e-07	4.5	4	3.5	1	TRUE	TRUE	Cow
151.14	11.8824	91.59	6.81812	100	216	125	1400	175	391661400	223578546	5.45848	4.90018	4.80239e-08	9.57502e-07	5	1.5	3.5	1	TRUE	TRUE	Cow
9.43	3.1213	7.73	2.3	100	37	19	756	29	146940756	25910898	8.83285	4.9	1.02039e-18	9.58367e-07	5	2	4	2	TRUE	TRUE	WaterBuffalo
57.95	6.99693	33.71	3.53423	100	91	51	2438	58	451962438	48262105	4.7235	4.89215	2.31822e-06	9.97406e-07	4	2.5	4	1.5	TRUE	TRUE	Cow
66.88	8.7977	37.99	3.68314	100	82	56	3189	58	896543189	36075263	1.71863	4.88984	0.0856817	1.00916e-06	3	1.5	4	2	TRUE	TRUE	Cow
9.74	3.10301	7.02	1.83666	100	33	16	1712	17	204341712	12336631	7.49594	4.8893	6.58242e-14	1.01195e-06	5	4	4.5	1.5	TRUE	TRUE	Cow
8.04	2.75945	6.23	1.99927	100	25	16	2229	17	238362229	7090786	6.14616	4.88679	7.93813e-10	1.02493e-06	4.5	4	4.5	3	TRUE	TRUE	Cow
13.93	3.74235	10.53	2.35039	100	34	22	1041	29	244541041	25910898	5.36295	4.88004	8.18753e-08	1.06066e-06	4	1.5	4	2	TRUE	TRUE	WaterBuffalo
1.39	1.15378	1.24	0.975663	100	11	6	770	7	133020770	3341982	8.32913	4.87873	8.14371e-17	1.0677e-06	5	2.5	4.5	4	TRUE	TRUE	WaterBuffalo
21.47	4.27692	13.9	2.07194	100	62	24	1199	28	165321199	39242064	9.47645	4.87466	2.63076e-21	1.08995e-06	4	3	4	1	TRUE	TRUE	WaterBuffalo
55.12	7.46477	34.29	3.83839	100	70	53	2588	58	731842588	36075263	1.99336	4.87444	0.0462217	1.09117e-06	3.5	1.5	4	2	TRUE	TRUE	Cow
9.34	3.07226	7.33	1.98507	100	18	17	1934	17	704961934	5875279	2.81877	4.87136	0.00482079	1.10831e-06	4	1	4.5	3.5	TRUE	TRUE	Cow
37.73	5.9013	25.87	3.72178	100	82	44	1712	58	204341712	48262105	7.50174	4.87133	6.29783e-14	1.10849e-06	5	4	4	1.5	TRUE	TRUE	Cow
10.08	3.09016	8.14	2.22937	100	42	19	789	29	118520789	25910898	10.3296	4.87133	5.1797e-25	1.10852e-06	5	3	4	2	TRUE	TRUE	WaterBuffalo
8.08	2.7402	6.25	2.00189	100	18	16	1718	17	484081718	7090786	3.62018	4.87039	0.000294403	1.11378e-06	4.5	1.5	4.5	3	TRUE	TRUE	Cow
15.03	4.2461	11.4	2.79249	100	32	25	1549	30	398501549	16730733	3.99661	4.87021	6.42573e-05	1.11479e-06	3	1	4	3	TRUE	TRUE	WaterBuffalo
12.93	3.75582	9.99	2.46796	100	50	22	971	29	140940971	25910898	9.87002	4.86637	5.61518e-23	1.13664e-06	4.5	3	4	2	TRUE	TRUE	WaterBuffalo
7.68	2.95036	6.04	2.05441	100	16	16	1609	17	574441609	5875279	2.81999	4.8481	0.0048025	1.24647e-06	4.5	1	4.5	3.5	TRUE	TRUE	Cow
57.3	8.35633	34.27	3.86869	100	88	53	3093	58	550123093	36075263	3.67386	4.84143	0.000238913	1.28907e-06	3.5	2.5	4	2	TRUE	TRUE	Cow
9.48	3.08624	7.72	2.33584	100	39	19	770	29	133020770	25910898	9.56505	4.82909	1.12146e-21	1.37157e-06	5	2.5	4	2	TRUE	TRUE	WaterBuffalo
15.47	4.55817	11.33	2.83219	100	52	25	1441	30	225121441	21314252	8.01419	4.82665	1.10865e-15	1.38849e-06	3.5	2.5	4	2.5	TRUE	TRUE	WaterBuffalo
12.56	3.9831	9.69	2.9668	100	33	24	1301	30	293401301	16730733	5.13169	4.82337	2.87157e-07	1.4115e-06	3.5	1.5	4	3	TRUE	TRUE	WaterBuffalo
431.28	15.8854	394.41	15.6954	100	602	470	756	2147	146940756	1081853243	10.747	4.81606	6.12245e-27	1.46418e-06	5	2	2	1.5	TRUE	TRUE	WaterBuffalo
9.4	2.80332	7.15	1.83883	100	27	16	2011	17	326262011	8784830	6.27828	4.81283	3.42346e-10	1.48807e-06	4.5	3	4.5	2.5	TRUE	TRUE	Cow
14.49	3.8019	10.9	2.30721	100	53	22	1246	29	142381246	25910898	10.1291	4.811	4.10218e-24	1.50178e-06	4	3.5	4	2	TRUE	TRUE	WaterBuffalo
8.88	2.97559	6.98	2.08399	100	23	17	2553	17	392022553	5875279	4.74528	4.80808	2.08222e-06	1.5239e-06	4	3	4.5	3.5	TRUE	TRUE	Cow
1.4	1.13707	1.25	0.988571	100	13	6	789	7	118520789	3341982	10.2017	4.80492	1.94924e-24	1.54817e-06	5	3	4.5	4	TRUE	TRUE	WaterBuffalo
21.79	4.97731	14.17	2.25655	100	54	25	1737	29	300261737	25910898	6.47136	4.79936	9.7122e-11	1.59173e-06	3	2	4	2	TRUE	TRUE	WaterBuffalo
8.11	2.7373	6.28	2.02549	100	19	16	1323	17	466881323	8784830	3.97837	4.79883	6.93898e-05	1.59596e-06	5	1	4.5	2.5	TRUE	TRUE	Cow
20.51	4.46421	13.1	2.27192	100	45	24	1301	28	293401301	32817423	5.48585	4.79771	4.11486e-08	1.60493e-06	3.5	1.5	4	1.5	TRUE	TRUE	WaterBuffalo
9.2	3.2937	7.12	2.06109	100	19	17	2867	17	635582867	4329983	2.97537	4.79359	0.00292632	1.63826e-06	3.5	2	4.5	4	TRUE	TRUE	Cow
57.1	7.31333	34.07	3.53412	100	88	51	2309	58	516902309	48262105	4.22516	4.79044	2.38772e-05	1.66413e-06	4	2	4	1.5	TRUE	TRUE	Cow
1.42	1.08414	1.33	0.97499	100	8	6	686	7	171740686	3341982	6.06934	4.78979	1.28435e-09	1.66955e-06	5	1.5	4.5	4	TRUE	TRUE	WaterBuffalo
9.9	3.17344	7.36	2.01269	100	19	17	2588	17	731842588	4329983	2.86755	4.78962	0.0041366	1.671e-06	3.5	1.5	4.5	4	TRUE	TRUE	Cow
10.75	3.29179	8.48	2.19954	100	30	19	672	28	196520672	32817423	5.84789	4.78282	4.97853e-09	1.72856e-06	5	1	4	1.5	TRUE	TRUE	WaterBuffalo
18.91	4.09754	13.18	2.68321	100	33	26	1976	30	485501976	16730733	3.43865	4.77787	0.000584618	1.77165e-06	2.5	1	4	3	TRUE	TRUE	WaterBuffalo
7.81	2.92221	6.25	2.04186	100	17	16	1718	17	484081718	5875279	3.14488	4.77506	0.00166153	1.79655e-06	4.5	1.5	4.5	3.5	TRUE	TRUE	Cow
75.6	8.60585	40.6	3.22866	100	72	56	3269	58	1269243269	36075263	-0.41832	4.76978	0.675713	1.84426e-06	2.5	1	4	2	TRUE	TRUE	Cow
17.26	4.16241	12.09	2.28785	100	62	23	994	28	123480994	39242064	10.7486	4.76868	6.01804e-27	1.8544e-06	4.5	3.5	4	1	TRUE	TRUE	WaterBuffalo
9.3	2.8692	7.1	2.07681	100	26	17	2743	17	329382743	5875279	5.82043	4.76693	5.86955e-09	1.87053e-06	4	3.5	4.5	3.5	TRUE	TRUE	Cow
9.34	3.12119	6.76	1.93907	100	28	16	1599	17	267201599	12336631	5.97849	4.76517	2.25213e-09	1.88698e-06	5	3	4.5	1.5	TRUE	TRUE	Cow
71.92	8.71743	39.29	3.50842	100	94	56	3628	58	774363628	36075263	2.53286	4.76283	0.0113137	1.90895e-06	3	2	4	2	TRUE	TRUE	Cow
952.07	19.3528	526.24	11.0929	100	1120	579	1515	933	337281515	1383152333	8.6773	4.75619	4.05265e-18	1.97285e-06	5	2	2.5	1	TRUE	TRUE	Cow
9.52	2.80144	7.04	1.88519	100	33	16	1650	17	234821650	12336631	8.3814	4.75284	5.23036e-17	2.00581e-06	5	3.5	4.5	1.5	TRUE	TRUE	Cow
7.37	2.70673	5.83	1.93352	100	18	15	2743	17	329382743	4329983	3.92725	4.74265	8.59211e-05	2.10935e-06	4	3.5	4.5	4	TRUE	TRUE	Cow
11.75	4.05113	9.43	2.86482	100	30	23	1005	30	279781005	21314252	4.50492	4.73678	6.63976e-06	2.17142e-06	4	1	4	2.5	TRUE	TRUE	WaterBuffalo
89.74	8.62065	42.9	2.76887	100	118	56	3628	58	774363628	48262105	3.27818	4.73116	0.0010448	2.23236e-06	3	2	4	1.5	TRUE	TRUE	Cow
73.25	8.48692	38.73	3.01798	100	104	53	3093	58	550123093	48262105	3.62322	4.72833	0.000290954	2.2637e-06	3.5	2.5	4	1.5	TRUE	TRUE	Cow
909.5	16.538	636.15	15.6614	100	1074	710	1301	1542	293401301	1455641653	9.9468	4.71541	2.60432e-23	2.41228e-06	3.5	1.5	2	1	TRUE	TRUE	WaterBuffalo
203.93	11.7725	108.03	6.37142	100	299	138	2011	175	326262011	223578546	8.07562	4.70381	6.71337e-16	2.55345e-06	4.5	3	3.5	1	TRUE	TRUE	Cow
15.04	3.62349	10.51	2.44328	100	55	22	971	28	140940971	32817423	11.028	4.7027	2.79915e-28	2.5674e-06	4.5	3	4	1.5	TRUE	TRUE	WaterBuffalo
8.98	3.11069	6.97	2.13416	100	21	17	2309	17	516902309	5875279	3.8641	4.69974	0.000111499	2.60496e-06	4	2	4.5	3.5	TRUE	TRUE	Cow
1125.86	18.9625	728.95	15.7797	100	1304	803	1622	1542	347161622	1455641653	9.39433	4.69275	5.75809e-21	2.69554e-06	3	1.5	2	1	TRUE	TRUE	WaterBuffalo
12.36	3.20202	9.24	2.07982	100	42	19	756	28	146940756	32817423	9.25666	4.69271	2.10931e-20	2.69608e-06	5	2	4	1.5	TRUE	TRUE	WaterBuffalo
7.4	2.81051	5.89	2.15507	100	19	16	1867	17	418161867	5875279	4.12736	4.69125	3.66954e-05	2.71535e-06	4.5	2	4.5	3.5	TRUE	TRUE	Cow
163.6	11.7774	95.08	5.96739	100	259	123	1650	175	234821650	223578546	8.10026	4.67877	5.48409e-16	2.88607e-06	5	3.5	3.5	1	TRUE	TRUE	Cow
2894.38	15.8272	760.73	9.90241	100	2927	807	3189	911	896543189	2092659034	2.06101	4.6726	0.0393023	2.97409e-06	3	1.5	2	1	TRUE	TRUE	Cow
10.5	3.17025	7.62	2.00897	100	23	17	3093	17	550123093	5875279	3.9429	4.66906	8.05013e-05	3.02581e-06	3.5	2.5	4.5	3.5	TRUE	TRUE	Cow
15.6	4.46309	11.37	2.92207	100	59	25	1522	30	193201522	21314252	9.7242	4.6645	2.37768e-22	3.09363e-06	3.5	3	4	2.5	TRUE	TRUE	WaterBuffalo
25.48	4.57371	15.11	2.12201	100	51	25	1622	28	347161622	32817423	5.57972	4.66067	2.40906e-08	3.15176e-06	3	1.5	4	1.5	TRUE	TRUE	WaterBuffalo
1.61	1.28625	1.38	0.992701	100	8	6	849	7	205380849	3341982	4.96792	4.65397	6.76742e-07	3.25603e-06	4.5	1.5	4.5	4	TRUE	TRUE	WaterBuffalo
9.1	3.09284	6.85	1.96626	100	22	16	1867	17	418161867	8784830	4.17092	4.65351	3.03367e-05	3.26324e-06	4.5	2	4.5	2.5	TRUE	TRUE	Cow
17.09	3.84575	11.79	2.40914	100	56	23	942	28	159140942	39242064	10.1177	4.65312	4.61309e-24	3.26951e-06	4.5	2.5	4	1	TRUE	TRUE	WaterBuffalo
209.95	13.5873	108.82	6.06593	100	320	137	2101	175	282582101	223578546	8.0995	4.64562	5.5186e-16	3.39063e-06	4.5	3.5	3.5	1	TRUE	TRUE	Cow
19.22	4.20577	13.44	2.70921	100	37	26	1549	30	398501549	21314252	4.22753	4.63604	2.36273e-05	3.5514e-06	3	1	4	2.5	TRUE	TRUE	WaterBuffalo
28.58	4.68434	17.22	2.32935	100	39	28	2545	30	588182545	21314252	2.22443	4.62791	0.0261193	3.69382e-06	2	1	4	2.5	TRUE	TRUE	WaterBuffalo
7.57	2.98905	5.95	2.17597	100	25	16	1599	17	267201599	8784830	5.83128	4.61863	5.50051e-09	3.86285e-06	5	3	4.5	2.5	TRUE	TRUE	Cow
8.93	3.00254	6.81	1.9934	100	19	16	3354	17	464503354	4329983	3.35383	4.61022	0.000797025	4.02247e-06	3.5	3	4.5	4	TRUE	TRUE	Cow
10.35	3.25476	7.67	2.03035	100	24	17	2553	17	392022553	7090786	4.19386	4.59527	2.74243e-05	4.32198e-06	4	3	4.5	3	TRUE	TRUE	Cow
77.22	9.48426	41.41	3.39666	100	72	57	4837	59	1298204837	24250413	-0.550386	4.58981	0.582055	4.43654e-06	2	1.5	4	3	TRUE	TRUE	Cow
11.13	3.55236	8.01	1.96173	100	25	17	3354	17	464503354	5875279	3.90444	4.58269	9.44431e-05	4.59032e-06	3.5	3	4.5	3.5	TRUE	TRUE	Cow
66.37	7.75203	35.54	3.15723	100	108	50	1939	57	367881939	75708374	5.3702	4.57997	7.8648e-08	4.65045e-06	4.5	2.5	4	1	TRUE	TRUE	Cow
10.45	3.19208	7.67	2.04028	100	22	17	2309	17	516902309	7090786	3.61833	4.57291	0.000296514	4.80997e-06	4	2	4.5	3	TRUE	TRUE	Cow
9.21	2.9	7.1	1.94625	100	21	16	1718	17	484081718	8784830	4.06552	4.5729	4.79261e-05	4.81013e-06	4.5	1.5	4.5	2.5	TRUE	TRUE	Cow
11.96	3.29959	8.21	1.9243	100	24	17	2309	17	516902309	8784830	3.64894	4.5679	0.000263323	4.92645e-06	4	2	4.5	2.5	TRUE	TRUE	Cow
159.69	11.9576	78.38	4.73495	100	215	100	2734	114	504522734	123882066	4.62552	4.56604	3.73664e-06	4.97021e-06	2	1.5	3.5	1	TRUE	TRUE	WaterBuffalo
50.29	6.36165	30.56	3.1633	100	78	45	1323	57	466881323	75708374	4.35579	4.56485	1.32589e-05	4.99843e-06	5	1	4	1	TRUE	TRUE	Cow
20.34	4.45453	13.42	2.31892	100	57	24	1153	28	189301153	39242064	8.22983	4.56248	1.87485e-16	5.0554e-06	4	2.5	4	1	TRUE	TRUE	WaterBuffalo
334.53	16.3253	133.95	5.49265	100	417	159	3354	175	464503354	223578546	5.05168	4.56064	4.37942e-07	5.09977e-06	3.5	3	3.5	1	TRUE	TRUE	Cow
1.9	1.28315	1.61	0.962898	100	16	6	826	7	93740826	4959754	10.9886	4.55916	4.33534e-28	5.13597e-06	5	4	4.5	3.5	TRUE	TRUE	WaterBuffalo
14.41	3.7121	10.73	2.47352	100	43	22	1123	29	210901123	25910898	7.70184	4.55627	1.34124e-14	5.20708e-06	4	2	4	2	TRUE	TRUE	WaterBuffalo
1.41	1.23169	1.24	1.04563	100	9	6	672	7	196520672	3341982	6.16224	4.5523	7.17214e-10	5.30632e-06	5	1	4.5	4	TRUE	TRUE	WaterBuffalo
22.02	4.70542	14.73	2.69626	100	38	27	1976	30	485501976	21314252	3.39608	4.55075	0.000683581	5.34539e-06	2.5	1	4	2.5	TRUE	TRUE	WaterBuffalo
17.02	4.29935	12.18	2.59907	100	37	24	1249	29	334701249	25910898	4.64721	4.54779	3.36455e-06	5.42135e-06	3.5	1	4	2	TRUE	TRUE	WaterBuffalo
10.33	3.47881	7.62	2.06354	100	27	17	2743	17	329382743	7090786	4.79187	4.54559	1.65236e-06	5.47803e-06	4	3.5	4.5	3	TRUE	TRUE	Cow
62.85	8.69387	34.72	3.36374	100	98	50	1718	57	484081718	75708374	4.04308	4.54256	5.27537e-05	5.55745e-06	4.5	1.5	4	1	TRUE	TRUE	Cow
11.94	3.1617	9.03	2.19483	100	47	19	789	28	118520789	32817423	11.089	4.5425	1.41925e-28	5.55921e-06	5	3	4	1.5	TRUE	TRUE	WaterBuffalo
11.85	3.57707	8.08	1.96782	100	26	17	2438	17	451962438	8784830	3.95575	4.53293	7.62957e-05	5.8171e-06	4	2.5	4.5	2.5	TRUE	TRUE	Cow
9.39	3.25637	7.18	2.16669	100	19	17	2118	17	597522118	5875279	2.95114	4.53226	0.00316604	5.83563e-06	4	1.5	4.5	3.5	TRUE	TRUE	Cow
483.43	19.5759	152.5	4.30292	100	524	172	4669	175	926204669	223578546	2.07244	4.5318	0.0382242	5.84825e-06	2.5	2	3.5	1	TRUE	TRUE	Cow
9.03	2.99985	6.76	2.0406	100	32	16	1712	17	204341712	10730372	7.65705	4.52808	1.90248e-14	5.95208e-06	5	4	4.5	2	TRUE	TRUE	Cow
13.76	3.88501	9.94	2.66598	100	57	22	994	28	123480994	32817423	11.1299	4.52366	8.96886e-29	6.07803e-06	4.5	3.5	4	1.5	TRUE	TRUE	WaterBuffalo
10.76	2.94433	7.89	2.01457	100	18	17	1934	17	704961934	7090786	2.45896	4.52206	0.0139339	6.12404e-06	4	1	4.5	3	TRUE	TRUE	Cow
9.47	3.28896	6.98	1.99484	100	21	16	1323	17	466881323	12336631	3.50567	4.52166	0.000455468	6.13561e-06	5	1	4.5	1.5	TRUE	TRUE	Cow
10.64	2.98657	7.63	1.85132	100	35	16	2101	17	282582101	10730372	8.15652	4.52111	3.44827e-16	6.15173e-06	4.5	3.5	4.5	2	TRUE	TRUE	Cow
18.5	4.39352	12.37	2.5728	100	37	24	1005	28	279781005	39242064	4.21075	4.52037	2.54529e-05	6.17319e-06	4	1	4	1	TRUE	TRUE	WaterBuffalo
67.27	8.3797	35.08	3.30191	100	105	50	1867	57	418161867	75708374	4.50255	4.51859	6.71428e-06	6.22518e-06	4.5	2	4	1	TRUE	TRUE	Cow
17.17	3.45258	11.86	2.24742	100	49	22	1123	28	210901123	32817423	9.21919	4.51183	2.9934e-20	6.42693e-06	4	2	4	1.5	TRUE	TRUE	WaterBuffalo
8.76	3.03222	6.57	2.09016	100	25	16	1559	17	300101559	10730372	5.35582	4.51161	8.51711e-08	6.43385e-06	5	2.5	4.5	2	TRUE	TRUE	Cow
9.56	2.92091	7.25	1.9404	100	23	16	1400	17	391661400	12336631	4.60131	4.50938	4.19852e-06	6.50174e-06	5	1.5	4.5	1.5	TRUE	TRUE	Cow
9.88	3.21386	7.49	2.11534	100	20	17	2118	17	597522118	7090786	3.14886	4.49574	0.00163907	6.93285e-06	4	1.5	4.5	3	TRUE	TRUE	Cow
55.05	7.97011	33.22	3.95577	100	77	51	2118	58	597522118	48262105	2.75404	4.49471	0.00588649	6.96664e-06	4	1.5	4	1.5	TRUE	TRUE	Cow
167.16	11.8268	96.13	5.99099	100	268	123	1712	175	204341712	223578546	8.5264	4.48506	1.50973e-17	7.28918e-06	5	4	3.5	1	TRUE	TRUE	Cow
69.66	8.85372	37.79	3.61617	100	95	54	2867	58	635582867	48262105	2.86208	4.48265	0.00420877	7.3723e-06	3.5	2	4	1.5	TRUE	TRUE	Cow
72.12	8.82751	39.89	3.60105	100	76	56	3919	58	1088743919	30067424	0.439535	4.47369	0.660274	7.68802e-06	2.5	1.5	4	2.5	TRUE	TRUE	Cow
15.82	3.96036	11.25	2.62996	100	39	23	849	28	205380849	39242064	5.853	4.46776	4.82771e-09	7.90444e-06	4.5	1.5	4	1	TRUE	TRUE	WaterBuffalo
2552.49	25.0408	1203.29	14.7274	100	2773	1269	3354	1878	464503354	1685844908	8.80604	4.46177	1.29647e-18	8.12867e-06	3.5	3	2	1.5	TRUE	TRUE	Cow
66.94	7.47362	37.6	3.6763	100	83	54	2588	58	731842588	48262105	2.14889	4.46101	0.0316429	8.15735e-06	3.5	1.5	4	1.5	TRUE	TRUE	Cow
70.51	9.92242	40.28	3.74996	100	66	57	3742	59	1515043742	24250413	-0.454526	4.45871	0.64945	8.24541e-06	2	1	4	3	TRUE	TRUE	Cow
720.28	14.6039	553.06	14.157	100	849	616	1005	1542	279781005	1455641653	8.81407	4.44586	1.20678e-18	8.75419e-06	4	1	2	1	TRUE	TRUE	WaterBuffalo
59.65	8.39357	34.4	3.75782	100	105	51	2743	58	329382743	48262105	5.40295	4.41745	6.55555e-08	9.987e-06	4	3.5	4	1.5	TRUE	TRUE	Cow
61.32	7.83656	34.44	3.52285	100	90	50	1609	57	574441609	75708374	3.65977	4.41687	0.000252444	1.00139e-05	4.5	1	4	1	TRUE	TRUE	Cow
11.36	3.53202	8.05	2.02696	100	28	17	2553	17	392022553	8784830	4.71119	4.41547	2.46277e-06	1.00791e-05	4	3	4.5	2.5	TRUE	TRUE	Cow
11.94	3.26233	9.19	2.22336	100	51	19	826	28	93740826	32817423	11.973	4.41224	4.92044e-33	1.02307e-05	5	4	4	1.5	TRUE	TRUE	WaterBuffalo
30.54	5.27701	17.52	2.37614	100	45	28	2734	30	504522734	21314252	2.74019	4.41051	0.00614043	1.03129e-05	2	1.5	4	2.5	TRUE	TRUE	WaterBuffalo
16.86	3.99752	11.95	2.51209	100	52	23	924	28	176500924	39242064	8.79044	4.39872	1.48975e-18	1.08889e-05	4.5	2	4	1	TRUE	TRUE	WaterBuffalo
10.89	3.37518	7.81	1.86241	100	23	16	1718	17	484081718	10730372	3.58796	4.39752	0.000333275	1.09496e-05	4.5	1.5	4.5	2	TRUE	TRUE	Cow
58.82	6.98972	34.16	3.83161	100	95	51	2553	58	392022553	48262105	5.17617	4.39502	2.26482e-07	1.10761e-05	4	3	4	1.5	TRUE	TRUE	Cow
9.22	2.90447	7.12	2.0215	100	21	16	1323	17	466881323	10730372	4.05581	4.39278	4.996e-05	1.11912e-05	5	1	4.5	2	TRUE	TRUE	Cow
11.89	3.29031	8.36	1.967	100	20	17	1934	17	704961934	8784830	2.46481	4.39247	0.0137086	1.12068e-05	4	1	4.5	2.5	TRUE	TRUE	Cow
11.02	3.53333	8.73	2.33919	100	31	19	686	28	171740686	32817423	5.65472	4.39041	1.56103e-08	1.1314e-05	5	1.5	4	1.5	TRUE	TRUE	WaterBuffalo
1.69	1.26087	1.49	1.02981	100	9	6	686	7	171740686	4959754	5.79758	4.37946	6.72805e-09	1.18976e-05	5	1.5	4.5	3.5	TRUE	TRUE	WaterBuffalo
13.85	3.34052	9.1	1.80627	100	28	17	2309	17	516902309	10730372	4.23586	4.37364	2.27674e-05	1.2219e-05	4	2	4.5	2	TRUE	TRUE	Cow
12.18	3.38261	8.37	1.74457	100	29	16	1939	17	367881939	12336631	4.9725	4.37356	6.60956e-07	1.22235e-05	4.5	2.5	4.5	1.5	TRUE	TRUE	Cow
9.69	3.09674	7.25	2.00189	100	24	16	1939	17	367881939	8784830	4.62099	4.37086	3.81916e-06	1.23756e-05	4.5	2.5	4.5	2.5	TRUE	TRUE	Cow
75.84	9.10291	38.93	3.22006	100	115	53	3354	58	464503354	48262105	4.30192	4.36948	1.69325e-05	1.24541e-05	3.5	3	4	1.5	TRUE	TRUE	Cow
12.74	3.43076	8.96	1.84183	100	20	17	2588	17	731842588	7090786	2.11615	4.36523	0.034332	1.26987e-05	3.5	1.5	4.5	3	TRUE	TRUE	Cow
13.79	3.23271	9.16	1.79629	100	29	17	2438	17	451962438	10730372	4.70503	4.36455	2.53825e-06	1.27387e-05	4	2.5	4.5	2	TRUE	TRUE	Cow
631.18	13.2141	484.72	12.2128	100	800	538	924	1542	176500924	1455641653	12.7757	4.36263	2.24123e-37	1.2851e-05	4.5	2	2	1	TRUE	TRUE	WaterBuffalo
17.85	3.86221	12.38	2.2055	100	58	22	1246	28	142381246	32817423	10.3956	4.36182	2.59641e-25	1.28987e-05	4	3.5	4	1.5	TRUE	TRUE	WaterBuffalo
1962.3	20.9533	1057.08	17.1833	100	2178	1132	2553	1878	392022553	1685844908	10.2943	4.36004	7.47415e-25	1.30036e-05	4	3	2	1.5	TRUE	TRUE	Cow
23.56	5.01577	15.28	2.69335	100	56	27	2259	30	358262259	21314252	6.4676	4.35146	9.95735e-11	1.35236e-05	2.5	2	4	2.5	TRUE	TRUE	WaterBuffalo
11.1	3.24893	7.62	1.92684	100	34	16	2229	17	238362229	10730372	7.04847	4.34908	1.80894e-12	1.36709e-05	4.5	4	4.5	2	TRUE	TRUE	Cow
13.08	2.97695	9.83	2.11323	100	46	19	770	28	133020770	39242064	11.0583	4.33932	1.99841e-28	1.42924e-05	5	2.5	4	1	TRUE	TRUE	WaterBuffalo
2.25	1.32859	1.85	0.957427	100	13	6	1246	7	142381246	3341982	8.09128	4.33453	5.90388e-16	1.46069e-05	4	3.5	4.5	4	TRUE	TRUE	WaterBuffalo
1322.76	23.75	603.32	11.7171	100	1628	654	2229	933	238362229	1383152333	12.8522	4.3253	8.35936e-38	1.52324e-05	4.5	4	2.5	1	TRUE	TRUE	Cow
11.46	3.39167	8.06	2.06862	100	22	17	2118	17	597522118	8784830	3.10761	4.32172	0.00188605	1.54818e-05	4	1.5	4.5	2.5	TRUE	TRUE	Cow
11.8	3.27833	8.39	1.99441	100	19	17	3189	17	896543189	4329983	2.19624	4.31706	0.028075	1.58119e-05	3	1.5	4.5	4	TRUE	TRUE	Cow
1.79	1.31268	1.52	1.03942	100	9	6	827	7	234640827	3341982	5.49258	4.31008	3.96113e-08	1.63199e-05	4.5	1	4.5	4	TRUE	TRUE	WaterBuffalo
24.93	4.52659	15.55	2.42618	100	48	26	1549	28	398501549	32817423	5.09655	4.30718	3.45892e-07	1.65351e-05	3	1	4	1.5	TRUE	TRUE	WaterBuffalo
68.26	8.51217	35.09	3.47021	100	113	50	2011	57	326262011	75708374	5.25601	4.29658	1.47217e-07	1.73456e-05	4.5	3	4	1	TRUE	TRUE	Cow
18.59	4.53738	12.65	2.64527	100	61	24	1522	29	193201522	25910898	9.34681	4.29067	9.03288e-21	1.78134e-05	3.5	3	4	2	TRUE	TRUE	WaterBuffalo
19.32	4.31085	13.15	2.53212	100	39	24	1041	28	244541041	39242064	4.56522	4.28495	4.98961e-06	1.82778e-05	4	1.5	4	1	TRUE	TRUE	WaterBuffalo
21.05	4.43898	14.09	2.54691	100	43	25	1622	29	347161622	25910898	4.94483	4.28362	7.62106e-07	1.8388e-05	3	1.5	4	2	TRUE	TRUE	WaterBuffalo
72.08	9.00245	36.55	3.14426	100	128	50	2229	57	238362229	75708374	6.21164	4.27764	5.24328e-10	1.88887e-05	4.5	4	4	1	TRUE	TRUE	Cow
15.04	4.02246	11.1	2.54852	100	46	22	1153	29	189301153	25910898	7.69678	4.27699	1.3954e-14	1.89434e-05	4	2.5	4	2	TRUE	TRUE	WaterBuffalo
16.81	4.35239	11.96	2.58168	100	35	23	1005	28	279781005	32817423	4.17931	4.27629	2.92396e-05	1.90032e-05	4	1	4	1.5	TRUE	TRUE	WaterBuffalo
1.74	1.23599	1.49	1.05883	100	13	6	994	7	123480994	3341982	9.11009	4.25944	8.23139e-20	2.04942e-05	4.5	3.5	4.5	4	TRUE	TRUE	WaterBuffalo
17.64	4.31001	11.89	2.37791	100	52	22	1153	28	189301153	32817423	7.97214	4.25164	1.55944e-15	2.12214e-05	4	2.5	4	1.5	TRUE	TRUE	WaterBuffalo
13.1	3.63901	8.9	1.91485	100	24	17	2118	17	597522118	10730372	2.99532	4.23009	0.0027416	2.33601e-05	4	1.5	4.5	2	TRUE	TRUE	Cow
2.14	1.28723	1.8	0.994937	100	10	6	686	7	171740686	6309074	6.10612	4.22137	1.02083e-09	2.42817e-05	5	1.5	4.5	3	TRUE	TRUE	WaterBuffalo
17.98	4.73965	12.42	2.74572	100	54	24	1441	29	225121441	25910898	7.59972	4.21747	2.96763e-14	2.47059e-05	3.5	2.5	4	2	TRUE	TRUE	WaterBuffalo
11.74	3.31089	8.33	2.05998	100	19	17	3628	17	774363628	4329983	2.19276	4.20877	0.0283246	2.56765e-05	3	2	4.5	4	TRUE	TRUE	Cow
11.52	3.75373	8.16	2.10204	100	22	17	2867	17	635582867	5875279	2.79189	4.20543	0.00524015	2.60584e-05	3.5	2	4.5	3.5	TRUE	TRUE	Cow
160.11	12.1953	94.25	7.07874	100	246	124	1599	175	267201599	223578546	7.04288	4.20272	1.88304e-12	2.63722e-05	5	3	3.5	1	TRUE	TRUE	Cow
81.53	8.4751	42.34	3.25117	100	81	56	3919	58	1088743919	36075263	-0.0625361	4.20157	0.950136	2.65076e-05	2.5	1.5	4	2	TRUE	TRUE	Cow
12.06	3.59804	8.53	2.01737	100	24	17	3093	17	550123093	7090786	3.31848	4.19853	0.000905096	2.68656e-05	3.5	2.5	4.5	3	TRUE	TRUE	Cow
9.48	3.65834	7.05	2.13851	100	30	16	2229	17	238362229	8784830	5.60911	4.18515	2.03376e-08	2.84973e-05	4.5	4	4.5	2.5	TRUE	TRUE	Cow
12.91	3.58193	8.89	1.9431	100	19	17	2332	17	858742332	7090786	1.7002	4.17373	0.0890929	2.9965e-05	3.5	1	4.5	3	TRUE	TRUE	Cow
22.1	4.324	14.03	2.39298	100	64	24	1246	28	142381246	39242064	9.6901	4.16635	3.32192e-22	3.09516e-05	4	3.5	4	1	TRUE	TRUE	WaterBuffalo
12.03	3.48287	8.61	2.01457	100	18	17	2783	17	1048682783	4329983	1.7141	4.16466	0.08651	3.11811e-05	3	1	4.5	4	TRUE	TRUE	Cow
11.54	3.40949	7.9	1.94625	100	28	16	1400	17	391661400	16268631	4.8277	4.16186	1.38121e-06	3.15672e-05	5	1.5	4.5	1	TRUE	TRUE	Cow
11.27	3.23446	8.34	2.08516	100	18	17	2332	17	858742332	5875279	2.08072	4.15316	0.0374596	3.27908e-05	3.5	1	4.5	3.5	TRUE	TRUE	Cow
20.08	5.12408	13.26	2.58832	100	52	24	1123	28	210901123	39242064	6.22941	4.14941	4.6818e-10	3.33331e-05	4	2	4	1	TRUE	TRUE	WaterBuffalo
11.59	2.92013	8.26	1.86742	100	32	16	1599	17	267201599	16268631	6.98941	4.14475	2.76045e-12	3.40189e-05	5	3	4.5	1	TRUE	TRUE	Cow
2.22	1.21921	1.9	0.989847	100	11	6	1123	7	210901123	3341982	7.2014	4.14205	5.95953e-13	3.44212e-05	4	2	4.5	4	TRUE	TRUE	WaterBuffalo
26.67	5.10705	15.52	2.28955	100	66	25	1737	28	300261737	32817423	7.70113	4.14056	1.34873e-14	3.4646e-05	3	2	4	1.5	TRUE	TRUE	WaterBuffalo
93.2	9.14971	43.02	3.13656	100	135	56	4058	58	657884058	48262105	4.56845	4.1383	4.91341e-06	3.49892e-05	3	2.5	4	1.5	TRUE	TRUE	Cow
81.65	9.08587	41.04	3.61512	100	100	56	3189	58	896543189	48262105	2.01962	4.13818	0.0434229	3.50079e-05	3	1.5	4	1.5	TRUE	TRUE	Cow
80.97	8.39968	42.03	3.37984	100	74	56	3742	58	1515043742	30067424	-0.829793	4.13333	0.406656	3.57546e-05	2	1	4	2.5	TRUE	TRUE	Cow
21.74	4.37075	14.01	2.42668	100	59	24	1396	28	253941396	32817423	8.52486	4.11673	1.52998e-17	3.84283e-05	3.5	2	4	1.5	TRUE	TRUE	WaterBuffalo
9.48	3.15742	7.18	2.14325	100	26	16	1559	17	300101559	12336631	5.23212	4.11524	1.67575e-07	3.86779e-05	5	2.5	4.5	1.5	TRUE	TRUE	Cow
79.11	8.36285	41.2	3.60135	100	89	56	4669	58	926204669	30067424	1.18261	4.10957	0.236963	3.9639e-05	2.5	2	4	2.5	TRUE	TRUE	Cow
1512.75	25.2436	846.95	17.0658	100	1765	917	2259	1542	358262259	1455641653	9.99263	4.10471	1.64171e-23	4.04819e-05	2.5	2	2	1	TRUE	TRUE	WaterBuffalo
22.35	5.30556	14.22	2.6269	100	59	25	1818	29	260721818	25910898	6.90784	4.1037	4.92072e-12	4.06602e-05	3	2.5	4	2	TRUE	TRUE	WaterBuffalo
14.2	4.41073	10.4	2.82843	100	50	22	924	28	176500924	32817423	8.11657	4.10122	4.79548e-16	4.10979e-05	4.5	2	4	1.5	TRUE	TRUE	WaterBuffalo
12.14	3.49898	8.49	2.07678	100	31	17	2743	17	329382743	8784830	5.39015	4.09768	7.03991e-08	4.17307e-05	4	3.5	4.5	2.5	TRUE	TRUE	Cow
1.86	1.34104	1.52	1.09618	100	14	6	809	7	105300809	4959754	9.05269	4.08691	1.39493e-19	4.37156e-05	5	3.5	4.5	3.5	TRUE	TRUE	WaterBuffalo
29.29	5.32062	16.49	2.32898	100	53	26	1549	28	398501549	39242064	4.45625	4.08334	8.34065e-06	4.43939e-05	3	1	4	1	TRUE	TRUE	WaterBuffalo
25.45	4.82706	14.86	2.23842	100	77	24	1522	28	193201522	39242064	10.6794	4.08325	1.27119e-26	4.44111e-05	3.5	3	4	1	TRUE	TRUE	WaterBuffalo
15.21	4.19065	10.87	2.73272	100	60	22	1028	28	107461028	32817423	10.6881	4.07286	1.15731e-26	4.64394e-05	4.5	4	4	1.5	TRUE	TRUE	WaterBuffalo
12.13	3.29878	8.46	1.85549	100	30	16	1515	17	337281515	16268631	5.41716	4.06363	6.05526e-08	4.83163e-05	5	2	4.5	1	TRUE	TRUE	Cow
949.05	17.5887	642.72	14.5928	100	1155	702	1396	1542	253941396	1455641653	11.7092	4.06226	1.14291e-31	4.85989e-05	3.5	2	2	1	TRUE	TRUE	WaterBuffalo
1.97	1.38137	1.71	1.05692	100	11	6	942	7	159140942	3341982	6.53699	4.05898	6.27689e-11	4.92874e-05	4.5	2.5	4.5	4	TRUE	TRUE	WaterBuffalo
20.11	4.70739	13.27	2.64711	100	42	24	1249	28	334701249	32817423	4.65014	4.05348	3.31713e-06	5.04607e-05	3.5	1	4	1.5	TRUE	TRUE	WaterBuffalo
12.26	3.12572	8.35	1.88763	100	37	16	1712	17	204341712	16268631	7.91499	4.05271	2.4728e-15	5.06278e-05	5	4	4.5	1	TRUE	TRUE	Cow
24.8	5.23585	15.73	2.78472	100	40	27	2734	30	504522734	16730733	2.90306	4.04709	0.00369534	5.18582e-05	2	1.5	4	3	TRUE	TRUE	WaterBuffalo
11.29	3.59937	8.15	2.18985	100	22	17	4058	17	657884058	4329983	2.97552	4.04137	0.00292491	5.31403e-05	3	2.5	4.5	4	TRUE	TRUE	Cow
13.53	3.34982	9.18	1.93521	100	31	17	2553	17	392022553	10730372	5.2152	4.0409	1.83618e-07	5.32469e-05	4	3	4.5	2	TRUE	TRUE	Cow
1.98	1.34074	1.65	1.07661	100	12	6	770	7	133020770	4959754	7.4735	4.04046	7.80886e-14	5.33471e-05	5	2.5	4.5	3.5	TRUE	TRUE	WaterBuffalo
31.56	5.19969	17.26	2.16314	100	49	26	1976	28	485501976	32817423	3.35405	4.04042	0.000796389	5.33566e-05	2.5	1	4	1.5	TRUE	TRUE	WaterBuffalo
11.79	3.78539	9.09	2.45811	100	44	19	770	28	133020770	32817423	8.50903	4.03155	1.754e-17	5.5411e-05	5	2.5	4	1.5	TRUE	TRUE	WaterBuffalo
17.18	4.54246	12.06	2.71479	100	60	23	971	28	140940971	39242064	9.42661	4.02977	4.23553e-21	5.58307e-05	4.5	3	4	1	TRUE	TRUE	WaterBuffalo
98.97	9.13917	45.14	2.69687	100	101	56	3919	58	1088743919	48262105	0.222121	4.02688	0.82422	5.65209e-05	2.5	1.5	4	1.5	TRUE	TRUE	Cow
20.46	5.19988	13.73	2.80279	100	39	25	1549	29	398501549	25910898	3.56546	4.02099	0.000363212	5.79548e-05	3	1	4	2	TRUE	TRUE	WaterBuffalo
1.92	1.36833	1.64	1.0873	100	12	6	756	7	146940756	4959754	7.36665	4.00993	1.74967e-13	6.07364e-05	5	2	4.5	3.5	TRUE	TRUE	WaterBuffalo
17.73	4.43324	12.07	2.47923	100	65	22	1028	28	107461028	39242064	10.6626	4.00528	1.52238e-26	6.19438e-05	4.5	4	4	1	TRUE	TRUE	WaterBuffalo
2.08	1.53531	1.68	1.08134	100	12	6	756	7	146940756	6309074	6.46124	3.99505	1.03847e-10	6.46809e-05	5	2	4.5	3	TRUE	TRUE	WaterBuffalo
56.77	7.20109	32.1	3.23022	100	104	45	1712	57	204341712	75708374	6.55873	3.99353	5.42673e-11	6.50963e-05	5	4	4	1	TRUE	TRUE	Cow
2.83	1.28751	2.3	0.926599	100	16	6	770	7	133020770	7959644	10.2291	3.9931	1.46934e-24	6.52159e-05	5	2.5	4.5	2.5	TRUE	TRUE	WaterBuffalo
24.63	4.97195	14.93	2.27971	100	49	24	1301	28	293401301	39242064	4.9015	3.97858	9.51097e-07	6.93284e-05	3.5	1.5	4	1	TRUE	TRUE	WaterBuffalo
13.89	3.76559	9.45	1.90361	100	27	17	3354	17	464503354	7090786	3.48152	3.96615	0.000498572	7.30444e-05	3.5	3	4.5	3	TRUE	TRUE	Cow
13.28	3.56492	10.14	2.23842	100	30	19	672	28	196520672	39242064	4.69014	3.95816	2.73016e-06	7.55304e-05	5	1	4	1	TRUE	TRUE	WaterBuffalo
1.84	1.57454	1.52	1.13244	100	16	6	1028	7	107461028	3341982	8.99307	3.95605	2.4041e-19	7.61981e-05	4.5	4	4.5	4	TRUE	TRUE	WaterBuffalo
9.99	3.37098	7.4	2.17423	100	25	16	1515	17	337281515	12336631	4.45271	3.95542	8.47951e-06	7.63988e-05	5	2	4.5	1.5	TRUE	TRUE	Cow
648.81	13.2655	482.61	11.9898	100	855	530	994	1542	123480994	1455641653	15.5433	3.95252	1.76592e-54	7.73311e-05	4.5	3.5	2	1	TRUE	TRUE	WaterBuffalo
11.16	3.25272	8.04	2.01469	100	30	16	2011	17	326262011	10730372	5.79207	3.95097	6.95235e-09	7.7834e-05	4.5	3	4.5	2	TRUE	TRUE	Cow
78.09	9.06218	38.65	3.12815	100	106	51	2118	57	597522118	75708374	3.07983	3.94801	0.00207117	7.88022e-05	4	1.5	4	1	TRUE	TRUE	Cow
2140.98	12.2985	710.84	11.4457	100	2158	756	2332	911	858742332	2092659034	1.38391	3.94558	0.166385	7.96069e-05	3.5	1	2	1	TRUE	TRUE	Cow
88.12	9.11241	43	3.29677	100	81	56	4837	58	1298204837	30067424	-0.781352	3.94325	0.434595	8.03833e-05	2	1.5	4	2.5	TRUE	TRUE	Cow
51.92	7.19382	31.43	3.44144	100	84	45	1400	57	391661400	75708374	4.45938	3.94311	8.21969e-06	8.04309e-05	5	1.5	4	1	TRUE	TRUE	Cow
52.24	7.68328	31.17	3.50773	100	89	45	1515	57	337281515	75708374	4.78442	3.94273	1.71484e-06	8.05609e-05	5	2	4	1	TRUE	TRUE	Cow
14.2	3.55619	9.48	1.90947	100	20	17	4669	17	926204669	4329983	1.63096	3.93827	0.102899	8.20699e-05	2.5	2	4.5	4	TRUE	TRUE	Cow
11.25	3.40936	7.94	2.049	100	21	16	1609	17	574441609	10730372	2.85977	3.93363	0.00423943	8.36711e-05	4.5	1	4.5	2	TRUE	TRUE	Cow
1.85	1.40256	1.58	1.12976	100	11	6	924	7	176500924	3341982	6.52379	3.91233	6.85528e-11	9.14113e-05	4.5	2	4.5	4	TRUE	TRUE	WaterBuffalo
12.28	3.39958	8.73	2.11705	100	22	17	2867	17	635582867	7090786	2.85917	3.90637	0.00424747	9.36926e-05	3.5	2	4.5	3	TRUE	TRUE	Cow
29.33	5.68012	16.54	2.4222	100	56	26	1622	28	347161622	39242064	4.69533	3.90553	2.66183e-06	9.40174e-05	3	1.5	4	1	TRUE	TRUE	WaterBuffalo
13.25	3.42119	9.83	2.35297	100	49	19	789	28	118520789	39242064	10.4496	3.8972	1.47178e-25	9.73099e-05	5	3	4	1	TRUE	TRUE	WaterBuffalo
1.9	1.3817	1.61	1.12721	100	9	6	672	7	196520672	4959754	5.1386	3.89457	2.76789e-07	9.83747e-05	5	1	4.5	3.5	TRUE	TRUE	WaterBuffalo
28.06	4.70078	16.45	2.45515	100	60	26	2259	29	358262259	25910898	6.79461	3.88978	1.08605e-11	0.000100336	2.5	2	4	2	TRUE	TRUE	WaterBuffalo
14.31	3.64787	9.56	1.91917	100	20	17	2332	17	858742332	8784830	1.55981	3.87667	0.118804	0.000105898	3.5	1	4.5	2.5	TRUE	TRUE	Cow
14.13	3.95851	9.5	1.94105	100	18	17	3269	17	1269243269	4329983	0.977641	3.86389	0.328252	0.000111597	2.5	1	4.5	4	TRUE	TRUE	Cow
33.98	4.85336	17.91	2.09422	100	72	26	2259	28	358262259	32817423	7.83374	3.86301	4.73567e-15	0.000111997	2.5	2	4	1.5	TRUE	TRUE	WaterBuffalo
14.13	3.69727	9.11	2.04443	100	36	17	2743	17	329382743	10730372	5.91518	3.85927	3.31519e-09	0.000113729	4	3.5	4.5	2	TRUE	TRUE	Cow
15.86	4.14393	9.96	1.8253	100	22	17	3628	17	774363628	7090786	1.48169	3.8569	0.138424	0.000114833	3	2	4.5	3	TRUE	TRUE	Cow
965.06	16.2647	642.62	13.8912	100	1185	696	1441	1542	225121441	1455641653	13.5225	3.84272	1.1519e-41	0.000121677	3.5	2.5	2	1	TRUE	TRUE	WaterBuffalo
12.16	3.05412	8.46	1.96649	100	32	16	2011	17	326262011	12336631	6.49613	3.83425	8.24107e-11	0.000125949	4.5	3	4.5	1.5	TRUE	TRUE	Cow
11.79	3.80137	8.34	2.00615	100	21	16	1609	17	574441609	12336631	2.42281	3.81825	0.0154009	0.000134399	4.5	1	4.5	1.5	TRUE	TRUE	Cow
2.16	1.51571	1.75	1.11351	100	13	6	924	7	176500924	4959754	7.15177	3.81677	8.56669e-13	0.000135211	4.5	2	4.5	3.5	TRUE	TRUE	WaterBuffalo
764.82	14.8667	556.65	13.5097	100	948	608	1123	1542	210901123	1455641653	12.3215	3.80097	6.93702e-35	0.000144133	4	2	2	1	TRUE	TRUE	WaterBuffalo
31.24	4.64306	17.24	2.05047	100	71	25	1737	28	300261737	39242064	8.56332	3.78449	1.0966e-17	0.000154024	3	2	4	1	TRUE	TRUE	WaterBuffalo
1.93	1.53909	1.6	1.16342	100	14	6	789	7	118520789	4959754	7.84231	3.78197	4.42321e-15	0.000155593	5	3	4.5	3.5	TRUE	TRUE	WaterBuffalo
17.55	3.94757	10.27	1.78011	100	29	17	3093	17	550123093	10730372	2.90052	3.78067	0.00372548	0.000156408	3.5	2.5	4.5	2	TRUE	TRUE	Cow
92.5	9.08823	44.1	3.14787	100	91	56	3269	58	1269243269	48262105	-0.165049	3.78033	0.868906	0.000156619	2.5	1	4	1.5	TRUE	TRUE	Cow
16.14	3.76861	9.92	1.87315	100	38	17	2743	17	329382743	12336631	5.80055	3.77973	6.60991e-09	0.000156998	4	3.5	4.5	1.5	TRUE	TRUE	Cow
13.29	3.85677	9.06	2.10252	100	22	17	1934	17	704961934	10730372	2.25837	3.77641	0.0239227	0.000159102	4	1	4.5	2	TRUE	TRUE	Cow
54.29	7.57227	31.74	3.5151	100	94	45	1599	57	267201599	75708374	5.24413	3.77229	1.57019e-07	0.000161755	5	3	4	1	TRUE	TRUE	Cow
54.35	6.95494	31.62	3.54703	100	102	45	1650	57	234821650	75708374	6.85124	3.77217	7.32106e-12	0.000161833	5	3.5	4	1	TRUE	TRUE	Cow
18.44	4.41146	12.35	2.5717	100	56	22	1199	28	165321199	32817423	8.51418	3.75238	1.67771e-17	0.000175162	4	3	4	1.5	TRUE	TRUE	WaterBuffalo
27.46	5.1452	16.3	2.59175	100	46	26	2097	29	420082097	25910898	3.60336	3.74264	0.000314136	0.000182094	2.5	1.5	4	2	TRUE	TRUE	WaterBuffalo
2.82	1.47969	2.22	1.01085	100	18	6	1028	7	107461028	6309074	10.2589	3.73943	1.07956e-24	0.000184441	4.5	4	4.5	3	TRUE	TRUE	WaterBuffalo
12.26	3.86808	9.09	2.65183	100	49	19	809	28	105300809	32817423	9.49826	3.73704	2.13427e-21	0.000186202	5	3.5	4	1.5	TRUE	TRUE	WaterBuffalo
11.22	3.47743	8.14	2.10348	100	26	16	1867	17	418161867	10730372	4.25026	3.73666	2.13518e-05	0.000186483	4.5	2	4.5	2	TRUE	TRUE	Cow
11.89	3.67601	8.3	2.06217	100	37	16	1650	17	234821650	16268631	6.83078	3.73394	8.44538e-12	0.000188508	5	3.5	4.5	1	TRUE	TRUE	Cow
485.76	11.7095	411.87	12.8924	100	585	460	672	1542	196520672	1455641653	8.47513	3.73319	2.34808e-17	0.000189068	5	1	2	1	TRUE	TRUE	WaterBuffalo
13.95	3.94245	10.18	2.3672	100	51	19	809	28	105300809	39242064	9.3977	3.72592	5.57665e-21	0.000194604	5	3.5	4	1	TRUE	TRUE	WaterBuffalo
2.01	1.38166	1.76	1.13814	100	8	6	1041	7	244541041	3341982	4.33536	3.72539	1.45523e-05	0.000195014	4	1.5	4.5	4	TRUE	TRUE	WaterBuffalo
13.98	3.62087	9.38	2.0488	100	25	17	2867	17	635582867	8784830	3.04347	3.71925	0.00233869	0.000199813	3.5	2	4.5	2.5	TRUE	TRUE	Cow
88.88	9.27501	43.56	3.3464	100	98	56	4669	58	926204669	36075263	0.983287	3.71743	0.325466	0.00020126	2.5	2	4	2	TRUE	TRUE	Cow
22.16	5.05869	14.04	2.68147	100	69	24	1522	28	193201522	32817423	9.25932	3.71437	2.05735e-20	0.000203707	3.5	3	4	1.5	TRUE	TRUE	WaterBuffalo
12.19	3.1	8.45	2.03691	100	31	16	1559	17	300101559	16268631	6.06774	3.7066	1.29721e-09	0.00021006	5	2.5	4.5	1	TRUE	TRUE	Cow
32.68	5.14414	18.5	2.29404	100	41	27	2545	29	588182545	25910898	1.61737	3.70525	0.105798	0.000211181	2	1	4	2	TRUE	TRUE	WaterBuffalo
21.14	4.74399	13.78	2.76552	100	63	24	1441	28	225121441	32817423	8.82379	3.69551	1.10646e-18	0.000219444	3.5	2.5	4	1.5	TRUE	TRUE	WaterBuffalo
2.17	1.57669	1.79	1.13969	100	9	6	672	7	196520672	6309074	4.33185	3.69399	1.4786e-05	0.00022076	5	1	4.5	3	TRUE	TRUE	WaterBuffalo
28.19	5.72024	15.97	2.44724	100	70	25	1818	28	260721818	32817423	7.30914	3.68987	2.68862e-13	0.000224369	3	2.5	4	1.5	TRUE	TRUE	WaterBuffalo
14.29	4.13728	9.26	2.10156	100	30	17	2309	17	516902309	12336631	3.79718	3.68297	0.00014635	0.000230529	4	2	4.5	1.5	TRUE	TRUE	Cow
636.19	14.8261	483.22	14.0602	100	811	535	942	1542	159140942	1455641653	11.7907	3.68274	4.35767e-32	0.000230738	4.5	2.5	2	1	TRUE	TRUE	WaterBuffalo
14.05	3.78294	9.52	2.03246	100	19	17	3919	17	1088743919	4329983	1.30851	3.68026	0.190701	0.000232994	2.5	1.5	4.5	4	TRUE	TRUE	Cow
1.97	1.55995	1.64	1.18509	100	13	6	1199	7	165321199	3341982	7.07075	3.67904	1.54095e-12	0.000234116	4	3	4.5	4	TRUE	TRUE	WaterBuffalo
73.61	8.42782	38.21	3.47951	100	96	51	1934	57	704961934	75708374	2.65668	3.67581	0.0078915	0.000237098	4	1	4	1	TRUE	TRUE	Cow
14.56	4.15925	9.53	2.03234	100	24	17	2118	17	597522118	12336631	2.26964	3.67557	0.0232296	0.000237322	4	1.5	4.5	1.5	TRUE	TRUE	Cow
12.38	3.52417	8.62	2.00897	100	37	16	2101	17	282582101	12336631	6.98604	3.67352	2.82763e-12	0.000239228	4.5	3.5	4.5	1.5	TRUE	TRUE	Cow
70.72	7.98494	36.66	3.63824	100	123	50	2101	57	282582101	75708374	6.54733	3.66661	5.85752e-11	0.000245786	4.5	3.5	4	1	TRUE	TRUE	Cow
10.81	3.49515	7.75	2.2535	100	27	16	1939	17	367881939	10730372	4.63214	3.66096	3.61913e-06	0.000251268	4.5	2.5	4.5	2	TRUE	TRUE	Cow
646.35	12.6438	486.05	12.284	100	835	531	971	1542	140940971	1455641653	14.9203	3.65923	2.43055e-50	0.00025297	4.5	3	2	1	TRUE	TRUE	WaterBuffalo
87.52	9.70939	40.44	2.89311	100	123	51	2553	57	392022553	75708374	3.65419	3.65005	0.000257992	0.000262191	4	3	4	1	TRUE	TRUE	Cow
1173.46	19.4019	733.32	15.8439	100	1398	791	1737	1542	300261737	1455641653	11.5731	3.64053	5.64014e-31	0.00027208	3	2	2	1	TRUE	TRUE	WaterBuffalo
100.2	10.8134	43.06	2.74071	100	128	53	2867	57	635582867	75708374	2.57089	3.62679	0.0101438	0.000286965	3.5	2	4	1	TRUE	TRUE	Cow
16.89	3.92324	10.66	1.75361	100	19	17	3919	17	1088743919	5875279	0.537821	3.6154	0.590701	0.000299888	2.5	1.5	4.5	3.5	TRUE	TRUE	Cow
2.08	1.48854	1.81	1.16076	100	15	6	994	7	123480994	4959754	8.67963	3.60969	3.97046e-18	0.000306562	4.5	3.5	4.5	3.5	TRUE	TRUE	WaterBuffalo
978.43	19.6866	527.95	11.3746	100	1182	569	1599	933	267201599	1383152333	10.3406	3.60892	4.61848e-25	0.000307473	5	3	2.5	1	TRUE	TRUE	Cow
13.67	3.95953	9.21	2.16163	100	21	17	2588	17	731842588	8784830	1.85123	3.60377	0.0641365	0.000313636	3.5	1.5	4.5	2.5	TRUE	TRUE	Cow
88.72	9.34748	43.85	3.37362	100	80	56	3742	58	1515043742	36075263	-0.932872	3.60147	0.350886	0.00031642	2	1	4	2	TRUE	TRUE	Cow
15.4	4.07257	9.81	1.99846	100	30	17	3354	17	464503354	8784830	3.58496	3.59777	0.000337135	0.000320955	3.5	3	4.5	2.5	TRUE	TRUE	Cow
2.65	1.53987	2.11	1.08148	100	13	6	1153	7	189301153	4959754	6.72133	3.59693	1.80075e-11	0.000321998	4	2.5	4.5	3.5	TRUE	TRUE	WaterBuffalo
14.62	4.15308	9.43	2.10941	100	27	17	3093	17	550123093	8784830	2.98092	3.58869	0.00287384	0.000332347	3.5	2.5	4.5	2.5	TRUE	TRUE	Cow
2.52	1.44586	2.06	1.09931	100	10	6	849	7	205380849	4959754	5.1734	3.58406	2.29873e-07	0.000338291	4.5	1.5	4.5	3.5	TRUE	TRUE	WaterBuffalo
2.35	1.44512	1.96	1.12744	100	10	6	1441	7	225121441	3341982	5.29366	3.58335	1.1989e-07	0.000339212	3.5	2.5	4.5	4	TRUE	TRUE	WaterBuffalo
2.33	1.51794	1.95	1.1315	100	12	6	770	7	133020770	6309074	6.37048	3.5793	1.88442e-10	0.00034451	5	2.5	4.5	3	TRUE	TRUE	WaterBuffalo
17.37	3.8812	10.54	1.80583	100	27	17	2867	17	635582867	10730372	2.48119	3.57731	0.0130945	0.00034715	3.5	2	4.5	2	TRUE	TRUE	Cow
55.22	7.41631	32.11	3.60386	100	91	45	1559	57	300101559	75708374	4.8245	3.57672	1.40353e-06	0.000347926	5	2.5	4	1	TRUE	TRUE	Cow
13.08	3.82886	9.72	2.60179	100	31	19	686	28	171740686	39242064	4.68024	3.56678	2.86541e-06	0.000361395	5	1.5	4	1	TRUE	TRUE	WaterBuffalo
16.3	3.70776	10.25	1.89297	100	23	17	2588	17	731842588	10730372	1.80702	3.56583	0.0707589	0.000362712	3.5	1.5	4.5	2	TRUE	TRUE	Cow
24.36	5.0941	15.16	2.48112	100	46	24	1249	28	334701249	39242064	4.24805	3.56291	2.15641e-05	0.000366772	3.5	1	4	1	TRUE	TRUE	WaterBuffalo
107.63	9.44485	44.33	2.99513	100	115	55	2783	57	1048682783	75708374	0.78032	3.56245	0.435203	0.000367412	3	1	4	1	TRUE	TRUE	Cow
2.25	1.684	1.79	1.18317	100	11	6	1153	7	189301153	3341982	5.19596	3.55823	2.03666e-07	0.000373365	4	2.5	4.5	4	TRUE	TRUE	WaterBuffalo
14.16	3.87356	9.4	2.13674	100	22	17	1934	17	704961934	12336631	2.02398	3.55682	0.0429723	0.00037537	4	1	4.5	1.5	TRUE	TRUE	Cow
1504.66	13.0649	587.92	13.2319	100	1599	541	1712	911	204341712	2092659034	7.22088	-3.54596	5.1652e-13	0.000391181	5	4	2	1	TRUE	TRUE	Cow
2.51	1.59225	1.99	1.13258	100	13	6	1522	7	193201522	3341982	6.58817	3.5406	4.45277e-11	0.000399214	3.5	3	4.5	4	TRUE	TRUE	WaterBuffalo
13.89	3.60386	10.2	2.48633	100	42	19	756	28	146940756	39242064	7.79998	3.53936	6.19176e-15	0.000401101	5	2	4	1	TRUE	TRUE	WaterBuffalo
12.61	4.04244	8.59	2.09422	100	28	16	1867	17	418161867	12336631	3.80711	3.53831	0.000140602	0.000402697	4.5	2	4.5	1.5	TRUE	TRUE	Cow
15.29	4.16647	9.81	1.75058	100	34	16	1939	17	367881939	16268631	4.49061	3.53596	7.10198e-06	0.000406293	4.5	2.5	4.5	1	TRUE	TRUE	Cow
2.46	1.5981	1.98	1.13689	100	9	6	1249	7	334701249	3341982	4.09235	3.53595	4.27029e-05	0.000406306	3.5	1	4.5	4	TRUE	TRUE	WaterBuffalo
14.99	4.16211	9.51	2.12011	100	31	17	2438	17	451962438	12336631	3.84661	3.53284	0.000119763	0.000411117	4	2.5	4.5	1.5	TRUE	TRUE	Cow
2.29	1.62863	1.86	1.17224	100	14	6	809	7	105300809	6309074	7.19011	3.53171	6.47402e-13	0.000412887	5	3.5	4.5	3	TRUE	TRUE	WaterBuffalo
13.95	3.94245	9.44	2.14297	100	18	17	2783	17	1048682783	5875279	1.02728	3.52781	0.304289	0.000419008	3	1	4.5	3.5	TRUE	TRUE	Cow
1420.94	13.3468	580.31	10.5779	100	1492	543	1599	911	267201599	2092659034	5.32411	-3.52715	1.01447e-07	0.000420056	5	3	2	1	TRUE	TRUE	Cow
14.35	3.89087	9.6	2.09858	100	20	17	3189	17	896543189	5875279	1.45212	3.52619	0.146469	0.00042158	3	1.5	4.5	3.5	TRUE	TRUE	Cow
14.13	3.57504	9.4	2.15557	100	25	17	4058	17	657884058	5875279	3.04053	3.52576	0.00236166	0.000422276	3	2.5	4.5	3.5	TRUE	TRUE	Cow
2.53	1.46649	2.06	1.11754	100	15	6	994	7	123480994	6309074	8.50327	3.52561	1.84322e-17	0.000422508	4.5	3.5	4.5	3	TRUE	TRUE	WaterBuffalo
90.19	9.62603	41.85	3.16348	100	98	53	2332	57	858742332	75708374	0.811342	3.5246	0.41717	0.000424115	3.5	1	4	1	TRUE	TRUE	Cow
14.26	3.667	9.46	2.14344	100	22	17	3628	17	774363628	5875279	2.11072	3.51771	0.0347965	0.000435293	3	2	4.5	3.5	TRUE	TRUE	Cow
2.28	1.51144	1.91	1.16424	100	9	6	1005	7	279781005	3341982	4.4461	3.51302	8.74443e-06	0.000443041	4	1	4.5	4	TRUE	TRUE	WaterBuffalo
3.05	1.57233	2.29	1.05692	100	15	6	1199	7	165321199	4959754	7.60018	3.51021	2.95708e-14	0.000447746	4	3	4.5	3.5	TRUE	TRUE	WaterBuffalo
966.45	19.3612	526.87	13.1446	100	1152	573	1559	933	300101559	1383152333	9.5836	3.50942	9.37198e-22	0.000449082	5	2.5	2.5	1	TRUE	TRUE	Cow
25.31	4.81306	15.31	2.48102	100	70	24	1441	28	225121441	39242064	9.28515	3.50259	1.61477e-20	0.000460752	3.5	2.5	4	1	TRUE	TRUE	WaterBuffalo
111.92	10.1112	45.8	2.91288	100	121	56	4669	58	926204669	48262105	0.898016	3.50169	0.369177	0.000462311	2.5	2	4	1.5	TRUE	TRUE	Cow
14.06	3.85028	9.09	1.97507	100	25	16	1609	17	574441609	16268631	2.84135	3.49861	0.00449226	0.000467696	4.5	1	4.5	1	TRUE	TRUE	Cow
14.68	4.36904	9.51	2.1438	100	33	17	2553	17	392022553	12336631	4.19314	3.4938	2.75115e-05	0.000476191	4	3	4.5	1.5	TRUE	TRUE	Cow
663.95	13.8406	487.73	11.5399	100	881	528	1028	1542	107461028	1455641653	15.6821	3.48964	2.00559e-55	0.000483675	4.5	4	2	1	TRUE	TRUE	WaterBuffalo
2.31	1.50886	1.9	1.17637	100	15	6	971	7	140940971	4959754	8.41031	3.48531	4.08936e-17	0.000491571	4.5	3	4.5	3.5	TRUE	TRUE	WaterBuffalo
2.84	1.63126	2.19	1.09816	100	14	6	942	7	159140942	6309074	6.84134	3.46943	7.84579e-12	0.000521557	4.5	2.5	4.5	3	TRUE	TRUE	WaterBuffalo
16.24	3.98766	10.24	1.95464	100	22	17	2332	17	858742332	10730372	1.44446	3.45844	0.14861	0.000543308	3.5	1	4.5	2	TRUE	TRUE	Cow
518.68	11.2123	416.54	10.8324	100	655	454	756	1542	146940756	1455641653	12.1581	3.45813	5.19396e-34	0.000543938	5	2	2	1	TRUE	TRUE	WaterBuffalo
17.65	3.97816	10.39	1.91166	100	23	17	2588	17	731842588	12336631	1.34484	3.45773	0.178676	0.000544752	3.5	1.5	4.5	1.5	TRUE	TRUE	Cow
777.21	15.6582	560.17	12.6938	100	967	604	1153	1542	189301153	1455641653	12.1208	3.45287	8.19112e-34	0.00055466	4	2.5	2	1	TRUE	TRUE	WaterBuffalo
12.53	3.88848	8.45	2.18985	100	36	16	2229	17	238362229	12336631	6.03577	3.44772	1.58204e-09	0.000565339	4.5	4	4.5	1.5	TRUE	TRUE	Cow
25.36	5.10994	15.28	2.53493	100	64	24	1396	28	253941396	39242064	7.56173	3.43994	3.97748e-14	0.000581843	3.5	2	4	1	TRUE	TRUE	WaterBuffalo
2.35	1.65983	1.91	1.18998	100	9	6	1396	7	253941396	3341982	4.00642	3.43702	6.16451e-05	0.000588147	3.5	2	4.5	4	TRUE	TRUE	WaterBuffalo
2.41	1.72384	1.9	1.19342	100	8	6	1301	7	293401301	3341982	3.24276	3.43552	0.00118376	0.000591428	3.5	1.5	4.5	4	TRUE	TRUE	WaterBuffalo
17.32	4.19687	10.52	1.89353	100	23	17	3189	17	896543189	8784830	1.35339	3.42218	0.175931	0.000621211	3	1.5	4.5	2.5	TRUE	TRUE	Cow
2.73	1.53646	2.27	1.09041	100	10	6	672	7	196520672	7959644	4.73166	3.42074	2.22693e-06	0.000624516	5	1	4.5	2.5	TRUE	TRUE	WaterBuffalo
15.08	3.85777	9.63	1.8622	100	41	16	2101	17	282582101	16268631	6.7189	3.42069	1.83102e-11	0.000624623	4.5	3.5	4.5	1	TRUE	TRUE	Cow
15.97	4.01375	10.05	2.04186	100	26	17	4058	17	657884058	7090786	2.49891	3.40376	0.0124576	0.000664653	3	2.5	4.5	3	TRUE	TRUE	Cow
17.69	3.98911	10.64	1.87767	100	34	17	3354	17	464503354	10730372	4.08863	3.38717	4.33934e-05	0.000706174	3.5	3	4.5	2	TRUE	TRUE	Cow
2.42	1.53859	2.05	1.16667	100	10	6	827	7	234640827	4959754	4.92657	3.38571	8.36837e-07	0.000709933	4.5	1	4.5	3.5	TRUE	TRUE	WaterBuffalo
85.22	8.4681	39.91	3.27554	100	120	51	2438	57	451962438	75708374	4.10718	3.3857	4.0052e-05	0.000709978	4	2.5	4	1	TRUE	TRUE	Cow
26.34	6.05233	16.2	2.89549	100	40	26	1976	29	485501976	25910898	2.25698	3.38458	0.0240092	0.000712876	2.5	1	4	2	TRUE	TRUE	WaterBuffalo
12.14	3.73631	8.35	2.26245	100	25	16	1323	17	466881323	16268631	3.4419	3.38129	0.000577644	0.000721469	5	1	4.5	1	TRUE	TRUE	Cow
3252.69	18.2489	770.5	9.61218	100	3318	803	3628	911	774363628	2092659034	3.57884	3.38113	0.000345128	0.000721889	3	2	2	1	TRUE	TRUE	Cow
82.03	8.17418	39.38	3.43711	100	115	51	2309	57	516902309	75708374	4.03343	3.38075	5.49685e-05	0.000722895	4	2	4	1	TRUE	TRUE	Cow
2.45	1.49325	2.04	1.17138	100	12	6	849	7	205380849	6309074	6.39544	3.38064	1.60083e-10	0.000723172	4.5	1.5	4.5	3	TRUE	TRUE	WaterBuffalo
13.46	3.78039	10.16	2.61588	100	55	19	826	28	93740826	39242064	10.9883	3.37936	4.35053e-28	0.000726548	5	4	4	1	TRUE	TRUE	WaterBuffalo
19.74	4.4983	11.17	1.72945	100	39	17	2553	17	392022553	16268631	4.28161	3.37101	1.85544e-05	0.00074894	4	3	4.5	1	TRUE	TRUE	Cow
33.22	5.70412	18.01	2.37195	100	54	26	2097	28	420082097	32817423	3.64298	3.36853	0.000269498	0.000755696	2.5	1.5	4	1.5	TRUE	TRUE	WaterBuffalo
11.94	3.78412	8.4	2.26524	100	24	16	1718	17	484081718	12336631	3.187	3.35505	0.00143757	0.000793499	4.5	1.5	4.5	1.5	TRUE	TRUE	Cow
15.2	3.8821	10.09	2.06018	100	22	17	3189	17	896543189	7090786	1.75163	3.35408	0.0798376	0.000796307	3	1.5	4.5	3	TRUE	TRUE	Cow
1492.71	17.7936	937.63	16.2105	100	1622	992	1867	1878	418161867	1685844908	7.2661	3.354	3.70021e-13	0.000796538	4.5	2	2	1.5	TRUE	TRUE	Cow
17.63	4.22512	10.51	1.93581	100	26	17	1934	17	704961934	16268631	1.98101	3.3526	0.0475901	0.000800575	4	1	4.5	1	TRUE	TRUE	Cow
15.11	4.08717	10.23	2.01938	100	19	17	2783	17	1048682783	7090786	0.951759	3.35252	0.341219	0.000800792	3	1	4.5	3	TRUE	TRUE	Cow
1392.87	11.9651	579.92	10.7174	100	1455	544	1559	911	300101559	2092659034	5.19258	-3.35157	2.07398e-07	0.00080356	5	2.5	2	1	TRUE	TRUE	Cow
2.54	1.64789	2.03	1.18454	100	16	6	826	7	93740826	6309074	8.168	3.35152	3.13545e-16	0.000803703	5	4	4.5	3	TRUE	TRUE	WaterBuffalo
128.09	10.1962	46.7	2.50857	100	160	55	3628	57	774363628	75708374	3.12961	3.30866	0.00175037	0.000937448	3	2	4	1	TRUE	TRUE	Cow
2.28	1.48447	1.95	1.22578	100	14	6	789	7	118520789	6309074	7.8951	3.30403	2.90082e-15	0.000953052	5	3	4.5	3	TRUE	TRUE	WaterBuffalo
17.6	4.45856	10.51	1.97712	100	22	17	2332	17	858742332	12336631	0.986865	3.28256	0.323709	0.0010287	3.5	1	4.5	1.5	TRUE	TRUE	Cow
38.13	6.12769	19.18	2.08108	100	59	26	2097	28	420082097	39242064	3.40585	3.27714	0.000659581	0.00104865	2.5	1.5	4	1	TRUE	TRUE	WaterBuffalo
16.28	4.0429	10.4	2.01509	100	18	17	3269	17	1269243269	5875279	0.425437	3.27528	0.670518	0.00105557	2.5	1	4.5	3.5	TRUE	TRUE	Cow
1106.74	13.1423	825.49	17.8668	100	1177	884	1323	1878	466881323	1685844908	5.3461	3.27479	8.9868e-08	0.0010574	5	1	2	1.5	TRUE	TRUE	Cow
101.45	10.8128	46.09	3.04875	100	91	56	4837	58	1298204837	36075263	-0.966447	3.25052	0.333821	0.00115195	2	1.5	4	2	TRUE	TRUE	Cow
18.76	4.30203	11.15	1.79997	100	32	17	4058	17	657884058	8784830	3.07762	3.25005	0.00208664	0.00115384	3	2.5	4.5	2.5	TRUE	TRUE	Cow
16.77	4.26367	10.4	2.03505	100	21	17	4669	17	926204669	5875279	0.992103	3.24317	0.321147	0.00118208	2.5	2	4.5	3.5	TRUE	TRUE	Cow
14.5	4.04395	9.42	2.03097	100	29	16	1718	17	484081718	16268631	3.5856	3.23983	0.000336301	0.00119602	4.5	1.5	4.5	1	TRUE	TRUE	Cow
18.44	4.19071	10.86	1.89641	100	36	17	2309	17	516902309	16268631	4.19022	3.2377	2.78679e-05	0.00120498	4	2	4.5	1	TRUE	TRUE	Cow
35.37	5.79211	18.86	2.51468	100	49	27	2734	29	504522734	25910898	2.3532	3.23699	0.0186126	0.00120799	2	1.5	4	2	TRUE	TRUE	WaterBuffalo
1147.13	13.1914	815.04	15.7627	100	1236	866	1400	1878	391661400	1685844908	6.73696	3.23295	1.61733e-11	0.0012252	5	1.5	2	1.5	TRUE	TRUE	Cow
18.69	3.95606	10.74	1.94167	100	38	17	2438	17	451962438	16268631	4.88112	3.22402	1.05485e-06	0.00126404	4	2.5	4.5	1	TRUE	TRUE	Cow
21.79	4.76158	11.71	1.64098	100	32	17	3628	17	774363628	10730372	2.14425	3.22368	0.0320131	0.00126557	3	2	4.5	2	TRUE	TRUE	Cow
17.52	4.45739	10.52	2.01249	100	28	17	3628	17	774363628	8784830	2.35115	3.2199	0.0187153	0.00128236	3	2	4.5	2.5	TRUE	TRUE	Cow
115.89	11.4811	45.74	2.87666	100	135	55	3189	57	896543189	75708374	1.66447	3.21902	0.0960181	0.00128632	3	1.5	4	1	TRUE	TRUE	Cow
999.68	18.0386	652.64	12.567	100	1251	693	1522	1542	193201522	1455641653	13.9323	3.21158	4.02957e-44	0.00132005	3.5	3	2	1	TRUE	TRUE	WaterBuffalo
2.53	1.47337	2.19	1.18658	100	13	6	942	7	159140942	4959754	7.10618	3.2109	1.19302e-12	0.0013232	4.5	2.5	4.5	3.5	TRUE	TRUE	WaterBuffalo
19.08	4.35932	10.94	1.89534	100	29	17	2867	17	635582867	12336631	2.27559	3.19731	0.0228708	0.00138715	3.5	2	4.5	1.5	TRUE	TRUE	Cow
3.6	1.82574	2.65	1.04809	100	18	6	809	7	105300809	9552855	7.8872	3.1963	3.0903e-15	0.00139201	5	3.5	4.5	2	TRUE	TRUE	WaterBuffalo
2.27	1.54302	1.74	1.02119	100	5	5	2438	5	451962438	1385199	1.76926	3.19236	0.0768508	0.00141118	4	2.5	5	4	TRUE	TRUE	Cow
1525.39	16.4543	932.57	15.8154	100	1680	983	1939	1878	367881939	1685844908	9.3963	3.18867	5.65132e-21	0.0014293	4.5	2.5	2	1.5	TRUE	TRUE	Cow
2.94	1.79122	2.27	1.17082	100	8	6	1622	7	347161622	3341982	2.82488	3.18581	0.00472978	0.00144347	3	1.5	4.5	4	TRUE	TRUE	WaterBuffalo
19.19	4.39167	11.25	1.81116	100	31	17	3093	17	550123093	12336631	2.68918	3.17476	0.00716274	0.00149961	3.5	2.5	4.5	1.5	TRUE	TRUE	Cow
15.6	4.07009	9.61	2.01457	100	36	16	2011	17	326262011	16268631	5.01217	3.1719	5.38195e-07	0.00151447	4.5	3	4.5	1	TRUE	TRUE	Cow
2.99	1.59858	2.36	1.15049	100	11	6	1818	7	260721818	3341982	5.0107	3.16386	5.42323e-07	0.00155693	3	2.5	4.5	4	TRUE	TRUE	WaterBuffalo
1206.7	19.7318	740.74	14.0659	100	1452	785	1818	1542	260721818	1455641653	12.4317	3.14661	1.75817e-35	0.00165177	3	2.5	2	1	TRUE	TRUE	WaterBuffalo
19.13	4.41223	11.3	1.81186	100	18	17	3742	17	1515043742	5875279	-0.256106	3.14594	0.797869	0.00165553	2	1	4.5	3.5	TRUE	TRUE	Cow
93.36	9.87653	42.42	3.37004	100	115	53	2588	57	731842588	75708374	2.19105	3.13943	0.028448	0.00169278	3.5	1.5	4	1	TRUE	TRUE	Cow
1458.34	11.9968	582.75	13.3131	100	1538	541	1650	911	234821650	2092659034	6.64009	-3.136	3.13483e-11	0.00171271	5	3.5	2	1	TRUE	TRUE	Cow
2.73	1.70475	2.14	1.23108	100	15	6	756	7	146940756	7959644	7.19755	3.13546	6.13041e-13	0.00171584	5	2	4.5	2.5	TRUE	TRUE	WaterBuffalo
125.12	10.9011	47.54	2.70958	100	125	56	3269	57	1269243269	75708374	-0.0110081	3.12226	0.991217	0.00179471	2.5	1	4	1	TRUE	TRUE	Cow
21.86	4.53052	11.66	1.71282	100	37	17	4058	17	657884058	10730372	3.34178	3.11767	0.000832442	0.00182285	3	2.5	4.5	2	TRUE	TRUE	Cow
2.83	1.49108	2.31	1.18658	100	10	6	1005	7	279781005	4959754	4.80858	3.10977	1.52006e-06	0.00187234	4	1	4.5	3.5	TRUE	TRUE	WaterBuffalo
2.74	1.56747	2.23	1.21319	100	15	6	1246	7	142381246	4959754	7.82151	3.10752	5.21937e-15	0.00188663	4	3.5	4.5	3.5	TRUE	TRUE	WaterBuffalo
16.86	4.3018	10.4	2.12726	100	20	17	2783	17	1048682783	8784830	0.729928	3.10258	0.465434	0.00191844	3	1	4.5	2.5	TRUE	TRUE	Cow
35.96	5.07901	18.7	2.35488	100	54	26	1976	28	485501976	39242064	3.55187	3.09995	0.000382501	0.00193555	2.5	1	4	1	TRUE	TRUE	WaterBuffalo
2.83	1.66397	2.32	1.18816	100	18	6	1028	7	107461028	4959754	9.11676	3.09723	7.74005e-20	0.00195336	4.5	4	4.5	3.5	TRUE	TRUE	WaterBuffalo
18.58	4.37435	10.77	2.02437	100	30	17	2118	17	597522118	16268631	2.61067	3.0775	0.00903643	0.00208746	4	1.5	4.5	1	TRUE	TRUE	Cow
3.39	1.786	2.5	1.1415	100	18	6	789	7	118520789	9552855	8.18029	3.06613	2.83165e-16	0.00216848	5	3	4.5	2	TRUE	TRUE	WaterBuffalo
19.57	4.12495	11.17	1.90191	100	24	17	2783	17	1048682783	10730372	1.07395	3.06533	0.282845	0.00217426	3	1	4.5	2	TRUE	TRUE	Cow
2.93	1.70119	2.33	1.1981	100	18	6	809	7	105300809	7959644	8.85852	3.06317	8.10868e-19	0.00219004	5	3.5	4.5	2.5	TRUE	TRUE	WaterBuffalo
997.2	18.0527	531.96	10.789	100	1214	565	1650	933	234821650	1383152333	12.0093	3.06238	3.17513e-33	0.00219585	5	3.5	2.5	1	TRUE	TRUE	Cow
39.95	5.97025	19.38	2.16389	100	78	26	2259	28	358262259	39242064	6.37326	3.0593	1.85049e-10	0.00221852	2.5	2	4	1	TRUE	TRUE	WaterBuffalo
3.02	1.55687	2.54	1.13191	100	13	6	849	7	205380849	7959644	6.41031	3.05679	1.45229e-10	0.00223721	4.5	1.5	4.5	2.5	TRUE	TRUE	WaterBuffalo
20.28	4.26894	11.3	1.87218	100	36	17	3354	17	464503354	12336631	3.68241	3.04458	0.000231036	0.00233004	3.5	3	4.5	1.5	TRUE	TRUE	Cow
2.41	1.40773	1.9	1.02	100	5	5	2309	5	516902309	1385199	1.83984	3.03921	0.0657924	0.002372	4	2	5	4	TRUE	TRUE	Cow
19.79	4.22665	11.26	1.88894	100	27	17	3189	17	896543189	10730372	1.70584	3.03875	0.0880372	0.00237564	3	1.5	4.5	2	TRUE	TRUE	Cow
2.96	1.6325	2.32	1.21339	100	15	6	971	7	140940971	6309074	7.3752	3.03282	1.64099e-13	0.00242282	4.5	3	4.5	3	TRUE	TRUE	WaterBuffalo
3.27	1.90085	2.49	1.15902	100	20	6	826	7	93740826	9552855	8.80132	3.02841	1.35212e-18	0.00245841	5	4	4.5	2	TRUE	TRUE	WaterBuffalo
1.38	1.18731	1.19	0.928722	100	5	4	1712	5	204341712	1718320	3.04892	3.02566	0.00229667	0.00248089	5	4	5	3.5	TRUE	TRUE	Cow
2.66	1.63435	2.23	1.24604	100	11	6	686	7	171740686	7959644	5.10294	3.02557	3.34425e-07	0.00248161	5	1.5	4.5	2.5	TRUE	TRUE	WaterBuffalo
21.31	4.70696	11.86	1.69979	100	19	17	4837	17	1298204837	5875279	-0.490763	3.0239	0.623594	0.00249539	2	1.5	4.5	3.5	TRUE	TRUE	Cow
14.96	3.88449	9.45	2.17597	100	33	16	1867	17	418161867	16268631	4.64411	3.01015	3.41553e-06	0.00261118	4.5	2	4.5	1	TRUE	TRUE	Cow
92.36	8.83464	41.37	3.19929	100	134	51	2743	57	329382743	75708374	4.71326	3.01004	2.4378e-06	0.00261211	4	3.5	4	1	TRUE	TRUE	Cow
108.65	11.4171	46.62	3.11652	100	100	56	3742	58	1515043742	48262105	-0.757633	3.00976	0.448671	0.00261452	2	1	4	1.5	TRUE	TRUE	Cow
2.81	1.68592	2.29	1.23333	100	20	6	826	7	93740826	7959644	10.1962	3.00811	2.06143e-24	0.0026288	5	4	4.5	2.5	TRUE	TRUE	WaterBuffalo
19.19	4.93123	11.16	1.94219	100	22	17	4669	17	926204669	7090786	0.569837	3.00691	0.568788	0.0026392	2.5	2	4.5	3	TRUE	TRUE	Cow
17.13	3.93291	10.74	2.08225	100	18	17	3742	17	1515043742	4329983	0.22121	3.00637	0.824929	0.00264391	2	1	4.5	4	TRUE	TRUE	Cow
3.31	1.79052	2.49	1.16771	100	12	6	1041	7	244541041	6309074	4.85334	3.0059	1.21399e-06	0.002648	4	1.5	4.5	3	TRUE	TRUE	WaterBuffalo
39.8	5.85343	19.41	2.19777	100	51	26	2545	28	588182545	32817423	1.91341	2.99849	0.0556958	0.0027132	2	1	4	1.5	TRUE	TRUE	WaterBuffalo
789.24	16.2823	559.49	14.2066	100	1007	602	1199	1542	165321199	1455641653	13.374	2.99227	8.57701e-41	0.00276915	4	3	2	1	TRUE	TRUE	WaterBuffalo
5.02	2.30494	3.44	1.19189	100	11	7	1976	7	485501976	4959754	2.59443	2.98685	0.00947471	0.0028187	2.5	1	4.5	3.5	TRUE	TRUE	WaterBuffalo
3.2	1.71152	2.49	1.17632	100	9	6	1549	7	398501549	3341982	3.38881	2.98387	0.000701979	0.00284625	3	1	4.5	4	TRUE	TRUE	WaterBuffalo
3.35	1.60413	2.61	1.13614	100	11	6	672	7	196520672	12071047	4.76894	2.98379	1.85197e-06	0.00284698	5	1	4.5	1.5	TRUE	TRUE	WaterBuffalo
0.52	0.771722	0.41	0.533617	100	4	2	686	2	171740686	1801265	4.50939	2.97966	6.50133e-06	0.00288565	5	1.5	5	3.5	TRUE	TRUE	WaterBuffalo
107.36	10.5001	43.84	3.07719	100	143	53	3093	57	550123093	75708374	3.39424	2.97674	0.000688192	0.00291328	3.5	2.5	4	1	TRUE	TRUE	Cow
20.88	4.23616	11.64	1.80079	100	25	17	2332	17	858742332	16268631	0.972579	2.97648	0.330763	0.00291579	3.5	1	4.5	1	TRUE	TRUE	Cow
1.3	1.18492	1.14	0.964208	100	4	4	1559	5	300101559	1385199	2.27863	2.96617	0.022689	0.00301539	5	2.5	5	4	TRUE	TRUE	Cow
20.78	4.59816	11.69	1.79052	100	44	17	2743	17	329382743	16268631	5.04985	2.96562	4.42154e-07	0.00302073	4	3.5	4.5	1	TRUE	TRUE	Cow
22.48	4.00878	12.38	1.56205	100	21	17	4837	17	1298204837	7090786	-0.36919	2.95765	0.711986	0.00309992	2	1.5	4.5	3	TRUE	TRUE	Cow
2.8	1.71741	2.24	1.27224	100	14	6	924	7	176500924	6309074	6.52145	2.95543	6.96308e-11	0.00312238	4.5	2	4.5	3	TRUE	TRUE	WaterBuffalo
3.1	1.85047	2.42	1.21589	100	10	6	672	7	196520672	9552855	3.72878	2.94435	0.000192409	0.00323634	5	1	4.5	2	TRUE	TRUE	WaterBuffalo
2.98	1.87477	2.3	1.25931	100	10	6	827	7	234640827	6309074	3.74447	2.93812	0.000180777	0.00330209	4.5	1	4.5	3	TRUE	TRUE	WaterBuffalo
20.7	4.76837	11.86	1.75246	100	19	17	3269	17	1269243269	8784830	-0.356516	2.93302	0.721454	0.0033568	2.5	1	4.5	2.5	TRUE	TRUE	Cow
3.53	1.94601	2.56	1.17482	100	11	6	1396	7	253941396	4959754	3.83862	2.92811	0.00012373	0.00341031	3.5	2	4.5	3.5	TRUE	TRUE	WaterBuffalo
2349.84	13.193	716.66	10.3682	100	2392	747	2588	911	731842588	2092659034	3.19564	2.92626	0.00139523	0.00343067	3.5	1.5	2	1	TRUE	TRUE	Cow
122.46	10.5547	47.93	2.76067	100	115	56	4837	58	1298204837	48262105	-0.706792	2.9232	0.479696	0.00346453	2	1.5	4	1.5	TRUE	TRUE	Cow
41.72	7.47126	19.28	2.30537	100	57	26	2734	28	504522734	32817423	2.04517	2.91493	0.0408382	0.0035577	2	1.5	4	1.5	TRUE	TRUE	WaterBuffalo
16.22	3.96597	10.08	2.03346	100	40	16	2229	17	238362229	16268631	5.99602	2.9113	2.02216e-09	0.00359931	4.5	4	4.5	1	TRUE	TRUE	Cow
31.98	6.13482	17.29	2.64878	100	79	25	1818	28	260721818	39242064	7.66445	2.91077	1.79596e-14	0.00360541	3	2.5	4	1	TRUE	TRUE	WaterBuffalo
2.84	1.91074	2.25	1.29002	100	13	6	1123	7	210901123	4959754	5.31732	2.90694	1.05304e-07	0.00364983	4	2	4.5	3.5	TRUE	TRUE	WaterBuffalo
1947.9	17.3395	644.7	12.2956	100	2081	609	2229	911	238362229	2092659034	7.67614	-2.90348	1.63958e-14	0.00369044	4.5	4	2	1	TRUE	TRUE	Cow
2.12	1.56528	1.73	1.12685	100	5	5	2118	5	597522118	1385199	1.83993	2.90189	0.065779	0.00370923	4	1.5	5	4	TRUE	TRUE	Cow
3.31	1.81851	2.54	1.19274	100	10	6	1005	7	279781005	6309074	3.67884	2.90089	0.000234296	0.00372109	4	1	4.5	3	TRUE	TRUE	WaterBuffalo
17.02	4.25448	10.72	2.17924	100	19	17	4837	17	1298204837	4329983	0.465392	2.88174	0.641651	0.00395489	2	1.5	4.5	4	TRUE	TRUE	Cow
2.45	1.57874	1.93	1.06605	100	5	5	2553	5	392022553	1718320	1.61521	2.87979	0.106265	0.00397944	4	3	5	3.5	TRUE	TRUE	Cow
0.46	0.642281	0.41	0.552222	100	4	2	827	2	234640827	1536735	5.5116	2.87928	3.55579e-08	0.0039859	4.5	1	5	4	TRUE	TRUE	WaterBuffalo
0.49	0.611258	0.45	0.538891	100	4	2	686	2	171740686	1536735	5.74226	2.87627	9.34235e-09	0.00402399	5	1.5	5	4	TRUE	TRUE	WaterBuffalo
23.05	4.83751	12.39	1.6074	100	26	17	4669	17	926204669	8784830	0.609818	2.86798	0.541983	0.00413096	2.5	2	4.5	2.5	TRUE	TRUE	Cow
3.15	1.92472	2.4	1.25529	100	10	6	1041	7	244541041	4959754	3.55896	2.86786	0.000372326	0.0041326	4	1.5	4.5	3.5	TRUE	TRUE	WaterBuffalo
3.84	1.81865	2.79	1.12182	100	21	6	971	7	140940971	7959644	9.43559	2.86142	3.88804e-21	0.00421753	4.5	3	4.5	2.5	TRUE	TRUE	WaterBuffalo
3.17	1.83157	2.39	1.26247	100	9	6	1737	7	300261737	3341982	3.18306	2.85947	0.00145726	0.00424354	3	2	4.5	4	TRUE	TRUE	WaterBuffalo
2.56	1.64114	1.94	1.07139	100	5	5	1934	5	704961934	1385199	1.48677	2.8561	0.137075	0.0042888	4	1	5	4	TRUE	TRUE	Cow
113.16	9.79458	44.72	2.89925	100	153	53	3354	57	464503354	75708374	4.06756	2.85591	4.75086e-05	0.00429137	3.5	3	4	1	TRUE	TRUE	Cow
4.11	1.95864	2.84	1.10755	100	17	6	770	7	133020770	12071047	6.5811	2.85314	4.66968e-11	0.00432889	5	2.5	4.5	1.5	TRUE	TRUE	WaterBuffalo
0.57	0.819645	0.42	0.553775	100	5	2	770	2	133020770	2008216	5.40478	2.85314	6.48888e-08	0.00432889	5	2.5	5	3	TRUE	TRUE	WaterBuffalo
3.38	1.99889	2.49	1.23497	100	18	6	942	7	159140942	7959644	7.31406	2.84217	2.59181e-13	0.00448071	4.5	2.5	4.5	2.5	TRUE	TRUE	WaterBuffalo
0.46	0.687845	0.39	0.566667	100	5	2	756	2	146940756	1536735	6.60032	2.84118	4.10271e-11	0.00449474	5	2	5	4	TRUE	TRUE	WaterBuffalo
22.97	4.7043	12.4	1.62057	100	22	17	3269	17	1269243269	10730372	-0.206194	2.8385	0.836639	0.00453263	2.5	1	4.5	2	TRUE	TRUE	Cow
521.38	14.4094	416.56	12.1342	100	664	451	770	1542	133020770	1455641653	9.89768	2.83826	4.26047e-23	0.00453604	5	2.5	2	1	TRUE	TRUE	WaterBuffalo
47.41	6.02368	20.9	1.80067	100	56	26	2545	28	588182545	39242064	1.42604	2.83227	0.153857	0.00462182	2	1	4	1	TRUE	TRUE	WaterBuffalo
0.51	0.611258	0.47	0.540389	100	6	2	826	2	93740826	1536735	8.98148	2.83129	2.67155e-19	0.00463601	5	4	5	4	TRUE	TRUE	WaterBuffalo
136.64	11.5737	47.1	2.79068	100	187	55	4058	57	657884058	75708374	4.35125	2.83085	1.35361e-05	0.00464239	3	2.5	4	1	TRUE	TRUE	Cow
2.71	1.5459	2.08	1.03162	100	5	5	2309	5	516902309	1718320	1.48134	2.8305	0.138516	0.00464759	4	2	5	3.5	TRUE	TRUE	Cow
27.17	4.58159	12.97	1.43164	100	33	17	3189	17	896543189	16268631	1.27248	2.81495	0.203202	0.00487846	3	1.5	4.5	1	TRUE	TRUE	Cow
1.61	1.22181	1.33	0.954045	100	4	4	1515	5	337281515	1385199	1.95611	2.79861	0.0504524	0.00513231	5	2	5	4	TRUE	TRUE	Cow
3.4	1.68175	2.64	1.20202	100	10	6	1249	7	334701249	4959754	3.92448	2.7953	8.6916e-05	0.00518519	3.5	1	4.5	3.5	TRUE	TRUE	WaterBuffalo
4.46	2.13872	3.06	1.05237	100	17	6	1522	7	193201522	6309074	5.86331	2.7937	4.53734e-09	0.00521081	3.5	3	4.5	3	TRUE	TRUE	WaterBuffalo
5.31	2.24146	3.55	1.24215	100	12	7	2097	7	420082097	4959754	2.98466	2.77745	0.00283892	0.00547874	2.5	1.5	4.5	3.5	TRUE	TRUE	WaterBuffalo
3.01	1.64221	2.27	0.983243	100	6	5	2309	5	516902309	1989225	1.82071	2.77652	0.0686506	0.00549434	4	2	5	3	TRUE	TRUE	Cow
1.73	1.21319	1.41	0.933063	100	4	4	1515	5	337281515	1718320	1.87111	2.7758	0.0613302	0.00550653	5	2	5	3.5	TRUE	TRUE	Cow
2.59	1.70617	2	1.08246	100	6	5	2588	5	731842588	1385199	1.99863	2.77147	0.0456483	0.00558042	3.5	1.5	5	4	TRUE	TRUE	Cow
18.39	4.16065	11.22	2.0869	100	19	17	3269	17	1269243269	7090786	0.146612	2.76966	0.883439	0.00561151	2.5	1	4.5	3	TRUE	TRUE	Cow
4.15	1.85524	2.99	1.08707	100	21	6	994	7	123480994	9552855	9.08238	2.76892	1.06228e-19	0.00562432	4.5	3.5	4.5	2	TRUE	TRUE	WaterBuffalo
2.59	1.84279	1.9	1.12367	100	5	5	1934	5	704961934	1718320	1.3078	2.75883	0.19094	0.00580094	4	1	5	3.5	TRUE	TRUE	Cow
5.31	2.30369	3.41	1.30341	100	14	7	2259	7	358262259	4959754	3.77222	2.7543	0.000161805	0.0058817	2.5	2	4.5	3.5	TRUE	TRUE	WaterBuffalo
0.66	0.794171	0.51	0.541136	100	6	2	826	2	93740826	1801265	6.724	2.75347	1.76808e-11	0.00589678	5	4	5	3.5	TRUE	TRUE	WaterBuffalo
20.99	4.9103	11.79	1.89254	100	24	17	2783	17	1048682783	12336631	0.612998	2.75291	0.539878	0.00590681	3	1	4.5	1.5	TRUE	TRUE	Cow
3.26	1.83468	2.56	1.24981	100	18	6	789	7	118520789	7959644	8.03409	2.75242	9.42785e-16	0.00591561	5	3	4.5	2.5	TRUE	TRUE	WaterBuffalo
22.59	5.25337	12.03	1.80602	100	33	17	3628	17	774363628	12336631	1.98159	2.7519	0.0475256	0.00592499	3	2	4.5	1.5	TRUE	TRUE	Cow
2.82	1.57877	2.16	1.03201	100	7	5	2438	5	451962438	1989225	2.64763	2.7519	0.00810593	0.00592499	4	2.5	5	3	TRUE	TRUE	Cow
1022.72	21.0099	533	11.6342	100	1263	565	1712	933	204341712	1383152333	11.4365	2.75052	2.74699e-30	0.00595003	5	4	2.5	1	TRUE	TRUE	Cow
3.11	1.59478	2.19	1.02193	100	7	5	2743	5	329382743	1989225	2.4392	2.7497	0.0147197	0.00596506	4	3.5	5	3	TRUE	TRUE	Cow
145.8	10.2829	49.64	2.3204	100	130	56	3742	57	1515043742	75708374	-1.53654	2.74091	0.124407	0.00612692	2	1	4	1	TRUE	TRUE	Cow
21.85	4.42987	11.9	1.86136	100	29	17	2588	17	731842588	16268631	1.61404	2.73994	0.106518	0.00614508	3.5	1.5	4.5	1	TRUE	TRUE	Cow
20.69	4.99231	11.81	1.89468	100	20	17	3919	17	1088743919	8784830	-0.138213	2.73925	0.890072	0.00615787	2.5	1.5	4.5	2.5	TRUE	TRUE	Cow
2.92	1.68583	2.1	1.05887	100	5	5	3093	5	550123093	1385199	1.23381	2.73876	0.217272	0.00616712	3.5	2.5	5	4	TRUE	TRUE	Cow
3.42	1.81007	2.65	1.22578	100	21	6	994	7	123480994	7959644	9.71232	2.73296	2.67195e-22	0.00627672	4.5	3.5	4.5	2.5	TRUE	TRUE	WaterBuffalo
23.72	4.96672	12.2	1.7581	100	39	17	3093	17	550123093	16268631	3.07648	2.73022	0.00209461	0.00632915	3.5	2.5	4.5	1	TRUE	TRUE	Cow
3.27	1.96872	2.46	1.29817	100	11	6	827	7	234640827	7959644	3.92641	2.72691	8.62235e-05	0.00639305	4.5	1	4.5	2.5	TRUE	TRUE	WaterBuffalo
1.54	1.28252	1.32	0.9835	100	6	4	1712	5	204341712	1989225	3.47754	2.72496	0.000506041	0.0064309	5	4	5	3	TRUE	TRUE	Cow
1.85	1.32859	1.51	0.915578	100	5	4	1515	5	337281515	2298487	2.37093	2.71959	0.0177432	0.00653621	5	2	5	2.5	TRUE	TRUE	Cow
1363.34	12.1424	578.16	11.4792	100	1416	547	1515	911	337281515	2092659034	4.33686	-2.71447	1.44535e-05	0.00663811	5	2	2	1	TRUE	TRUE	Cow
2.65	1.64148	2.1	1.06837	100	6	5	2743	5	329382743	1718320	2.04085	2.71442	0.0412662	0.00663928	4	3.5	5	3.5	TRUE	TRUE	Cow
23.8	4.61661	12.11	1.80289	100	35	17	2867	17	635582867	16268631	2.42602	2.71232	0.0152654	0.0066815	3.5	2	4.5	1	TRUE	TRUE	Cow
3.43	1.71891	2.66	1.23272	100	10	6	1301	7	293401301	4959754	3.82219	2.70946	0.00013227	0.00673933	3.5	1.5	4.5	3.5	TRUE	TRUE	WaterBuffalo
3.49	1.79503	2.44	0.946231	100	6	5	2332	5	858742332	1989225	1.39831	2.70547	0.162021	0.00682079	3.5	1	5	3	TRUE	TRUE	Cow
3.44	1.82198	2.68	1.22993	100	16	6	770	7	133020770	9552855	6.89362	2.69934	5.43921e-12	0.00694769	5	2.5	4.5	2	TRUE	TRUE	WaterBuffalo
4.04	1.8473	2.89	1.15378	100	10	6	2259	7	358262259	3341982	3.22633	2.69548	0.0012539	0.00702865	2.5	2	4.5	4	TRUE	TRUE	WaterBuffalo
22.38	4.12869	12.18	1.78874	100	27	17	3189	17	896543189	12336631	1.119	2.69463	0.26314	0.00704664	3	1.5	4.5	1.5	TRUE	TRUE	Cow
3.44	2.00666	2.58	1.27271	100	15	6	1522	7	193201522	4959754	5.76083	2.68717	8.37017e-09	0.00720596	3.5	3	4.5	3.5	TRUE	TRUE	WaterBuffalo
3.82	1.60416	2.58	0.900953	100	6	5	3189	5	896543189	1718320	1.35897	2.68604	0.174157	0.00723037	3	1.5	5	3.5	TRUE	TRUE	Cow
1.62	1.27747	1.35	0.988571	100	5	4	1650	5	234821650	1718320	2.64586	2.68064	0.00814828	0.00734822	5	3.5	5	3.5	TRUE	TRUE	Cow
3.71	2.01156	2.69	1.2366	100	15	6	756	7	146940756	9552855	5.61257	2.67668	1.99348e-08	0.00743549	5	2	4.5	2	TRUE	TRUE	WaterBuffalo
2.56	1.7075	1.96	1.13636	100	5	5	2867	5	635582867	1385199	1.42899	2.67521	0.153007	0.00746826	3.5	2	5	4	TRUE	TRUE	Cow
3.45	1.69595	2.64	1.25947	100	15	6	1153	7	189301153	6309074	6.81032	2.66779	9.73798e-12	0.00763518	4	2.5	4.5	3	TRUE	TRUE	WaterBuffalo
19.12	3.901	11.34	2.12356	100	20	17	3919	17	1088743919	7090786	0.225583	2.66534	0.821525	0.00769107	2.5	1.5	4.5	3	TRUE	TRUE	Cow
0.74	0.894653	0.51	0.559491	100	6	2	826	2	93740826	2008216	5.87937	2.66313	4.1182e-09	0.00774165	5	4	5	3	TRUE	TRUE	WaterBuffalo
146.62	12.9948	48.92	2.28601	100	149	55	3919	57	1088743919	75708374	0.183151	2.65965	0.85468	0.00782215	2.5	1.5	4	1	TRUE	TRUE	Cow
3.33	1.81495	2.66	1.25706	100	17	6	924	7	176500924	7959644	7.53189	2.65699	5.00105e-14	0.00788414	4.5	2	4.5	2.5	TRUE	TRUE	WaterBuffalo
1.63	1.19473	1.41	0.975405	100	4	4	1323	5	466881323	1385199	1.98372	2.65531	0.0472875	0.00792359	5	1	5	4	TRUE	TRUE	Cow
0.71	0.756053	0.58	0.535224	100	5	2	756	2	146940756	2008216	5.67421	2.6531	1.39334e-08	0.00797574	5	2	5	3	TRUE	TRUE	WaterBuffalo
2.88	1.62853	2.19	1.06073	100	7	5	2438	5	451962438	2298487	2.52988	2.64912	0.01141	0.00807029	4	2.5	5	2.5	TRUE	TRUE	Cow
3.47	2.01737	2.57	1.29689	100	16	6	1199	7	165321199	6309074	6.21104	2.64479	5.26335e-10	0.00817411	4	3	4.5	3	TRUE	TRUE	WaterBuffalo
1559.61	18.9624	931.51	15.7143	100	1732	973	2011	1878	326262011	1685844908	9.09114	2.64027	9.80097e-20	0.008284	4.5	3	2	1.5	TRUE	TRUE	Cow
0.57	0.742028	0.48	0.577	100	5	2	770	2	133020770	1801265	5.97012	2.63431	2.37076e-09	0.00843074	5	2.5	5	3.5	TRUE	TRUE	WaterBuffalo
3.2	1.91749	2.54	1.31364	100	11	6	686	7	171740686	9552855	4.06782	2.6339	4.74554e-05	0.00844109	5	1.5	4.5	2	TRUE	TRUE	WaterBuffalo
1.76	1.31901	1.48	0.958534	100	4	4	1867	5	418161867	1385199	1.69824	2.62901	0.0894628	0.00856328	4.5	2	5	4	TRUE	TRUE	Cow
1.83	1.20651	1.54	0.936574	100	5	4	1599	5	267201599	1989225	2.62742	2.62659	0.00860346	0.00862444	5	3	5	3	TRUE	TRUE	Cow
1.77	1.23791	1.49	0.958692	100	5	4	1515	5	337281515	1989225	2.60923	2.61815	0.00907452	0.0088408	5	2	5	3	TRUE	TRUE	Cow
0.6	0.852803	0.45	0.592461	100	6	2	809	2	105300809	2008216	6.33206	2.61621	2.41907e-10	0.0088913	5	3.5	5	3	TRUE	TRUE	WaterBuffalo
1.79	1.24961	1.5	0.958745	100	4	4	1400	5	391661400	1718320	1.76856	2.60758	0.0769678	0.00911859	5	1.5	5	3.5	TRUE	TRUE	Cow
2.94	1.64421	2.18	1.086	100	6	5	2118	5	597522118	1989225	1.86107	2.59669	0.0627338	0.00941276	4	1.5	5	3	TRUE	TRUE	Cow
4.15	2.01697	2.96	1.17138	100	18	6	1123	7	210901123	7959644	6.86672	2.59524	6.5693e-12	0.00945252	4	2	4.5	2.5	TRUE	TRUE	WaterBuffalo
2.47	1.59833	1.97	1.17598	100	5	5	2438	5	451962438	1718320	1.58291	2.57657	0.113443	0.00997848	4	2.5	5	3.5	TRUE	TRUE	Cow
3.56	1.98642	2.67	1.29533	100	24	6	1028	7	107461028	7959644	10.2899	2.57077	7.82773e-25	0.0101471	4.5	4	4.5	2.5	TRUE	TRUE	WaterBuffalo
1776.1	11.1803	664.06	11.2733	100	1807	693	1934	911	704961934	2092659034	2.76378	2.56713	0.0057136	0.0102545	4	1	2	1	TRUE	TRUE	Cow
24.09	5.04143	12.5	1.75522	100	23	17	3919	17	1088743919	10730372	-0.216208	2.56378	0.828825	0.010354	2.5	1.5	4.5	2	TRUE	TRUE	Cow
24.11	4.86774	12.62	1.71022	100	20	17	3742	17	1515043742	8784830	-0.844335	2.56108	0.398482	0.0104349	2	1	4.5	2.5	TRUE	TRUE	Cow
4.33	1.99522	2.98	1.18048	100	21	6	971	7	140940971	9552855	8.35496	2.55828	6.54539e-17	0.0105192	4.5	3	4.5	2	TRUE	TRUE	WaterBuffalo
2062.28	24.2949	1073.17	15.9836	100	2319	1114	2743	1878	329382743	1685844908	10.5668	2.55449	4.24696e-26	0.0106343	4	3.5	2	1.5	TRUE	TRUE	Cow
1850.02	15.5862	638.91	10.9324	100	1960	611	2101	911	282582101	2092659034	7.05625	-2.55297	1.71052e-12	0.010681	4.5	3.5	2	1	TRUE	TRUE	Cow
1.65	1.28216	1.41	1.01598	100	4	4	1559	5	300101559	1718320	1.83284	2.54925	0.0668261	0.0107954	5	2.5	5	3.5	TRUE	TRUE	Cow
3.26	1.77877	2.21	1.09448	100	8	5	2438	5	451962438	2720943	2.66476	2.54916	0.00770444	0.0107982	4	2.5	5	2	TRUE	TRUE	Cow
1.56	1.18339	1.39	1.02391	100	4	4	1599	5	267201599	1718320	2.06188	2.54906	0.0392193	0.0108013	5	3	5	3.5	TRUE	TRUE	Cow
3.83	2.03532	2.88	1.22499	100	9	6	1976	7	485501976	3341982	2.54014	2.54695	0.0110808	0.0108667	2.5	1	4.5	4	TRUE	TRUE	WaterBuffalo
0.55	0.808728	0.45	0.609272	100	6	2	809	2	105300809	1536735	6.73898	2.54402	1.59502e-11	0.0109585	5	3.5	5	4	TRUE	TRUE	WaterBuffalo
5.2	1.928	3.46	0.999192	100	22	6	1522	7	193201522	7959644	8.71371	2.54206	2.94095e-18	0.0110203	3.5	3	4.5	2.5	TRUE	TRUE	WaterBuffalo
49.47	6.89526	21.07	1.93978	100	62	26	2734	28	504522734	39242064	1.81719	2.54153	0.0691878	0.0110368	2	1.5	4	1	TRUE	TRUE	WaterBuffalo
4.25	2.24002	2.93	1.20818	100	11	6	1005	7	279781005	7959644	3.01337	2.54101	0.00258364	0.0110532	4	1	4.5	2.5	TRUE	TRUE	WaterBuffalo
3.91	2.07484	2.79	1.26567	100	12	6	1441	7	225121441	4959754	3.8991	2.53621	9.65505e-05	0.011206	3.5	2.5	4.5	3.5	TRUE	TRUE	WaterBuffalo
0.66	0.794171	0.54	0.575949	100	6	2	789	2	118520789	1536735	6.724	2.53495	1.76808e-11	0.0112464	5	3	5	4	TRUE	TRUE	WaterBuffalo
1.75	1.5	1.41	1.02588	100	4	4	1939	5	367881939	1385199	1.5	2.52467	0.133614	0.0115808	4.5	2.5	5	4	TRUE	TRUE	Cow
2.81	1.6249	2.2	1.1101	100	6	5	2553	5	392022553	1989225	1.9632	2.52229	0.0496233	0.0116592	4	3	5	3	TRUE	TRUE	Cow
0.76	0.911431	0.55	0.575159	100	6	2	809	2	105300809	1801265	5.7492	2.52104	8.96673e-09	0.0117008	5	3.5	5	3.5	TRUE	TRUE	WaterBuffalo
4.02	1.95908	2.94	1.22119	100	9	6	2097	7	420082097	3341982	2.54201	2.50575	0.0110216	0.0122193	2.5	1.5	4.5	4	TRUE	TRUE	WaterBuffalo
3.93	1.95016	2.97	1.20985	100	11	6	827	7	234640827	9552855	3.62534	2.50444	0.000288581	0.0122645	4.5	1	4.5	2	TRUE	TRUE	WaterBuffalo
20.77	4.64248	12.22	1.90999	100	20	17	3742	17	1515043742	7090786	-0.16586	2.50262	0.868267	0.0123276	2	1	4.5	3	TRUE	TRUE	Cow
4.56	2.10492	3.2	1.11916	100	22	6	1246	7	142381246	7959644	8.28533	2.50187	1.17779e-16	0.0123539	4	3.5	4.5	2.5	TRUE	TRUE	WaterBuffalo
24.57	5.32054	12.39	1.84717	100	40	17	4058	17	657884058	12336631	2.90008	2.49572	0.00373068	0.0125703	3	2.5	4.5	1.5	TRUE	TRUE	Cow
3.62	1.91633	2.74	1.30748	100	16	6	1246	7	142381246	6309074	6.46026	2.49335	1.04521e-10	0.0126543	4	3.5	4.5	3	TRUE	TRUE	WaterBuffalo
1.83	1.31083	1.51	0.999949	100	4	4	1939	5	367881939	1718320	1.65544	2.49013	0.0978361	0.0127698	4.5	2.5	5	3.5	TRUE	TRUE	Cow
27.97	5.46514	13.22	1.52143	100	24	17	3742	17	1515043742	12336631	-0.726422	2.48451	0.46758	0.0129731	2	1	4.5	1.5	TRUE	TRUE	Cow
0.8	0.942809	0.58	0.571724	100	4	2	1041	2	244541041	1801265	3.39411	2.48371	0.000688514	0.013002	4	1.5	5	3.5	TRUE	TRUE	WaterBuffalo
3.64	1.95153	2.7	1.32954	100	15	6	1123	7	210901123	6309074	5.82106	2.48206	5.84749e-09	0.0130625	4	2	4.5	3	TRUE	TRUE	WaterBuffalo
25.46	5.74969	12.28	1.90205	100	27	17	2783	17	1048682783	16268631	0.26784	2.48154	0.788822	0.0130816	3	1	4.5	1	TRUE	TRUE	Cow
1.8	1.28708	1.52	0.999798	100	5	4	1400	5	391661400	1989225	2.48625	2.4805	0.0129095	0.0131198	5	1.5	5	3	TRUE	TRUE	Cow
4.74	1.84018	3.26	1.10664	100	19	6	809	7	105300809	13912495	7.74924	2.47597	9.24429e-15	0.0132875	5	3.5	4.5	1	TRUE	TRUE	WaterBuffalo
4.66	2.02619	3.25	1.11351	100	21	6	826	7	93740826	13912495	8.06439	2.46967	7.36035e-16	0.0135236	5	4	4.5	1	TRUE	TRUE	WaterBuffalo
3.25	1.91419	2.27	1.10878	100	7	5	2553	5	392022553	2298487	1.95905	2.46216	0.0501071	0.0138101	4	3	5	2.5	TRUE	TRUE	Cow
1.85	1.35121	1.54	0.999192	100	6	4	1650	5	234821650	1989225	3.07133	2.46199	0.00213107	0.0138168	5	3.5	5	3	TRUE	TRUE	Cow
527.77	13.1532	417.69	12.3278	100	679	448	789	1542	118520789	1455641653	11.4976	2.45868	1.35688e-30	0.0139449	5	3	2	1	TRUE	TRUE	WaterBuffalo
3.84	2.0237	2.85	1.28216	100	12	6	686	7	171740686	12071047	4.03222	2.45679	5.52519e-05	0.0140185	5	1.5	4.5	1.5	TRUE	TRUE	WaterBuffalo
0.6	0.765414	0.5	0.611341	100	4	2	672	2	196520672	1536735	4.44204	2.45362	8.91098e-06	0.0141425	5	1	5	4	TRUE	TRUE	WaterBuffalo
5.16	2.16827	3.31	1.09816	100	13	6	827	7	234640827	13912495	3.61578	2.44955	0.000299446	0.0143036	4.5	1	4.5	1	TRUE	TRUE	WaterBuffalo
2.76	1.73566	2.06	1.20454	100	5	5	2118	5	597522118	1718320	1.29057	2.44077	0.196852	0.0146559	4	1.5	5	3.5	TRUE	TRUE	Cow
4.23	2.20126	2.97	1.2428	100	12	6	1301	7	293401301	6309074	3.52979	2.43805	0.000415885	0.0147668	3.5	1.5	4.5	3	TRUE	TRUE	WaterBuffalo
1.86	1.45658	1.49	1.02981	100	6	4	1559	5	300101559	2298487	2.84228	2.43735	0.00447921	0.0147955	5	2.5	5	2.5	TRUE	TRUE	Cow
4.31	2.09229	3.12	1.18305	100	17	6	924	7	176500924	9552855	6.06513	2.4344	1.31851e-09	0.0149167	4.5	2	4.5	2	TRUE	TRUE	WaterBuffalo
0.7	0.84686	0.56	0.591523	100	4	2	686	2	171740686	2008216	3.89675	2.4344	9.74928e-05	0.0149167	5	1.5	5	3	TRUE	TRUE	WaterBuffalo
0.67	0.829445	0.56	0.591523	100	4	2	672	2	196520672	1801265	4.01473	2.4344	5.95138e-05	0.0149167	5	1	5	3.5	TRUE	TRUE	WaterBuffalo
0.76	0.877554	0.56	0.591523	100	4	2	1005	2	279781005	1536735	3.69208	2.4344	0.000222427	0.0149167	4	1	5	4	TRUE	TRUE	WaterBuffalo
1.96	1.38477	1.61	0.983654	100	5	4	2101	5	282582101	1718320	2.19532	2.42972	0.0281408	0.0151107	4.5	3.5	5	3.5	TRUE	TRUE	Cow
4.05	2.01697	2.91	1.27204	100	16	6	756	7	146940756	12071047	5.92472	2.42917	3.12833e-09	0.0151333	5	2	4.5	1.5	TRUE	TRUE	WaterBuffalo
0.66	0.855405	0.52	0.61101	100	5	2	924	2	176500924	1801265	5.07362	2.42222	3.90314e-07	0.0154261	4.5	2	5	3.5	TRUE	TRUE	WaterBuffalo
4.12	2.03147	3	1.23909	100	18	6	942	7	159140942	9552855	6.83249	2.42112	8.3452e-12	0.0154726	4.5	2.5	4.5	2	TRUE	TRUE	WaterBuffalo
6.42	2.54725	3.91	1.27995	100	14	7	2097	7	420082097	6309074	2.97576	2.41415	0.00292266	0.015772	2.5	1.5	4.5	3	TRUE	TRUE	WaterBuffalo
3.42	1.90258	2.41	1.07398	100	7	5	2309	5	516902309	2720943	1.88166	2.41159	0.0598824	0.0158832	4	2	5	2	TRUE	TRUE	Cow
1.02	1.00484	0.68	0.548276	100	5	2	1123	2	210901123	2008216	3.96084	2.40755	7.46859e-05	0.01606	4	2	5	3	TRUE	TRUE	WaterBuffalo
3.03	1.83927	2.18	1.17534	100	5	5	2332	5	858742332	1385199	1.07107	2.39931	0.284136	0.0164258	3.5	1	5	4	TRUE	TRUE	Cow
1.95	1.45904	1.59	1.00599	100	6	4	1939	5	367881939	1989225	2.7758	2.39564	0.00550654	0.0165912	4.5	2.5	5	3	TRUE	TRUE	Cow
1.78	1.38957	1.49	1.04924	100	4	4	1323	5	466881323	1718320	1.59761	2.3922	0.110129	0.0167476	5	1	5	3.5	TRUE	TRUE	Cow
6.39	2.53817	3.98	1.26315	100	11	7	1976	7	485501976	6309074	1.81627	2.39084	0.0693294	0.0168098	2.5	1	4.5	3	TRUE	TRUE	WaterBuffalo
25.8	5.11682	12.6	1.84226	100	43	17	3354	17	464503354	16268631	3.36146	2.38836	0.000775303	0.0169235	3.5	3	4.5	1	TRUE	TRUE	Cow
532.08	13.9796	416.13	12.9339	100	696	447	809	1542	105300809	1455641653	11.7257	2.38675	9.41225e-32	0.0169981	5	3.5	2	1	TRUE	TRUE	WaterBuffalo
25.34	4.94049	12.68	1.81397	100	21	17	4837	17	1298204837	8784830	-0.878455	2.38151	0.379697	0.0172418	2	1.5	4.5	2.5	TRUE	TRUE	Cow
2.11	1.26247	1.74	0.949428	100	8	4	1712	5	204341712	2720943	4.66545	2.38038	3.07949e-06	0.0172948	5	4	5	2	TRUE	TRUE	Cow
163.26	11.9887	50.04	2.0837	100	181	55	4669	57	926204669	75708374	1.47972	2.38038	0.138947	0.0172949	2.5	2	4	1	TRUE	TRUE	Cow
4.03	1.98202	2.94	1.28566	100	13	6	1396	7	253941396	6309074	4.5257	2.38009	6.01967e-06	0.0173082	3.5	2	4.5	3	TRUE	TRUE	WaterBuffalo
0.64	0.904757	0.47	0.642831	100	5	2	770	2	133020770	1536735	4.81897	2.38009	1.443e-06	0.0173082	5	2.5	5	4	TRUE	TRUE	WaterBuffalo
3.23	1.80266	2.35	1.11351	100	5	5	1934	5	704961934	1989225	0.98188	2.37987	0.326159	0.0173189	4	1	5	3	TRUE	TRUE	Cow
0.78	0.835814	0.61	0.58422	100	6	2	1028	2	107461028	2008216	6.24541	2.37924	4.22703e-10	0.0173484	4.5	4	5	3	TRUE	TRUE	WaterBuffalo
0.64	0.904757	0.51	0.627565	100	4	2	672	2	196520672	2008216	3.7137	2.37425	0.000204249	0.0175844	5	1	5	3	TRUE	TRUE	WaterBuffalo
3.51	2.03254	2.51	1.04924	100	8	5	2743	5	329382743	2298487	2.20906	2.37314	0.0271704	0.0176375	4	3.5	5	2.5	TRUE	TRUE	Cow
4.33	2.03035	3.18	1.1924	100	11	6	1005	7	279781005	9552855	3.28515	2.36498	0.00101929	0.0180311	4	1	4.5	2	TRUE	TRUE	WaterBuffalo
3.83	1.82051	2.55	1.0384	100	6	5	2867	5	635582867	2298487	1.19198	2.35939	0.233271	0.018305	3.5	2	5	2.5	TRUE	TRUE	Cow
537.66	12.2096	415.97	12.3046	100	707	445	826	1542	93740826	1455641653	13.8694	2.35928	9.71178e-44	0.0183104	5	4	2	1	TRUE	TRUE	WaterBuffalo
0.7	0.810287	0.57	0.607279	100	6	2	1028	2	107461028	1536735	6.54089	2.35477	6.11542e-11	0.0185344	4.5	4	5	4	TRUE	TRUE	WaterBuffalo
26.49	5.19614	13	1.69967	100	30	17	4669	17	926204669	10730372	0.675501	2.35339	0.499357	0.0186029	2.5	2	4.5	2	TRUE	TRUE	Cow
3.29	1.72501	2.43	1.09411	100	7	5	3093	5	550123093	1989225	2.15071	2.34895	0.0314988	0.0188266	3.5	2.5	5	3	TRUE	TRUE	Cow
3.42	1.97551	2.47	1.07736	100	6	5	2588	5	731842588	1718320	1.30599	2.34833	0.191555	0.0188578	3.5	1.5	5	3.5	TRUE	TRUE	Cow
3.88	2.27982	2.8	1.3633	100	13	6	849	7	205380849	9552855	4.00032	2.34725	6.32576e-05	0.0189127	4.5	1.5	4.5	2	TRUE	TRUE	WaterBuffalo
0.67	0.804721	0.53	0.626921	100	4	2	849	2	205380849	1536735	4.13808	2.34479	3.50223e-05	0.0190377	4.5	1.5	5	4	TRUE	TRUE	WaterBuffalo
0.7	0.870388	0.53	0.626921	100	5	2	942	2	159140942	1536735	4.94032	2.34479	7.79929e-07	0.0190377	4.5	2.5	5	4	TRUE	TRUE	WaterBuffalo
4.33	1.83708	3.16	1.21206	100	13	6	686	7	171740686	13912495	4.71946	2.34312	2.36476e-06	0.0191234	5	1.5	4.5	1	TRUE	TRUE	WaterBuffalo
3.37	1.84037	2.37	1.12506	100	5	5	2332	5	858742332	1718320	0.88569	2.33766	0.375784	0.0194051	3.5	1	5	3.5	TRUE	TRUE	Cow
24.56	5.4371	12.64	1.86688	100	22	17	3269	17	1269243269	12336631	-0.47084	2.33544	0.637755	0.0195203	2.5	1	4.5	1.5	TRUE	TRUE	Cow
4.67	1.93352	3.31	1.15203	100	12	6	827	7	234640827	12071047	3.79102	2.33501	0.000150029	0.0195429	4.5	1	4.5	1.5	TRUE	TRUE	WaterBuffalo
6.8	2.64766	4.19	1.20349	100	11	7	2545	7	588182545	4959754	1.58631	2.33488	0.11267	0.0195497	2	1	4.5	3.5	TRUE	TRUE	WaterBuffalo
4.76	2.11832	2.82	0.936143	100	7	5	2867	5	635582867	3373831	1.05744	2.3287	0.29031	0.0198747	3.5	2	5	1.5	TRUE	TRUE	Cow
28.76	4.99317	13.19	1.63729	100	39	17	3628	17	774363628	16268631	2.0508	2.32702	0.0402862	0.0199641	3	2	4.5	1	TRUE	TRUE	Cow
1.07	0.945537	0.76	0.53409	100	5	2	1441	2	225121441	1536735	4.15637	2.3217	3.23347e-05	0.0202489	3.5	2.5	5	4	TRUE	TRUE	WaterBuffalo
0.73	0.802207	0.6	0.603023	100	6	2	994	2	123480994	1536735	6.56938	2.32164	5.05251e-11	0.0202525	4.5	3.5	5	4	TRUE	TRUE	WaterBuffalo
1.06	1.03299	0.71	0.555869	100	6	2	1199	2	165321199	1536735	4.78223	2.32069	1.73362e-06	0.0203035	4	3	5	4	TRUE	TRUE	WaterBuffalo
4.53	2.26281	3.12	1.24137	100	22	6	1199	7	165321199	7959644	7.72049	2.32001	1.1588e-14	0.0203404	4	3	4.5	2.5	TRUE	TRUE	WaterBuffalo
810.42	18.5375	566.48	14.4575	100	1047	600	1246	1542	142381246	1455641653	12.7622	2.31852	2.66502e-37	0.0204212	4	3.5	2	1	TRUE	TRUE	WaterBuffalo
0.68	0.874787	0.55	0.625631	100	5	2	756	2	146940756	1801265	4.93834	2.31766	7.87887e-07	0.0204678	5	2	5	3.5	TRUE	TRUE	WaterBuffalo
3.31	1.75058	2.34	1.14786	100	6	5	2118	5	597522118	2298487	1.53663	2.31736	0.124384	0.020484	4	1.5	5	2.5	TRUE	TRUE	Cow
0.75	0.833333	0.61	0.601261	100	5	2	1123	2	210901123	1801265	5.1	2.31181	3.39653e-07	0.0207883	4	2	5	3.5	TRUE	TRUE	WaterBuffalo
7.02	2.61302	4.14	1.23926	100	12	7	2734	7	504522734	4959754	1.90584	2.30783	0.056671	0.0210083	2	1.5	4.5	3.5	TRUE	TRUE	WaterBuffalo
4.26	1.95205	3.13	1.24442	100	14	6	1441	7	225121441	6309074	4.98962	2.30629	6.04974e-07	0.0210943	3.5	2.5	4.5	3	TRUE	TRUE	WaterBuffalo
1.96	1.53689	1.59	1.04538	100	4	4	1609	5	574441609	1385199	1.32736	2.30537	0.18439	0.0211457	4.5	1	5	4	TRUE	TRUE	Cow
0.79	0.820138	0.62	0.599326	100	6	2	971	2	140940971	1801265	6.35259	2.30259	2.1172e-10	0.0213022	4.5	3	5	3.5	TRUE	TRUE	WaterBuffalo
3.17	1.84257	2.39	1.13614	100	6	5	3093	5	550123093	1718320	1.5359	2.29726	0.124563	0.0216041	3.5	2.5	5	3.5	TRUE	TRUE	Cow
2.12	1.29708	1.76	0.975663	100	7	4	1712	5	204341712	2298487	3.76229	2.29587	0.000168366	0.0216831	5	4	5	2.5	TRUE	TRUE	Cow
3.52	1.87207	2.58	1.05582	100	7	5	3354	5	464503354	1989225	1.8589	2.29207	0.0630406	0.0219018	3.5	3	5	3	TRUE	TRUE	Cow
4.83	2.26994	3.29	1.18317	100	19	6	789	7	118520789	13912495	6.24246	2.29045	4.30751e-10	0.0219952	5	3	4.5	1	TRUE	TRUE	WaterBuffalo
5.22	2.30318	3.42	1.12976	100	22	6	1246	7	142381246	9552855	7.28557	2.28367	3.20305e-13	0.0223912	4	3.5	4.5	2	TRUE	TRUE	WaterBuffalo
0.87	1.03138	0.65	0.592461	100	4	2	849	2	205380849	2008216	3.03478	2.27863	0.00240712	0.022689	4.5	1.5	5	3	TRUE	TRUE	WaterBuffalo
0.95	1.0088	0.65	0.592461	100	6	2	1246	2	142381246	1536735	5.00595	2.27863	5.55874e-07	0.022689	4	3.5	5	4	TRUE	TRUE	WaterBuffalo
6.14	2.44957	3.98	1.32558	100	16	7	2259	7	358262259	6309074	4.02519	2.27824	5.69287e-05	0.0227122	2.5	2	4.5	3	TRUE	TRUE	WaterBuffalo
4.68	2.12194	3.26	1.20286	100	18	6	1123	7	210901123	9552855	6.27728	2.27791	3.44555e-10	0.0227321	4	2	4.5	2	TRUE	TRUE	WaterBuffalo
3.92	1.82397	2.63	1.04112	100	7	5	3354	5	464503354	2298487	1.68862	2.27639	0.0912916	0.0228229	3.5	3	5	2.5	TRUE	TRUE	Cow
2.08	1.48854	1.63	1.04112	100	5	4	1867	5	418161867	1989225	1.96165	2.27639	0.0498031	0.0228229	4.5	2	5	3	TRUE	TRUE	Cow
4.24	2.08951	3.1	1.27525	100	19	6	789	7	118520789	12071047	7.06385	2.27406	1.61951e-12	0.0229621	5	3	4.5	1.5	TRUE	TRUE	WaterBuffalo
4.22	2.16296	3.07	1.28908	100	10	6	1622	7	347161622	4959754	2.67227	2.27295	0.00753406	0.0230295	3	1.5	4.5	3.5	TRUE	TRUE	WaterBuffalo
0.76	0.933333	0.59	0.621094	100	6	2	789	2	118520789	1801265	5.61429	2.27019	1.97376e-08	0.0231962	5	3	5	3.5	TRUE	TRUE	WaterBuffalo
2.96	1.84183	2.27	1.20483	100	6	5	2309	5	516902309	2298487	1.65054	2.26588	0.0988334	0.0234588	4	2	5	2.5	TRUE	TRUE	Cow
4.87	1.72712	3.44	1.13101	100	17	6	770	7	133020770	13912495	7.02327	2.26346	2.16736e-12	0.0236076	5	2.5	4.5	1	TRUE	TRUE	WaterBuffalo
3.62	1.87369	2.52	1.09618	100	5	5	3354	5	464503354	1718320	0.736515	2.2624	0.461417	0.0236729	3.5	3	5	3.5	TRUE	TRUE	Cow
3.5	1.70856	2.5	1.10554	100	6	5	3189	5	896543189	1385199	1.46322	2.26134	0.143408	0.0237385	3	1.5	5	4	TRUE	TRUE	Cow
4.09	2.11343	3.04	1.30979	100	13	6	1041	7	244541041	7959644	4.21591	2.2599	2.48778e-05	0.0238274	4	1.5	4.5	2.5	TRUE	TRUE	WaterBuffalo
1.82	1.41693	1.49	1.1146	100	4	4	1400	5	391661400	1385199	1.53854	2.25194	0.123916	0.0243262	5	1.5	5	4	TRUE	TRUE	Cow
3.81	1.87323	2.64	1.04948	100	6	5	4058	5	657884058	1385199	1.1691	2.24873	0.242362	0.0245299	3	2.5	5	4	TRUE	TRUE	Cow
2.16	1.19528	1.85	0.957427	100	4	4	1323	5	466881323	2298487	1.53939	2.2456	0.123709	0.0247295	5	1	5	2.5	TRUE	TRUE	Cow
4.12	2.16622	2.72	1.01583	100	7	5	4058	5	657884058	1718320	1.3295	2.24446	0.183682	0.0248028	3	2.5	5	3.5	TRUE	TRUE	Cow
30.27	5.79072	13.65	1.49325	100	25	17	4837	17	1298204837	10730372	-0.910077	2.24343	0.362782	0.0248693	2	1.5	4.5	2	TRUE	TRUE	Cow
3.97	2.04226	2.57	1.08484	100	8	5	2438	5	451962438	3373831	1.97331	2.23997	0.0484604	0.0250928	4	2.5	5	1.5	TRUE	TRUE	Cow
4.34	1.8868	3.17	1.26375	100	10	6	1249	7	334701249	6309074	2.99979	2.23936	0.00270162	0.0251324	3.5	1	4.5	3	TRUE	TRUE	WaterBuffalo
30.67	5.73146	13.38	1.6192	100	48	17	4058	17	657884058	16268631	3.02366	2.23567	0.00249734	0.0253735	3	2.5	4.5	1	TRUE	TRUE	Cow
4.48	2.12003	2.8	0.984732	100	6	5	3919	5	1088743919	1385199	0.71697	2.23411	0.473393	0.0254758	2.5	1.5	5	4	TRUE	TRUE	Cow
177.39	12.9122	51.46	2.03217	100	169	56	4837	57	1298204837	75708374	-0.649773	2.23407	0.515839	0.0254785	2	1.5	4	1	TRUE	TRUE	Cow
0.84	0.918057	0.63	0.613896	100	6	2	971	2	140940971	1536735	5.62057	2.23165	1.90331e-08	0.0256383	4.5	3	5	4	TRUE	TRUE	WaterBuffalo
5.02	2.17414	3.39	1.17116	100	13	6	1041	7	244541041	9552855	3.67042	2.22856	0.000242149	0.0258432	4	1.5	4.5	2	TRUE	TRUE	WaterBuffalo
3.49	1.9514	2.39	1.17116	100	6	5	2588	5	731842588	1989225	1.28625	2.22856	0.198355	0.0258432	3.5	1.5	5	3	TRUE	TRUE	Cow
3.35	1.85524	2.36	1.18509	100	5	5	1934	5	704961934	2298487	0.889372	2.22767	0.373803	0.0259023	4	1	5	2.5	TRUE	TRUE	Cow
0.7	0.858705	0.58	0.638496	100	6	2	1028	2	107461028	1801265	6.17209	2.22398	6.73944e-10	0.02615	4.5	4	5	3.5	TRUE	TRUE	WaterBuffalo
0.8	0.80403	0.66	0.606697	100	5	2	924	2	176500924	1536735	5.22368	2.20868	1.75398e-07	0.0271968	4.5	2	5	4	TRUE	TRUE	WaterBuffalo
5.22	2.26337	3.43	1.16563	100	15	6	1818	7	260721818	6309074	4.321	2.20482	1.55326e-05	0.0274666	3	2.5	4.5	3	TRUE	TRUE	WaterBuffalo
0.94	1.03299	0.67	0.603943	100	4	2	827	2	234640827	2008216	2.96227	2.20219	0.00305379	0.0276516	4.5	1	5	3	TRUE	TRUE	WaterBuffalo
2.19	1.50215	1.73	1.03333	100	4	4	1323	5	466881323	1989225	1.20494	2.19677	0.228228	0.0280366	5	1	5	3	TRUE	TRUE	Cow
2.22	1.21921	1.87	0.970837	100	4	4	1609	5	574441609	1989225	1.45997	2.19398	0.144299	0.0282367	4.5	1	5	3	TRUE	TRUE	Cow
1.05	1.1404	0.69	0.597892	100	5	2	1153	2	189301153	2008216	3.46371	2.19103	0.000532788	0.0284495	4	2.5	5	3	TRUE	TRUE	WaterBuffalo
30.25	5.30366	13.66	1.52567	100	27	17	3269	17	1269243269	16268631	-0.612785	2.1892	0.540019	0.0285824	2.5	1	4.5	1	TRUE	TRUE	Cow
4.37	1.91567	3.24	1.26427	100	21	6	826	7	93740826	12071047	8.68103	2.18307	3.92207e-18	0.0290303	5	4	4.5	1.5	TRUE	TRUE	WaterBuffalo
3.44	1.77138	2.55	1.12254	100	5	5	2783	5	1048682783	1385199	0.880671	2.18255	0.378496	0.0290693	3	1	5	4	TRUE	TRUE	Cow
3.47	2.01236	2.42	1.18219	100	6	5	2867	5	635582867	1718320	1.25723	2.18239	0.20867	0.0290809	3.5	2	5	3.5	TRUE	TRUE	Cow
4.41	2.08455	3.13	1.31545	100	19	6	1153	7	189301153	7959644	6.99911	2.18177	2.57596e-12	0.0291268	4	2.5	4.5	2.5	TRUE	TRUE	WaterBuffalo
3.79	1.89787	2.6	1.10096	100	7	5	3093	5	550123093	2298487	1.69137	2.17991	0.0907666	0.0292643	3.5	2.5	5	2.5	TRUE	TRUE	Cow
1.07	1.13933	0.72	0.58741	100	6	2	994	2	123480994	1801265	4.32709	2.17906	1.51091e-05	0.0293274	4.5	3.5	5	3.5	TRUE	TRUE	WaterBuffalo
1.02	0.942595	0.79	0.555869	100	6	2	1246	2	142381246	1801265	5.28329	2.17677	1.26885e-07	0.0294975	4	3.5	5	3.5	TRUE	TRUE	WaterBuffalo
4.29	2.07581	3.05	1.35866	100	11	6	1737	7	300261737	4959754	3.23247	2.17126	0.00122724	0.0299119	3	2	4.5	3.5	TRUE	TRUE	WaterBuffalo
3.25	1.91419	2.45	1.17529	100	5	5	3628	5	774363628	1385199	0.914223	2.16967	0.3606	0.0300317	3	2	5	4	TRUE	TRUE	Cow
2.08	1.33091	1.75	1.0384	100	4	4	1718	5	484081718	1385199	1.44263	2.16679	0.149126	0.0302511	4.5	1.5	5	4	TRUE	TRUE	Cow
1.95	1.32859	1.63	1.09779	100	6	4	1559	5	300101559	1989225	3.04834	2.15888	0.00230106	0.0308599	5	2.5	5	3	TRUE	TRUE	Cow
4.21	2.1048	2.66	1.08451	100	6	5	2783	5	1048682783	1989225	0.850435	2.15766	0.395083	0.0309545	3	1	5	3	TRUE	TRUE	Cow
3.82	1.78874	2.64	1.09655	100	8	5	2553	5	392022553	3373831	2.33684	2.1522	0.0194476	0.0313814	4	3	5	1.5	TRUE	TRUE	Cow
8.82	2.96913	4.74	1.05044	100	15	7	2734	7	504522734	6309074	2.08141	2.15147	0.0373959	0.0314392	2	1.5	4.5	3	TRUE	TRUE	WaterBuffalo
2.17	1.3413	1.79	1.02784	100	4	4	1609	5	574441609	1718320	1.36435	2.15013	0.172459	0.0315449	4.5	1	5	3.5	TRUE	TRUE	Cow
4.66	1.92915	3.35	1.23399	100	19	6	809	7	105300809	12071047	7.43333	2.14751	1.05898e-13	0.0317529	5	3.5	4.5	1.5	TRUE	TRUE	WaterBuffalo
4.8	2.24733	3.3	1.25931	100	22	6	971	7	140940971	12071047	7.65352	2.14403	1.95556e-14	0.0320302	4.5	3	4.5	1.5	TRUE	TRUE	WaterBuffalo
2.26	1.49491	1.76	1.04563	100	5	4	1718	5	484081718	1989225	1.83289	2.14226	0.066819	0.0321727	4.5	1.5	5	3	TRUE	TRUE	Cow
1.98	1.53728	1.58	1.12976	100	6	4	2101	5	282582101	1989225	2.61501	2.14204	0.00892256	0.03219	4.5	3.5	5	3	TRUE	TRUE	Cow
3593.61	20.805	782.13	7.88382	100	3689	799	4058	911	657884058	2092659034	4.58496	2.13983	4.54064e-06	0.0323689	3	2.5	2	1	TRUE	TRUE	Cow
2.06	1.52964	1.66	1.09378	100	4	4	2553	5	392022553	1385199	1.26827	2.13936	0.204701	0.0324064	4	3	5	4	TRUE	TRUE	Cow
0.87	0.906263	0.68	0.617587	100	5	2	924	2	176500924	2008216	4.55717	2.13735	5.18463e-06	0.0325696	4.5	2	5	3	TRUE	TRUE	WaterBuffalo
2.17	1.3413	1.74	1.06002	100	5	4	2229	5	238362229	1718320	2.10989	2.13204	0.0348678	0.0330035	4.5	4	5	3.5	TRUE	TRUE	Cow
0.92	0.939374	0.69	0.614554	100	6	2	994	2	123480994	2008216	5.40785	2.13163	6.37842e-08	0.0330375	4.5	3.5	5	3	TRUE	TRUE	WaterBuffalo
3.66	1.99606	2.6	1.12815	100	8	5	2553	5	392022553	2720943	2.17429	2.12737	0.0296836	0.0333891	4	3	5	2	TRUE	TRUE	Cow
4.51	2.09615	3.27	1.28594	100	12	6	672	7	196520672	13912495	3.57322	2.12296	0.000352618	0.0337569	5	1	4.5	1	TRUE	TRUE	WaterBuffalo
2.75	1.53987	2.01	0.937383	100	6	4	1939	5	367881939	2298487	2.11056	2.12293	0.03481	0.0337596	4.5	2.5	5	2.5	TRUE	TRUE	Cow
26.41	4.80129	13.27	1.763	100	24	17	3742	17	1515043742	10730372	-0.501948	2.11571	0.615704	0.0343697	2	1	4.5	2	TRUE	TRUE	Cow
0.87	1.05078	0.64	0.643852	100	5	2	942	2	159140942	1801265	3.93041	2.11229	8.48016e-05	0.0346619	4.5	2.5	5	3.5	TRUE	TRUE	WaterBuffalo
0.94	0.885575	0.74	0.596623	100	5	2	1153	2	189301153	1536735	4.58459	2.11188	4.5487e-06	0.0346963	4	2.5	5	4	TRUE	TRUE	WaterBuffalo
3.73	2.00935	2.6	1.13707	100	6	5	2867	5	635582867	1989225	1.12972	2.11069	0.258594	0.0347992	3.5	2	5	3	TRUE	TRUE	Cow
4.32	1.79156	2.85	1.01876	100	6	5	3189	5	896543189	2298487	0.937729	2.1104	0.348384	0.0348238	3	1.5	5	2.5	TRUE	TRUE	Cow
3.94	2.03415	2.68	1.09986	100	7	5	2118	5	597522118	3373831	1.50431	2.10936	0.132501	0.0349139	4	1.5	5	1.5	TRUE	TRUE	Cow
1.24	1.2319	0.76	0.588097	100	6	2	1522	2	193201522	1801265	3.86395	2.10849	0.000111567	0.0349883	3.5	3	5	3.5	TRUE	TRUE	WaterBuffalo
3.65	1.90891	2.54	1.16706	100	6	5	1934	5	704961934	3373831	1.23107	2.10787	0.218297	0.0350424	4	1	5	1.5	TRUE	TRUE	Cow
7.93	3.11806	4.44	1.21705	100	11	7	2545	7	588182545	6309074	0.984585	2.10345	0.324828	0.0354268	2	1	4.5	3	TRUE	TRUE	WaterBuffalo
3.68	1.99939	2.59	1.14676	100	9	5	2743	5	329382743	2720943	2.66081	2.10158	0.00779538	0.0355901	4	3.5	5	2	TRUE	TRUE	Cow
2.56	1.53294	1.91	0.995901	100	7	4	2229	5	238362229	2298487	2.8964	2.0986	0.00377472	0.0358519	4.5	4	5	2.5	TRUE	TRUE	Cow
4.11	1.98934	2.67	1.1106	100	7	5	2309	5	516902309	3373831	1.45274	2.09796	0.146295	0.0359084	4	2	5	1.5	TRUE	TRUE	Cow
2.23	1.56899	1.79	1.05692	100	5	4	2011	5	326262011	1989225	1.76547	2.09099	0.0774846	0.036529	4.5	3	5	3	TRUE	TRUE	Cow
30.12	4.82058	13.42	1.71258	100	31	17	4669	17	926204669	12336631	0.182551	2.09041	0.855151	0.0365807	2.5	2	4.5	1.5	TRUE	TRUE	Cow
26.87	5.22553	13.18	1.82784	100	24	17	3919	17	1088743919	12336631	-0.549227	2.0899	0.58285	0.0366272	2.5	1.5	4.5	1.5	TRUE	TRUE	Cow
2.26	1.49491	1.8	1.05409	100	5	4	1323	5	466881323	2720943	1.83289	2.0871	0.066819	0.0368788	5	1	5	2	TRUE	TRUE	Cow
33.22	5.88712	13.99	1.44596	100	26	17	4837	17	1298204837	12336631	-1.22641	2.08166	0.220046	0.0373737	2	1.5	4.5	1.5	TRUE	TRUE	Cow
2.13	1.43305	1.77	1.07172	100	4	4	1867	5	418161867	1718320	1.30491	2.08077	0.191924	0.0374554	4.5	2	5	3.5	TRUE	TRUE	Cow
2.11	1.5035	1.7	1.10554	100	6	4	1599	5	267201599	2298487	2.5873	2.08043	0.00967312	0.0374863	5	3	5	2.5	TRUE	TRUE	Cow
0.86	0.829019	0.69	0.630776	100	5	2	1123	2	210901123	1536735	4.99385	2.07681	5.91863e-07	0.0378195	4	2	5	4	TRUE	TRUE	WaterBuffalo
4.27	2.04917	2.78	1.06913	100	7	5	2588	5	731842588	2720943	1.33225	2.07646	0.182779	0.0378512	3.5	1.5	5	2	TRUE	TRUE	Cow
4.38	2.19172	3.14	1.38549	100	13	6	1818	7	260721818	4959754	3.93298	2.06424	8.38977e-05	0.0389945	3	2.5	4.5	3.5	TRUE	TRUE	WaterBuffalo
2.09	1.40054	1.74	1.09747	100	4	4	1718	5	484081718	1718320	1.36376	2.05928	0.172644	0.0394676	4.5	1.5	5	3.5	TRUE	TRUE	Cow
0.77	0.851084	0.65	0.657129	100	4	2	827	2	234640827	1801265	3.79516	2.05439	0.000147547	0.0399378	4.5	1	5	3.5	TRUE	TRUE	WaterBuffalo
4.77	2.3175	2.94	1.00323	100	6	5	2783	5	1048682783	2298487	0.530744	2.05337	0.595596	0.0400364	3	1	5	2.5	TRUE	TRUE	Cow
5.26	2.2546	3.58	1.18219	100	16	6	1396	7	253941396	7959644	4.76359	2.04705	1.90179e-06	0.0406535	3.5	2	4.5	2.5	TRUE	TRUE	WaterBuffalo
5.02	2.33973	3.31	1.31576	100	17	6	756	7	146940756	13912495	5.12025	2.04445	3.05138e-07	0.0409088	5	2	4.5	1	TRUE	TRUE	WaterBuffalo
33.62	5.45094	14.29	1.32798	100	33	17	3919	17	1088743919	16268631	-0.113742	2.04069	0.909442	0.0412816	2.5	1.5	4.5	1	TRUE	TRUE	Cow
5.07	2.54755	3.44	1.25786	100	12	6	1622	7	347161622	6309074	2.72026	2.0352	0.006523	0.0418312	3	1.5	4.5	3	TRUE	TRUE	WaterBuffalo
5.2	2.11775	3.62	1.17017	100	10	6	1549	7	398501549	6309074	2.26656	2.0339	0.0234171	0.0419621	3	1	4.5	3	TRUE	TRUE	WaterBuffalo
0.76	0.854223	0.63	0.676518	100	4	2	1041	2	244541041	1536735	3.79292	2.02508	0.000148886	0.0428597	4	1.5	5	4	TRUE	TRUE	WaterBuffalo
5.05	2.30667	3.36	1.3067	100	13	6	1737	7	300261737	6309074	3.44653	2.02035	0.000567829	0.043347	3	2	4.5	3	TRUE	TRUE	WaterBuffalo
5.06	1.94791	3.51	1.23497	100	11	6	1249	7	334701249	7959644	3.04943	2.01624	0.00229279	0.0437746	3.5	1	4.5	2.5	TRUE	TRUE	WaterBuffalo
1786.27	13.3181	635.31	11.5625	100	1879	612	2011	911	326262011	2092659034	6.96272	-2.016	3.33755e-12	0.0437995	4.5	3	2	1	TRUE	TRUE	Cow
4.04	1.9065	2.85	1.06719	100	6	5	2332	5	858742332	2298487	1.02806	2.01464	0.303921	0.0439422	3.5	1	5	2.5	TRUE	TRUE	Cow
4.45	2.05173	2.86	1.06382	100	9	5	2743	5	329382743	3373831	2.21764	2.01161	0.0265793	0.0442606	4	3.5	5	1.5	TRUE	TRUE	Cow
3.52	2.08157	2.57	1.20818	100	7	5	2118	5	597522118	2720943	1.67182	2.01129	0.0945606	0.0442947	4	1.5	5	2	TRUE	TRUE	Cow
4.9	2.24958	2.99	0.999949	100	8	5	4058	5	657884058	1989225	1.37804	2.0101	0.168192	0.0444204	3	2.5	5	3	TRUE	TRUE	Cow
1.06	0.993108	0.72	0.636912	100	4	2	1301	2	293401301	1801265	2.9604	2.0097	0.00307235	0.0444632	3.5	1.5	5	3.5	TRUE	TRUE	WaterBuffalo
0.93	0.901794	0.72	0.636912	100	4	2	849	2	205380849	1801265	3.40433	2.0097	0.000663277	0.0444632	4.5	1.5	5	3.5	TRUE	TRUE	WaterBuffalo
2.47	1.56641	1.92	1.04137	100	5	4	1718	5	484081718	2298487	1.61516	1.99738	0.106276	0.0457844	4.5	1.5	5	2.5	TRUE	TRUE	Cow
2.14	1.50434	1.77	1.11785	100	4	4	2011	5	326262011	1718320	1.23642	1.9949	0.216301	0.0460543	4.5	3	5	3.5	TRUE	TRUE	Cow
2.75	1.89297	2.01	0.999949	100	8	4	2101	5	282582101	2720943	2.77342	1.9901	0.00554704	0.0465799	4.5	3.5	5	2	TRUE	TRUE	Cow
4.47	2.32881	3.21	1.40198	100	24	6	1028	7	107461028	9552855	8.38627	1.99004	5.01789e-17	0.0465867	4.5	4	4.5	2	TRUE	TRUE	WaterBuffalo
5.68	2.62805	3.57	1.22479	100	22	6	971	7	140940971	13912495	6.20992	1.98402	5.30121e-10	0.0472536	4.5	3	4.5	1	TRUE	TRUE	WaterBuffalo
4.02	2.11288	2.76	1.12923	100	6	5	3628	5	774363628	1718320	0.937112	1.98366	0.348701	0.0472938	3	2	5	3.5	TRUE	TRUE	Cow
4.74	2.08225	3.34	1.34254	100	10	6	1549	7	398501549	4959754	2.52612	1.98131	0.0115331	0.0475562	3	1	4.5	3.5	TRUE	TRUE	WaterBuffalo
36.77	5.93544	14.24	1.39349	100	44	17	4669	17	926204669	16268631	1.21811	1.98064	0.223183	0.047632	2.5	2	4.5	1	TRUE	TRUE	Cow
4.25	2.25798	2.77	1.12685	100	7	5	2332	5	858742332	2720943	1.2179	1.97896	0.223261	0.0478202	3.5	1	5	2	TRUE	TRUE	Cow
2.23	1.60085	1.78	1.12439	100	6	4	1515	5	337281515	2720943	2.355	1.97441	0.0185229	0.0483349	5	2	5	2	TRUE	TRUE	Cow
2.89	1.48321	2.13	0.949801	100	7	4	1939	5	367881939	2720943	2.77103	1.96883	0.00558801	0.0489721	4.5	2.5	5	2	TRUE	TRUE	Cow
0.89	1.05309	0.65	0.687184	100	6	2	789	2	118520789	2008216	4.85241	1.96454	1.21973e-06	0.0494677	5	3	5	3	TRUE	TRUE	WaterBuffalo
5.89	2.43665	3.69	1.17804	100	19	6	942	7	159140942	13912495	5.38033	1.96088	7.4348e-08	0.0498925	4.5	2.5	4.5	1	TRUE	TRUE	WaterBuffalo
1.3	1.05887	0.89	0.566667	100	5	2	1396	2	253941396	2008216	3.49428	1.95882	0.00047534	0.0501335	3.5	2	5	3	TRUE	TRUE	WaterBuffalo
2.01	1.64835	1.67	1.18964	100	5	4	1400	5	391661400	2298487	1.81393	1.95857	0.0696884	0.0501632	5	1.5	5	2.5	TRUE	TRUE	Cow
0.98	1.20588	0.66	0.684902	100	7	2	756	2	146940756	3029522	4.99221	1.95648	5.96912e-07	0.0504082	5	2	5	2.5	TRUE	TRUE	WaterBuffalo
5.31	2.32985	3.07	0.987344	100	10	5	2553	5	392022553	4543814	2.01301	1.95474	0.0441137	0.0506139	4	3	5	1	TRUE	TRUE	Cow
1.31	1.06073	0.87	0.580056	100	10	2	994	2	123480994	3289189	8.19246	1.94809	2.55943e-16	0.0514044	4.5	3.5	5	2	TRUE	TRUE	WaterBuffalo
5.56	2.29325	3.67	1.1981	100	19	6	924	7	176500924	13912495	5.86068	1.94474	4.60972e-09	0.0518065	4.5	2	4.5	1	TRUE	TRUE	WaterBuffalo
2.65	1.684	1.93	1.06605	100	7	4	1559	5	300101559	3373831	2.58313	1.94175	0.00979072	0.0521679	5	2.5	5	1.5	TRUE	TRUE	Cow
1.09	0.964993	0.79	0.624338	100	4	2	1005	2	279781005	2008216	3.01556	1.93805	0.00256501	0.0526168	4	1	5	3	TRUE	TRUE	WaterBuffalo
0.93	0.781801	0.79	0.624338	100	4	2	1249	2	334701249	1536735	3.92683	1.93805	8.60718e-05	0.0526168	3.5	1	5	4	TRUE	TRUE	WaterBuffalo
1.22	1.12439	0.82	0.609355	100	6	2	1246	2	142381246	2008216	4.25121	1.93647	2.12617e-05	0.0528096	4	3.5	5	3	TRUE	TRUE	WaterBuffalo
2.47	1.44568	1.98	1.04427	100	6	4	2229	5	238362229	1989225	2.44175	1.93436	0.0146162	0.0530688	4.5	4	5	3	TRUE	TRUE	Cow
5.05	2.2128	3.46	1.31364	100	18	6	924	7	176500924	12071047	5.85233	1.93356	4.84747e-09	0.0531679	4.5	2	4.5	1.5	TRUE	TRUE	WaterBuffalo
4.22	2.27672	2.76	1.16446	100	5	5	2783	5	1048682783	1718320	0.342599	1.92364	0.7319	0.0543993	3	1	5	3.5	TRUE	TRUE	Cow
4.65	2.06155	2.98	1.0539	100	7	5	1934	5	704961934	4543814	1.13992	1.91669	0.254321	0.0552775	4	1	5	1	TRUE	TRUE	Cow
4.98	2.19264	2.98	1.0539	100	8	5	3093	5	550123093	3373831	1.37733	1.91669	0.168409	0.0552775	3.5	2.5	5	1.5	TRUE	TRUE	Cow
4.22	1.99282	2.85	1.1315	100	6	5	3189	5	896543189	1989225	0.893209	1.90012	0.371745	0.0574168	3	1.5	5	3	TRUE	TRUE	Cow
8.34	2.6826	4.77	1.17941	100	15	7	2097	7	420082097	7959644	2.48266	1.89077	0.0130405	0.0586545	2.5	1.5	4.5	2.5	TRUE	TRUE	WaterBuffalo
2.12	1.55881	1.77	1.17941	100	7	4	1650	5	234821650	2298487	3.13059	1.89077	0.00174458	0.0586545	5	3.5	5	2.5	TRUE	TRUE	Cow
2.56	1.58478	1.94	1.09008	100	7	4	2101	5	282582101	2298487	2.80166	1.88976	0.00508408	0.0587897	4.5	3.5	5	2.5	TRUE	TRUE	Cow
1.23	1.17941	0.83	0.620443	100	4	2	1249	2	334701249	1801265	2.34863	1.88575	0.0188426	0.0593287	3.5	1	5	3.5	TRUE	TRUE	WaterBuffalo
7.96	2.70398	4.55	1.30558	100	12	7	1976	7	485501976	7959644	1.49409	1.87656	0.135151	0.0605788	2.5	1	4.5	2.5	TRUE	TRUE	WaterBuffalo
3.61	2.02457	2.62	1.26953	100	6	5	2588	5	731842588	2298487	1.1805	1.8747	0.237803	0.0608336	3.5	1.5	5	2.5	TRUE	TRUE	Cow
4.38	2.06843	2.89	1.12721	100	8	5	3093	5	550123093	2720943	1.75012	1.87188	0.080097	0.0612238	3.5	2.5	5	2	TRUE	TRUE	Cow
2.62	1.52276	1.96	1.09101	100	6	4	1400	5	391661400	3373831	2.21966	1.86983	0.0264419	0.0615079	5	1.5	5	1.5	TRUE	TRUE	Cow
5.31	2.12582	3.25	0.936089	100	10	5	2438	5	451962438	4543814	2.20621	1.86948	0.0273691	0.061556	4	2.5	5	1	TRUE	TRUE	Cow
5.88	2.27094	3.9	1.12367	100	11	6	1005	7	279781005	12071047	2.25457	1.86888	0.0241602	0.0616392	4	1	4.5	1.5	TRUE	TRUE	WaterBuffalo
4.51	2.29842	2.83	1.16389	100	8	5	3354	5	464503354	2720943	1.51844	1.86443	0.128905	0.0622609	3.5	3	5	2	TRUE	TRUE	Cow
2.41	1.71797	1.87	1.14287	100	5	4	1867	5	418161867	2298487	1.50759	1.86372	0.131658	0.0623607	4.5	2	5	2.5	TRUE	TRUE	Cow
3.69	2.05822	2.64	1.26746	100	6	5	1934	5	704961934	2720943	1.12233	1.86199	0.261722	0.0626051	4	1	5	2	TRUE	TRUE	Cow
5.34	1.7991	3.27	0.930461	100	7	5	2588	5	731842588	3373831	0.922683	1.85929	0.356173	0.0629855	3.5	1.5	5	1.5	TRUE	TRUE	Cow
2.45	1.5333	1.94	1.10846	100	7	4	1559	5	300101559	2720943	2.96746	1.85843	0.00300276	0.0631077	5	2.5	5	2	TRUE	TRUE	Cow
5.43	2.21681	3.58	1.30407	100	15	6	849	7	205380849	13912495	4.31702	1.85572	1.58153e-05	0.0634928	4.5	1.5	4.5	1	TRUE	TRUE	WaterBuffalo
5.49	2.22245	3.74	1.21954	100	19	6	942	7	159140942	12071047	6.07887	1.85316	1.21031e-09	0.0638593	4.5	2.5	4.5	1.5	TRUE	TRUE	WaterBuffalo
1.02	1.0729	0.77	0.664466	100	5	2	1153	2	189301153	1801265	3.70958	1.85111	0.000207605	0.0641537	4	2.5	5	3.5	TRUE	TRUE	WaterBuffalo
4.84	2.13542	2.98	1.09157	100	9	5	2118	5	597522118	4543814	1.9481	1.85055	0.0514032	0.0642339	4	1.5	5	1	TRUE	TRUE	Cow
1.42	1.19916	0.9	0.594588	100	6	2	1818	2	260721818	1536735	3.81935	1.85002	0.000133806	0.0643108	3	2.5	5	4	TRUE	TRUE	WaterBuffalo
2.46	1.49356	1.99	1.08707	100	6	4	1515	5	337281515	3373831	2.37018	1.84901	0.0177793	0.0644564	5	2	5	1.5	TRUE	TRUE	Cow
1.39	1.10914	0.89	0.601261	100	4	2	1549	2	398501549	1801265	2.35316	1.84612	0.0186144	0.0648749	3	1	5	3.5	TRUE	TRUE	WaterBuffalo
4.67	2.09885	2.93	1.12146	100	7	5	2332	5	858742332	3373831	1.11013	1.84581	0.266941	0.0649205	3.5	1	5	1.5	TRUE	TRUE	Cow
2.74	1.67947	2.02	1.0729	100	7	4	2011	5	326262011	2720943	2.53652	1.84547	0.011196	0.0649695	4.5	3	5	2	TRUE	TRUE	Cow
4.89	2.27811	3.35	1.43812	100	22	6	1199	7	165321199	9552855	7.5106	1.84269	5.88558e-14	0.0653748	4	3	4.5	2	TRUE	TRUE	WaterBuffalo
1731.87	14.0257	632.29	11.0127	100	1809	612	1939	911	367881939	2092659034	5.49919	-1.84242	3.81539e-08	0.065413	4.5	2.5	2	1	TRUE	TRUE	Cow
1.21	1.18317	0.8	0.651339	100	4	2	1622	2	347161622	1536735	2.35807	1.84236	0.0183705	0.0654227	3	1.5	5	4	TRUE	TRUE	WaterBuffalo
8.64	3.20202	4.57	1.32005	100	14	7	1549	7	398501549	12071047	1.67394	1.84084	0.0941417	0.0656446	3	1	4.5	1.5	TRUE	TRUE	WaterBuffalo
1.15	1.01876	0.85	0.625631	100	9	2	789	2	118520789	3029522	7.70542	1.83814	1.30413e-14	0.0660412	5	3	5	2.5	TRUE	TRUE	WaterBuffalo
1.29	1.13079	0.85	0.625631	100	6	2	1818	2	260721818	1801265	4.16523	1.83814	3.11041e-05	0.0660412	3	2.5	5	3.5	TRUE	TRUE	WaterBuffalo
3.01	1.64835	2.16	1.00222	100	4	4	3354	5	464503354	1385199	0.600599	1.83592	0.548107	0.0663688	3.5	3	5	4	TRUE	TRUE	Cow
1.29	1.20013	1.15	1.0088	100	4	3	1650	5	234821650	1385199	2.2581	1.83386	0.0239397	0.0666744	5	3.5	5	4	TRUE	TRUE	Cow
1.46	1.15837	0.96	0.567112	100	5	2	1737	2	300261737	1801265	3.05602	1.83385	0.00224295	0.0666759	3	2	5	3.5	TRUE	TRUE	WaterBuffalo
5.39	2.42001	3.2	0.984732	100	6	5	3269	5	1269243269	1989225	0.252065	1.82791	0.800991	0.0675633	2.5	1	5	3	TRUE	TRUE	Cow
2.71	1.49271	2.1	1.03962	100	6	4	2011	5	326262011	2298487	2.20405	1.82759	0.0275211	0.0676108	4.5	3	5	2.5	TRUE	TRUE	Cow
2.41	1.6459	1.9	1.15032	100	8	4	1650	5	234821650	2720943	3.39632	1.82558	0.000682994	0.0679133	5	3.5	5	2	TRUE	TRUE	Cow
1.07	1.11242	0.74	0.690776	100	4	2	1041	2	244541041	2008216	2.6339	1.82404	0.00844101	0.0681468	4	1.5	5	3	TRUE	TRUE	WaterBuffalo
4.92	2.15875	3.51	1.36696	100	22	6	994	7	123480994	12071047	7.91199	1.82156	2.53315e-15	0.0685222	4.5	3.5	4.5	1.5	TRUE	TRUE	WaterBuffalo
5.53	2.55626	3.59	1.32646	100	14	6	849	7	205380849	12071047	3.31344	1.81687	0.00092156	0.0692375	4.5	1.5	4.5	1.5	TRUE	TRUE	WaterBuffalo
0.95	0.9783	0.76	0.683426	100	6	2	971	2	140940971	2008216	5.16202	1.81439	2.44304e-07	0.0696179	4.5	3	5	3	TRUE	TRUE	WaterBuffalo
2.55	1.49325	2.02	1.09157	100	5	4	1323	5	466881323	3373831	1.64072	1.81391	0.100856	0.0696918	5	1	5	1.5	TRUE	TRUE	Cow
5.28	2.36165	3.55	1.35121	100	9	6	2545	7	588182545	3341982	1.57517	1.8132	0.115217	0.0698017	2	1	4.5	4	TRUE	TRUE	WaterBuffalo
2.24	1.47107	1.9	1.15907	100	5	4	2743	5	329382743	1385199	1.87619	1.8118	0.0606294	0.0700166	4	3.5	5	4	TRUE	TRUE	Cow
5.63	2.13511	3.75	1.24215	100	25	6	1028	7	107461028	12071047	9.07214	1.81138	1.16702e-19	0.0700821	4.5	4	4.5	1.5	TRUE	TRUE	WaterBuffalo
4.87	2.06292	3.11	1.04345	100	7	5	2867	5	635582867	2720943	1.03251	1.8113	0.301831	0.0700946	3.5	2	5	2	TRUE	TRUE	Cow
2.51	1.64221	1.91	1.15553	100	8	4	1650	5	234821650	3373831	3.34305	1.80869	0.00082864	0.0704989	5	3.5	5	1.5	TRUE	TRUE	Cow
4.48	2.18109	2.97	1.12326	100	6	5	3628	5	774363628	1989225	0.696898	1.80724	0.485867	0.0707254	3	2	5	3	TRUE	TRUE	Cow
1.11	1.17116	0.78	0.675397	100	6	2	1199	2	165321199	1801265	4.17535	1.80634	2.97532e-05	0.0708646	4	3	5	3.5	TRUE	TRUE	WaterBuffalo
1.48	1.27509	0.91	0.604612	100	5	2	1737	2	300261737	1536735	2.76059	1.80281	0.00576978	0.0714182	3	2	5	4	TRUE	TRUE	WaterBuffalo
5.22	2.42287	3.17	1.01559	100	7	5	3628	5	774363628	2720943	0.734666	1.80192	0.462543	0.0715586	3	2	5	2	TRUE	TRUE	Cow
8.03	2.89707	4.54	1.36641	100	19	7	2259	7	358262259	7959644	3.78658	1.80034	0.000152734	0.0718068	2.5	2	4.5	2.5	TRUE	TRUE	WaterBuffalo
5.12	2.44239	3.49	1.39621	100	13	6	1301	7	293401301	7959644	3.22635	1.79773	0.00125379	0.0722202	3.5	1.5	4.5	2.5	TRUE	TRUE	WaterBuffalo
1.23	1.09041	0.87	0.630135	100	5	2	1396	2	253941396	1536735	3.45742	1.79327	0.000545372	0.0729305	3.5	2	5	4	TRUE	TRUE	WaterBuffalo
1.21	1.07586	0.86	0.635959	100	5	2	672	2	196520672	3289189	3.52276	1.79257	0.000427073	0.0730422	5	1	5	2	TRUE	TRUE	WaterBuffalo
1229.04	16.034	817.81	14.7015	100	1366	844	1559	1878	300101559	1685844908	8.54185	1.78145	1.32094e-17	0.0748396	5	2.5	2	1.5	TRUE	TRUE	Cow
4.79	2.34109	2.92	1.1693	100	8	5	4058	5	657884058	2298487	1.37116	1.77884	0.170326	0.0752668	3	2.5	5	2.5	TRUE	TRUE	Cow
1	1.04447	0.76	0.698049	100	4	2	1301	2	293401301	1536735	2.87228	1.77638	0.0040752	0.0756705	3.5	1.5	5	4	TRUE	TRUE	WaterBuffalo
10.31	3.11625	4.91	1.18146	100	12	7	2545	7	588182545	7959644	0.542319	1.76899	0.587599	0.0768954	2	1	4.5	2.5	TRUE	TRUE	WaterBuffalo
1.14	1.23926	0.78	0.690191	100	9	2	809	2	105300809	3289189	6.34251	1.76763	2.2605e-10	0.0771233	5	3.5	5	2	TRUE	TRUE	WaterBuffalo
1.09	1.11096	0.78	0.690191	100	9	2	826	2	93740826	3029522	7.11994	1.76763	1.07975e-12	0.0771233	5	4	5	2.5	TRUE	TRUE	WaterBuffalo
4.77	2.23767	3.04	1.10937	100	7	5	2783	5	1048682783	2720943	0.996572	1.76676	0.318972	0.0772676	3	1	5	2	TRUE	TRUE	Cow
2.54	1.58541	1.97	1.14992	100	7	4	1599	5	267201599	2720943	2.81315	1.76534	0.00490593	0.0775074	5	3	5	2	TRUE	TRUE	Cow
1.12	1.19155	0.79	0.686007	100	6	2	1522	2	193201522	1536735	4.0955	1.76383	4.21265e-05	0.0777607	3.5	3	5	4	TRUE	TRUE	WaterBuffalo
4.73	2.08823	3.08	1.08879	100	6	5	3919	5	1088743919	1718320	0.60817	1.76343	0.543074	0.0778276	2.5	1.5	5	3.5	TRUE	TRUE	Cow
4.88	2.23507	3.11	1.0721	100	5	5	4669	5	926204669	1385199	0.0536895	1.7629	0.957183	0.0779176	2.5	2	5	4	TRUE	TRUE	Cow
2404.92	17.7722	694.22	9.21086	100	2545	678	2743	911	329382743	2092659034	7.88196	-1.76096	3.22285e-15	0.0782445	4	3.5	2	1	TRUE	TRUE	Cow
4.73	2.45301	2.99	1.14146	100	5	5	3269	5	1269243269	1718320	0.110069	1.7609	0.912355	0.0782547	2.5	1	5	3.5	TRUE	TRUE	Cow
5.93	2.29736	3.76	1.27224	100	18	6	1123	7	210901123	12071047	5.25385	1.76068	1.48953e-07	0.0782928	4	2	4.5	1.5	TRUE	TRUE	WaterBuffalo
2.94	1.56876	2.21	1.01797	100	8	4	1712	5	204341712	3373831	3.22548	1.7584	0.00125763	0.0786792	5	4	5	1.5	TRUE	TRUE	Cow
5.89	2.36086	3.84	1.22862	100	22	6	994	7	123480994	13912495	6.8238	1.75808	8.86639e-12	0.0787344	4.5	3.5	4.5	1	TRUE	TRUE	WaterBuffalo
5.53	2.37604	3.2	1.02494	100	9	5	4058	5	657884058	2720943	1.46041	1.7562	0.144176	0.0790546	3	2.5	5	2	TRUE	TRUE	Cow
1.26	1.12474	0.9	0.627646	100	7	2	924	2	176500924	3029522	5.10338	1.75258	3.33639e-07	0.079674	4.5	2	5	2.5	TRUE	TRUE	WaterBuffalo
1.35	1.09521	1.25	0.998737	100	4	3	1712	5	204341712	1385199	2.41962	1.75221	0.0155369	0.0797371	5	4	5	4	TRUE	TRUE	Cow
1209.11	15.665	821.09	16.5066	100	1329	850	1515	1878	337281515	1685844908	7.65337	1.75142	1.95774e-14	0.0798728	5	2	2	1.5	TRUE	TRUE	Cow
6.03	2.14831	3.78	1.26794	100	25	6	1028	7	107461028	13912495	8.83018	1.75087	1.04507e-18	0.0799685	4.5	4	4.5	1	TRUE	TRUE	WaterBuffalo
1.2	1.06363	0.85	0.657129	100	10	2	994	2	123480994	3029522	8.27354	1.75004	1.30041e-16	0.0801118	4.5	3.5	5	2.5	TRUE	TRUE	WaterBuffalo
5.97	2.38453	3.86	1.22285	100	14	6	1301	7	293401301	9552855	3.36755	1.75002	0.000758401	0.0801157	3.5	1.5	4.5	2	TRUE	TRUE	WaterBuffalo
1.3	1.08711	0.86	0.651649	100	6	2	1199	2	165321199	2008216	4.32337	1.74941	1.53663e-05	0.0802205	4	3	5	3	TRUE	TRUE	WaterBuffalo
4.91	2.26566	3.08	1.09802	100	6	5	4669	5	926204669	1718320	0.481095	1.7486	0.630449	0.0803609	2.5	2	5	3.5	TRUE	TRUE	Cow
[truncated: 313 more rows]
