# Supplementary material for: Whole genome analysis of water buffalo and global cattle breeds highlights convergent signatures of domestication
Source: Nat Commun. 2020 Sep 21;11:4739. doi: 10.1038/s41467-020-18550-1 (PMC7505982; doi:10.1038/s41467-020-18550-1)
Supplement: Supplementary file 8 — Supplementary Data 4 [file 41467_2020_18550_MOESM8_ESM.xlsx]

## Sheet: Phenotype corr to WB XP-EHH
chromosome	Start	Stop	Trait	Corr	Width	P	numPerms
15	66985838	67377601	milk_fat_AVG	0.95243	391763	0	5000
11	68375087	68853270	parturition_interval_AVG	0.964132	478183	0.0012	5000
7	105312281	106114270	Milk_yield_per_lactation_AVG	0.942445	801989	0.0028	5000
10	23253477	23897045	milk_fat_AVG	0.924098	643568	0.0032	5000
5	125026808	125421538	lactation_length_AVG	0.923014	394730	0.004	5000
11	69236299	69601537	parturition_interval_AVG	0.950799	365238	0.0044	5000
4	97406891	98296976	lactation_length_AVG	-0.888093	890085	0.0064	5000
22	1234431	1920516	age_first_parturition_AVG	-0.909074	686085	0.0076	5000
5	104202825	104749803	lactation_length_AVG	0.914367	546978	0.0076	5000
11	4022754	4870909	Milk_yield_per_lactation_AVG	0.923381	848155	0.0104	5000
10	23253477	23897045	age_first_parturition_AVG	0.918671	643568	0.0112	5000
20	49759867	49938639	wither_height_males	0.957646	178772	0.0116	5000
4	144483739	145101707	wither_height_males	0.947841	617968	0.0124	5000
11	68375087	68853270	birth_weight_females	-0.946662	478183	0.0128	5000
19	31394785	33107556	birth_weight_males	-0.927576	1712771	0.0164	5000
2	149978949	150730121	milk_fat_AVG	-0.868963	751172	0.0164	5000
7	104849541	105158239	Milk_yield_per_lactation_AVG	0.903433	308698	0.0168	5000
19	31394785	33107556	birth_weight_females	-0.925809	1712771	0.0188	5000
11	68375087	68853270	birth_weight_males	-0.924773	478183	0.0196	5000
10	91466552	92185116	birth_weight_females	-0.919328	718564	0.0204	5000
23	26447890	26811854	age_first_parturition_AVG	0.890287	363964	0.0212	5000
10	91466552	92185116	birth_weight_males	-0.917058	718564	0.0216	5000
11	69236299	69601537	age_first_parturition_AVG	0.887505	365238	0.0232	5000
4	23154557	23482253	parturition_interval_AVG	0.881175	327696	0.0236	5000
11	69236299	69601537	lactation_length_AVG	0.860149	365238	0.0236	5000
4	162829619	164097767	birth_weight_females	-0.915367	1268148	0.0240048	4999
2	171194638	172397989	birth_weight_males	0.911911	1203351	0.0244	5000
9	106743656	107138415	wither_height_males	0.934214	394759	0.025205	4999
11	80025438	80428042	wither_height_males	-0.936342	402604	0.026	5000
20	49759867	49938639	wither_height_females	0.893993	178772	0.026	5000
20	32545806	33289791	lactation_length_AVG	-0.828776	743985	0.0268	5000
4	23154557	23482253	age_first_parturition_AVG	0.875245	327696	0.0288	5000
9	1754187	2328156	wither_height_males	-0.926967	573969	0.0288	5000
16	40104449	40408517	wither_height_males	-0.924441	304068	0.0296	5000
1	108117558	109112876	parturition_interval_AVG	-0.84637	995318	0.03	5000
1	2133743	2287961	Milk_yield_per_lactation_AVG	-0.871129	154218	0.0304	5000
22	1234431	1920516	lactation_length_AVG	-0.835089	686085	0.0308	5000
4	162829619	164097767	birth_weight_males	-0.894364	1268148	0.0308062	4999
11	2377492	2758868	parturition_interval_AVG	0.855578	381376	0.0316	5000
2	171194638	172397989	birth_weight_females	0.893937	1203351	0.032	5000
5	46647715	47344979	wither_height_females	0.871272	697264	0.032	5000
3	43460551	44033349	wither_height_females	0.867437	572798	0.0328	5000
10	23253477	23897045	parturition_interval_AVG	0.854191	643568	0.0336	5000
5	46647715	47344979	wither_height_males	0.918467	697264	0.036	5000
20	7616876	7891281	wither_height_females	0.857285	274405	0.0408	5000
13	60307947	60748310	age_first_parturition_AVG	-0.802174	440363	0.0408	5000
17	22658318	22892120	birth_weight_males	0.911906	233802	0.0412	5000
19	31394785	33107556	parturition_interval_AVG	0.82174	1712771	0.0424	5000
6	102698411	103212985	birth_weight_males	-0.889317	514574	0.0424	5000
5	18466199	20154583	milk_fat_AVG	0.762429	1688384	0.0428	5000
14	19095930	20109234	birth_weight_males	0.892374	1013304	0.0432	5000
17	22658318	22892120	birth_weight_females	0.902191	233802	0.044	5000
7	26519274	30574787	milk_fat_AVG	-0.797493	4055513	0.0444	5000
11	4022754	4870909	wither_height_females	0.838661	848155	0.0448	5000
20	7616876	7891281	Milk_yield_per_lactation_AVG	0.862803	274405	0.0456	5000
2	149978949	150730121	parturition_interval_AVG	-0.818363	751172	0.0476	5000
18	12525875	15568349	wither_height_males	0.906333	3042474	0.0516	5000
22	24361066	24783586	age_first_parturition_AVG	0.82896	422520	0.0528	5000
5	82015663	83314649	milk_fat_AVG	-0.801958	1298986	0.0528	5000
7	26519274	30574787	parturition_interval_AVG	-0.785654	4055513	0.0544	5000
11	68375087	68853270	age_first_parturition_AVG	0.819987	478183	0.0544	5000
11	68375087	68853270	Milk_yield_per_lactation_AVG	-0.813854	478183	0.0564	5000
17	16298995	17084676	wither_height_males	0.903373	785681	0.0584	5000
15	38386282	39456533	Milk_yield_per_lactation_AVG	0.816818	1070251	0.0596	5000
14	8476701	9057268	birth_weight_males	-0.860411	580567	0.0616	5000
12	20811422	21751111	milk_fat_AVG	-0.789595	939689	0.0628	5000
11	68375087	68853270	wither_height_females	-0.817737	478183	0.0636	5000
9	1754187	2328156	wither_height_females	-0.811922	573969	0.064	5000
14	19095930	20109234	birth_weight_females	0.858338	1013304	0.0644	5000
6	102698411	103212985	birth_weight_females	-0.865202	514574	0.0656	5000
10	84002334	84824936	Milk_yield_per_lactation_AVG	0.813645	822602	0.0668	5000
6	31514839	32779628	age_first_parturition_AVG	-0.758091	1264789	0.0672	5000
19	25396922	25978263	Milk_yield_per_lactation_AVG	-0.798428	581341	0.0676	5000
1	192247230	192606208	birth_weight_males	-0.854019	358978	0.0688	5000
18	23499988	24257509	Milk_yield_per_lactation_AVG	-0.801379	757521	0.0692	5000
11	69236299	69601537	milk_fat_AVG	0.740089	365238	0.0696	5000
9	1754187	2328156	Milk_yield_per_lactation_AVG	-0.787706	573969	0.0716	5000
6	47042841	48007455	Milk_yield_per_lactation_AVG	0.807141	964614	0.072	5000
7	105312281	106114270	parturition_interval_AVG	-0.799983	801989	0.0724	5000
1	158095745	158406411	birth_weight_males	0.867875	310666	0.0732	5000
1	192247230	192606208	birth_weight_females	-0.856138	358978	0.0732	5000
14	8476701	9057268	birth_weight_females	-0.848651	580567	0.0736	5000
18	12525875	15568349	wither_height_females	0.782543	3042474	0.0752	5000
23	26447890	26811854	birth_weight_females	-0.844282	363964	0.0764	5000
15	38386282	39456533	wither_height_males	0.864747	1070251	0.0768	5000
15	38386282	39456533	wither_height_females	0.785073	1070251	0.0772	5000
23	26447890	26811854	parturition_interval_AVG	0.784085	363964	0.0772	5000
11	80025438	80428042	wither_height_females	-0.805767	402604	0.0824	5000
13	60307947	60748310	lactation_length_AVG	-0.713906	440363	0.0836	5000
9	106743656	107138415	wither_height_females	0.776595	394759	0.0840168	4999
4	23154557	23482253	lactation_length_AVG	0.77576	327696	0.0856	5000
1	108117558	109112876	milk_fat_AVG	-0.751897	995318	0.0856	5000
12	8748173	10104667	lactation_length_AVG	-0.6925	1356494	0.0888	5000
22	1234431	1920516	parturition_interval_AVG	-0.770218	686085	0.0896	5000
11	2377492	2758868	wither_height_females	-0.769005	381376	0.09	5000
16	34249086	34888978	wither_height_males	-0.856645	639892	0.0908	5000
5	125026808	125421538	milk_fat_AVG	0.71693	394730	0.0912	5000
19	31394785	33107556	wither_height_females	-0.768752	1712771	0.0912	5000
17	16298995	17084676	wither_height_females	0.773902	785681	0.092	5000
20	49759867	49938639	Milk_yield_per_lactation_AVG	0.781894	178772	0.0928	5000
1	137928145	138745987	lactation_length_AVG	0.750911	817842	0.0932	5000
20	7616876	7891281	wither_height_males	0.848234	274405	0.096	5000
12	94771431	96515859	wither_height_females	0.749153	1744428	0.0968	5000
5	22769139	23479858	lactation_length_AVG	-0.692504	710719	0.0972	5000
7	105312281	106114270	wither_height_females	0.769427	801989	0.0976	5000
17	16298995	17084676	birth_weight_males	0.818104	785681	0.0984	5000
17	16298995	17084676	Milk_yield_per_lactation_AVG	0.764668	785681	0.0996	5000
6	47042841	48007455	wither_height_males	0.850407	964614	0.1008	5000
3	43460551	44033349	Milk_yield_per_lactation_AVG	0.762622	572798	0.1012	5000
21	39185474	39495882	age_first_parturition_AVG	0.761624	310408	0.1024	5000
1	158095745	158406411	birth_weight_females	0.829294	310666	0.1028	5000
5	118924039	119699746	milk_fat_AVG	0.697346	775707	0.104	5000
12	94771431	96515859	Milk_yield_per_lactation_AVG	0.734933	1744428	0.1056	5000
12	94771431	96515859	wither_height_males	0.828746	1744428	0.1088	5000
13	63717790	65263053	lactation_length_AVG	-0.692808	1545263	0.1092	5000
7	45224757	45527963	milk_fat_AVG	-0.728004	303206	0.11	5000
14	11702345	11889442	wither_height_males	0.827916	187097	0.1104	5000
12	8748173	10104667	age_first_parturition_AVG	-0.683578	1356494	0.1108	5000
5	18466199	20154583	lactation_length_AVG	0.721172	1688384	0.1128	5000
23	26447890	26811854	birth_weight_males	-0.804397	363964	0.1136	5000
11	68375087	68853270	milk_fat_AVG	0.662981	478183	0.114	5000
4	154558302	155152202	age_first_parturition_AVG	0.740704	593900	0.1152	5000
23	44552156	45153931	wither_height_males	-0.828199	601775	0.1156	5000
18	12525875	15568349	age_first_parturition_AVG	-0.666938	3042474	0.116	5000
1	137928145	138745987	age_first_parturition_AVG	0.737335	817842	0.1164	5000
4	2764611	2948195	birth_weight_males	0.825325	183584	0.118	5000
17	16298995	17084676	birth_weight_females	0.800542	785681	0.1184	5000
2	149978949	150730121	Milk_yield_per_lactation_AVG	0.718843	751172	0.1188	5000
8	85378148	86225553	wither_height_males	0.822308	847405	0.1208	5000
4	2764611	2948195	birth_weight_females	0.813786	183584	0.1232	5000
1	137928145	138745987	parturition_interval_AVG	0.735151	817842	0.1232	5000
10	84002334	84824936	wither_height_males	0.809944	822602	0.1236	5000
1	145955629	146183088	wither_height_females	0.727269	227459	0.124	5000
5	18466199	20154583	parturition_interval_AVG	0.708081	1688384	0.1252	5000
1	25203389	25916529	milk_fat_AVG	-0.680328	713140	0.126	5000
20	32545806	33289791	parturition_interval_AVG	-0.732222	743985	0.1264	5000
1	99412495	100362225	milk_fat_AVG	0.655804	949730	0.1272	5000
11	2377492	2758868	age_first_parturition_AVG	0.723665	381376	0.128	5000
14	8476701	9057268	milk_fat_AVG	-0.70896	580567	0.1284	5000
19	31394785	33107556	Milk_yield_per_lactation_AVG	-0.709644	1712771	0.1288	5000
1	2133743	2287961	parturition_interval_AVG	0.728183	154218	0.1288	5000
4	23154557	23482253	milk_fat_AVG	0.667695	327696	0.13	5000
13	63717790	65263053	parturition_interval_AVG	-0.6935	1545263	0.1304	5000
12	8748173	10104667	birth_weight_females	0.776715	1356494	0.1312	5000
1	108117558	109112876	Milk_yield_per_lactation_AVG	0.704218	995318	0.1324	5000
12	8748173	10104667	birth_weight_males	0.775477	1356494	0.134	5000
11	15677475	15942425	milk_fat_AVG	-0.675103	264950	0.136	5000
6	8716790	9147283	milk_fat_AVG	-0.672368	430493	0.1372	5000
6	31514839	32779628	parturition_interval_AVG	-0.697413	1264789	0.1396	5000
1	176177685	176793339	wither_height_females	0.695023	615654	0.1408	5000
11	68375087	68853270	lactation_length_AVG	0.690531	478183	0.1412	5000
22	1234431	1920516	milk_fat_AVG	-0.687517	686085	0.1412	5000
15	66985838	67377601	age_first_parturition_AVG	0.705444	391763	0.1428	5000
11	69236299	69601537	birth_weight_females	-0.769503	365238	0.1436	5000
1	137928145	138745987	milk_fat_AVG	0.629821	817842	0.1444	5000
7	104849541	105158239	wither_height_females	0.708334	308698	0.1468	5000
19	69534533	70737290	age_first_parturition_AVG	0.700479	1202757	0.148	5000
9	106743656	107138415	birth_weight_females	0.784855	394759	0.14843	4999
19	25396922	25978263	wither_height_males	-0.792981	581341	0.1488	5000
19	31394785	33107556	lactation_length_AVG	0.691293	1712771	0.1488	5000
1	25203389	25916529	age_first_parturition_AVG	-0.639179	713140	0.1496	5000
19	31394785	33107556	age_first_parturition_AVG	0.69074	1712771	0.1504	5000
8	74538200	75241454	wither_height_females	0.690417	703254	0.1512	5000
14	11702345	11889442	age_first_parturition_AVG	-0.643907	187097	0.1512	5000
23	26447890	26811854	wither_height_females	-0.705242	363964	0.1516	5000
2	149978949	150730121	age_first_parturition_AVG	-0.634862	751172	0.1516	5000
11	4022754	4870909	wither_height_males	0.787486	848155	0.152	5000
2	171194638	172397989	wither_height_males	0.785845	1203351	0.1528	5000
4	47989170	50082143	wither_height_males	-0.788447	2092973	0.1548	5000
3	43460551	44033349	parturition_interval_AVG	-0.699046	572798	0.1552	5000
12	81059344	81379783	parturition_interval_AVG	-0.69263	320439	0.156	5000
18	23499988	24257509	wither_height_females	-0.676144	757521	0.1568	5000
10	55239028	56115600	birth_weight_males	0.775464	876572	0.1572	5000
1	108117558	109112876	lactation_length_AVG	-0.618631	995318	0.1588	5000
1	99412495	100362225	wither_height_males	0.782808	949730	0.1608	5000
4	97406891	98296976	age_first_parturition_AVG	-0.619216	890085	0.1628	5000
1	145955629	146183088	Milk_yield_per_lactation_AVG	0.705032	227459	0.1628	5000
12	81059344	81379783	wither_height_females	0.688909	320439	0.1632	5000
3	43460551	44033349	wither_height_males	0.768794	572798	0.1636	5000
11	80025438	80428042	Milk_yield_per_lactation_AVG	-0.679407	402604	0.164	5000
13	63717790	65263053	wither_height_females	0.684877	1545263	0.1644	5000
5	125026808	125421538	age_first_parturition_AVG	0.688916	394730	0.1664	5000
14	11702345	11889442	wither_height_females	0.672993	187097	0.1668	5000
8	25316114	25987095	birth_weight_males	0.740628	670981	0.1676	5000
3	143232371	143653576	lactation_length_AVG	0.672444	421205	0.1676	5000
24	6002515	6647274	birth_weight_males	0.73711	644759	0.168	5000
20	32545806	33289791	age_first_parturition_AVG	-0.620498	743985	0.1696	5000
5	82015663	83314649	lactation_length_AVG	-0.608741	1298986	0.1696	5000
19	31394785	33107556	wither_height_males	-0.785841	1712771	0.17	5000
19	6100220	6748158	Milk_yield_per_lactation_AVG	0.68314	647938	0.1704	5000
13	60307947	60748310	birth_weight_females	0.765588	440363	0.1712	5000
22	1234431	1920516	birth_weight_females	0.743571	686085	0.172	5000
11	69236299	69601537	birth_weight_males	-0.73817	365238	0.172	5000
22	60026596	60312164	milk_fat_AVG	-0.645101	285568	0.172	5000
22	24361066	24783586	lactation_length_AVG	0.662758	422520	0.174	5000
1	2133743	2287961	wither_height_males	-0.764556	154218	0.178	5000
3	143232371	143653576	age_first_parturition_AVG	0.664496	421205	0.1788	5000
18	12525875	15568349	birth_weight_females	0.718326	3042474	0.1804	5000
16	40104449	40408517	wither_height_females	-0.675739	304068	0.1804	5000
8	85378148	86225553	wither_height_females	0.660552	847405	0.1808	5000
4	97406891	98296976	milk_fat_AVG	-0.642595	890085	0.182	5000
16	34249086	34888978	wither_height_females	-0.672566	639892	0.1824	5000
9	106743656	107138415	birth_weight_males	0.753213	394759	0.182436	4999
7	102178750	102475473	wither_height_males	0.767962	296723	0.1836	5000
7	26519274	30574787	Milk_yield_per_lactation_AVG	0.671086	4055513	0.184	5000
7	26519274	30574787	lactation_length_AVG	-0.60449	4055513	0.184	5000
3	11208472	12319418	birth_weight_males	0.7101	1110946	0.1844	5000
17	22658318	22892120	lactation_length_AVG	-0.605984	233802	0.1848	5000
3	51010191	51893807	lactation_length_AVG	-0.600418	883616	0.186	5000
23	26447890	26811854	lactation_length_AVG	0.643005	363964	0.1864	5000
11	2377492	2758868	Milk_yield_per_lactation_AVG	-0.644308	381376	0.1876	5000
20	32545806	33289791	milk_fat_AVG	-0.641839	743985	0.188	5000
11	2377492	2758868	lactation_length_AVG	0.645977	381376	0.1884	5000
23	37435762	38278620	milk_fat_AVG	0.575061	842858	0.1888	5000
13	60307947	60748310	birth_weight_males	0.751467	440363	0.1896	5000
24	6002515	6647274	birth_weight_females	0.710703	644759	0.1912	5000
16	40104449	40408517	Milk_yield_per_lactation_AVG	-0.648956	304068	0.1916	5000
13	63717790	65263053	Milk_yield_per_lactation_AVG	0.654868	1545263	0.1924	5000
2	153332597	153574904	wither_height_females	0.652947	242307	0.1928	5000
5	46647715	47344979	parturition_interval_AVG	-0.654002	697264	0.1932	5000
11	18872331	19541301	birth_weight_males	-0.708451	668970	0.1948	5000
9	1754187	2328156	birth_weight_males	-0.703863	573969	0.1948	5000
7	45224757	45527963	Milk_yield_per_lactation_AVG	0.65918	303206	0.1952	5000
2	13913	798028	birth_weight_males	-0.698453	784115	0.196	5000
3	55608233	56478780	Milk_yield_per_lactation_AVG	0.643248	870547	0.1964	5000
22	1234431	1920516	birth_weight_males	0.721821	686085	0.1968	5000
7	26519274	30574787	age_first_parturition_AVG	-0.563855	4055513	0.1984	5000
10	55239028	56115600	birth_weight_females	0.727352	876572	0.1988	5000
2	153332597	153574904	wither_height_males	0.746944	242307	0.2004	5000
1	2133743	2287961	wither_height_females	-0.65338	154218	0.2004	5000
8	15398536	15893151	wither_height_males	-0.748382	494615	0.2008	5000
18	12525875	15568349	parturition_interval_AVG	-0.598024	3042474	0.2016	5000
5	46647715	47344979	Milk_yield_per_lactation_AVG	0.640167	697264	0.2024	5000
8	25316114	25987095	birth_weight_females	0.700973	670981	0.2048	5000
4	63803603	64555322	wither_height_males	-0.750768	751719	0.2056	5000
2	13913	798028	birth_weight_females	-0.69024	784115	0.2056	5000
7	105312281	106114270	milk_fat_AVG	-0.604281	801989	0.2056	5000
9	1754187	2328156	birth_weight_females	-0.690853	573969	0.208	5000
23	48352855	49153238	Milk_yield_per_lactation_AVG	-0.628902	800383	0.208	5000
19	25396922	25978263	wither_height_females	-0.63486	581341	0.2084	5000
17	22658318	22892120	age_first_parturition_AVG	-0.598558	233802	0.2092	5000
7	102178750	102475473	wither_height_females	0.627596	296723	0.2096	5000
16	40104449	40408517	birth_weight_males	-0.698003	304068	0.21	5000
2	171194638	172397989	wither_height_females	0.611275	1203351	0.2108	5000
5	82015663	83314649	parturition_interval_AVG	-0.615657	1298986	0.2124	5000
4	63803603	64555322	wither_height_females	-0.624989	751719	0.2136	5000
7	105312281	106114270	wither_height_males	0.740397	801989	0.214	5000
21	39185474	39495882	birth_weight_females	-0.678144	310408	0.2148	5000
11	69236299	69601537	wither_height_females	-0.636956	365238	0.2152	5000
10	23253477	23897045	birth_weight_females	-0.701578	643568	0.2168	5000
12	81059344	81379783	lactation_length_AVG	-0.578769	320439	0.2208	5000
18	12525875	15568349	birth_weight_males	0.670825	3042474	0.2236	5000
10	84002334	84824936	wither_height_females	0.610611	822602	0.2264	5000
10	23253477	23897045	lactation_length_AVG	0.61115	643568	0.2268	5000
18	23499988	24257509	wither_height_males	-0.724172	757521	0.2268	5000
3	11208472	12319418	birth_weight_females	0.659882	1110946	0.2284	5000
10	23253477	23897045	birth_weight_males	-0.68139	643568	0.2292	5000
11	69236299	69601537	Milk_yield_per_lactation_AVG	-0.615709	365238	0.2292	5000
5	125026808	125421538	parturition_interval_AVG	0.614106	394730	0.2292	5000
8	85378148	86225553	milk_fat_AVG	0.553812	847405	0.2324	5000
5	46647715	47344979	age_first_parturition_AVG	-0.561643	697264	0.2324	5000
6	47042841	48007455	parturition_interval_AVG	-0.59217	964614	0.234	5000
19	6100220	6748158	wither_height_males	0.721817	647938	0.2348	5000
8	15398536	15893151	wither_height_females	-0.604661	494615	0.2356	5000
16	36933590	39861850	milk_fat_AVG	0.529306	2928260	0.2356	5000
7	105312281	106114270	birth_weight_males	0.694587	801989	0.2368	5000
11	68375087	68853270	wither_height_males	-0.718421	478183	0.2372	5000
20	32545806	33289791	birth_weight_males	0.673178	743985	0.2376	5000
4	99902427	102287075	wither_height_males	0.70452	2384648	0.238	5000
1	145955629	146183088	wither_height_males	0.71514	227459	0.2388	5000
19	6100220	6748158	birth_weight_males	0.689009	647938	0.2388	5000
23	44552156	45153931	wither_height_females	-0.606994	601775	0.2404	5000
10	35563081	36066942	birth_weight_males	0.673458	503861	0.2408	5000
7	105312281	106114270	birth_weight_females	0.681889	801989	0.242	5000
1	192247230	192606208	wither_height_males	-0.699409	358978	0.2432	5000
21	39185474	39495882	birth_weight_males	-0.647764	310408	0.244	5000
16	34249086	34888978	birth_weight_males	-0.649443	639892	0.2448	5000
9	106743656	107138415	age_first_parturition_AVG	-0.546736	394759	0.246049	4999
8	92349190	93089279	lactation_length_AVG	0.579192	740089	0.2464	5000
16	34249086	34888978	birth_weight_females	-0.658151	639892	0.2464	5000
12	81059344	81379783	Milk_yield_per_lactation_AVG	0.605558	320439	0.248	5000
1	2133743	2287961	milk_fat_AVG	0.553285	154218	0.2488	5000
11	18872331	19541301	birth_weight_females	-0.657305	668970	0.2532	5000
4	63803603	64555322	Milk_yield_per_lactation_AVG	-0.579347	751719	0.256	5000
7	26519274	30574787	birth_weight_males	0.618555	4055513	0.2568	5000
1	13465754	13676566	wither_height_males	0.68442	210812	0.2572	5000
16	40104449	40408517	birth_weight_females	-0.662427	304068	0.258	5000
6	47042841	48007455	wither_height_females	0.575152	964614	0.2596	5000
23	48352855	49153238	wither_height_males	-0.69986	800383	0.2604	5000
20	32545806	33289791	birth_weight_females	0.648492	743985	0.2612	5000
1	136477787	137661689	milk_fat_AVG	0.529098	1183902	0.2616	5000
8	74538200	75241454	wither_height_males	0.670292	703254	0.2624	5000
1	108117558	109112876	age_first_parturition_AVG	-0.53444	995318	0.2664	5000
23	48352855	49153238	milk_fat_AVG	0.517089	800383	0.2672	5000
4	154558302	155152202	birth_weight_females	-0.642937	593900	0.2676	5000
5	46647715	47344979	birth_weight_females	0.619618	697264	0.268	5000
4	63803603	64555322	lactation_length_AVG	-0.52983	751719	0.2692	5000
23	26447890	26811854	wither_height_males	-0.687076	363964	0.2716	5000
7	45224757	45527963	parturition_interval_AVG	-0.58066	303206	0.272	5000
6	8716790	9147283	lactation_length_AVG	-0.529209	430493	0.272	5000
2	13913	798028	wither_height_males	-0.686372	784115	0.2732	5000
11	6384982	6876923	birth_weight_females	-0.618746	491941	0.2736	5000
1	176177685	176793339	wither_height_males	0.666657	615654	0.2752	5000
13	60307947	60748310	parturition_interval_AVG	-0.567134	440363	0.276	5000
22	24361066	24783586	milk_fat_AVG	0.532727	422520	0.2764	5000
11	4022754	4870909	parturition_interval_AVG	-0.559719	848155	0.2772	5000
11	1804995	2251171	Milk_yield_per_lactation_AVG	0.5598	446176	0.2788	5000
8	15398536	15893151	milk_fat_AVG	-0.534081	494615	0.2792	5000
1	169777625	170564371	Milk_yield_per_lactation_AVG	0.571308	786746	0.28	5000
19	6100220	6748158	birth_weight_females	0.640352	647938	0.2828	5000
4	144483739	145101707	birth_weight_females	0.633816	617968	0.2828	5000
4	47989170	50082143	Milk_yield_per_lactation_AVG	-0.560086	2092973	0.2828	5000
7	104849541	105158239	parturition_interval_AVG	-0.578388	308698	0.2844	5000
7	26519274	30574787	birth_weight_females	0.574247	4055513	0.2844	5000
5	82015663	83314649	age_first_parturition_AVG	-0.496342	1298986	0.2852	5000
10	55239028	56115600	wither_height_males	0.66605	876572	0.2864	5000
10	35563081	36066942	birth_weight_females	0.619486	503861	0.288	5000
7	104849541	105158239	wither_height_males	0.65749	308698	0.2892	5000
6	31514839	32779628	lactation_length_AVG	-0.510215	1264789	0.2904	5000
1	25203389	25916529	parturition_interval_AVG	-0.550576	713140	0.2912	5000
4	73139661	73730565	Milk_yield_per_lactation_AVG	-0.54995	590904	0.2916	5000
14	11702345	11889442	parturition_interval_AVG	-0.551416	187097	0.2924	5000
18	12525875	15568349	Milk_yield_per_lactation_AVG	0.543163	3042474	0.2928	5000
19	9023231	9277672	lactation_length_AVG	0.544798	254441	0.2932	5000
10	23253477	23897045	Milk_yield_per_lactation_AVG	-0.550787	643568	0.2932	5000
4	99902427	102287075	age_first_parturition_AVG	-0.500423	2384648	0.2936	5000
9	106743656	107138415	Milk_yield_per_lactation_AVG	0.555529	394759	0.294059	4999
1	25203389	25916529	lactation_length_AVG	-0.509229	713140	0.2952	5000
11	1804995	2251171	birth_weight_females	-0.627078	446176	0.296	5000
1	27622749	27995116	lactation_length_AVG	0.538945	372367	0.3004	5000
4	73139661	73730565	birth_weight_males	0.604245	590904	0.3016	5000
22	24361066	24783586	parturition_interval_AVG	0.547657	422520	0.3028	5000
11	80025438	80428042	birth_weight_females	-0.600166	402604	0.3032	5000
7	105312281	106114270	age_first_parturition_AVG	-0.493492	801989	0.3076	5000
4	154558302	155152202	birth_weight_males	-0.593571	593900	0.3084	5000
13	63717790	65263053	wither_height_males	0.636614	1545263	0.3088	5000
2	13913	798028	lactation_length_AVG	-0.490895	784115	0.3088	5000
1	99412495	100362225	wither_height_females	0.534024	949730	0.3116	5000
15	66985838	67377601	parturition_interval_AVG	0.525521	391763	0.312	5000
6	8716790	9147283	wither_height_males	-0.645328	430493	0.3132	5000
5	22769139	23479858	Milk_yield_per_lactation_AVG	-0.519073	710719	0.3132	5000
14	8476701	9057268	parturition_interval_AVG	-0.512148	580567	0.3136	5000
23	44552156	45153931	birth_weight_females	-0.597448	601775	0.3152	5000
18	21095762	22936877	wither_height_males	-0.655231	1841115	0.3156	5000
4	73139661	73730565	birth_weight_females	0.596973	590904	0.3156	5000
17	22658318	22892120	parturition_interval_AVG	-0.529166	233802	0.316	5000
11	6384982	6876923	birth_weight_males	-0.564445	491941	0.3168	5000
6	27762329	29781319	milk_fat_AVG	0.467649	2018990	0.3176	5000
4	23154557	23482253	wither_height_females	-0.547102	327696	0.318	5000
2	13913	798028	wither_height_females	-0.516619	784115	0.32	5000
13	60307947	60748310	milk_fat_AVG	-0.496128	440363	0.32	5000
7	102178750	102475473	milk_fat_AVG	0.494091	296723	0.3212	5000
20	49759867	49938639	birth_weight_females	0.604768	178772	0.324	5000
11	2377492	2758868	wither_height_males	-0.64275	381376	0.3248	5000
19	31394785	33107556	milk_fat_AVG	0.470969	1712771	0.3248	5000
4	97406891	98296976	parturition_interval_AVG	-0.498625	890085	0.3256	5000
5	46647715	47344979	birth_weight_males	0.567575	697264	0.328	5000
1	27622749	27995116	birth_weight_males	0.590461	372367	0.3288	5000
23	44552156	45153931	birth_weight_males	-0.58203	601775	0.3296	5000
11	80025438	80428042	birth_weight_males	-0.57372	402604	0.33	5000
4	144483739	145101707	birth_weight_males	0.584971	617968	0.33	5000
15	66985838	67377601	lactation_length_AVG	0.496768	391763	0.3308	5000
5	18466199	20154583	age_first_parturition_AVG	0.508711	1688384	0.3312	5000
2	134878069	137351287	birth_weight_males	0.539723	2473218	0.3324	5000
2	149978949	150730121	wither_height_females	0.492897	751172	0.3328	5000
6	102698411	103212985	milk_fat_AVG	-0.476876	514574	0.3328	5000
11	1804995	2251171	birth_weight_males	-0.585418	446176	0.3332	5000
6	27762329	29781319	Milk_yield_per_lactation_AVG	-0.516883	2018990	0.3336	5000
8	25316114	25987095	Milk_yield_per_lactation_AVG	-0.510825	670981	0.3344	5000
23	26447890	26811854	Milk_yield_per_lactation_AVG	-0.507059	363964	0.3352	5000
20	49759867	49938639	birth_weight_males	0.593082	178772	0.3356	5000
10	267335	2211042	wither_height_males	-0.633649	1943707	0.3376	5000
10	84002334	84824936	parturition_interval_AVG	-0.50546	822602	0.3376	5000
1	13465754	13676566	age_first_parturition_AVG	-0.47701	210812	0.3376	5000
17	22658318	22892120	wither_height_males	0.606854	233802	0.3384	5000
1	108117558	109112876	wither_height_females	0.500453	995318	0.3392	5000
2	153332597	153574904	lactation_length_AVG	-0.47669	242307	0.3392	5000
17	16298995	17084676	parturition_interval_AVG	-0.494951	785681	0.3396	5000
6	31514839	32779628	wither_height_females	0.505089	1264789	0.3404	5000
8	74538200	75241454	Milk_yield_per_lactation_AVG	0.501593	703254	0.3408	5000
4	47989170	50082143	wither_height_females	-0.507158	2092973	0.342	5000
21	39185474	39495882	lactation_length_AVG	0.493784	310408	0.3432	5000
14	11702345	11889442	Milk_yield_per_lactation_AVG	0.508343	187097	0.3452	5000
16	34249086	34888978	Milk_yield_per_lactation_AVG	-0.509734	639892	0.3464	5000
1	158095745	158406411	wither_height_males	0.609693	310666	0.3468	5000
11	15677475	15942425	Milk_yield_per_lactation_AVG	0.519763	264950	0.3468	5000
10	55239028	56115600	Milk_yield_per_lactation_AVG	0.506998	876572	0.3468	5000
3	51010191	51893807	Milk_yield_per_lactation_AVG	-0.493539	883616	0.3472	5000
23	44552156	45153931	milk_fat_AVG	-0.446998	601775	0.3492	5000
1	2133743	2287961	birth_weight_males	-0.568221	154218	0.3504	5000
1	27622749	27995116	birth_weight_females	0.563084	372367	0.352	5000
23	26447890	26811854	milk_fat_AVG	0.454751	363964	0.3532	5000
16	36933590	39861850	Milk_yield_per_lactation_AVG	-0.522268	2928260	0.3532	5000
13	24937852	25655301	lactation_length_AVG	0.494432	717449	0.3536	5000
17	22658318	22892120	wither_height_females	0.499626	233802	0.3568	5000
11	1804995	2251171	parturition_interval_AVG	-0.465365	446176	0.3576	5000
6	31514839	32779628	milk_fat_AVG	-0.438298	1264789	0.358	5000
6	47042841	48007455	milk_fat_AVG	-0.441208	964614	0.36	5000
1	167422093	168852810	milk_fat_AVG	0.440093	1430717	0.36	5000
14	19095930	20109234	age_first_parturition_AVG	-0.438484	1013304	0.3624	5000
9	106743656	107138415	parturition_interval_AVG	-0.465678	394759	0.365673	4999
3	81689786	82265399	birth_weight_females	-0.539332	575613	0.3664	5000
19	6100220	6748158	wither_height_females	0.504695	647938	0.3688	5000
1	176177685	176793339	Milk_yield_per_lactation_AVG	0.505322	615654	0.3692	5000
23	48352855	49153238	parturition_interval_AVG	0.466928	800383	0.3696	5000
11	1804995	2251171	milk_fat_AVG	-0.4102	446176	0.3712	5000
18	23499988	24257509	birth_weight_males	-0.533315	757521	0.372	5000
2	153332597	153574904	parturition_interval_AVG	-0.480918	242307	0.3732	5000
3	81689786	82265399	birth_weight_males	-0.52104	575613	0.3768	5000
2	134878069	137351287	birth_weight_females	0.486826	2473218	0.3792	5000
3	51010191	51893807	wither_height_males	-0.587358	883616	0.3804	5000
22	11073687	11463868	milk_fat_AVG	-0.430523	390181	0.3824	5000
10	23253477	23897045	wither_height_females	-0.477776	643568	0.3832	5000
8	15398536	15893151	lactation_length_AVG	-0.448064	494615	0.3836	5000
5	104202825	104749803	parturition_interval_AVG	0.455399	546978	0.3844	5000
12	8748173	10104667	parturition_interval_AVG	-0.430545	1356494	0.3852	5000
11	18872331	19541301	Milk_yield_per_lactation_AVG	-0.480664	668970	0.3856	5000
4	23154557	23482253	Milk_yield_per_lactation_AVG	-0.481153	327696	0.386	5000
13	31775575	33339641	lactation_length_AVG	0.438723	1564066	0.3868	5000
1	158095745	158406411	Milk_yield_per_lactation_AVG	0.475534	310666	0.3892	5000
12	8748173	10104667	milk_fat_AVG	-0.408318	1356494	0.3904	5000
18	23499988	24257509	birth_weight_females	-0.518889	757521	0.3912	5000
20	32545806	33289791	Milk_yield_per_lactation_AVG	0.473844	743985	0.392	5000
2	171194638	172397989	Milk_yield_per_lactation_AVG	0.448496	1203351	0.3956	5000
7	26519274	30574787	wither_height_females	0.462879	4055513	0.3992	5000
3	43460551	44033349	lactation_length_AVG	-0.424717	572798	0.3992	5000
8	15398536	15893151	Milk_yield_per_lactation_AVG	-0.464247	494615	0.4	5000
1	2133743	2287961	birth_weight_females	-0.521506	154218	0.4012	5000
1	99412495	100362225	birth_weight_females	0.507703	949730	0.4024	5000
23	37435762	38278620	birth_weight_males	-0.504436	842858	0.4028	5000
4	144483739	145101707	wither_height_females	0.453845	617968	0.4036	5000
1	158095745	158406411	age_first_parturition_AVG	-0.423308	310666	0.4044	5000
8	74538200	75241454	parturition_interval_AVG	-0.428387	703254	0.4048	5000
1	169777625	170564371	lactation_length_AVG	0.431678	786746	0.4052	5000
20	7616876	7891281	parturition_interval_AVG	-0.453473	274405	0.406	5000
3	55608233	56478780	milk_fat_AVG	-0.400486	870547	0.4064	5000
8	25316114	25987095	parturition_interval_AVG	0.44696	670981	0.4104	5000
10	267335	2211042	Milk_yield_per_lactation_AVG	-0.453792	1943707	0.4108	5000
11	18872331	19541301	wither_height_males	-0.564501	668970	0.4116	5000
21	5490968	5731338	wither_height_females	-0.462051	240370	0.412	5000
7	102178750	102475473	Milk_yield_per_lactation_AVG	0.444524	296723	0.4124	5000
2	149978949	150730121	lactation_length_AVG	-0.405472	751172	0.4144	5000
22	60026596	60312164	lactation_length_AVG	-0.399138	285568	0.4144	5000
1	99412495	100362225	birth_weight_males	0.501424	949730	0.4156	5000
5	104202825	104749803	age_first_parturition_AVG	0.440202	546978	0.416	5000
1	192247230	192606208	wither_height_females	-0.442765	358978	0.4164	5000
1	167422093	168852810	wither_height_males	0.528884	1430717	0.4164	5000
3	51010191	51893807	wither_height_females	-0.429319	883616	0.4172	5000
19	69534533	70737290	birth_weight_females	-0.486338	1202757	0.418	5000
4	2764611	2948195	lactation_length_AVG	0.426888	183584	0.4188	5000
2	149978949	150730121	birth_weight_females	0.483579	751172	0.4196	5000
19	6100220	6748158	milk_fat_AVG	-0.392049	647938	0.42	5000
2	13913	798028	Milk_yield_per_lactation_AVG	-0.439399	784115	0.4204	5000
2	134878069	137351287	milk_fat_AVG	-0.384975	2473218	0.4208	5000
10	55239028	56115600	wither_height_females	0.432758	876572	0.4212	5000
19	25396922	25978263	birth_weight_males	-0.470756	581341	0.4224	5000
1	158095745	158406411	milk_fat_AVG	-0.395144	310666	0.424	5000
12	20811422	21751111	wither_height_males	-0.532356	939689	0.4244	5000
6	102698411	103212985	Milk_yield_per_lactation_AVG	0.447334	514574	0.4248	5000
21	39185474	39495882	milk_fat_AVG	0.396589	310408	0.4268	5000
1	176177685	176793339	parturition_interval_AVG	-0.429607	615654	0.4272	5000
11	15677475	15942425	parturition_interval_AVG	-0.430814	264950	0.428	5000
3	81689786	82265399	lactation_length_AVG	-0.404749	575613	0.4308	5000
12	20811422	21751111	birth_weight_females	-0.483227	939689	0.4316	5000
5	104202825	104749803	milk_fat_AVG	0.387293	546978	0.4324	5000
1	158095745	158406411	wither_height_females	0.438625	310666	0.4332	5000
1	13465754	13676566	birth_weight_females	0.496272	210812	0.434	5000
18	23499988	24257509	parturition_interval_AVG	0.413902	757521	0.4344	5000
12	20811422	21751111	lactation_length_AVG	-0.401627	939689	0.4344	5000
3	143232371	143653576	parturition_interval_AVG	0.430065	421205	0.436	5000
11	2377492	2758868	milk_fat_AVG	0.391905	381376	0.436	5000
5	22769139	23479858	wither_height_females	-0.428191	710719	0.4384	5000
5	22769139	23479858	wither_height_males	-0.52775	710719	0.4388	5000
17	16298995	17084676	age_first_parturition_AVG	-0.383301	785681	0.44	5000
2	149978949	150730121	birth_weight_males	0.455667	751172	0.4416	5000
11	6384982	6876923	age_first_parturition_AVG	0.427001	491941	0.442	5000
9	1754187	2328156	parturition_interval_AVG	0.420194	573969	0.4428	5000
12	20811422	21751111	birth_weight_males	-0.473107	939689	0.4432	5000
23	48352855	49153238	birth_weight_males	-0.469287	800383	0.4432	5000
5	82015663	83314649	Milk_yield_per_lactation_AVG	0.421472	1298986	0.4432	5000
22	1234431	1920516	wither_height_females	0.430786	686085	0.4448	5000
3	88818958	89101668	milk_fat_AVG	0.380817	282710	0.4476	5000
23	37435762	38278620	birth_weight_females	-0.466523	842858	0.4484	5000
20	49759867	49938639	parturition_interval_AVG	-0.422455	178772	0.4492	5000
18	21095762	22936877	Milk_yield_per_lactation_AVG	-0.415424	1841115	0.452	5000
20	32545806	33289791	wither_height_females	0.420395	743985	0.4564	5000
23	44552156	45153931	lactation_length_AVG	-0.37953	601775	0.4572	5000
8	85378148	86225553	Milk_yield_per_lactation_AVG	0.412874	847405	0.4572	5000
12	81059344	81379783	wither_height_males	0.512298	320439	0.4588	5000
12	20811422	21751111	parturition_interval_AVG	-0.401172	939689	0.4596	5000
4	99902427	102287075	wither_height_females	0.381707	2384648	0.4596	5000
2	153332597	153574904	age_first_parturition_AVG	-0.397833	242307	0.4612	5000
21	5490968	5731338	milk_fat_AVG	-0.382918	240370	0.4612	5000
4	63803603	64555322	birth_weight_females	-0.445312	751719	0.4616	5000
19	6100220	6748158	parturition_interval_AVG	-0.393066	647938	0.4616	5000
13	24937852	25655301	milk_fat_AVG	0.38285	717449	0.462	5000
19	25396922	25978263	birth_weight_females	-0.433487	581341	0.4652	5000
1	158095745	158406411	parturition_interval_AVG	-0.389982	310666	0.466	5000
6	102698411	103212985	parturition_interval_AVG	-0.387972	514574	0.4668	5000
4	63803603	64555322	birth_weight_males	-0.445408	751719	0.4672	5000
14	11702345	11889442	birth_weight_females	0.446933	187097	0.4696	5000
19	69534533	70737290	birth_weight_males	-0.433331	1202757	0.4712	5000
2	171194638	172397989	parturition_interval_AVG	-0.35771	1203351	0.4736	5000
11	2377492	2758868	birth_weight_females	-0.457983	381376	0.4748	5000
14	19095930	20109234	milk_fat_AVG	-0.336596	1013304	0.4788	5000
6	8716790	9147283	wither_height_females	-0.396424	430493	0.4808	5000
16	36933590	39861850	parturition_interval_AVG	0.373854	2928260	0.4836	5000
4	162829619	164097767	age_first_parturition_AVG	0.358532	1268148	0.484497	4999
23	37435762	38278620	age_first_parturition_AVG	0.371011	842858	0.488	5000
22	11073687	11463868	wither_height_females	-0.380243	390181	0.4884	5000
14	8476701	9057268	lactation_length_AVG	-0.362768	580567	0.4884	5000
2	153332597	153574904	birth_weight_females	0.442339	242307	0.49	5000
16	34249086	34888978	lactation_length_AVG	-0.354029	639892	0.4904	5000
11	69236299	69601537	wither_height_males	-0.479262	365238	0.4908	5000
11	80025438	80428042	parturition_interval_AVG	0.39544	402604	0.4932	5000
8	74538200	75241454	lactation_length_AVG	-0.350934	703254	0.494	5000
11	6384982	6876923	lactation_length_AVG	0.387199	491941	0.4944	5000
1	13465754	13676566	birth_weight_males	0.433758	210812	0.4988	5000
13	31775575	33339641	birth_weight_males	-0.423354	1564066	0.4992	5000
6	27762329	29781319	birth_weight_males	-0.405078	2018990	0.5	5000
5	18466199	20154583	Milk_yield_per_lactation_AVG	-0.382925	1688384	0.5	5000
4	73139661	73730565	wither_height_females	-0.371932	590904	0.5016	5000
3	51010191	51893807	birth_weight_males	-0.419092	883616	0.502	5000
3	43460551	44033349	age_first_parturition_AVG	-0.353419	572798	0.5024	5000
3	55608233	56478780	wither_height_males	0.484078	870547	0.5028	5000
14	19095930	20109234	wither_height_males	0.473494	1013304	0.5028	5000
23	48352855	49153238	wither_height_females	-0.376667	800383	0.5036	5000
4	144483739	145101707	age_first_parturition_AVG	-0.355044	617968	0.5036	5000
5	46647715	47344979	lactation_length_AVG	-0.349303	697264	0.5044	5000
6	47042841	48007455	birth_weight_males	0.402356	964614	0.506	5000
23	44552156	45153931	Milk_yield_per_lactation_AVG	-0.390633	601775	0.5064	5000
15	38386282	39456533	parturition_interval_AVG	-0.346362	1070251	0.5064	5000
22	11073687	11463868	birth_weight_males	0.433019	390181	0.5068	5000
24	6002515	6647274	Milk_yield_per_lactation_AVG	-0.377647	644759	0.5068	5000
12	81059344	81379783	age_first_parturition_AVG	-0.359258	320439	0.5068	5000
4	154558302	155152202	wither_height_males	-0.477097	593900	0.5076	5000
6	31514839	32779628	Milk_yield_per_lactation_AVG	0.36632	1264789	0.5108	5000
7	68233904	68907769	wither_height_males	0.447914	673865	0.5112	5000
5	82015663	83314649	birth_weight_males	0.405373	1298986	0.5116	5000
5	18466199	20154583	birth_weight_males	0.402401	1688384	0.5132	5000
19	25396922	25978263	parturition_interval_AVG	0.364541	581341	0.5148	5000
23	48352855	49153238	birth_weight_females	-0.403219	800383	0.5164	5000
7	104849541	105158239	milk_fat_AVG	-0.335167	308698	0.5184	5000
2	171194638	172397989	age_first_parturition_AVG	-0.32965	1203351	0.52	5000
1	2133743	2287961	lactation_length_AVG	0.353364	154218	0.5212	5000
11	18872331	19541301	wither_height_females	-0.360299	668970	0.5232	5000
7	68233904	68907769	age_first_parturition_AVG	-0.34376	673865	0.5236	5000
17	22658318	22892120	Milk_yield_per_lactation_AVG	0.353855	233802	0.5244	5000
22	60026596	60312164	age_first_parturition_AVG	-0.34164	285568	0.5252	5000
3	143232371	143653576	milk_fat_AVG	0.342173	421205	0.5268	5000
7	102178750	102475473	lactation_length_AVG	0.341476	296723	0.5268	5000
21	5490968	5731338	wither_height_males	-0.444486	240370	0.5268	5000
4	154558302	155152202	parturition_interval_AVG	0.342246	593900	0.5288	5000
14	11702345	11889442	birth_weight_males	0.389086	187097	0.5292	5000
21	39185474	39495882	parturition_interval_AVG	0.333808	310408	0.5308	5000
14	8476701	9057268	Milk_yield_per_lactation_AVG	0.339483	580567	0.5324	5000
2	153332597	153574904	Milk_yield_per_lactation_AVG	0.357431	242307	0.5332	5000
5	18466199	20154583	birth_weight_females	0.383248	1688384	0.5344	5000
1	192247230	192606208	lactation_length_AVG	-0.331058	358978	0.5352	5000
13	31775575	33339641	birth_weight_females	-0.389997	1564066	0.536	5000
14	19095930	20109234	wither_height_females	0.331007	1013304	0.5368	5000
14	19095930	20109234	parturition_interval_AVG	-0.309803	1013304	0.5368	5000
8	92349190	93089279	birth_weight_males	-0.402353	740089	0.5372	5000
21	23751413	25655451	milk_fat_AVG	0.318787	1904038	0.5384	5000
13	24937852	25655301	birth_weight_males	-0.405145	717449	0.5388	5000
3	55608233	56478780	wither_height_females	0.367129	870547	0.5392	5000
3	51010191	51893807	birth_weight_females	-0.388722	883616	0.5392	5000
1	167422093	168852810	lactation_length_AVG	0.315225	1430717	0.5404	5000
4	99902427	102287075	parturition_interval_AVG	-0.301961	2384648	0.5408	5000
16	40104449	40408517	parturition_interval_AVG	0.344089	304068	0.5424	5000
10	55239028	56115600	parturition_interval_AVG	-0.306009	876572	0.5424	5000
17	22658318	22892120	milk_fat_AVG	-0.299504	233802	0.5432	5000
2	153332597	153574904	birth_weight_males	0.384246	242307	0.544	5000
8	25316114	25987095	wither_height_females	-0.350717	670981	0.544	5000
8	92349190	93089279	milk_fat_AVG	0.327533	740089	0.544	5000
22	1234431	1920516	Milk_yield_per_lactation_AVG	0.336415	686085	0.5452	5000
11	1804995	2251171	lactation_length_AVG	-0.304602	446176	0.5468	5000
11	6384982	6876923	wither_height_males	-0.42817	491941	0.5472	5000
22	11073687	11463868	Milk_yield_per_lactation_AVG	-0.330487	390181	0.5488	5000
2	171194638	172397989	lactation_length_AVG	-0.285085	1203351	0.5488	5000
5	118924039	119699746	wither_height_males	0.427484	775707	0.5492	5000
22	11073687	11463868	birth_weight_females	0.396048	390181	0.5512	5000
11	18872331	19541301	milk_fat_AVG	0.303986	668970	0.5516	5000
1	99412495	100362225	lactation_length_AVG	0.287034	949730	0.5524	5000
11	80025438	80428042	age_first_parturition_AVG	0.343804	402604	0.5532	5000
4	71990206	72899430	Milk_yield_per_lactation_AVG	0.323032	909224	0.556	5000
11	2377492	2758868	birth_weight_males	-0.391979	381376	0.5564	5000
3	55608233	56478780	parturition_interval_AVG	-0.310471	870547	0.5572	5000
7	45224757	45527963	wither_height_females	0.341256	303206	0.5576	5000
12	20811422	21751111	age_first_parturition_AVG	-0.314713	939689	0.5584	5000
10	55239028	56115600	milk_fat_AVG	-0.280247	876572	0.5596	5000
5	82015663	83314649	birth_weight_females	0.357905	1298986	0.5596	5000
1	2133743	2287961	age_first_parturition_AVG	0.339477	154218	0.5604	5000
13	24937852	25655301	parturition_interval_AVG	0.32168	717449	0.5608	5000
6	27762329	29781319	birth_weight_females	-0.350463	2018990	0.562	5000
4	2764611	2948195	parturition_interval_AVG	0.341798	183584	0.562	5000
6	8716790	9147283	age_first_parturition_AVG	-0.307606	430493	0.564	5000
1	145955629	146183088	milk_fat_AVG	0.313654	227459	0.564	5000
16	34249086	34888978	milk_fat_AVG	-0.265369	639892	0.566	5000
8	92349190	93089279	Milk_yield_per_lactation_AVG	0.315782	740089	0.566	5000
6	47042841	48007455	birth_weight_females	0.345961	964614	0.5664	5000
20	32545806	33289791	wither_height_males	0.404115	743985	0.5668	5000
14	19095930	20109234	Milk_yield_per_lactation_AVG	0.303937	1013304	0.568	5000
8	92349190	93089279	birth_weight_females	-0.372564	740089	0.5684	5000
3	81689786	82265399	Milk_yield_per_lactation_AVG	0.303769	575613	0.5688	5000
13	31775575	33339641	milk_fat_AVG	-0.268328	1564066	0.5692	5000
6	31514839	32779628	wither_height_males	0.404863	1264789	0.5696	5000
13	60307947	60748310	wither_height_females	0.328981	440363	0.5704	5000
3	88818958	89101668	wither_height_males	0.385918	282710	0.5708	5000
1	169777625	170564371	age_first_parturition_AVG	0.309109	786746	0.5732	5000
13	63717790	65263053	age_first_parturition_AVG	-0.305289	1545263	0.5732	5000
2	134878069	137351287	lactation_length_AVG	-0.286804	2473218	0.5756	5000
7	45224757	45527963	age_first_parturition_AVG	-0.320055	303206	0.578	5000
4	71990206	72899430	age_first_parturition_AVG	0.296273	909224	0.578	5000
8	92349190	93089279	age_first_parturition_AVG	0.309207	740089	0.5804	5000
21	23751413	25655451	lactation_length_AVG	0.288657	1904038	0.5808	5000
1	192247230	192606208	milk_fat_AVG	-0.265313	358978	0.5812	5000
4	63803603	64555322	milk_fat_AVG	-0.260477	751719	0.5836	5000
13	63717790	65263053	birth_weight_males	0.324585	1545263	0.584	5000
19	9023231	9277672	parturition_interval_AVG	0.3131	254441	0.5844	5000
5	118924039	119699746	age_first_parturition_AVG	0.292194	775707	0.5844	5000
13	31775575	33339641	wither_height_males	-0.409281	1564066	0.5848	5000
13	63717790	65263053	birth_weight_females	0.330213	1545263	0.586	5000
19	9023231	9277672	wither_height_females	-0.316735	254441	0.5888	5000
12	94771431	96515859	milk_fat_AVG	0.292806	1744428	0.5896	5000
1	99412495	100362225	Milk_yield_per_lactation_AVG	0.290551	949730	0.5908	5000
19	9023231	9277672	age_first_parturition_AVG	0.303875	254441	0.5996	5000
22	11073687	11463868	age_first_parturition_AVG	-0.293843	390181	0.6004	5000
8	74538200	75241454	milk_fat_AVG	0.283244	703254	0.6008	5000
10	91466552	92185116	age_first_parturition_AVG	0.264775	718564	0.6036	5000
13	24937852	25655301	birth_weight_females	-0.346433	717449	0.6064	5000
4	47989170	50082143	milk_fat_AVG	-0.23233	2092973	0.6072	5000
1	136477787	137661689	lactation_length_AVG	0.277042	1183902	0.6092	5000
4	71990206	72899430	lactation_length_AVG	-0.264116	909224	0.6116	5000
12	94771431	96515859	parturition_interval_AVG	-0.239987	1744428	0.612	5000
14	8476701	9057268	age_first_parturition_AVG	-0.290172	580567	0.6124	5000
1	136477787	137661689	birth_weight_females	0.307772	1183902	0.6128	5000
1	169777625	170564371	wither_height_females	0.291268	786746	0.6128	5000
19	69534533	70737290	milk_fat_AVG	0.276876	1202757	0.614	5000
5	118924039	119699746	wither_height_females	0.293974	775707	0.6148	5000
7	105312281	106114270	lactation_length_AVG	-0.264561	801989	0.616	5000
7	26519274	30574787	wither_height_males	0.396371	4055513	0.6172	5000
4	154558302	155152202	lactation_length_AVG	0.252805	593900	0.618	5000
18	12525875	15568349	lactation_length_AVG	-0.25151	3042474	0.6184	5000
1	137928145	138745987	wither_height_females	-0.303298	817842	0.6188	5000
14	11702345	11889442	milk_fat_AVG	-0.240734	187097	0.6192	5000
18	23499988	24257509	lactation_length_AVG	-0.268537	757521	0.6204	5000
12	94771431	96515859	birth_weight_males	0.27323	1744428	0.6204	5000
4	154558302	155152202	milk_fat_AVG	0.261991	593900	0.6212	5000
3	81689786	82265399	parturition_interval_AVG	-0.252078	575613	0.6216	5000
4	154558302	155152202	wither_height_females	-0.291875	593900	0.6236	5000
10	84002334	84824936	milk_fat_AVG	-0.238603	822602	0.6236	5000
6	47042841	48007455	lactation_length_AVG	-0.257074	964614	0.6248	5000
22	60026596	60312164	birth_weight_males	0.320077	285568	0.626	5000
1	145955629	146183088	lactation_length_AVG	0.261417	227459	0.6268	5000
8	92349190	93089279	wither_height_females	0.281185	740089	0.628	5000
4	23154557	23482253	birth_weight_females	-0.356021	327696	0.6292	5000
11	4022754	4870909	birth_weight_females	0.298866	848155	0.6292	5000
4	162829619	164097767	Milk_yield_per_lactation_AVG	0.248417	1268148	0.630526	4999
1	136477787	137661689	Milk_yield_per_lactation_AVG	-0.28442	1183902	0.6312	5000
1	136477787	137661689	wither_height_males	0.340412	1183902	0.632	5000
11	1804995	2251171	wither_height_females	0.262611	446176	0.632	5000
1	176177685	176793339	milk_fat_AVG	0.25519	615654	0.632	5000
21	5490968	5731338	Milk_yield_per_lactation_AVG	-0.278346	240370	0.6324	5000
1	169777625	170564371	birth_weight_females	-0.311493	786746	0.6344	5000
1	136477787	137661689	parturition_interval_AVG	0.276681	1183902	0.6344	5000
18	23499988	24257509	milk_fat_AVG	0.259218	757521	0.6344	5000
15	38386282	39456533	birth_weight_males	0.29692	1070251	0.6348	5000
4	23154557	23482253	wither_height_males	-0.350651	327696	0.6352	5000
8	85378148	86225553	birth_weight_females	0.299602	847405	0.636	5000
1	25203389	25916529	birth_weight_males	-0.290858	713140	0.636	5000
11	4022754	4870909	birth_weight_males	0.286028	848155	0.6364	5000
1	176177685	176793339	lactation_length_AVG	-0.261046	615654	0.638	5000
12	94771431	96515859	birth_weight_females	0.264876	1744428	0.6412	5000
17	16298995	17084676	milk_fat_AVG	-0.217637	785681	0.6424	5000
3	43460551	44033349	birth_weight_females	0.306492	572798	0.6424	5000
3	55608233	56478780	birth_weight_males	0.29062	870547	0.6432	5000
4	47989170	50082143	age_first_parturition_AVG	-0.252592	2092973	0.644	5000
19	69534533	70737290	lactation_length_AVG	0.247809	1202757	0.6444	5000
4	99902427	102287075	birth_weight_females	0.260532	2384648	0.6456	5000
12	94771431	96515859	lactation_length_AVG	0.249654	1744428	0.6456	5000
22	1234431	1920516	wither_height_males	0.354567	686085	0.646	5000
10	55239028	56115600	age_first_parturition_AVG	-0.246613	876572	0.6472	5000
13	60307947	60748310	wither_height_males	0.339718	440363	0.6476	5000
4	162829619	164097767	wither_height_males	-0.312845	1268148	0.64773	4999
1	145955629	146183088	parturition_interval_AVG	-0.249035	227459	0.6488	5000
22	24361066	24783586	birth_weight_females	-0.313447	422520	0.6496	5000
20	7616876	7891281	birth_weight_females	0.281201	274405	0.6496	5000
4	73139661	73730565	age_first_parturition_AVG	-0.255879	590904	0.65	5000
15	66985838	67377601	birth_weight_females	-0.296069	391763	0.6508	5000
19	69534533	70737290	parturition_interval_AVG	0.263892	1202757	0.6508	5000
14	19095930	20109234	lactation_length_AVG	-0.2244	1013304	0.6512	5000
15	66985838	67377601	birth_weight_males	-0.300706	391763	0.6516	5000
6	8716790	9147283	parturition_interval_AVG	-0.2355	430493	0.6524	5000
6	27762329	29781319	wither_height_males	-0.349917	2018990	0.654	5000
6	27762329	29781319	lactation_length_AVG	-0.231233	2018990	0.6548	5000
3	11208472	12319418	milk_fat_AVG	-0.207865	1110946	0.6548	5000
2	149978949	150730121	wither_height_males	0.308481	751172	0.6568	5000
16	36933590	39861850	wither_height_males	-0.353086	2928260	0.6572	5000
20	7616876	7891281	birth_weight_males	0.275807	274405	0.6572	5000
22	60026596	60312164	wither_height_males	-0.309163	285568	0.6584	5000
5	22769139	23479858	age_first_parturition_AVG	-0.253253	710719	0.6584	5000
4	2764611	2948195	Milk_yield_per_lactation_AVG	-0.257654	183584	0.6588	5000
15	38386282	39456533	birth_weight_females	0.284279	1070251	0.6592	5000
5	125026808	125421538	birth_weight_females	-0.284192	394730	0.6596	5000
5	22769139	23479858	milk_fat_AVG	-0.215405	710719	0.66	5000
24	6002515	6647274	age_first_parturition_AVG	-0.234051	644759	0.6612	5000
23	37435762	38278620	wither_height_females	0.233524	842858	0.6612	5000
2	13913	798028	milk_fat_AVG	-0.188071	784115	0.6616	5000
10	267335	2211042	age_first_parturition_AVG	-0.228054	1943707	0.6624	5000
5	125026808	125421538	birth_weight_males	-0.278239	394730	0.6628	5000
1	137928145	138745987	Milk_yield_per_lactation_AVG	-0.27276	817842	0.6632	5000
6	27762329	29781319	parturition_interval_AVG	0.243669	2018990	0.6636	5000
3	81689786	82265399	age_first_parturition_AVG	0.24494	575613	0.6644	5000
9	1754187	2328156	age_first_parturition_AVG	0.221038	573969	0.6644	5000
21	23751413	25655451	Milk_yield_per_lactation_AVG	-0.237259	1904038	0.666	5000
22	11073687	11463868	wither_height_males	-0.288783	390181	0.6668	5000
2	134878069	137351287	age_first_parturition_AVG	-0.229194	2473218	0.6668	5000
1	136477787	137661689	birth_weight_males	0.243098	1183902	0.668	5000
13	24937852	25655301	Milk_yield_per_lactation_AVG	-0.264869	717449	0.668	5000
10	23253477	23897045	wither_height_males	-0.322271	643568	0.6688	5000
4	73139661	73730565	lactation_length_AVG	-0.232764	590904	0.6692	5000
10	84002334	84824936	birth_weight_males	0.264131	822602	0.6696	5000
8	15398536	15893151	birth_weight_females	-0.279787	494615	0.6704	5000
1	99412495	100362225	age_first_parturition_AVG	0.198153	949730	0.6732	5000
11	18872331	19541301	parturition_interval_AVG	0.236675	668970	0.674	5000
1	192247230	192606208	Milk_yield_per_lactation_AVG	-0.231059	358978	0.674	5000
22	60026596	60312164	birth_weight_females	0.273498	285568	0.6744	5000
23	48352855	49153238	lactation_length_AVG	0.210925	800383	0.6752	5000
8	85378148	86225553	birth_weight_males	0.266128	847405	0.6756	5000
4	144483739	145101707	milk_fat_AVG	0.22891	617968	0.6756	5000
4	71990206	72899430	birth_weight_females	-0.269958	909224	0.676	5000
24	6002515	6647274	wither_height_females	-0.252134	644759	0.6772	5000
11	80025438	80428042	lactation_length_AVG	-0.215201	402604	0.6776	5000
19	9023231	9277672	wither_height_males	-0.299934	254441	0.6784	5000
1	169777625	170564371	birth_weight_males	-0.275043	786746	0.6792	5000
22	60026596	60312164	wither_height_females	-0.241117	285568	0.68	5000
19	25396922	25978263	lactation_length_AVG	-0.206793	581341	0.6828	5000
3	43460551	44033349	birth_weight_males	0.260098	572798	0.6832	5000
7	68233904	68907769	Milk_yield_per_lactation_AVG	-0.223558	673865	0.6832	5000
5	118924039	119699746	lactation_length_AVG	0.206228	775707	0.6832	5000
10	91466552	92185116	Milk_yield_per_lactation_AVG	0.230707	718564	0.6852	5000
10	35563081	36066942	milk_fat_AVG	-0.187215	503861	0.6868	5000
4	73139661	73730565	wither_height_males	-0.274839	590904	0.6888	5000
3	11208472	12319418	age_first_parturition_AVG	-0.208775	1110946	0.6908	5000
6	27762329	29781319	wither_height_females	-0.249209	2018990	0.692	5000
1	13465754	13676566	wither_height_females	0.223721	210812	0.692	5000
4	71990206	72899430	wither_height_males	0.271504	909224	0.694	5000
18	23499988	24257509	age_first_parturition_AVG	0.215175	757521	0.6944	5000
8	15398536	15893151	birth_weight_males	-0.264818	494615	0.6948	5000
3	88818958	89101668	Milk_yield_per_lactation_AVG	-0.245459	282710	0.6948	5000
4	47989170	50082143	parturition_interval_AVG	0.220858	2092973	0.6968	5000
3	51010191	51893807	milk_fat_AVG	-0.175428	883616	0.6976	5000
1	169777625	170564371	wither_height_males	0.284431	786746	0.6988	5000
13	24937852	25655301	wither_height_males	-0.273742	717449	0.7016	5000
1	108117558	109112876	wither_height_males	0.280204	995318	0.702	5000
4	23154557	23482253	birth_weight_males	-0.291451	327696	0.7024	5000
1	25203389	25916529	birth_weight_females	-0.233904	713140	0.7024	5000
19	6100220	6748158	age_first_parturition_AVG	-0.223637	647938	0.704	5000
11	18872331	19541301	age_first_parturition_AVG	0.194298	668970	0.7048	5000
8	25316114	25987095	milk_fat_AVG	0.219493	670981	0.7056	5000
3	55608233	56478780	birth_weight_females	0.232426	870547	0.7096	5000
8	92349190	93089279	wither_height_males	0.270823	740089	0.71	5000
23	48352855	49153238	age_first_parturition_AVG	0.199173	800383	0.7104	5000
12	8748173	10104667	wither_height_females	0.193759	1356494	0.7116	5000
6	8716790	9147283	birth_weight_females	-0.276188	430493	0.7124	5000
19	9023231	9277672	milk_fat_AVG	-0.173213	254441	0.7144	5000
5	82015663	83314649	wither_height_females	0.199717	1298986	0.7148	5000
22	24361066	24783586	birth_weight_males	-0.258857	422520	0.7156	5000
22	60026596	60312164	parturition_interval_AVG	-0.192122	285568	0.716	5000
13	63717790	65263053	milk_fat_AVG	-0.162712	1545263	0.716	5000
3	11208472	12319418	lactation_length_AVG	-0.206328	1110946	0.7164	5000
4	73139661	73730565	parturition_interval_AVG	0.200654	590904	0.7172	5000
3	55608233	56478780	lactation_length_AVG	0.181756	870547	0.7204	5000
4	99902427	102287075	birth_weight_males	0.190549	2384648	0.7228	5000
11	6384982	6876923	milk_fat_AVG	-0.168954	491941	0.7232	5000
7	45224757	45527963	wither_height_males	0.26058	303206	0.7232	5000
18	12525875	15568349	milk_fat_AVG	-0.145632	3042474	0.7236	5000
13	24937852	25655301	age_first_parturition_AVG	0.181476	717449	0.7272	5000
18	21095762	22936877	milk_fat_AVG	0.197044	1841115	0.7284	5000
1	27622749	27995116	milk_fat_AVG	-0.159679	372367	0.7284	5000
21	5490968	5731338	birth_weight_males	0.204493	240370	0.7296	5000
6	31514839	32779628	birth_weight_females	0.227938	1264789	0.73	5000
6	47042841	48007455	age_first_parturition_AVG	-0.187112	964614	0.73	5000
4	162829619	164097767	milk_fat_AVG	-0.135413	1268148	0.730146	4999
14	8476701	9057268	wither_height_males	-0.264417	580567	0.7308	5000
4	97406891	98296976	wither_height_males	-0.24504	890085	0.7312	5000
10	84002334	84824936	birth_weight_females	0.214958	822602	0.7312	5000
6	8716790	9147283	birth_weight_males	-0.267781	430493	0.7332	5000
4	47989170	50082143	birth_weight_males	-0.191212	2092973	0.7332	5000
16	36933590	39861850	lactation_length_AVG	0.161788	2928260	0.7332	5000
10	91466552	92185116	wither_height_males	-0.240403	718564	0.7344	5000
11	4022754	4870909	age_first_parturition_AVG	-0.195959	848155	0.7344	5000
11	6384982	6876923	wither_height_females	-0.207851	491941	0.7352	5000
6	8716790	9147283	Milk_yield_per_lactation_AVG	-0.204685	430493	0.7352	5000
19	69534533	70737290	wither_height_males	-0.230657	1202757	0.736	5000
21	5490968	5731338	parturition_interval_AVG	0.190452	240370	0.7396	5000
8	15398536	15893151	age_first_parturition_AVG	-0.206481	494615	0.7412	5000
11	4022754	4870909	milk_fat_AVG	-0.158059	848155	0.7448	5000
21	23751413	25655451	birth_weight_males	-0.211663	1904038	0.7456	5000
1	25203389	25916529	wither_height_males	-0.190943	713140	0.7468	5000
3	51010191	51893807	age_first_parturition_AVG	-0.178766	883616	0.7468	5000
7	68233904	68907769	birth_weight_females	0.211785	673865	0.7476	5000
5	118924039	119699746	birth_weight_males	-0.216149	775707	0.748	5000
16	36933590	39861850	wither_height_females	-0.202378	2928260	0.7484	5000
4	71990206	72899430	birth_weight_males	-0.216151	909224	0.7488	5000
10	91466552	92185116	milk_fat_AVG	-0.136222	718564	0.75	5000
5	18466199	20154583	wither_height_females	-0.194583	1688384	0.7504	5000
4	2764611	2948195	milk_fat_AVG	0.192752	183584	0.7504	5000
7	104849541	105158239	birth_weight_males	0.17754	308698	0.7512	5000
3	11208472	12319418	wither_height_males	0.205894	1110946	0.7516	5000
24	6002515	6647274	parturition_interval_AVG	0.199651	644759	0.7516	5000
18	21095762	22936877	age_first_parturition_AVG	-0.179222	1841115	0.7532	5000
5	104202825	104749803	wither_height_males	0.222553	546978	0.7552	5000
1	27622749	27995116	parturition_interval_AVG	0.18213	372367	0.7552	5000
13	31775575	33339641	wither_height_females	-0.200774	1564066	0.7556	5000
22	24361066	24783586	wither_height_females	-0.168861	422520	0.7572	5000
4	71990206	72899430	parturition_interval_AVG	-0.149792	909224	0.758	5000
20	49759867	49938639	age_first_parturition_AVG	-0.198327	178772	0.7584	5000
18	21095762	22936877	parturition_interval_AVG	0.177373	1841115	0.7584	5000
21	23751413	25655451	parturition_interval_AVG	0.173431	1904038	0.7584	5000
10	84002334	84824936	lactation_length_AVG	-0.159381	822602	0.7588	5000
12	20811422	21751111	wither_height_females	-0.165073	939689	0.7624	5000
10	91466552	92185116	parturition_interval_AVG	-0.154153	718564	0.7636	5000
7	104849541	105158239	birth_weight_females	0.170329	308698	0.7656	5000
8	25316114	25987095	lactation_length_AVG	0.162288	670981	0.7672	5000
1	145955629	146183088	age_first_parturition_AVG	0.145995	227459	0.7672	5000
6	102698411	103212985	wither_height_females	0.15999	514574	0.77	5000
11	15677475	15942425	age_first_parturition_AVG	-0.173141	264950	0.7708	5000
11	6384982	6876923	Milk_yield_per_lactation_AVG	0.16392	491941	0.7716	5000
12	8748173	10104667	wither_height_males	0.218756	1356494	0.7724	5000
19	25396922	25978263	milk_fat_AVG	0.183037	581341	0.7728	5000
13	60307947	60748310	Milk_yield_per_lactation_AVG	0.165099	440363	0.7728	5000
10	267335	2211042	wither_height_females	-0.187939	1943707	0.7728	5000
3	81689786	82265399	wither_height_females	0.154922	575613	0.774	5000
10	35563081	36066942	lactation_length_AVG	0.148778	503861	0.7748	5000
1	167422093	168852810	parturition_interval_AVG	0.165068	1430717	0.7768	5000
7	104849541	105158239	age_first_parturition_AVG	-0.181457	308698	0.7776	5000
1	167422093	168852810	wither_height_females	0.141554	1430717	0.7776	5000
4	47989170	50082143	lactation_length_AVG	0.152339	2092973	0.7824	5000
7	45224757	45527963	lactation_length_AVG	-0.187698	303206	0.7832	5000
11	15677475	15942425	wither_height_females	0.163503	264950	0.7844	5000
1	158095745	158406411	lactation_length_AVG	-0.161669	310666	0.7844	5000
15	38386282	39456533	milk_fat_AVG	0.160945	1070251	0.7868	5000
11	6384982	6876923	parturition_interval_AVG	0.145364	491941	0.7872	5000
4	47989170	50082143	birth_weight_females	-0.152356	2092973	0.7872	5000
1	192247230	192606208	age_first_parturition_AVG	0.150261	358978	0.788	5000
15	66985838	67377601	wither_height_males	0.200822	391763	0.7888	5000
15	38386282	39456533	lactation_length_AVG	0.147674	1070251	0.7892	5000
7	45224757	45527963	birth_weight_males	0.15648	303206	0.7904	5000
12	81059344	81379783	milk_fat_AVG	-0.12048	320439	0.7916	5000
7	68233904	68907769	milk_fat_AVG	0.159776	673865	0.7924	5000
7	102178750	102475473	birth_weight_females	0.162447	296723	0.7928	5000
8	85378148	86225553	parturition_interval_AVG	-0.135885	847405	0.7936	5000
4	99902427	102287075	Milk_yield_per_lactation_AVG	0.117749	2384648	0.7944	5000
21	5490968	5731338	birth_weight_females	0.145902	240370	0.796	5000
5	118924039	119699746	parturition_interval_AVG	0.140058	775707	0.796	5000
18	21095762	22936877	wither_height_females	-0.161609	1841115	0.7964	5000
2	153332597	153574904	milk_fat_AVG	0.157297	242307	0.7964	5000
6	31514839	32779628	birth_weight_males	0.155812	1264789	0.7964	5000
18	21095762	22936877	lactation_length_AVG	0.123911	1841115	0.7976	5000
3	143232371	143653576	Milk_yield_per_lactation_AVG	0.120791	421205	0.8012	5000
5	118924039	119699746	birth_weight_females	-0.169097	775707	0.8028	5000
4	144483739	145101707	Milk_yield_per_lactation_AVG	0.13564	617968	0.8036	5000
24	6002515	6647274	milk_fat_AVG	-0.0858265	644759	0.8072	5000
23	37435762	38278620	wither_height_males	0.168313	842858	0.8088	5000
16	40104449	40408517	lactation_length_AVG	0.125685	304068	0.8092	5000
4	71990206	72899430	wither_height_females	0.122597	909224	0.8096	5000
1	176177685	176793339	age_first_parturition_AVG	-0.148312	615654	0.8116	5000
10	267335	2211042	parturition_interval_AVG	0.141703	1943707	0.8116	5000
6	27762329	29781319	age_first_parturition_AVG	0.126703	2018990	0.8116	5000
19	69534533	70737290	Milk_yield_per_lactation_AVG	0.117246	1202757	0.8136	5000
12	94771431	96515859	age_first_parturition_AVG	0.13726	1744428	0.8144	5000
20	49759867	49938639	milk_fat_AVG	0.140458	178772	0.8148	5000
4	144483739	145101707	lactation_length_AVG	0.123963	617968	0.816	5000
10	267335	2211042	milk_fat_AVG	0.157358	1943707	0.8168	5000
7	68233904	68907769	birth_weight_males	0.141935	673865	0.8168	5000
23	37435762	38278620	Milk_yield_per_lactation_AVG	0.11716	842858	0.8172	5000
16	34249086	34888978	age_first_parturition_AVG	0.118757	639892	0.8176	5000
3	143232371	143653576	birth_weight_females	-0.14251	421205	0.8184	5000
12	20811422	21751111	Milk_yield_per_lactation_AVG	0.133019	939689	0.8188	5000
22	11073687	11463868	lactation_length_AVG	-0.121207	390181	0.8192	5000
4	144483739	145101707	parturition_interval_AVG	-0.118176	617968	0.8192	5000
4	2764611	2948195	wither_height_males	0.173826	183584	0.82	5000
20	49759867	49938639	lactation_length_AVG	0.1021	178772	0.8212	5000
15	66985838	67377601	Milk_yield_per_lactation_AVG	-0.134381	391763	0.8212	5000
8	74538200	75241454	birth_weight_females	0.141198	703254	0.8216	5000
3	88818958	89101668	lactation_length_AVG	0.102495	282710	0.8228	5000
10	35563081	36066942	wither_height_males	0.149548	503861	0.8264	5000
21	39185474	39495882	wither_height_males	-0.141016	310408	0.8276	5000
11	4022754	4870909	lactation_length_AVG	0.0980993	848155	0.8284	5000
16	34249086	34888978	parturition_interval_AVG	0.13899	639892	0.8296	5000
19	69534533	70737290	wither_height_females	-0.130311	1202757	0.8296	5000
1	13465754	13676566	parturition_interval_AVG	-0.110223	210812	0.8296	5000
7	102178750	102475473	birth_weight_males	0.127453	296723	0.8316	5000
21	23751413	25655451	birth_weight_females	-0.144276	1904038	0.832	5000
1	167422093	168852810	Milk_yield_per_lactation_AVG	-0.143424	1430717	0.8352	5000
21	39185474	39495882	Milk_yield_per_lactation_AVG	0.12332	310408	0.8376	5000
13	24937852	25655301	wither_height_females	-0.132149	717449	0.8376	5000
3	88818958	89101668	parturition_interval_AVG	0.116387	282710	0.8396	5000
7	102178750	102475473	age_first_parturition_AVG	0.0949258	296723	0.8436	5000
3	11208472	12319418	parturition_interval_AVG	-0.0747989	1110946	0.8444	5000
23	37435762	38278620	lactation_length_AVG	0.0907328	842858	0.8448	5000
8	85378148	86225553	lactation_length_AVG	0.0920582	847405	0.8456	5000
11	15677475	15942425	lactation_length_AVG	-0.123677	264950	0.846	5000
1	167422093	168852810	birth_weight_females	0.101113	1430717	0.8464	5000
11	15677475	15942425	birth_weight_females	-0.141796	264950	0.8492	5000
1	176177685	176793339	birth_weight_females	0.103751	615654	0.8492	5000
4	99902427	102287075	lactation_length_AVG	-0.102716	2384648	0.8492	5000
21	39185474	39495882	wither_height_females	-0.0984921	310408	0.852	5000
20	7616876	7891281	milk_fat_AVG	0.117601	274405	0.8528	5000
1	169777625	170564371	parturition_interval_AVG	-0.0902455	786746	0.854	5000
2	134878069	137351287	parturition_interval_AVG	-0.0933757	2473218	0.8544	5000
9	106743656	107138415	milk_fat_AVG	-0.0521431	394759	0.854571	4999
19	9023231	9277672	birth_weight_females	-0.145223	254441	0.8552	5000
10	91466552	92185116	lactation_length_AVG	-0.0992559	718564	0.86	5000
1	25203389	25916529	Milk_yield_per_lactation_AVG	0.103507	713140	0.86	5000
5	82015663	83314649	wither_height_males	0.12944	1298986	0.8624	5000
7	45224757	45527963	birth_weight_females	0.0921108	303206	0.8628	5000
8	74538200	75241454	birth_weight_males	0.0984277	703254	0.8636	5000
3	88818958	89101668	age_first_parturition_AVG	-0.123033	282710	0.8636	5000
8	25316114	25987095	wither_height_males	-0.109721	670981	0.8636	5000
16	40104449	40408517	milk_fat_AVG	-0.0636486	304068	0.8648	5000
1	99412495	100362225	parturition_interval_AVG	0.0849851	949730	0.8656	5000
2	134878069	137351287	wither_height_females	-0.109434	2473218	0.8656	5000
8	74538200	75241454	age_first_parturition_AVG	-0.108882	703254	0.8668	5000
8	85378148	86225553	age_first_parturition_AVG	0.0664457	847405	0.8692	5000
4	162829619	164097767	parturition_interval_AVG	-0.0661885	1268148	0.869374	4999
15	38386282	39456533	age_first_parturition_AVG	0.0701259	1070251	0.8696	5000
4	73139661	73730565	milk_fat_AVG	-0.0579386	590904	0.87	5000
1	169777625	170564371	milk_fat_AVG	-0.052936	786746	0.872	5000
16	40104449	40408517	age_first_parturition_AVG	0.0834064	304068	0.872	5000
1	108117558	109112876	birth_weight_males	-0.110601	995318	0.8724	5000
6	102698411	103212985	wither_height_males	-0.110631	514574	0.874	5000
5	104202825	104749803	Milk_yield_per_lactation_AVG	0.0631062	546978	0.874	5000
22	11073687	11463868	parturition_interval_AVG	0.082614	390181	0.8744	5000
10	267335	2211042	birth_weight_males	-0.0977865	1943707	0.8752	5000
11	18872331	19541301	lactation_length_AVG	-0.0890118	668970	0.8764	5000
5	104202825	104749803	birth_weight_males	0.0839325	546978	0.878	5000
1	13465754	13676566	Milk_yield_per_lactation_AVG	-0.100315	210812	0.8788	5000
7	102178750	102475473	parturition_interval_AVG	-0.0816841	296723	0.8788	5000
7	68233904	68907769	wither_height_females	0.0854813	673865	0.8796	5000
16	36933590	39861850	age_first_parturition_AVG	0.0770888	2928260	0.8804	5000
11	1804995	2251171	wither_height_males	0.0927104	446176	0.8808	5000
19	6100220	6748158	lactation_length_AVG	0.0692425	647938	0.8812	5000
9	1754187	2328156	lactation_length_AVG	-0.0979655	573969	0.8824	5000
4	2764611	2948195	wither_height_females	-0.0870159	183584	0.8824	5000
1	27622749	27995116	wither_height_males	0.108672	372367	0.884	5000
18	21095762	22936877	birth_weight_males	-0.115912	1841115	0.884	5000
10	35563081	36066942	age_first_parturition_AVG	-0.09961	503861	0.8864	5000
1	27622749	27995116	age_first_parturition_AVG	-0.0971314	372367	0.8868	5000
4	162829619	164097767	lactation_length_AVG	0.0744727	1268148	0.889778	4999
3	11208472	12319418	Milk_yield_per_lactation_AVG	0.0472285	1110946	0.89	5000
5	125026808	125421538	Milk_yield_per_lactation_AVG	-0.0865476	394730	0.8904	5000
20	7616876	7891281	lactation_length_AVG	0.0624084	274405	0.8916	5000
4	63803603	64555322	parturition_interval_AVG	0.0795934	751719	0.8924	5000
3	11208472	12319418	wither_height_females	0.0489365	1110946	0.8936	5000
5	46647715	47344979	milk_fat_AVG	-0.0483331	697264	0.894	5000
5	125026808	125421538	wither_height_females	-0.0676211	394730	0.896	5000
5	118924039	119699746	Milk_yield_per_lactation_AVG	0.0565972	775707	0.8968	5000
12	81059344	81379783	birth_weight_females	0.0561015	320439	0.8968	5000
10	35563081	36066942	parturition_interval_AVG	0.0870292	503861	0.8972	5000
3	88818958	89101668	wither_height_females	0.0703512	282710	0.8984	5000
4	97406891	98296976	birth_weight_females	0.0656685	890085	0.8996	5000
13	31775575	33339641	parturition_interval_AVG	0.0745045	1564066	0.9004	5000
3	143232371	143653576	birth_weight_males	-0.0822195	421205	0.9008	5000
19	25396922	25978263	age_first_parturition_AVG	0.0595947	581341	0.9028	5000
1	136477787	137661689	wither_height_females	0.0484461	1183902	0.9036	5000
3	43460551	44033349	milk_fat_AVG	-0.045314	572798	0.9044	5000
3	143232371	143653576	wither_height_females	-0.0803067	421205	0.9052	5000
23	37435762	38278620	parturition_interval_AVG	0.0631546	842858	0.9056	5000
16	36933590	39861850	birth_weight_males	-0.0851251	2928260	0.906	5000
7	104849541	105158239	lactation_length_AVG	0.0456411	308698	0.9072	5000
3	88818958	89101668	birth_weight_females	0.0673182	282710	0.908	5000
5	22769139	23479858	birth_weight_males	-0.0957812	710719	0.908	5000
4	97406891	98296976	birth_weight_males	0.049023	890085	0.9088	5000
6	102698411	103212985	age_first_parturition_AVG	-0.0851993	514574	0.9096	5000
5	104202825	104749803	birth_weight_females	0.0603787	546978	0.91	5000
4	2764611	2948195	age_first_parturition_AVG	-0.0694315	183584	0.9108	5000
1	108117558	109112876	birth_weight_females	-0.0786625	995318	0.9112	5000
1	137928145	138745987	birth_weight_males	0.0586867	817842	0.912	5000
1	176177685	176793339	birth_weight_males	0.050103	615654	0.912	5000
4	97406891	98296976	wither_height_females	-0.0816872	890085	0.9128	5000
1	25203389	25916529	wither_height_females	0.0570212	713140	0.9132	5000
8	25316114	25987095	age_first_parturition_AVG	0.0430172	670981	0.9144	5000
8	92349190	93089279	parturition_interval_AVG	0.0760115	740089	0.9152	5000
5	22769139	23479858	birth_weight_females	-0.0855546	710719	0.916	5000
22	24361066	24783586	wither_height_males	-0.0548669	422520	0.916	5000
24	6002515	6647274	wither_height_males	-0.0728729	644759	0.9172	5000
14	11702345	11889442	lactation_length_AVG	-0.0678789	187097	0.918	5000
3	51010191	51893807	parturition_interval_AVG	-0.0435653	883616	0.9184	5000
1	145955629	146183088	birth_weight_females	0.0683224	227459	0.92	5000
2	13913	798028	age_first_parturition_AVG	0.0424115	784115	0.92	5000
4	97406891	98296976	Milk_yield_per_lactation_AVG	-0.0834511	890085	0.9204	5000
4	71990206	72899430	milk_fat_AVG	-0.019152	909224	0.9204	5000
14	8476701	9057268	wither_height_females	0.0514389	580567	0.9216	5000
5	125026808	125421538	wither_height_males	0.0889636	394730	0.9252	5000
21	5490968	5731338	lactation_length_AVG	0.0340293	240370	0.9252	5000
10	35563081	36066942	Milk_yield_per_lactation_AVG	0.0199644	503861	0.926	5000
22	60026596	60312164	Milk_yield_per_lactation_AVG	-0.071956	285568	0.9264	5000
11	80025438	80428042	milk_fat_AVG	-0.0179412	402604	0.9264	5000
5	18466199	20154583	wither_height_males	0.0703968	1688384	0.9276	5000
10	55239028	56115600	lactation_length_AVG	-0.0526395	876572	0.9292	5000
1	167422093	168852810	birth_weight_males	0.0346085	1430717	0.9296	5000
5	22769139	23479858	parturition_interval_AVG	-0.0419561	710719	0.9308	5000
12	8748173	10104667	Milk_yield_per_lactation_AVG	0.0297917	1356494	0.9324	5000
1	145955629	146183088	birth_weight_males	0.0536371	227459	0.9328	5000
13	31775575	33339641	age_first_parturition_AVG	-0.0633865	1564066	0.9352	5000
4	162829619	164097767	wither_height_females	-0.065741	1268148	0.935787	4999
1	13465754	13676566	milk_fat_AVG	0.0759787	210812	0.9384	5000
3	143232371	143653576	wither_height_males	0.0527389	421205	0.9388	5000
11	15677475	15942425	birth_weight_males	-0.0708739	264950	0.94	5000
1	27622749	27995116	wither_height_females	-0.0445058	372367	0.9416	5000
4	99902427	102287075	milk_fat_AVG	-0.00817524	2384648	0.942	5000
13	31775575	33339641	Milk_yield_per_lactation_AVG	-0.0629065	1564066	0.944	5000
4	63803603	64555322	age_first_parturition_AVG	-0.0593964	751719	0.9448	5000
24	6002515	6647274	lactation_length_AVG	-0.0273976	644759	0.9464	5000
9	106743656	107138415	lactation_length_AVG	-0.0424615	394759	0.94859	4999
19	9023231	9277672	birth_weight_males	-0.0799311	254441	0.95	5000
21	23751413	25655451	age_first_parturition_AVG	-0.0417848	1904038	0.9504	5000
2	171194638	172397989	milk_fat_AVG	0.0150452	1203351	0.9508	5000
15	66985838	67377601	wither_height_females	0.0359967	391763	0.9512	5000
3	55608233	56478780	age_first_parturition_AVG	-0.0611747	870547	0.9536	5000
18	21095762	22936877	birth_weight_females	-0.0480628	1841115	0.9564	5000
6	102698411	103212985	lactation_length_AVG	-0.0320547	514574	0.9564	5000
11	15677475	15942425	wither_height_males	0.0373527	264950	0.9568	5000
12	81059344	81379783	birth_weight_males	-0.000423625	320439	0.9584	5000
1	13465754	13676566	lactation_length_AVG	-0.038109	210812	0.9588	5000
10	267335	2211042	birth_weight_females	-0.0286386	1943707	0.9604	5000
3	81689786	82265399	wither_height_males	-0.0439864	575613	0.962	5000
1	27622749	27995116	Milk_yield_per_lactation_AVG	0.0128923	372367	0.962	5000
7	68233904	68907769	lactation_length_AVG	0.00636924	673865	0.9636	5000
1	192247230	192606208	parturition_interval_AVG	-0.0190581	358978	0.9648	5000
1	167422093	168852810	age_first_parturition_AVG	-0.0365083	1430717	0.9652	5000
10	35563081	36066942	wither_height_females	-0.0370493	503861	0.966	5000
1	137928145	138745987	wither_height_males	-0.0299773	817842	0.9708	5000
10	267335	2211042	lactation_length_AVG	0.000842281	1943707	0.9732	5000
3	81689786	82265399	milk_fat_AVG	0.0134093	575613	0.974	5000
2	134878069	137351287	Milk_yield_per_lactation_AVG	-0.0262636	2473218	0.9752	5000
10	91466552	92185116	wither_height_females	-0.0242449	718564	0.9764	5000
21	23751413	25655451	wither_height_males	-0.0170966	1904038	0.9776	5000
9	1754187	2328156	milk_fat_AVG	0.0300374	573969	0.978	5000
5	104202825	104749803	wither_height_females	0.0110879	546978	0.978	5000
17	16298995	17084676	lactation_length_AVG	0.00417058	785681	0.9804	5000
10	84002334	84824936	age_first_parturition_AVG	-0.0306728	822602	0.9808	5000
1	136477787	137661689	age_first_parturition_AVG	0.00471134	1183902	0.9812	5000
23	44552156	45153931	age_first_parturition_AVG	0.000993099	601775	0.9816	5000
20	7616876	7891281	age_first_parturition_AVG	-0.0284593	274405	0.9832	5000
19	9023231	9277672	Milk_yield_per_lactation_AVG	-0.0293201	254441	0.9868	5000
2	134878069	137351287	wither_height_males	0.00331065	2473218	0.9876	5000
22	24361066	24783586	Milk_yield_per_lactation_AVG	-0.00171778	422520	0.9876	5000
7	68233904	68907769	parturition_interval_AVG	-0.00448267	673865	0.9892	5000
4	154558302	155152202	Milk_yield_per_lactation_AVG	-0.0267201	593900	0.9904	5000
1	137928145	138745987	birth_weight_females	-0.00449943	817842	0.9904	5000
8	15398536	15893151	parturition_interval_AVG	-0.00632222	494615	0.9908	5000
3	88818958	89101668	birth_weight_males	-0.00561399	282710	0.9928	5000
21	5490968	5731338	age_first_parturition_AVG	-0.0237769	240370	0.9936	5000
23	44552156	45153931	parturition_interval_AVG	0.022528	601775	0.9936	5000
16	36933590	39861850	birth_weight_females	-0.0108268	2928260	0.9948	5000
21	23751413	25655451	wither_height_females	-0.0127676	1904038	0.9964	5000
11	1804995	2251171	age_first_parturition_AVG	0.00435092	446176	0.9984	5000
2	13913	798028	parturition_interval_AVG	0.0244635	784115	0.9996	5000
