# Supplementary material for: Whole genome analysis of water buffalo and global cattle breeds highlights convergent signatures of domestication
Source: Nat Commun. 2020 Sep 21;11:4739. doi: 10.1038/s41467-020-18550-1 (PMC7505982; doi:10.1038/s41467-020-18550-1)
Supplement: Supplementary file 9 — Supplementary Data 5 [file 41467_2020_18550_MOESM9_ESM.xlsx]

## Sheet: Cow XPEHH peaks
chromosome	start	end	width	Comp	Overlap	geneIDs
1	2277116	2940612	663497	holstein_iranian	YES	IL10RB, IFNAR2, LOC112447121, LOC526226, OLIG1, LOC100848368, OLIG2, LOC112447133, C1H21orf62, PAXBP1, SYNJ1, LOC112447136, CFAP298
1	9241502	9623660	382159	holstein_ndama	NO	LOC112448320, LOC104970790, ADAMTS5, ADAMTS1
1	13068831	13735886	667056	holstein_iranian	YES	NA
1	44033865	44449946	416082	holstein_brahman	YES	COL8A1, CMSS1, FILIP1L
1	54105216	55478484	1373269	holstein_ogaden	YES	LOC112446992, LOC112448372, LOC112446993, TRNAE-UUC
1	64056476	64991779	935304	boran_kenana	YES	LOC101902067, ARHGAP31, TMEM39A, POGLUT1, TIMMDC1, CD80, LOC112447304, ADPRH, PLA1A, LOC104970868, POPDC2, COX17, MAATS1, NR1I2, GSK3B, MIR6529B, MIR6529A, LOC112447305, GPR156
1	74036219	74612235	576017	holstein_kenana, holstein_ogaden, holstein_ankole, holstein_lingan, holstein_iranian, tibetanYellow_iranian	YES	ATP13A5, HRASLS, LOC104970906, MB21D2
1	89024167	89523632	499466	boran_iranian	YES	LOC112448298, LOC104970947
1	95135006	96041750	906745	lingan_tibetanYellow	YES	FNDC3B, LOC112447727, LOC101904810, LOC112447728, TMEM212, PLD1, LOC101905533, TNIK
1	106371742	107241435	869694	boran_baoule	YES	B3GALNT1, PPM1L, LOC112447732, TRNAF-GAA, LOC104970982, ARL14, KPNA4, LOC112448335, TRIM59, SMC4, MIR16B, MIR15B, IFT80, C1H3orf80
1	107879270	108596144	716875	boran_baoule, baoule_iranian	YES	SCHIP1
1	114499629	115216946	717318	kenana_lingan, ogaden_lingan	YES	RAP2B, LOC112448278, LOC112447741, P2RY1, LOC112447742
1	128375080	130886574	2511495	holstein_baoule, brahman_iranian	YES	CLSTN2, LOC101907823, LOC112448327, RBP1, RBP2, LOC112448321, COPB2, MRPS22, TRNAG-CCC, LOC112447798, TRNAC-GCA, PRR23B, PRR23A, LOC783600, FOXL2, TRNAW-CCA, PIK3CB, FAIM, CEP70, ESYT3, LOC107132213, MRAS, NME9, ARMC8
1	155646313	156145596	499284	kenana_tibetanYellow, ogaden_tibetanYellow	YES	NA
2	5951987	6295170	343184	tibetanYellow_iranian	YES	INPP1, HIBCH, C2H2orf88, MSTN
2	13351584	14237933	886350	holstein_baoule, ndama_baoule, baoule_muturu	YES	TRNAC-GCA, NUP35, DUSP19, NCKAP1, FRZB, LOC112443719, DNAJC10, PDE1A
2	21612760	22126700	513941	kazakh_muturu, brahman_iranian	YES	LOC112443620, ATP5MC3, ATF2, CHN1, CHRNA1
2	24405603	28468096	4062494	holstein_brahman	YES	LOC112442553, TRNAW-CCA, DLX2, DLX1, METAP1D, HAT1, SLC25A12, DYNC1I2, LOC784052, CYBRD1, LOC100297358, DCAF17, METTL8, LOC104971162, TLK1, LOC112442554, LOC112442555, GORASP2, LOC101905343, GAD1, ERICH2, SP5, MYO3B, LOC112443628, LOC112442556, LOC112443627, UBR3, METTL5, SSB, LOC112443694, LOC112442557, KLHL23, PHOSPHO2, CCDC173, PPIG, FASTKD1, LOC112442558, LOC112443678, KLHL41, LOC104971168, B…
2	52591495	53159135	567641	holstein_iranian	YES	GTDC1, ARHGAP15
2	66203586	67132559	928974	holstein_baoule, ndama_baoule	NO	LOC112443675, DPP10
2	90645008	91897711	1252704	boran_lingan, ogaden_lingan	YES	KIAA2012, SUMO1, LOC112443644, NOP58, LOC112443666, LOC112443665, LOC112443676, LOC112443674, BMPR2, FAM117B, ICA1L, WDR12, CARF, NBEAL1, CYP20A1, ABI2, RAPH1
2	103878902	104502664	623763	ndama_tibetanYellow, ndama_brahman, ndama_iranian	YES	MREG, LOC112443663, TMEM169, PECR, XRCC5, LOC112443117, LOC112443116, MARCH4, LOC104969385, SMARCAL1, RPL37A
2	116316335	117026634	710300	kenana_ogaden	YES	PID1
2	117423013	117813356	390344	ogaden_iranian	YES	DNER, MIR2284M, TRIP12
2	126905086	128692918	1787833	holstein_boran, holstein_kenana, boran_ogaden	YES	CATSPER4, LOC112443410, CNKSR1, LOC112443411, ZNF593, FAM110D, LOC107131877, PDIK1L, TRIM63, SLC30A2, EXTL1, PAFAH2, TRNAE-UUC, STMN1, PAQR7, AUNIP, MTFR1L, SELENON, MAN1C1, TRNAG-CCC, LOC112443412, LOC101903529, LOC101903474, LDLRAP1, MACO1, LOC282685, LOC112443686, TRNAG-UCC, TMEM50A, RSRP1, SYF2, RUNX3, LOC112443413, LOC107131878, LOC107131898, CLIC4, SRRM1, NCMAP, RCAN3, LOC112443414, NIPAL3,…
3	6310715	6715219	404505	boran_ankole	NO	LOC107132046, LOC107132047, CCDC190, LOC101907096, HSD17B7, DDR2
3	8661619	9815360	1153742	holstein_boran, holstein_ndama, holstein_kenana, holstein_ogaden, holstein_lingan, holstein_baoule, holstein_muturu, holstein_iranian, ndama_kazakh, ndama_iranian, ogaden_iranian	YES	CD244, LY9, LOC613822, SLAMF7, CD48, SLAMF1, CD84, LOC112445929, SLAMF6, LOC112445930, VANGL2, LOC101902818, LOC104971425, NHLH1, NCSTN, COPA, PEX19, DCAF8, PEA15, LOC101902959, CASQ1, ATP1A4, ATP1A2, IGSF8, KCNJ9, KCNJ10, PIGM, SLAMF9, IGSF9, TAGLN2, MIR1584, CFAP45, LOC101903248
3	10243161	11385279	1142119	holstein_iranian, boran_iranian, ogaden_iranian, ankole_iranian, kazakh_iranian, lingan_iranian, muturu_iranian, brahman_iranian	YES	LOC616952, OR10J3, TRNAC-ACA, OR10J1, FCER1A, LOC538552, MPTX, ACKR1, CADM3, LOC101903951, TRNAR-UCU, LOC112445931, IFI16, AIM2, LOC519294, LOC526177, LOC790121, OR6N1, LOC508766, LOC617783, OR6K3, OR6K2, SPTA1, OR10Z1, LOC513494, LOC785755, LOC509633, OR6P1, OR6Y1, LOC616705, OR10K1, OR10K2, OR10R2, LOC112445858
3	12342153	13048216	706064	holstein_kenana	NO	KIRREL1, LOC107132098, LOC531264, CD5L, LOC787904, FCRL1, LOC112445935, FCRL3, LOC112445936, FCRL4, FCRL5, LOC100849046, LOC112445937, LOC107132121, LOC101904923, LOC112445938, LOC784007
3	13220942	13570691	349750	boran_ogaden, boran_tibetanYellow	NO	LOC112445940, LOC101906176, LOC100850659, LOC101906408
3	29709122	30479055	769934	ndama_baoule	YES	MAGI3, LOC101908104, LRIG2, LOC101901897, LOC101901998, LOC107132296, SLC16A1
3	71900905	72841923	941019	kenana_iranian	NO	LOC112445884, LOC112446063, NEGR1
3	95153159	96082164	929006	ndama_lingan	YES	C3H1orf185, CDKN2C, LOC112446015, LOC112446016, FAF1, LOC112446108, DMRTA2, ELAVL4
3	104908809	105693137	784329	brahman_iranian	YES	LOC112445891, SCMH1, LOC112446072, SLFNL1, CTPS1, LOC786231, CITED4, KCNQ4, NFYC, MIR30C, MIR30E, RIMS3, LOC112446033, LOC511494, ZNF684, EXO5, ZFP69, ZFP69B
4	4922986	5264710	341725	muturu_iranian	NO	GRB10
4	8145872	8633542	487671	boran_kenana	YES	CDK14
4	15352707	15775746	423040	holstein_tibetanYellow	YES	COL28A1, MIOS, RPA3, UMAD1
4	27284329	27649943	365615	kenana_ogaden	YES	HDAC9
4	34090834	35710473	1619640	kazakh_tibetanYellow	YES	LOC101904927, LOC112446473, LOC112446524, LOC104969864, TRNAC-GCA, SEMA3D, LOC112446533
4	65149639	65594392	444754	holstein_brahman, holstein_iranian	YES	ADCYAP1R1, LOC112446389, GHRHR, AQP1, MINDY4
4	66893135	67232798	339664	brahman_iranian	YES	CHN2, CPVL, TRIL
4	73685481	74388036	702556	holstein_lingan	YES	LOC112446400, LOC112446401, STEAP1
4	76371521	77165885	794365	holstein_iranian	NO	LOC112446405, RAMP3, TBRG4, LOC112446496, LOC112446495, NACAD, CCM2, LOC100140586, LOC112446500, LOC101904529, MYO1G, LOC112446527, PURB, MIR4657, H2AFV, PPIA, ZMIZ2, LOC112446406, OGDH, TMED4, DDX56, NPC1L1, NUDCD3, LOC104972146, CAMK2B, YKT6, GCK
4	91346090	91760614	414525	ndama_kazakh	YES	GRM8, TRNAK-UUU, ZNF800
4	96698294	97377330	679037	holstein_baoule, tibetanYellow_baoule, baoule_iranian	YES	CHCHD3, EXOC4, TRNAS-GGA, MIR2423, LOC112446421
4	104972316	105312202	339887	boran_ndama, ndama_ankole	YES	WEE2, SSBP1, TAS2R3, TAS2R4, TAS2R5, PRSS37, LOC615237, OR9A4, LOC787760, LOC787774, LOC519161, CLEC5A, TAS2R38, MGAM
4	118324027	118994940	670914	holstein_tibetanYellow, tibetanYellow_iranian	YES	NOM1, LOC112446463, MNX1, UBE3C, LOC107131328, LOC112446505, DNAJB6, LOC104972306, LOC101907306, PTPRN2, MIR153-2
5	1127927	1699772	571846	holstein_baoule, holstein_muturu	YES	LGR5, LOC112446921, ZFC3H1, THAP2, TMEM19, RAB21, TBC1D15, TPH2
5	27572263	28135260	562998	ndama_baoule	YES	KRT83, KRT86, KRT81, LOC615451, LOC112446672, LOC112446673, LOC787600, LOC507184, KRT7, C5H12orf80, KRT80, LOC112446674, ATG101, LOC104972390, NR4A1, GRASP, ACVR1B, ACVRL1, ANKRD33, FIGNL2, LOC112446637, SCN8A
5	46073788	50816426	4742639	holstein_boran, holstein_kenana, holstein_ankole, boran_ogaden, ndama_kenana, kenana_ogaden, kenana_kazakh, kenana_muturu, ogaden_ankole, ankole_kazakh, ankole_muturu, ankole_iranian, brahman_iranian	YES	DYRK2, LOC112446699, LOC112446700, CAND1, LOC100848339, TRNAE-UUC, GRIP1, TRNAC-GCA, LOC112446885, HELB, IRAK3, TRNAK-CUU, LOC107132486, TMBIM4, LLPH, HMGA2, MIR763, LOC101905641, LOC101905683, MSRB3, LEMD3, WIF1, MIR2429, LOC112446919, TBC1D30, LOC101906182, GNS, RASSF3, TBK1, MIR2285F-1, XPOT, C5H12orf56, LOC101906522, C5H12orf66, TRNAF-AAA, SRGAP1, RXYLT1, AVPR1A, PPM1H, LOC112446703, LOC11244…
5	85667369	86595917	928549	boran_brahman	YES	SOX5
5	94984388	96053180	1068793	boran_lingan, kenana_lingan, ogaden_lingan, kazakh_lingan, lingan_baoule, lingan_iranian	YES	ERP27, MGP, ART4, SMCO3, C5H12orf60, WBP11, H2AFJ, LOC530773, GUCY2C, PLBD1, ATF7IP, LOC112446913, GRIN2B
5	97387710	97967930	580221	ndama_iranian	YES	BORCS5, MANSC1, LRP6, BCL2L14, ETV6
5	108734535	109680939	946405	holstein_lingan, holstein_baoule	YES	CACNA1C, IL17RA, TMEM121B, HDHD5, ADA2, LOC104970683, CECR2, LOC112446914, ATP6V1E1, BCL2L13, TRNAE-UUC, LOC104972584, BID, MICAL3, LOC112446772, LOC112446771, PEX26, LOC112446773, TUBA8, CDC42EP1, LGALS2, LOC112446628, GGA1, LOC104972586, SH3BP1, PDXP, LOC100847870, LGALS1, NOL12, MIR2438, TRIOBP, H1F0, GCAT, GALR3, ANKRD54, MIR658, EIF3L
5	111587595	112035859	448265	holstein_lingan	YES	TNRC6B, ADSL, SGSM3, MKL1, LOC112446775, MIR2439, LOC104972592, LOC112446871, MCHR1, LOC104972593
5	113401470	114082887	681418	holstein_brahman, holstein_iranian	YES	SERHL2, TRNAG-CCC, RRP7A, POLDIP3, LOC112446886, CYB5R3, LOC104972597, A4GALT, ARFGAP3, PACSIN2, LOC101904078, TTLL1, BIK, MCAT, TSPO, TTLL12, SCUBE1
6	4832593	5800556	967964	baoule_brahman, baoule_iranian, muturu_brahman, muturu_iranian, brahman_iranian	YES	LOC112447028, TRNAG-CCC, LOC112447030, PDE5A, LOC112447029
6	16158391	16502951	344561	holstein_iranian	YES	COL25A1
6	37012745	37964226	951482	holstein_tibetanYellow, holstein_baoule, boran_tibetanYellow, boran_baoule, kenana_tibetanYellow, lingan_tibetanYellow, tibetanYellow_iranian	YES	LOC112447150, TRNAA-CGC, LAP3, MED28, FAM184B, NCAPG, DCAF16, LCORL
6	44495379	45300253	804875	holstein_iranian, boran_iranian, kenana_iranian, ankole_iranian, tibetanYellow_iranian	YES	CCDC149, LOC112447152, LGI2, LOC112447056, SEPSECS, PI4K2B, ZCCHC4, LOC101905518, ANAPC4, LOC112447058, LOC112447059, LOC112447057, LOC112447218, SLC34A2, SEL1L3
6	69393490	70224724	831235	boran_ankole, kenana_ankole, ankole_lingan, ankole_tibetanYellow, ankole_baoule, ankole_brahman, ankole_iranian	YES	CHIC2, LOC112447080, GSX2, PDGFRA, LOC112447211, LOC112447208, KIT
6	92127520	92831959	704440	holstein_ankole	YES	CXCL13, CNOT6L, MRPL1
6	103022377	103606606	584230	holstein_ankole	NO	JAKMIP1, C6H4orf50, TRNAA-UGC, CRMP1, EVC, EVC2
6	109802485	110196611	394127	ndama_iranian	YES	LOC112447127, LOC112447128, CPEB2
7	321689	1011926	690238	ankole_iranian	YES	LOC107131408, LOC100125913, LOC112447631, FLT4, CNOT6, GFPT2, TRNAH-AUG, MAPK9, RASGEF1C
7	8558723	10169257	1610535	holstein_kazakh, holstein_baoule	NO	LOC616964, LOC787665, LOC533983, LOC618007, LOC509410, LOC787882, LOC112447649, LOC112447485, LOC783492, LOC512948, LOC100298119, LOC507378, LOC510625, LOC541022, LOC785624, LOC107131308, LOC107131239, LOC104968437, LOC789554, LOC789504, LOC100847301, LOC788246, OR7A17, LOC112447503, LOC112441523, LOC788031, LOC516132, LOC101903003, LOC112447331, LOC100295806, LOC100295735, LOC785898, LOC786840, …
7	13511845	13904686	392842	ogaden_iranian	NO	LOC787041, OR7G1, LOC100139679, LOC528224, LOC787084, ZNF317, LOC509267, TRNAC-ACA, OR7D2, LOC101906266, LOC514883, LOC511642, LOC618690, OR7G2, LOC514861, LOC615841, LOC100299745
7	23699091	24197965	498875	holstein_ogaden	YES	CHSY3
7	29287488	29654207	366720	holstein_ogaden	YES	LOC112447389
7	39835399	40665627	830229	boran_kenana	NO	PROP1, LOC788638, LOC788626, LOC107132626, MGAT1, LOC104969159, ZFP62, BTNL9, LOC530231, LOC112447404, LOC618125, LOC614895, LOC100337324, OR2V1, OR2V2, LOC508420, LOC112447403, TRNAL-AAG, LOC112447406, TRNAT-UGU, TRIM7, TRNAA-UGC, TRNAK-CUU, LOC112447407, TRNAV-AAC, TRNAV-CAC, TRIM41, RACK1, LOC112447599, LOC112447608, LOC101902211, TRIM52, LOC509006, LOC112447402, IFI47, ZNF496, LOC112447650, N…
7	60087961	61127864	1039904	holstein_ogaden, ankole_brahman	YES	LOC112447452, ADRB2, LOC112447451, SH3TC2, ABLIM3, LOC101903540, AFAP1L1, GRPEL2, PCYOX1L, IL17B, MIR143, MIR145, LOC112447453, LOC112447557, CSNK1A1, ARHGEF37, LOC100847104, PPARGC1B, MIR378-1
7	107097216	107617689	520474	holstein_baoule	YES	FBXL17, MIR2465, LOC104969022
7	109709560	110663033	953474	holstein_tibetanYellow	NO	TMEM232, SLC25A46, LOC101901906, TSLP, WDR36, CAMK4, LOC104970249, ARHGEF12
8	7741753	8625490	883738	holstein_kazakh	YES	BLK, FAM167A, TDH, LOC107132679, MTMR9, LOC107132680, XKR6, PINX1, LOC104969259, SOX7, C8H8orf74
8	22881142	23863495	982354	holstein_ogaden, kenana_ogaden, ogaden_ankole, ogaden_kazakh, ogaden_lingan, ogaden_muturu, ogaden_iranian	YES	LOC112447785, IFNAG, LOC781778, LOC781853, IFNAC, LOC100298530, LOC100335340, LOC100298573, IFNAA, LOC515953, LOC617135, LOC618859, LOC538620, LOC618985, LOC104969299, IFNA16, IFNAH, LOC617112, LOC618943, LOC104968438, LOC100299481, LOC783912, LOC523509, LOC616977, IFNB3, LOC100848709, LOC112447877, LOC112447878, LOC112447879, LOC112441480, LOC112447880, LOC787343, LOC112441471, IFNB1, LOC1071326…
8	47958498	48966556	1008059	boran_ankole, ankole_muturu, ankole_brahman	YES	CEMIP2, ABHD17B, C8H9orf85, LOC104969352, LOC112447917, C8H9orf57, GDA, LOC104969353, ZFAND5, TMC1
8	53871976	54623797	751822	holstein_kazakh, holstein_lingan, holstein_iranian	YES	GNAQ, LOC112447803, LOC104969366, CEP78, PSAT1, LOC107132694
8	78079360	78576119	496760	ndama_kazakh	YES	NTRK2, LOC107132714
8	81407669	82424078	1016410	holstein_ndama, holstein_baoule, boran_baoule, ndama_brahman, kenana_baoule, ankole_baoule, baoule_muturu, baoule_brahman, baoule_iranian	YES	C8H9orf3, MIR2475, MIR23B, MIR27B, MIR24-1, FANCC, LOC112447903, PTCH1, LOC107132716
8	105832131	106770591	938461	holstein_boran, holstein_kenana, holstein_ogaden, holstein_ankole, holstein_kazakh, holstein_lingan, holstein_brahman, holstein_iranian	YES	ASTN2, TRIM32, LOC112447849, TRNAS-AGA
8	110663781	110990176	326396	ndama_iranian	YES	GSN, STOM, LOC101906903, DCDC2C, ALLC, COLEC11, RPS7
9	19360585	20003947	643363	boran_iranian, brahman_iranian	YES	LOC112448191, ELOVL4, TTK, BCKDHB
9	50164035	51173861	1009827	holstein_baoule	YES	PRDM13, LOC112448197, CCNC, TSTD3, USP45, SFRS18, PNISR, COQ3, FAXC, FBXL4, POU3F2, LOC112448129
9	62023130	63265145	1242016	ogaden_iranian, baoule_iranian	YES	TRNAE-UUC, AKIRIN2, LOC112448056, ORC3, RARS2, SLC35A1, CFAP206, LOC112448057, C9H6orf163, SMIM8, LOC104969583, GJB7, ZNF292, CGA, LOC112448199, HTR1E, LOC112448159
9	63426021	64322227	896207	tibetanYellow_iranian	YES	LOC112448190, LOC100174924, LOC112448165, LOC112448164, SYNCRIP, SNX14, NT5E, LOC112448058, LOC101906498, LOC100335322, LOC112448059
9	65215751	65903267	687517	ogaden_brahman	YES	CEP162, MRAP2, CYB5R4, RIPPLY2, LOC101907989, THEMIS, TRNAC-GCA
10	4405454	4857406	451953	holstein_lingan	YES	TICAM2, TMED7, LOC104973018, CDO1, ATG12, AP3S1, LVRN
10	5276482	5854708	578227	holstein_tibetanYellow	YES	CPLX2, HRH2, SFXN1, DRD1
10	33788627	34568204	779578	baoule_iranian	YES	SPRED1, LOC112448607, LOC112448648, FAM98B, RASGRP1, LOC107132843, LOC104973119
10	47051894	47331566	279673	ankole_iranian, lingan_iranian, brahman_iranian	YES	LOC112448457, TLN2, MIR190A
10	77758526	78028757	270232	ndama_kazakh	YES	FUT8, LOC104973214, LOC104973215
10	82391373	83250555	859183	kazakh_iranian	YES	MAP3K9, PCNX1, LOC104973233, SIPA1L1
11	10476220	10835144	358925	holstein_iranian	YES	MOB1A, BOLA3, TET3, LOC112448751, DGUOK, ACTG2, STAMBP, C11H2orf78
11	11095491	12709578	1614088	holstein_brahman	YES	EGR4, FBXO41, CCT7, PRADC1, SMYD5, NOTO, LOC112448868, LOC101903097, RAB11FIP5, MIR2294, SFXN5, EMX1, SPR, EXOC6B, CYP26B1, LOC112448959
11	13689186	14329799	640614	holstein_kazakh	YES	ADD2, LOC112448755, TGFA, FAM136A, XDH, SRD5A2
11	14769964	15559175	789212	holstein_ankole	NO	SLC30A6, NLRC4, LOC100847644, YIPF4, LOC112448756, BIRC6, TTC27, LTBP1
11	25226756	26026553	799798	holstein_brahman, holstein_iranian	YES	LOC101906077, LOC112448765, LOC107132916, LOC101906222, LOC112448766, LOC104973320, LOC104973321, LOC112448767, ZFP36L2, THADA, LOC104973322, LOC107132917, PLEKHH2, DYNC2LI1
11	45766131	47225701	1459571	tibetanYellow_brahman, tibetanYellow_iranian	YES	UXS1, LOC112448952, C11H2orf40, LOC112448780, LOC112448889, NCK2, LOC101903923, LOC112448935, LOC112448781, TTL, POLR1B, CHCHD5, SLC20A1, LOC112448970, NT5DC4, CKAP2L, IL1A, IL1B, IL37, IL36G, IL36A, IL36B, IL36RN, IL1F10, LOC112448782, LOC112448783, IL1RN, PSD4, PAX8, LOC112448875, LOC100335748, LOC100847269, LOC112448785, LOC100294952, LOC112448784
11	54823500	55296553	473054	holstein_iranian	NO	CTNNA2, LRRTM1
11	63691686	64304625	612940	ndama_baoule	YES	SPRED2, LOC112448937
11	66041246	66352695	311450	holstein_baoule	YES	NA
11	66377494	67149642	772149	holstein_kazakh, holstein_lingan	YES	C1D, LOC112448806, WDR92, PNO1, PPP3R1, LOC112448807, LOC112448808, CNRIP1, PLEK, FBXO48, APLF, PROKR1, LOC112448809, ARHGAP25
11	68015878	69056802	1040925	holstein_ogaden, kenana_ogaden	YES	ANXA4, GMCL1, SNRNP27, MXD1, ASPRV1, LOC101905499, PCBP1, LOC107132938, C11H2orf42, TIA1, TRNAG-CCC, PCYOX1, SNRPG, EHD3, CAPN14, GALNT14
11	89983569	90574635	591067	kenana_iranian, kazakh_iranian	YES	RNF144A, TRNAC-GCA, RSAD2, CMPK2
12	18949945	20118605	1168661	holstein_ndama, holstein_muturu, ndama_tibetanYellow	YES	CAB39L, SETDB2, PHF11, LOC112449040, RCBTB1, ARL11, EBPL, KPNA3, LOC112449041, SPRYD7, LOC112449042, MIR3613A, MIR3613B, TRIM13, KCNRG, LOC100847818, MIR16A, MIR15A, LOC104973551, LOC112449043
12	20381675	21032449	650775	holstein_baoule, kazakh_baoule	YES	RNASEH2B, LOC101904962, LOC112449027, C12H13orf42, FAM124A, SERPINE3, INTS6, WDFY2
12	21755703	22256609	500907	brahman_iranian	YES	LOC516736, SLC25A15, LOC101905818, MRPS31, LOC112449167, TRNAQ-CUG, FOXO1, LOC112449046
12	27205274	29919423	2714150	boran_kenana	YES	RFC3, STARD13, LOC107132979, LOC112449050, KL, PDS5B, N4BP2L2, LOC112449115, N4BP2L1, BRCA2, ZAR1L, FRY, RXFP2, LOC788183, MIR2299, LOC112449051, HSPH1, LOC101906564
12	47230196	47965287	735092	boran_ogaden	YES	MZT1, BORA, DIS3, PIBF1, KLF5, LOC112449152
12	50493802	50825836	332035	boran_brahman	YES	TBC1D4, LOC101907166, COMMD6, UCHL3, LMO7, MIR2285AB
12	75489878	75721120	231243	boran_iranian	NO	STK24, LOC112449080, SLC15A1, DOCK9
13	10336048	11257209	921162	boran_lingan	YES	KIF16B, SNRPB2, OTOR, LOC782456, NANP, TRNAE-CUC, NINL, LOC513969, LOC112449355, LOC101909551, LOC615768, LOC101906082, LOC112449366, LOC112449356, LOC112449360, LOC112449361, TRNAC-GCA, LOC505099, LOC112449367
13	15327182	15724481	397300	holstein_kenana, kazakh_iranian	YES	LOC112449252, LOC104973714
13	19846334	20656931	810598	boran_ogaden, kenana_ogaden	YES	LOC104973730, LOC112449262, LOC101904840, ITGB1, CCDC7, ARL5B, MALRD1
13	37963615	41093381	3129767	holstein_lingan	YES	DSTN, RRBP1, BANF2, LOC107133045, LOC104973774, SNX5, LOC112449402, MGME1, OVOL2, PET117, KAT14, ZNF133, LOC101906934, LOC539166, DZANK1, POLR3F, RBBP9, SEC23B, SMIM26, LOC112449284, DTD1, TRNAG-CCC, SCP2D1, LOC107133048, LOC112449285, SLC24A3, LOC112449287, LOC112449288, LOC112449286, LOC101905154, RIN2, MIR2305, LOC101905046, NAA20, CRNKL1, CFAP61, INSM1, RALGAPA2, LOC112449374, LOC104973781, L…
13	59973677	60385478	411802	ndama_iranian	YES	PSMF1, RSPO4, ANGPT4, FAM110A, SLC52A3, LOC104973848, SCRT2
13	72210192	72735589	525398	boran_ankole, ankole_iranian	YES	IFT52, MYBL2, GTSF1L, LOC112449337, MIR2285U, MIR2284Y-2, TOX2, JPH2, TRNAG-CCC, OSER1, GDAP1L1
13	76256272	77540933	1284662	holstein_ndama, holstein_brahman	YES	SULF2, LOC112449386, LOC100847661, LOC112449341, TRNAK-UUU, TRNAG-GCC, LOC101905635, PREX1, LOC112449342, TRNAC-ACA, LOC112449387, ARFGEF2, CSE1L, STAU1, DDX27, LOC112449343, ZNFX1, LOC100847759, LOC112449404, LOC112449405, LOC112449403, TRNAG-UCC, KCNB1, TRNAE-UUC, LOC101906754
14	21709559	24539443	2829885	holstein_kazakh, holstein_iranian	YES	OPRK1, ATP6V1H, RGS20, TCEA1, LYPLA1, MRPL15, LOC101906669, TRNAG-UCC, TRNAC-GCA, SOX17, TRNAG-CCC, RP1, XKR4, TRNAT-AGU, TMEM68, TGS1, LYN, RPS20, LOC112449628, LOC112449630, MOS, PLAG1, CHCHD7, SDR16C5, SDR16C6, PENK, LOC112449660, IMPAD1, FAM110B, LOC101902490
14	31937813	32491099	553287	kenana_iranian	YES	PREX2, C14H8orf34
14	72078509	72409347	330839	lingan_tibetanYellow	YES	RUNX1T1
14	81387817	82258011	870195	holstein_ndama, holstein_kenana, holstein_baoule	YES	DEPTOR, COL14A1, LOC112449642, MRPL13, MTBP, SNTB1, LOC112449658
15	153163	1195302	1042140	holstein_boran, holstein_kenana, holstein_brahman, holstein_iranian	NO	LOC509895, LOC784899, LOC100299084, LOC781264, LOC781447, LOC518869, LOC618523, LOC531237, OR4C15, LOC532486, LOC515790, LOC508315, OR4C16, LOC786525, LOC112441595, LOC100300302
15	45120958	45853539	732582	holstein_brahman, brahman_iranian	YES	PPFIBP2, OLFML1, SYT9, LOC112441572, LOC112441630, RBMXL2, NLRP14, ZNF214, ZNF215, OR2D3, OR2D2, LOC617571, LOC790683, LOC112441696, LOC783518
15	48865473	50039204	1173732	boran_iranian	YES	OR51T1, LOC112441705, OR51A7, LOC781562, LOC107133172, LOC112441575, OR52E2, LOC100337265, LOC100337195, LOC511823, LOC785238, LOC785207, LOC107133471, LOC785144, LOC100847506, LOC784435, LOC784376, LOC112441576, LOC100337362, LOC784187, LOC783616, LOC789151, LOC789144, LOC789134, LOC526311, LOC519902, LOC507662, LOC783671, LOC516414, LOC783597, LOC783558, LOC783529, LOC783488, LOC783446, LOC5309…
15	81170856	81356104	185249	baoule_iranian	YES	LOC101905743, LOC107131403, LOC112441662, LOC524304, LOC615808
15	83941401	84705679	764279	boran_kazakh	NO	LOC112441593, OR4A15, LOC104970693, OR4C6, LOC100848475, LOC112441559, LOC788572, OR4A16, LOC100299117, LOC617614
16	659499	1182982	523484	tibetanYellow_iranian	YES	TMEM183A, PPFIA4, MYOG, LOC112441941, ADORA1, MYBPH, LOC101906460, CHI3L1, CHIT1, LOC107133212, LOC112441808, LOC100847554, BTG2, FMOD, LOC107133214
16	2398235	2847835	449601	tibetanYellow_iranian	YES	LOC100848180, NFASC, LOC104974360, CNTN2
16	4725498	6202364	1476867	lingan_tibetanYellow	YES	PIGR, FCAMR, C16H1orf116, YOD1, PFKFB2, C4BPB, TRNAE-CUC, C4BPA, LOC506707, LOC510860, LOC515150, CD55, CR2, LOC100138386, LOC100336868, LOC514121, LOC112441814, LOC112441501, LOC112441815, LOC101905630, LOC790886, LOC781004, CFH
16	7884856	10907601	3022746	lingan_tibetanYellow	YES	LOC112441780, LOC100848559, LOC789494, TRNAK-UUU
16	24503387	25404808	901422	holstein_ogaden, holstein_tibetanYellow	YES	LOC112441785, TRNAQ-CUG, DUSP10
16	26511070	26887239	376170	holstein_ndama, holstein_iranian	YES	DISP1, TLR5, SUSD4, CCDC185
16	34239454	34913355	673902	brahman_iranian	YES	PLD5, BECN2
16	43438733	44346794	908062	ndama_kazakh	YES	UBE4B, RBP7, LOC112441838, NMNAT1, TRNAG-CCC, LZIC, CTNNBIP1, CLSTN1, PIK3CD, LOC112441918, LOC101907127, LOC112441924, TMEM201, SLC25A33, LOC100848532, SPSB1, LOC104974443, LOC104974444, MIR34A, LOC101905940, LOC112441908, GPR157
17	5911305	6356297	444993	boran_kenana	YES	GATB, FAM160A1, MIR2404-1
17	13623322	14584659	961338	boran_ankole, boran_iranian, kenana_ankole, kenana_iranian, ankole_muturu, lingan_iranian, muturu_iranian	YES	TRNAC-GCA, TRNAG-UCC, GYPA, GYPB, LOC100337185, FREM3, SMARCA5, GAB1, LOC101906545, TRNAK-UUU
17	29138984	30204818	1065835	boran_ogaden	YES	LOC101903064, PGRMC2, LOC112442022, LARP1B, ABHD18, LOC112442093, MFSD8, PLK4, LOC112442024, HSPA4L, SLC25A31, INTU, LOC112442120
17	40503000	40994482	491483	brahman_iranian	YES	LOC112442031, TMEM144, FAM198B
17	55423952	55984438	560487	tibetanYellow_iranian	YES	ACAD10, LOC101904902, CIT, TRNAC-ACA, LOC104974648, PRKAB1, TMEM233, CCDC60
18	33028062	33691463	663402	tibetanYellow_iranian	NO
18	43203070	43453635	250566	boran_iranian	YES	TDRD12, SLC7A9, CEP89, FAAP24, RHPN2, LOC112442308
19	23899371	24226123	326753	boran_baoule, boran_iranian	YES	LOC101906737, OR1G1, LOC540082, LOC532238, LOC522582, LOC112442765, LOC520835, LOC509525, LOC509526, LOC617122, OR3A1, LOC508980, LOC101902679, LOC538966, LOC517569, OR1E1, LOC615901, LOC618124, LOC515540, LOC511509, LOC618112, LOC526294, LOC112442570, SPATA22, ASPA
19	51822154	52792717	970564	holstein_kenana, holstein_ogaden, holstein_lingan, holstein_baoule, lingan_iranian	YES	RPTOR, ENDOV, NPTX1, LOC509283, LOC512869, TRNAG-CCC, SLC26A11, SGSH, CARD14, LOC112442698, EIF4A3, GAA, LOC101907000, CCDC40, TBC1D16, LOC101907247, CBX4, CBX8, CBX2, ENPP7
20	1827719	2243163	415445	holstein_ogaden	YES	DOCK2, FOXI1, LOC112443064, LOC101904460, C20H5orf58, LCP2, LOC112442975, KCNIP1
20	6894728	7174963	280236	brahman_iranian	YES	ENC1
20	12424423	12857713	433291	boran_lingan, ogaden_lingan	YES	CD180, MAST4, LOC112442988
20	17789241	18313679	524439	ndama_iranian	YES	ZSWIM6, MIR2889, SMIM15, LOC112443041, NDUFAF2
21	5479849	5815981	336133	kenana_muturu	YES	LRRK1, MIR2362, LOC112443221, ALDH1A3
21	6551266	7698859	1147594	kazakh_tibetanYellow, tibetanYellow_brahman	YES	ADAMTS17, LYSMD4, MEF2A, LRRC28, TTC23, SYNM, LOC112443224
21	31266563	32284545	1017983	holstein_kazakh, kazakh_iranian	YES	TMEM266, LOC107131609, ETFA, ISL2, SCAPER, RCN2, LOC112443143, PSTPIP1, TSPAN3, LOC100847412, PEAK1
21	52498257	53244078	745822	brahman_iranian	YES	NA
21	54333781	54714115	380335	kenana_ogaden	YES	C21H14orf28, KLHL28
22	5010269	5270027	259759	holstein_tibetanYellow	YES	TGFBR2, GADL1
22	5641782	6367374	725593	brahman_iranian	YES	LOC112443554, LOC107131647, STT3B, OSBPL10
22	29253086	30691494	1438409	ndama_ankole	YES	RYBP, LOC112443456, LOC112443494, LOC112443517, TRNAC-GCA, PROK2, GPR27, EIF4E3, FOXP1, MIR1284, LOC112443457
22	34346549	35276333	929785	lingan_brahman, tibetanYellow_iranian	YES	KBTBD8, LOC112443560, LOC112443537, LOC112443514, LRIG1, SLC25A26
22	35774414	36370215	595802	ndama_kenana, kenana_tibetanYellow, kenana_muturu, kenana_iranian	YES	MAGI1, LOC107131679
22	54199171	55125637	926467	holstein_kazakh, holstein_lingan, boran_lingan, kazakh_tibetanYellow, lingan_tibetanYellow	YES	EXOSC7, ZDHHC3, TMEM42, GHRL, SEC13, ATP2B2, TRNAK-UUU, MIR885, LOC104975597, SLC6A11, SLC6A1
22	55224499	55704056	479558	holstein_ogaden	YES	HRH1, ATG7, LOC104975600, VGLL4
23	11250917	11947569	696653	boran_kazakh, ankole_kazakh, kazakh_tibetanYellow, kazakh_baoule, kazakh_iranian	YES	RNF8, CMTR1, CCDC167, MDGA1, LOC101908014, ZFAND3, TRNAL-CAA
23	12805472	13107730	302259	tibetanYellow_iranian	YES	DNAH8, GLP1R, SAYSD1, LOC112443727, KCNK5, MIR2377
23	24736864	24955820	218957	holstein_iranian	NO	LOC112443868, LOC107131728, PAQR8, EFHC1, TRAM2
23	40064417	40514503	450087	holstein_ndama, holstein_baoule	YES	RBM24, MIR2325B, STMND1, TRNAC-GCA, LOC112443889, LOC100848122, ATXN1
23	47215709	47966485	750777	holstein_ndama	YES	TRNAQ-CUG, LOC112443838, EEF1E1, BLOC1S5, TXNDC5, BMP6, SNRNP48, DSP, LOC112443890, TRNAE-UUC, RIOK1, CAGE1
23	48682113	48945615	263503	muturu_iranian	YES	LOC112443817, F13A1, LOC107131761
24	1955703	2702541	746839	holstein_kazakh	YES	LOC112444174, LOC112444204, GALR1, MBP, LOC112444185, LOC101903290, ZNF236, LOC100848212, LOC112444172, LOC112444255, ZNF516, LOC100848495
24	21487601	23007764	1520164	boran_iranian, tibetanYellow_iranian	YES	INO80C, ZNF24, ZNF397, ZSCAN30, MAPRE2, LOC112444208, DTNA, LOC112444244, LOC112444199, TRNAC-GCA, NOL4
24	47312070	48583717	1271648	boran_ogaden	YES	LOC112444197, LOC112444163, SMAD2, LOC101904605, LOC104969950, ZBTB7C, LOC112444201, LOC112444236, LOC112444233, LOC112444196, CTIF, LOC112444231
24	50636260	51133253	496994	holstein_ankole, kenana_ankole, ogaden_ankole, ankole_brahman	YES	MEX3C, LOC112444248
24	54544719	55121314	576596	brahman_iranian	YES	TCF4, LOC112444171
24	55553673	55950834	397162	holstein_kazakh	YES	LOC112444186, TXNL1
24	60544771	61443002	898232	brahman_iranian	YES	PIGN, KIAA1468, LOC112444250, TNFRSF11A, TRNAC-GCA, ZCCHC2, LOC112444164, PHLPP1, LOC112444194, BCL2, LOC104975814
25	21376039	21760527	384489	holstein_iranian	YES	CHP2, TRNAE-CUC, PRKCB, TRNAG-CCC
25	24543794	24964915	421122	holstein_lingan	YES	LOC112444347, C25H16orf82, KDM8, NSMCE1, IL4R, LOC104975871, IL21R
25	39878187	40919605	1041419	holstein_ndama	YES	SDK1, MIR2390, LOC107131851, CARD11, GNA12, LOC112444340, LOC112444339, AMZ1, BRAT1, IQCE, LOC101902038, TTYH3, LFNG, LOC104975925, LOC112444280, GRIFIN, CHST12, LOC528767, EIF3B
26	34110270	34770185	659916	brahman_iranian	YES	NRAP, CASP7, PLEKHS1, DCLRE1A, NHLRC2, LOC104975998, LOC112444484, ADRB1, LOC107131887, CCDC186, TDRD1, VWA2, AFAP1L2
26	46853073	47352599	499527	holstein_baoule, kazakh_baoule, tibetanYellow_baoule, baoule_brahman, baoule_iranian	YES	DOCK1, NPS, FOXI2, TRNAC-GCA, CLRN3, PTPRE
27	34417461	35351828	934368	holstein_iranian	YES	ADAM32, LOC100847151, ADAM2, ADAM3A, ADAM18, LOC101905820, IDO1, IDO2, TCIM, MIR2284Q
28	470760	992557	521798	brahman_iranian	YES	RHOU
28	5717525	6012680	295156	boran_iranian, kenana_iranian, ogaden_iranian, ankole_iranian	YES	NTPCR, TRNAC-GCA, PCNX2
28	15081967	15607683	525717	baoule_iranian	YES	SLC16A9, MIR2403, MRLN, CCDC6
28	33064856	33305394	240539	brahman_iranian	YES	KCNMA1
29	40535315	43464666	2929352	holstein_kazakh, holstein_lingan, holstein_brahman, holstein_iranian, boran_brahman	YES	LOC107131971, INCENP, SCGB1D, SCGB2A2, ASRGL1, LOC101907613, LOC112444974, SCGB1A1, AHNAK, EEF1G, TUT1, TRNAG-UCC, MTA2, EML3, ROM1, B3GAT3, GANAB, INTS5, CSKMT, C29H11orf98, LOC112444961, LBHD1, UQCC3, UBXN1, LRRN4CL, BSCL2, GNG3, HNRNPUL2, TTC9C, ZBTB3, POLR2G, TAF6L, TMEM179B, TMEM223, NXF1, STX5, LOC112444859, WDR74, LOC112444936, LOC104976274, LOC112444959, LOC112444957, LOC112444955, LOC112…
