# Supplementary material for: Whole genome analysis of water buffalo and global cattle breeds highlights convergent signatures of domestication
Source: Nat Commun. 2020 Sep 21;11:4739. doi: 10.1038/s41467-020-18550-1 (PMC7505982; doi:10.1038/s41467-020-18550-1)
Supplement: Supplementary file 10 — Supplementary Data 6 [file 41467_2020_18550_MOESM10_ESM.xlsx]

## Sheet: Cow XPCLR peaks
chromosome	start	end	width	Comp	Overlap	geneIDs
1	805000	1045000	240001	Boran_Holstein, Ogaden_Holstein, Ogaden_TibetanYellow	NO	CLIC6, RCAN1, TRNAG-CCC, KCNE1
1	1065000	1225000	160001	Kazakh_Ankole	NO	LOC101903444, C1H21orf140, SMIM11A, KCNE2, LOC112446832
1	2385000	2545000	160001	Holstein_Muturu	NO	LOC526226, OLIG1, LOC100848368
1	3745000	3905000	160001	Boran_Holstein	NO	SCAF4, SOD1
1	4745000	4885000	140001	IranianBosTaurus_Boran	NO	KRTAP8-1, LOC112446888, LOC112446904, LOC112446920, LOC112446936
1	6205000	6625000	420001	Kazakh_Kenana, Kazakh_Muturu, NDama_Baoule, NDama_Holstein, NDama_Muturu	NO	GRIK1
1	6645000	6645000	1	NDama_Baoule	NO	#N/A
1	10765000	10925000	160001	IranianBosTaurus_Ogaden	NO	JAM2, MRPL39, MIR155, LOC112448274
1	12385000	12565000	180001	Brahman_Boran	NO	#N/A
1	17785000	18125000	340001	IranianBosTaurus_Brahman	NO	LOC112448283
1	19145000	19365000	220001	Holstein_Muturu	NO	C1H21orf91, LOC112448355, LOC112447286
1	20065000	20425000	360001	IranianBosTaurus_Baoule, IranianBosTaurus_Lingnan, IranianBosTaurus_Muturu, IranianBosTaurus_TibetanYellow	NO	MIR125B-2
1	24025000	24165000	140001	Ankole_Brahman	NO	#N/A
1	27985000	28205000	220001	Boran_Kenana, IranianBosTaurus_Kenana, IranianBosTaurus_Lingnan	NO	TRNAC-ACA
1	29125000	29285000	160001	TibetanYellow_Kazakh	NO	GBE1
1	30025000	30365000	340001	Ogaden_Brahman	NO	#N/A
1	34365000	34485000	120001	Ogaden_Ankole	NO	#N/A
1	37585000	37745000	160001	Lingnan_Boran, Lingnan_Brahman	NO	#N/A
1	38165000	38305000	140001	TibetanYellow_Muturu	NO	PROS1, ARL13B
1	39885000	40025000	140001	IranianBosTaurus_Kazakh, IranianBosTaurus_Lingnan, IranianBosTaurus_TibetanYellow	NO	#N/A
1	40605000	40725000	120001	Ogaden_Boran	NO	#N/A
1	42685000	43085000	400001	Kazakh_Ankole	NO	LOC785903, LOC112448299, LOC785875, LOC785848, OR5K1, CLDND1, LOC100848517, GPR15, LOC112448337, CPOX, LOC100848540, LOC112448314, ST3GAL6
1	43145000	43385000	240001	Lingnan_Boran	NO	DCBLD2, LOC112447292
1	44005000	44285000	280001	Boran_Holstein, Brahman_Boran, Brahman_Holstein, Brahman_Kenana	NO	COL8A1, CMSS1, FILIP1L
1	44965000	45145000	180001	TibetanYellow_Holstein	NO	TMEM45A, ADGRG7
1	46085000	46145000	60001	Kazakh_Muturu	NO	CEP97, NXPE3
1	46445000	46605000	160001	TibetanYellow_Muturu	NO	#N/A
1	47645000	47785000	140001	Ogaden_Boran	NO	#N/A
1	50885000	51025000	140001	IranianBosTaurus_TibetanYellow	NO	#N/A
1	51085000	51245000	160001	Ogaden_Brahman	NO	#N/A
1	53445000	53565000	120001	NDama_Muturu	NO	DZIP3, TRAT1
1	55125000	55425000	300001	Ogaden_Holstein, Ogaden_TibetanYellow	NO	LOC112448372, LOC112446993, TRNAE-UUC
1	55545000	55685000	140001	TibetanYellow_Holstein	NO	#N/A
1	56665000	56825000	160001	Ogaden_Kenana, Ogaden_Lingnan	NO	PHLDB2, ABHD10, TAGLN3, LOC112447300
1	59005000	59145000	140001	TibetanYellow_Holstein	NO	#N/A
1	59305000	59485000	180001	IranianBosTaurus_Boran, IranianBosTaurus_Brahman	NO	#N/A
1	59885000	60025000	140001	TibetanYellow_Muturu	NO	LOC112446994, TRNAS-GGA
1	62365000	62665000	300001	TibetanYellow_Holstein	NO	TRNAR-GCG
1	62725000	62885000	160001	TibetanYellow_Ankole	NO	#N/A
1	63505000	63765000	260001	Lingnan_Ankole, Lingnan_Brahman, Lingnan_Kenana, NDama_Ankole	NO	IGSF11
1	63825000	64485000	660001	Ankole_Holstein, Ankole_Kenana, Ankole_Muturu, Baoule_Ankole, IranianBosTaurus_Ankole, IranianBosTaurus_Boran, IranianBosTaurus_Brahman, Lingnan_Ankole, Lingnan_Brahman, NDama_Ankole	NO	IGSF11, LOC101901963, C1H3orf30, UPK1B, B4GALT4, LOC101902067, ARHGAP31, TMEM39A, POGLUT1, TIMMDC1, CD80, LOC112447304, ADPRH, PLA1A, LOC104970868, POPDC2, COX17, MAATS1
1	64925000	65365000	440001	IranianBosTaurus_Ankole, Lingnan_Ankole, Lingnan_Boran, Lingnan_Brahman	NO	GPR156, LOC101906506, LRRC58, FSTL1, LOC112447306, NDUFB4, HGD
1	66025000	66245000	220001	Ankole_Boran, Ankole_Holstein, Ankole_Kenana	NO	POLQ, ARGFX, FBXO40, HCLS1, GOLGB1
1	66325000	66745000	420001	Ankole_Boran, Ankole_Holstein, Ankole_Kenana, Ankole_Muturu, IranianBosTaurus_Boran	NO	EAF2, SLC15A2, LOC516421, ILDR1, CD86, CASR
1	66965000	67145000	180001	Ankole_Holstein	NO	LOC112447308, PARP9, DTX3L, PARP14, HSPBAP1, DIRC2
1	67165000	67465000	300001	NDama_Ankole, NDama_Kazakh, NDama_TibetanYellow	NO	DIRC2, SEMA5B, PDIA5
1	68485000	68585000	100001	IranianBosTaurus_Baoule	NO	KALRN, LOC112447313
1	68665000	68825000	160001	NDama_Holstein	NO	KALRN
1	69865000	70245000	380001	NDama_Ankole	NO	SNX4, OSBPL11, LMLN, IQCG, LOC112448302, RPL35A, LRCH3
1	70385000	70605000	220001	Baoule_Ankole	NO	RUBCN, LOC112447332, MUC20, MUC4, LOC112447334, TNK2
1	72045000	72205000	160001	Ogaden_Boran, Ogaden_Kazakh, Ogaden_Muturu	NO	LOC101904607, APOD, LOC112447371, PPP1R2, ACAP2
1	72785000	72905000	120001	Ogaden_Boran	NO	FAM43A, LSG1, LOC112447381
1	73185000	73645000	460001	Baoule_Ogaden, IranianBosTaurus_Kenana, IranianBosTaurus_Lingnan, IranianBosTaurus_Ogaden, Kazakh_Boran, Kazakh_Kenana, NDama_Ogaden, TibetanYellow_Boran	NO	CPN2, LOC101905099, LOC112447405, LOC112447401, HES1, LOC104970902
1	73705000	73825000	120001	Ogaden_Ankole	NO	OPA1
1	73925000	74065000	140001	TibetanYellow_Holstein	NO	ATP13A4, ATP13A5
1	74205000	74645000	440001	Holstein_Kenana, Holstein_Muturu	YES	LOC104970906, MB21D2
1	76025000	76045000	20001	Kazakh_Holstein	NO	#N/A
1	76205000	76525000	320001	IranianBosTaurus_Boran, IranianBosTaurus_Brahman, IranianBosTaurus_Kenana, IranianBosTaurus_Muturu, IranianBosTaurus_Ogaden, TibetanYellow_Muturu	NO	GMNC, LOC112447419, LOC107132190
1	78845000	79025000	180001	NDama_Baoule	NO	LPP, LOC112448271
1	81445000	82065000	620001	Baoule_Holstein, NDama_Holstein	NO	IGF2BP2, SENP2, LIPH, TMEM41A, MAP3K13, LOC112447465, EHHADH, C1H3orf70
1	83445000	83805000	360001	Ankole_Boran	NO	KLHL24, LOC104970931, KLHL6, LOC100848684, LOC112448305, LOC112448334, LOC112448306, MCF2L2, B3GNT5, LOC112447525
1	84665000	84945000	280001	Kazakh_Boran, Ogaden_Ankole	NO	#N/A
1	88685000	88985000	300001	Brahman_Kenana	NO	LOC112446999
1	89125000	89365000	240001	IranianBosTaurus_Ogaden	NO	LOC112448298, LOC104970947
1	89785000	89965000	180001	Brahman_Holstein	NO	LOC104970949, TRNAY-GUA, LOC112447662
1	90805000	90945000	140001	Kazakh_Holstein	NO	#N/A
1	93045000	93185000	140001	Baoule_Kazakh	NO	NLGN1
1	94145000	94285000	140001	TibetanYellow_Kazakh	NO	#N/A
1	94985000	95225000	240001	IranianBosTaurus_Brahman, IranianBosTaurus_Kenana, IranianBosTaurus_Ogaden	NO	TNFSF10, GHSR, LOC101905019, FNDC3B, LOC112447727
1	95485000	95705000	220001	Brahman_Holstein, Ogaden_Holstein, Ogaden_Kazakh	NO	LOC112447728, TMEM212, PLD1
1	99265000	99445000	180001	IranianBosTaurus_Boran, IranianBosTaurus_Kenana, IranianBosTaurus_Muturu, IranianBosTaurus_Ogaden, IranianBosTaurus_TibetanYellow	NO	GOLIM4, LOC104970976
1	101105000	101385000	280001	IranianBosTaurus_Boran, IranianBosTaurus_Kazakh, IranianBosTaurus_Kenana, IranianBosTaurus_Lingnan, IranianBosTaurus_Muturu, IranianBosTaurus_Ogaden	NO	#N/A
1	101665000	101865000	200001	Ankole_Boran, Ankole_Brahman	NO	#N/A
1	106065000	106225000	160001	IranianBosTaurus_Lingnan	NO	NMD3
1	107525000	107765000	240001	IranianBosTaurus_Brahman, IranianBosTaurus_Ogaden	NO	SCHIP1, TRNAE-UUC, LOC112448347
1	108045000	108445000	400001	Baoule_Kazakh, Baoule_Muturu, NDama_Kazakh, NDama_Muturu	NO	SCHIP1
1	109665000	109825000	160001	Lingnan_Brahman	NO	#N/A
1	110105000	110305000	200001	IranianBosTaurus_Kazakh, NDama_IranianBosTaurus	NO	VEPH1, PTX3, LOC112448363
1	110445000	110605000	160001	Lingnan_Boran, Lingnan_Kenana	NO	CCNL1, LOC112447734, LEKR1
1	110765000	111305000	540001	Lingnan_Boran, Lingnan_Brahman, Lingnan_Kenana	NO	LEKR1, LOC101902535, TIPARP, TRNAQ-CUG, SSR3, KCNAB1, TRNAE-UUC, LOC112447737
1	111605000	111865000	260001	Kazakh_Kenana, NDama_Kenana	NO	LOC107132205, LOC112447736, GMPS, LOC112447738, SLC33A1
1	112685000	112985000	300001	NDama_IranianBosTaurus	NO	TRNAK-UUU
1	113085000	113145000	60001	Holstein_Muturu	NO	#N/A
1	115105000	115705000	600001	Baoule_Holstein, NDama_TibetanYellow	NO	MBNL1
1	117045000	117185000	140001	Ankole_Boran	NO	CLRN1
1	117225000	117265000	40001	Ankole_Brahman	NO	MINDY4B
1	117385000	117545000	160001	Ankole_Brahman	NO	TRNAR-CCU, ERICH6, SELENOT
1	117945000	118125000	180001	Ogaden_Boran	NO	#N/A
1	118345000	118485000	140001	Boran_Kenana	NO	RNF13, ANKUB1, COMMD2, TRNAG-CCC
1	119125000	119305000	180001	IranianBosTaurus_Kenana	NO	HLTF, GYG1, LOC112447744, CPA3
1	120485000	120645000	160001	Baoule_TibetanYellow	NO	TRNAC-ACA
1	124145000	124265000	120001	IranianBosTaurus_TibetanYellow	NO	#N/A
1	126485000	126545000	60001	Ogaden_Brahman	NO	ATR
1	129145000	129705000	560001	Baoule_Kazakh, Brahman_Boran, Brahman_Kenana, Brahman_Muturu	NO	LOC112448327, RBP1, RBP2, LOC112448321
1	129765000	129925000	160001	Ankole_Boran	NO	TRNAG-CCC, LOC112447798, TRNAC-GCA
1	130065000	130265000	200001	Baoule_Holstein, Lingnan_Holstein	NO	LOC783600, PRR23A, FOXL2, TRNAW-CCA
1	130465000	130585000	120001	Kazakh_Holstein	NO	PIK3CB, FAIM, CEP70, ESYT3
1	130605000	130845000	240001	Brahman_Kenana, Kazakh_Holstein	NO	ESYT3, LOC107132213, TRNAG-CCC, MRAS, NME9, ARMC8
1	132045000	132305000	260001	Ankole_Boran, Boran_Kenana, NDama_Boran	NO	LOC112448286, IL20RB, NCK1, LOC100847791, SLC35G2
1	133925000	134245000	320001	Ankole_Boran, Boran_Holstein, Brahman_Kenana, IranianBosTaurus_Boran	NO	EPHB1
1	135045000	135225000	180001	Boran_Kenana	NO	RYK
1	135885000	136065000	180001	NDama_Ogaden	NO	LOC112448307, BFSP2, TMEM108
1	136385000	136545000	160001	Lingnan_TibetanYellow, NDama_Lingnan	NO	TMEM108
1	136865000	137245000	380001	Lingnan_Ankole, Lingnan_Holstein, Lingnan_Kazakh, Lingnan_Muturu, Lingnan_TibetanYellow	NO	NPHP3, UBA5, ACAD11, ACKR4, DNAJC13, LOC112447887, ACPP
1	137485000	138325000	840001	Lingnan_Ankole, Lingnan_Boran, Lingnan_Holstein, Lingnan_Kazakh, Lingnan_TibetanYellow	NO	TRNAC-ACA, CPNE4, TRNAS-GCU, MIR2288
1	138565000	138685000	120001	IranianBosTaurus_Boran	NO	NEK11, LOC112448300
1	139865000	140125000	260001	Boran_Kenana, Ogaden_Kenana, Ogaden_Lingnan, Ogaden_TibetanYellow	NO	IGSF5, PCP4
1	140145000	140245000	100001	Baoule_Muturu	NO	DSCAM
1	141525000	141685000	160001	Baoule_TibetanYellow	NO	FAM3B, LOC101907799, MX2, MX1
1	144905000	145045000	140001	Ankole_Holstein, Ankole_Muturu	NO	ADARB1
1	147465000	147765000	300001	Boran_Holstein, Kazakh_Boran, NDama_Boran, NDama_IranianBosTaurus	NO	LOC112448047
1	148025000	148305000	280001	Lingnan_Holstein, Lingnan_TibetanYellow, Ogaden_Holstein	NO	LOC104971070
1	148625000	148925000	300001	Kazakh_Boran, TibetanYellow_Boran	NO	MORC3, CHAF1B, CLDN14
1	148945000	149085000	140001	Ogaden_Kazakh	NO	SIM2, HLCS, LOC112448077
1	149445000	149605000	160001	Kazakh_Boran	NO	VPS26C, DYRK1A
1	150405000	150565000	160001	IranianBosTaurus_Baoule, IranianBosTaurus_Holstein, IranianBosTaurus_Kazakh	NO	LOC107132222, KCNJ15
1	150825000	151045000	220001	Baoule_Holstein, IranianBosTaurus_Holstein	NO	ERG
1	151765000	151965000	200001	Boran_Holstein	NO	COL6A5
1	152645000	152965000	320001	Ogaden_Ankole, Ogaden_Holstein, Ogaden_Kazakh, Ogaden_Lingnan, Ogaden_TibetanYellow	NO	BTD, ANKRD28, LOC100848527
1	153705000	154005000	300001	NDama_Brahman, NDama_Holstein, NDama_Lingnan, NDama_Muturu	NO	LOC101907852, LOC112448272, PLCL2, LOC112448374
1	154545000	154705000	160001	Lingnan_Holstein	NO	TBC1D5
1	155045000	155205000	160001	Baoule_Ankole, NDama_Ankole	NO	#N/A
1	155345000	155525000	180001	Baoule_Kazakh	NO	SATB1, LOC112448269
1	155805000	156265000	460001	Baoule_Holstein	NO	#N/A
1	156445000	156565000	120001	NDama_Kazakh	NO	KCNH8
2	6105000	6265000	160001	Lingnan_TibetanYellow	NO	HIBCH, C2H2orf88
2	6685000	7025000	340001	NDama_Brahman, NDama_IranianBosTaurus, NDama_Kazakh, NDama_Ogaden, NDama_TibetanYellow	NO	SLC40A1, LOC100848294, WDR75
2	8125000	8365000	240001	Ankole_Brahman	NO	#N/A
2	8525000	8865000	340001	Baoule_Lingnan	NO	LOC112442539, TFPI
2	13405000	13905000	500001	Baoule_Kazakh, Baoule_Muturu, Baoule_TibetanYellow	NO	NUP35, DUSP19, NCKAP1, FRZB, LOC112443719, DNAJC10
2	15285000	15425000	140001	TibetanYellow_Kazakh	NO	LOC101905778, LOC112442540, TRNAC-GCA
2	16965000	17025000	60001	TibetanYellow_Muturu	NO	ZNF385B, LOC112443634
2	17085000	17185000	100001	Baoule_Muturu	NO	ZNF385B
2	20865000	21925000	1060001	Baoule_Lingnan, IranianBosTaurus_Kazakh, IranianBosTaurus_Kenana, IranianBosTaurus_Lingnan, IranianBosTaurus_Ogaden, Ogaden_Ankole, Ogaden_Kazakh, Ogaden_Kenana, Ogaden_Lingnan, Ogaden_Muturu, Ogaden_TibetanYellow, TibetanYellow_Kazakh	NO	LOC112442551, LNPK, LOC112442314, LOC112442315, LOC112443620, ATP5MC3, ATF2, CHN1
2	24145000	24345000	200001	Brahman_Holstein, Brahman_Kenana	NO	ITGA6, MIR2352
2	25285000	25545000	260001	Ogaden_Holstein	NO	TLK1, LOC112442554, LOC112442555, GORASP2, LOC101905343
2	26485000	26865000	380001	Brahman_Kenana, Brahman_Muturu	NO	UBR3, METTL5, SSB, LOC112443694, LOC112442557, KLHL23, PHOSPHO2, CCDC173, PPIG, FASTKD1, LOC112442558, LOC112443678, KLHL41, LOC104971168, BBS5, TRNAR-UCU, LRP2
2	27105000	27325000	220001	Brahman_Kenana	NO	ABCB11, G6PC2, SPC25, LOC112443601, NOSTRIN
2	27705000	28265000	560001	Ankole_Kenana, Brahman_Holstein, Lingnan_Holstein, Ogaden_Ankole, Ogaden_Holstein	NO	CERS6, STK39, LOC100847850, LOC112442559
2	28925000	29045000	120001	IranianBosTaurus_Baoule, IranianBosTaurus_Muturu	NO	B3GALT1, XIRP2
2	29785000	30105000	320001	Brahman_Kenana, NDama_Baoule, NDama_Kazakh	NO	SCN7A, LOC104971177, SCN9A, LOC780963, LOC112442560
2	31365000	31505000	140001	Boran_Holstein	NO	LOC112442561, LOC112443710, COBLL1
2	37725000	37885000	160001	NDama_Kazakh	NO	PKP4
2	44125000	44345000	220001	Baoule_Kenana, TibetanYellow_Muturu	NO	CACNB4, LOC112442569
2	45665000	45805000	140001	IranianBosTaurus_Kenana	NO	LOC112442620, RND3
2	48205000	48465000	260001	IranianBosTaurus_Holstein, NDama_Baoule, NDama_IranianBosTaurus	NO	ORC4, ACVR2A
2	50545000	50685000	140001	Lingnan_Kenana	NO	#N/A
2	52725000	52885000	160001	IranianBosTaurus_Brahman	NO	GTDC1
2	55045000	55145000	100001	NDama_Baoule	NO	#N/A
2	55785000	55985000	200001	Kazakh_Holstein	NO	TRNAC-GCA
2	58245000	58385000	140001	Ankole_Boran, Ankole_Kenana	NO	LOC101906569, LOC107132265, NXPH2
2	60085000	60385000	300001	NDama_Baoule, NDama_Boran, NDama_Holstein, NDama_Kazakh, NDama_Lingnan, NDama_TibetanYellow	NO	THSD7B, LOC785761
2	60525000	60825000	300001	Kazakh_Holstein, TibetanYellow_Holstein	NO	TRNAC-GCA, LOC104971235
2	61105000	61465000	360001	Brahman_Kenana, TibetanYellow_Holstein	NO	LOC112442666, LOC112442668, LOC104971238, CXCR4, DARS
2	63165000	63625000	460001	IranianBosTaurus_Holstein, IranianBosTaurus_Kazakh, TibetanYellow_Brahman, TibetanYellow_Kenana	NO	MGAT5, LOC112443726, LOC112443673, LOC112442684
2	63765000	63925000	160001	Lingnan_Kenana	NO	NCKAP5, LOC112442690
2	64285000	64525000	240001	Kazakh_Brahman	NO	NCKAP5
2	64725000	64745000	20001	Lingnan_Muturu	NO	NCKAP5
2	68425000	68545000	120001	IranianBosTaurus_TibetanYellow	NO	#N/A
2	70345000	70605000	260001	Baoule_Ankole, Lingnan_Holstein, NDama_Ankole	NO	#N/A
2	70645000	71025000	380001	NDama_Ankole	NO	MARCO, C1QL2, STEAP3
2	72385000	72785000	400001	Lingnan_TibetanYellow, NDama_Ankole, NDama_Holstein, NDama_Kenana, NDama_Lingnan, NDama_Ogaden	NO	GLI2
2	72945000	73525000	580001	IranianBosTaurus_Baoule, Lingnan_Ankole, Lingnan_Boran, Lingnan_Brahman, Lingnan_Kenana	NO	TFCP2L1, CLASP1, LOC112443671, NIFK, TSN, TRNAE-UUC
2	76505000	76665000	160001	Kazakh_Muturu	NO	CNTNAP5
2	77185000	77285000	100001	TibetanYellow_Kazakh	NO	#N/A
2	82485000	82845000	360001	Baoule_Holstein, Kazakh_Muturu, Ogaden_Holstein, Ogaden_Kazakh, Ogaden_Lingnan	NO	LOC112442360
2	84025000	84265000	240001	TibetanYellow_Ankole	NO	SLC39A10
2	84905000	85065000	160001	TibetanYellow_Ankole, TibetanYellow_Boran, TibetanYellow_Kazakh	NO	HECW2
2	87665000	87845000	180001	Ogaden_Brahman	NO	SATB2
2	87905000	88145000	240001	Ankole_Boran, Brahman_Kenana	NO	SATB2, LOC112442950, LOC112443725
2	88745000	89045000	300001	Ankole_Brahman, Ankole_Kenana, Kazakh_Brahman, Kazakh_Kenana	NO	HIST2H3D, SPATS2L, KCTD18
2	89085000	89405000	320001	Brahman_Boran, IranianBosTaurus_Holstein	NO	SGO2, AOX1, AOX4, LOC101908056, AOX2
2	89705000	89845000	140001	Ogaden_Kenana	NO	CFLAR, LOC100848685
2	90945000	91665000	720001	Boran_Kenana, IranianBosTaurus_Ankole, IranianBosTaurus_Baoule, IranianBosTaurus_Kazakh, Lingnan_Ankole, Lingnan_Holstein, Lingnan_Kazakh, Ogaden_Kenana	NO	BMPR2, FAM117B, ICA1L, WDR12, CARF, NBEAL1, CYP20A1, ABI2, RAPH1
2	91725000	91865000	140001	TibetanYellow_Muturu	NO	RAPH1
2	94845000	95025000	180001	IranianBosTaurus_Brahman	NO	ADAM23, FAM237A, DYTN
2	95505000	95505000	1	Boran_Muturu	NO	#N/A
2	95565000	96185000	620001	IranianBosTaurus_Brahman, IranianBosTaurus_Lingnan, IranianBosTaurus_Ogaden, Kazakh_Brahman, NDama_Brahman	NO	LOC100847666, CREB1, LOC104971296, METTL21A, CCNYL1, FZD5, PLEKHM3
2	96505000	96545000	40001	Lingnan_Kazakh	NO	IDH1
2	96645000	96665000	20001	Lingnan_Kazakh	NO	#N/A
2	96745000	96925000	180001	Brahman_Muturu	NO	PTH2R
2	97825000	97945000	120001	Ankole_Holstein	NO	UNC80, RPE, KANSL1L
2	100285000	100325000	40001	Boran_Kenana	NO	ERBB4, TRNAC-GCA
2	100345000	100405000	60001	Boran_Muturu	NO	ERBB4
2	100445000	100605000	160001	Boran_Kenana, Boran_Muturu	NO	ERBB4
2	103885000	104245000	360001	NDama_Baoule, NDama_Boran, NDama_IranianBosTaurus, NDama_Kazakh, NDama_Lingnan, NDama_TibetanYellow	NO	MREG, LOC112443663, TMEM169, PECR, XRCC5, LOC112443117, LOC112443116
2	104545000	104705000	160001	Ankole_Boran	NO	IGFBP2, IGFBP5
2	105465000	105725000	260001	Ankole_Holstein, Ankole_Kenana, Baoule_Holstein	NO	#N/A
2	106525000	106645000	120001	IranianBosTaurus_TibetanYellow	NO	USP37, CNOT9, PLCD4, ZNF142, BCS1L, RNF25, STK36
2	108105000	108285000	180001	Brahman_Kenana	NO	#N/A
2	110105000	110265000	160001	Brahman_Boran	NO	LOC104971316
2	110545000	110765000	220001	Brahman_Boran, Brahman_Kenana, Brahman_Muturu	NO	LOC112443123, SGPP2, FARSB
2	112465000	112925000	460001	Baoule_Holstein, Baoule_Kazakh, NDama_Kazakh, TibetanYellow_Kazakh	NO	FAM124B, CUL3, DOCK10
2	114785000	114925000	140001	IranianBosTaurus_Brahman	NO	LOC112443124, LOC101902260, LOC112443125, IRS1
2	117945000	118225000	280001	Boran_Holstein, Boran_Kenana, IranianBosTaurus_Boran, NDama_Holstein, Ogaden_Boran	NO	TRIP12, FBXO36, LOC112443127, LOC112443734, LOC112443688, SLC16A14, LOC787234, LOC112443128, SP110
2	119025000	119105000	80001	Holstein_Muturu	NO	ARMC9, LOC112443707
2	119205000	119365000	160001	Baoule_Ankole	NO	NCL, LOC112443633, LOC112443649, LOC112443642, LOC100848851, NMUR1, TEX44, LOC112443160
2	119565000	120145000	580001	Ankole_Holstein, Ankole_Muturu, IranianBosTaurus_TibetanYellow	NO	NPPC, DIS3L2, LOC104971329, LOC516378, LOC101906254, LOC528262, ALPI, LOC100125266, ECEL1
2	120285000	120505000	220001	Kazakh_Ankole	NO	LOC112443182, PHC2, A3GALT2, ZNF362
2	120625000	121105000	480001	IranianBosTaurus_Kenana, IranianBosTaurus_Lingnan, IranianBosTaurus_Ogaden, NDama_Ogaden	NO	AK2, MIR2357, RNF19B, TMEM54, HPCA, FNDC5, S100PBP, YARS, KIAA1522, LOC101907639, SYNC, RBBP4, ZBTB8OS, ZBTB8A
2	121965000	122265000	300001	Baoule_Ankole	NO	ADGRB2, COL16A1, PEF1, HCRTR1, LOC101902428, TINAGL1, LOC112442289, LOC101902843, SERINC2
2	122685000	122965000	280001	IranianBosTaurus_Lingnan, NDama_TibetanYellow	NO	SDC3, LAPTM5, LOC104971336, MATN1, LOC112442418
2	124185000	124305000	120001	Baoule_Holstein	NO	PTPRU
2	124645000	125445000	800001	Baoule_Boran, Boran_Holstein, Boran_Kenana, Boran_Muturu, Kazakh_Ankole, Kazakh_Boran, Lingnan_Boran, Ogaden_Ankole, Ogaden_Boran, Ogaden_Brahman, Ogaden_Holstein, Ogaden_Kazakh, Ogaden_Kenana, Ogaden_Lingnan, Ogaden_Muturu, Ogaden_TibetanYellow, TibetanYellow_Ankole, TibetanYellow_Boran	NO	OPRD1, YTHDF2, LOC112443715, GMEB1, LOC112443660, TAF12, RAB42, SNHG12, LOC112443648, LOC112443652, LOC112443659, LOC112443669, TRNAU1AP, RCC1, SNHG3, LOC112443630, LOC112443632, LOC112443631, LOC112443405, PHACTR4, LOC104971345, LOC112443664, MED18, SESN2, ATP5IF1, DNAJC8, LOC107131363, PTAFR, EYA3, XKR8, LOC112443407, SMPDL3B
2	125505000	125705000	200001	Baoule_Boran	NO	PPP1R8, LOC112443661, STX12, FAM76A, IFI6, FGR
2	126365000	126845000	480001	Ankole_Holstein, Boran_Holstein, IranianBosTaurus_Ankole	NO	ZDHHC18, PIGV, ARID1A, LOC112443408, RPS6KA1, HMGN2, DHDDS, LIN28A, ZNF683, CRYBG2, CD52, UBXN11, SH3BGRL3, CEP85
2	127145000	127665000	520001	Boran_Holstein, IranianBosTaurus_Boran, Lingnan_Boran, Lingnan_TibetanYellow	NO	STMN1, PAQR7, AUNIP, MTFR1L, SELENON, MAN1C1, TRNAG-CCC, LOC112443412, LOC101903529, LOC101903474, LDLRAP1, MACO1, LOC282685, LOC112443686, TRNAG-UCC, TMEM50A
2	127805000	128045000	240001	Ankole_Boran, Ankole_Kenana	NO	RUNX3
2	128145000	128425000	280001	TibetanYellow_Boran, TibetanYellow_Holstein, TibetanYellow_Kazakh	NO	CLIC4, SRRM1, TRNAE-UUC, NCMAP, RCAN3, LOC112443414
2	129365000	129505000	140001	Kazakh_Ankole	NO	ASAP3, LOC112443701, TCEA3, ZNF436, HNRNPR
2	130245000	130865000	620001	Baoule_Boran, Boran_Holstein, IranianBosTaurus_Boran, Kazakh_Boran	NO	EPHA8, LOC112443417, ZBTB40, MIR2284U, LOC112442449, WNT4, LOC112443703, CDC42, LOC101905607, LOC515042, CELA3B, LOC100847958, LOC789612
2	131365000	131525000	160001	IranianBosTaurus_Ankole	NO	ECE1, LOC112443420, LOC112443419, EIF4G3
2	131645000	132465000	820001	IranianBosTaurus_Ankole, IranianBosTaurus_Boran, IranianBosTaurus_Brahman, IranianBosTaurus_Kenana, IranianBosTaurus_Ogaden, Kazakh_Ankole, Kazakh_Boran, Kazakh_Kenana, Kazakh_Muturu, TibetanYellow_Boran	NO	EIF4G3, LOC112443421, HP1BP3, SH2D5, KIF17, LOC104971369, DDOST, LOC112443422, PINK1, CDA, FAM43B, LOC101907322, MUL1, CAMK2N1, LOC112443423, LOC112443424, VWA5B1, UBXN10, PLA2G2C
2	135505000	135705000	200001	Baoule_Holstein	NO	PADI2, SDHB, LOC101903997, ATP13A2, MFAP2, CROCC, NECAP2, SPATA21
3	565000	645000	80001	Ankole_Kenana	NO	DCAF6
3	705000	785000	80001	Ankole_Kenana	NO	DCAF6, MPC2, LOC107131946
3	2905000	3065000	160001	NDama_Holstein	NO	TRNAC-GCA, UCK2, LOC101907566
3	4185000	4465000	280001	IranianBosTaurus_Kenana, Kazakh_Kenana	NO	PBX1
3	4745000	5025000	280001	Baoule_Muturu, Lingnan_Ankole, Lingnan_Muturu, Lingnan_TibetanYellow	NO	#N/A
3	6965000	7165000	200001	IranianBosTaurus_Lingnan, IranianBosTaurus_Muturu, TibetanYellow_Holstein, TibetanYellow_Kazakh	NO	UHMK1, TRNAD-GUC, SH2D1B, C3H1orf226, SPATA46, NOS1AP
3	8265000	8425000	160001	NDama_Kazakh	NO	NR1I3, TOMM40L, APOA2, FCER1G, NDUFS2, ADAMTS4, B4GALT3, PPOX, USP21, UFC1, DEDD, NIT1, PFDN2, LOC112446156, KLHDC9, NECTIN4, ARHGAP30
3	10605000	11005000	400001	IranianBosTaurus_Ankole, IranianBosTaurus_Baoule, IranianBosTaurus_Boran, IranianBosTaurus_Brahman, IranianBosTaurus_Holstein, IranianBosTaurus_Kazakh, IranianBosTaurus_Kenana, IranianBosTaurus_Lingnan, IranianBosTaurus_Muturu, IranianBosTaurus_Ogaden	YES	LOC101903951, LOC112445931, IFI16, AIM2, LOC519294, LOC526177, LOC790121, OR6N1, LOC508766, LOC617783, OR6K3, OR6K2, SPTA1
3	11085000	11225000	140001	TibetanYellow_Kazakh	YES	SPTA1, OR10Z1, LOC513494, LOC785755, LOC509633, OR6P1
3	14645000	14785000	140001	Holstein_Muturu	NO	LMNA, MEX3A, RAB25, LAMTOR2, UBQLN4, LOC112445859, SSR2, ARHGEF2
3	16305000	16505000	200001	Ankole_Brahman	NO	C3H1orf43, C3H1orf189, MIR190B, TPM3, NUP210L, RPS27, RAB13, JTB, CREB3L4, SLC39A1, CRTC2, DENND4B, LOC112445944
3	16545000	16845000	300001	Ankole_Boran, Ankole_Brahman	NO	GATAD2B, SLC27A3, INTS3, NPR1, TRNAM-CAU, ILF2, SNAPIN, CHTOP, S100A1, S100A13, S100A14, S100A16, S100A2, S100A3, S100A4, S100A5, LOC618256
3	19285000	19685000	400001	NDama_Boran, NDama_Kenana, Ogaden_Brahman, Ogaden_Kazakh, Ogaden_Lingnan, Ogaden_TibetanYellow	NO	POGZ, PSMB4, SELENBP1, RFX5, PI4KB, ZNF687, LOC112446070, PSMD4, PIP5K1A, VPS72, TMOD4, SCNM1, LYSMD1, TNFAIP8L2, SEMA6C
3	19865000	20145000	280001	NDama_Boran, NDama_Ogaden	NO	ARNT, CTSK, CTSS, HORMAD1, GOLPH3L, ENSA, LOC112445951, LOC104971503, MCL1, ADAMTSL4
3	23585000	23705000	120001	Ogaden_Lingnan	NO	PHGDH, LOC112445962, ZNF697
3	24865000	25025000	160001	NDama_Baoule, NDama_Kazakh	NO	SPAG17
3	25245000	25385000	140001	Lingnan_Holstein	NO	SPAG17, WDR3, GDAP2
3	25505000	25645000	140001	Lingnan_Kazakh	NO	TENT5C
3	25745000	26025000	280001	Baoule_Muturu, Lingnan_Kazakh	NO	MAN1A2, TRNAE-UUC, VTCN1
3	26705000	26945000	240001	Baoule_Ankole, Baoule_Lingnan, IranianBosTaurus_Ankole	NO	CD58, ATP1A1, LOC107132288
3	27405000	27545000	140001	Baoule_Kazakh	NO	NHLH2, CASQ2
3	28185000	28525000	340001	Boran_Kenana, IranianBosTaurus_Ankole, IranianBosTaurus_Boran, IranianBosTaurus_Ogaden	NO	LOC112445967, TSPAN2, TSHB, SYCP1, LOC112446087, LOC112445870
3	28765000	29065000	300001	Brahman_Boran, Ogaden_Boran, Ogaden_Kazakh, Ogaden_Muturu, Ogaden_TibetanYellow	NO	BCAS2, TRIM33, LOC112445969
3	29445000	29605000	160001	IranianBosTaurus_Baoule, IranianBosTaurus_TibetanYellow	NO	HIPK1, LOC100849652, DCLRE1B, AP4B1, BCL2L15, PTPN22, LOC112445972, RSBN1
3	30125000	30245000	120001	Boran_Kenana	NO	LRIG2
3	31185000	31325000	140001	Lingnan_Kazakh	NO	KCND3
3	32085000	32285000	200001	Lingnan_Ankole, Lingnan_Boran, Lingnan_Brahman, Lingnan_Kenana, NDama_Ankole	NO	CHIA, LOC112445975, LOC104971588, LOC101903127, CHI3L2, DENND2D, LOC107132298, CEPT1, DRAM2
3	33305000	33485000	180001	Brahman_Kenana, Kazakh_Ankole, Kazakh_Kenana	NO	LOC112445977, UBL4B, LOC112445978, ALX3, STRIP1, AHCYL1
3	33665000	33805000	140001	Kazakh_Boran	NO	LOC615514, GSTM1, GSTM2, LOC100295687, LOC107132300
3	34205000	34585000	380001	Kazakh_Brahman, Lingnan_Boran	NO	KIAA1324, C3H1orf194, LOC112446127, TMEM167B, TAF13, WDR47, CLCC1, GPSM2, LOC112446097, LOC112445872, AKNAD1, STXBP3
3	35545000	35785000	240001	Ogaden_Ankole, Ogaden_TibetanYellow	NO	VAV3
3	35845000	36005000	160001	Kazakh_Ankole	NO	NTNG1
3	36165000	36385000	220001	Ogaden_Holstein	NO	NTNG1, PRMT6, TRNAC-ACA
3	36425000	36585000	160001	NDama_Kenana, NDama_Ogaden	NO	#N/A
3	38125000	38305000	180001	Brahman_Kenana, Ogaden_Kenana	NO	#N/A
3	43225000	43465000	240001	NDama_IranianBosTaurus, NDama_Kazakh, NDama_Lingnan, NDama_TibetanYellow	NO	MFSD14A, SLC35A3, LOC112446155, LOC112445983, AGL, LOC101901923
3	43845000	44085000	240001	Ogaden_Brahman	NO	PLPPR4
3	44425000	44565000	140001	Ankole_Boran, NDama_Boran	NO	SNX7
3	45485000	45665000	180001	Ankole_Brahman	NO	DPYD, LOC112446061
3	47265000	47365000	100001	NDama_Baoule	NO	#N/A
3	57445000	57665000	220001	NDama_Baoule, NDama_Kazakh	NO	LOC112446001, CLCA3, CLCA4, CLCA1, CLCA2
3	58305000	58725000	420001	Ankole_Brahman, Ankole_Kenana	NO	COL24A1, ZNHIT6, LOC101904498, LOC112446002, CYR61, LOC101904769, DDAH1
3	59165000	59325000	160001	Ankole_Boran	NO	MCOLN2, LPAR3
3	59765000	60265000	500001	IranianBosTaurus_Kazakh, Ogaden_Ankole, Ogaden_Brahman, Ogaden_Kazakh, Ogaden_Lingnan	NO	SAMD13, PRKACB, TTLL7
3	60285000	60485000	200001	IranianBosTaurus_Muturu, IranianBosTaurus_Ogaden	NO	#N/A
3	60805000	61005000	200001	Lingnan_Kenana	NO	#N/A
3	61745000	61865000	120001	IranianBosTaurus_Kazakh	NO	#N/A
3	62105000	62345000	240001	NDama_Holstein, NDama_IranianBosTaurus, NDama_Kazakh, NDama_Kenana, NDama_Lingnan, NDama_TibetanYellow	NO	#N/A
3	63605000	63745000	140001	IranianBosTaurus_Kazakh	NO	#N/A
3	64525000	64745000	220001	Ankole_Brahman	NO	LOC112446081
3	64885000	65065000	180001	NDama_Baoule, NDama_Muturu, NDama_TibetanYellow	NO	#N/A
3	67525000	67845000	320001	NDama_Lingnan, NDama_TibetanYellow	NO	PIGK, ST6GALNAC5
3	69525000	69685000	160001	Baoule_Kazakh	NO	SLC44A5, LHX8
3	75585000	75745000	160001	Brahman_Kenana	NO	LRRC7
3	77885000	78025000	140001	Lingnan_Brahman	NO	SERBP1, IL12RB2
3	79685000	79825000	140001	NDama_Baoule	NO	LEPR
3	81465000	81605000	140001	TibetanYellow_Holstein	NO	ROR1
3	81865000	82045000	180001	IranianBosTaurus_Lingnan, IranianBosTaurus_Ogaden	NO	PGM1, EFCAB7
3	83285000	83625000	340001	Brahman_Boran, Brahman_Kenana	NO	KANK4, LOC112446062, LOC100190915, LOC101906730, PATJ, LOC782781
3	84285000	84645000	360001	Brahman_Boran, Brahman_Kenana	NO	NFIA, LOC104971723
3	85805000	85845000	40001	Ogaden_Brahman	NO	LOC530929
3	85985000	85985000	1	Ogaden_Brahman	NO	LOC511936
3	86365000	86645000	280001	IranianBosTaurus_Ankole, IranianBosTaurus_Kenana	NO	FGGY
3	86845000	87005000	160001	Kazakh_Kenana	NO	LOC112446006, LOC112446073, LOC112445886
3	91765000	92345000	580001	IranianBosTaurus_Lingnan, Lingnan_Holstein, Lingnan_Kazakh, Lingnan_Muturu, Lingnan_TibetanYellow	NO	SSBP3, LOC112446011, MRPL37, CYB5RL, CDCP2, TCEANC2, LOC112446110, LOC112446012, TMEM59, LDLRAD1, LRRC42, HSPB11, DIO1
3	94265000	94485000	220001	TibetanYellow_Ankole, TibetanYellow_Kenana	NO	BTF3L4, TXNDC12, KTI12, RAB3B, NRDC, MIR761
3	95765000	95905000	140001	Lingnan_Kenana	NO	FAF1, LOC112446108, DMRTA2
3	96825000	97045000	220001	Boran_Kenana	NO	AGBL4
3	97185000	97705000	520001	Kazakh_Boran, TibetanYellow_Boran, TibetanYellow_Brahman, TibetanYellow_Holstein, TibetanYellow_Kazakh	NO	AGBL4, BEND5
3	98705000	99345000	640001	Ankole_Holstein, Ankole_Muturu, Baoule_Boran	NO	FOXD2, FOXE3, CMPK1, STIL, LOC112446067, TAL1, PDZK1IP1, LOC100847677, CYP4A11, LOC784417, CYP4A22, CYP4B1
3	99365000	99525000	160001	Boran_Holstein	NO	LOC101907070, EFCAB14, TEX38, ATPAF1, LOC112446120, LOC112446118, MOB3C
3	99825000	99905000	80001	Baoule_Muturu	NO	RAD54L, LURAP1, POMGNT1, TSPAN1, LOC101902049
3	100145000	100765000	620001	Baoule_Boran, Baoule_Holstein, Boran_Holstein, Brahman_Boran, Kazakh_Boran, Lingnan_Holstein, NDama_Boran, TibetanYellow_Boran	NO	MAST2, IPP, TMEM69, GPBP1L1, CCDC17, NASP, AKR1A1, PRDX1, MMACHC, CCDC163, TESK2, TOE1, MUTYH, HPDL, LOC101903478
3	101185000	101365000	180001	Kazakh_Ankole	NO	PTCH2, LOC112446152, BTBD19, TCTEX1D4, PLK3, LOC112446023, BEST4, RPS8, LOC112446102, LOC112446103, LOC112446104, LOC112446100, KIF2C, LOC112446153, ARMH1, LOC112446026, TRNAC-ACA, TMEM53
3	104025000	104065000	40001	Holstein_Muturu, Kazakh_Muturu	NO	GUCA2A
3	104505000	104885000	380001	Baoule_Holstein	NO	HIVEP3, EDN2, FOXO6
3	105265000	105705000	440001	Ankole_Boran, Ankole_Kenana, Brahman_Boran	NO	CITED4, KCNQ4, NFYC, MIR30C, MIR30E, RIMS3, LOC112446033, LOC511494, ZNF684, EXO5, ZFP69, ZFP69B
3	106745000	107105000	360001	Baoule_Lingnan	NO	MACF1, LOC112446034, LOC112446146, NDUFS5, AKIRIN1, TRNAA-UGC, RHBDL2
3	109245000	109345000	100001	Kazakh_Muturu	NO	LOC107132345
3	109805000	109925000	120001	Lingnan_Brahman	NO	AGO3, LOC112446036, TRNAD-AUC, AGO1
3	110045000	110185000	140001	IranianBosTaurus_Kenana	NO	CLSPN, C3H1orf216, PSMB2, TFAP2E
3	110465000	110765000	300001	IranianBosTaurus_Kenana, Ogaden_Holstein	NO	ZMYM4, SFPQ, ZMYM1, ZMYM6, LOC101904946, TMEM35B, LOC101907642
3	112265000	112405000	140001	NDama_Ogaden	NO	CSMD2, LOC112446088, ZSCAN20, LOC104971852, EFHD1
3	112785000	113065000	280001	NDama_Ankole, NDama_Ogaden	NO	INPP5D, LOC112445892, ATG16L1, LOC112446116, LOC112446117, SAG, DGKD
3	113205000	113645000	440001	Baoule_Ankole, NDama_Holstein, NDama_IranianBosTaurus, NDama_TibetanYellow	NO	USP40, UGT1A6, LOC100848775, DNAJB3, UGT1A1, MROH2A, HJURP, TRPM8
3	114885000	115085000	200001	Baoule_Boran, Baoule_TibetanYellow	NO	LOC112446038, AGAP1
3	116905000	117085000	180001	Boran_Kenana, IranianBosTaurus_Boran, IranianBosTaurus_Ogaden	NO	LOC104970680, MLPH, RAB17, PRLH, LOC112446041, LRRFIP1
4	1145000	1285000	140001	NDama_Kazakh	NO	#N/A
4	1465000	1845000	380001	NDama_Baoule, NDama_Holstein, NDama_Kazakh, NDama_TibetanYellow	NO	#N/A
4	2945000	3145000	200001	NDama_Kazakh, NDama_TibetanYellow	NO	#N/A
4	4645000	4765000	120001	Lingnan_Ankole	NO	COBL
4	5345000	5465000	120001	Lingnan_Kenana	NO	DDC, FIGNL1
4	8305000	8445000	140001	Boran_Kenana	NO	CDK14
4	8705000	8925000	220001	Boran_Holstein, NDama_Boran	NO	#N/A
4	10005000	10345000	340001	IranianBosTaurus_Brahman, Lingnan_Boran, NDama_Kazakh	NO	CDK6, LOC112446321
4	10485000	10865000	380001	NDama_Baoule, NDama_Boran, NDama_Brahman, NDama_Kazakh, NDama_Kenana, NDama_Ogaden, Ogaden_Boran, Ogaden_Kazakh, Ogaden_Lingnan, Ogaden_Muturu	NO	LOC112446356, HEPACAM2, VPS50, CALCR, MIR653, MIR489
4	13405000	13785000	380001	Ankole_Boran, Ankole_Brahman, Ankole_Kenana	NO	DYNC1I1, LOC107132378, SLC25A13, LOC101909690, LOC112446491
4	14625000	14805000	180001	NDama_IranianBosTaurus	NO	#N/A
4	14905000	15185000	280001	Ankole_Brahman	NO	TAC1, ASNS
4	15385000	15485000	100001	TibetanYellow_Kazakh	NO	COL28A1
4	15505000	15665000	160001	TibetanYellow_Holstein, TibetanYellow_Kazakh	NO	COL28A1, MIOS
4	15985000	16185000	200001	NDama_Brahman	NO	LOC112446357, GLCCI1, LOC100848017
4	16585000	16745000	160001	IranianBosTaurus_Lingnan, NDama_Lingnan	NO	NXPH1, TRNAC-GCA
4	18605000	18725000	120001	Kazakh_Muturu, TibetanYellow_Muturu	NO	#N/A
4	20045000	20365000	320001	Boran_Kenana, NDama_Kazakh	NO	#N/A
4	20545000	20745000	200001	IranianBosTaurus_Lingnan, IranianBosTaurus_Ogaden	NO	LOC101906705, LOC104971960, SCIN
4	21065000	21205000	140001	Brahman_Boran	NO	#N/A
4	23205000	23365000	160001	Ogaden_Holstein, Ogaden_Kazakh, Ogaden_Kenana	NO	DGKB, LOC112446536
4	24425000	24685000	260001	Ankole_Brahman, Ankole_Kenana	NO	LOC100337328, LOC101907713, LOC107132382, ISPD
4	25645000	25805000	160001	Ankole_Kenana	NO	LOC101907877
4	27265000	27605000	340001	Ogaden_Ankole, Ogaden_Boran, Ogaden_Brahman, Ogaden_Kazakh, Ogaden_Kenana, Ogaden_Lingnan, Ogaden_Muturu	NO	HDAC9
4	30125000	30785000	660001	Lingnan_Kenana, NDama_Ogaden, Ogaden_Ankole, Ogaden_Boran, Ogaden_Brahman, Ogaden_Kazakh, Ogaden_Kenana, Ogaden_Lingnan, Ogaden_TibetanYellow	NO	LOC104971984, SP4, LOC112446362, LOC104968411, LOC104971985, TRNAC-GCA, LOC101907567, CDCA7L
4	31365000	31905000	540001	Ankole_Holstein, Ogaden_Muturu, Ogaden_TibetanYellow	NO	LOC112446364, IL6, TOMM7, LOC100848985, LOC112446503, LOC613401, FAM126A, KLHL7, NUPL2, GPNMB
4	36065000	36265000	200001	Ankole_Kenana	NO	SEMA3A
4	37005000	37145000	140001	IranianBosTaurus_Ankole	NO	SEMA3E
4	37545000	37685000	140001	IranianBosTaurus_TibetanYellow	NO	PCLO
4	41145000	41305000	160001	Brahman_Kenana	NO	#N/A
4	41825000	42225000	400001	NDama_IranianBosTaurus	NO	MAGI2
4	42265000	42685000	420001	NDama_IranianBosTaurus	NO	MAGI2
4	43805000	43965000	160001	Baoule_Muturu, Holstein_Muturu, IranianBosTaurus_Kazakh	NO	GSAP, CCDC146, LOC112446475
4	45865000	46745000	880001	Brahman_Boran, IranianBosTaurus_TibetanYellow, Lingnan_Holstein, Lingnan_Kazakh	NO	LHFPL3, LOC107132398, KMT2E, SRPK2, LOC104972031, PUS7, RINT1, EFCAB10, ATXN7L1
4	47685000	47825000	140001	Kazakh_Holstein	NO	LOC104972036, CCDC71L
4	48865000	49005000	140001	IranianBosTaurus_TibetanYellow	NO	TRNAW-CCA, DLD, LAMB1
4	49765000	49925000	160001	NDama_IranianBosTaurus	NO	EPDR1
4	50485000	50685000	200001	Kazakh_Holstein, NDama_Kenana	NO	CTTNBP2, LOC104972052, LOC112446543, LOC112446380
4	56185000	56385000	200001	TibetanYellow_Ankole	NO	DOCK4
4	56525000	56805000	280001	Kazakh_Brahman	NO	DOCK4, LOC112446384, IMMP2L
4	57705000	57885000	180001	Brahman_Holstein	NO	IMMP2L
4	59545000	59965000	420001	Brahman_Kenana, IranianBosTaurus_Holstein, Lingnan_TibetanYellow	NO	DNAJB9, THAP5, GPR141, LOC112446385, ELMO1
4	61385000	61665000	280001	IranianBosTaurus_Boran, IranianBosTaurus_Ogaden, Kazakh_Ankole	NO	HERPUD2, LOC112446542
4	61825000	62065000	240001	IranianBosTaurus_Ankole, Kazakh_Ankole, Kazakh_Muturu	NO	TBX20, DPY19L2, DPY19L1
4	62165000	62345000	180001	IranianBosTaurus_Ankole, IranianBosTaurus_Kenana	NO	NPSR1, LOC112446387, LOC112446334
4	63685000	63845000	160001	Ogaden_Ankole	NO	BBS9, RP9, NT5C3A, LOC112446388, FKBP9
4	64145000	64365000	220001	TibetanYellow_Ankole	NO	PDE1C
4	65225000	65445000	220001	Kazakh_Ankole	NO	ADCYAP1R1, LOC112446389, GHRHR, AQP1
4	65605000	65725000	120001	Lingnan_Boran	NO	INMT, CRHR2, GARS
4	65945000	66565000	620001	Boran_Holstein, IranianBosTaurus_Boran, IranianBosTaurus_Brahman, IranianBosTaurus_Kenana, IranianBosTaurus_Lingnan, Kazakh_Boran, Kazakh_Kenana	NO	MIR2419, ZNRF2, LOC107132410, LOC112446391, MTURN, PLEKHA8, FKBP14, SCRN1, WIPF3
4	67445000	67605000	160001	Lingnan_Holstein, Lingnan_Kazakh	NO	CREB5
4	68005000	68485000	480001	Ankole_Holstein, Baoule_Ankole, Baoule_Kenana, Baoule_Ogaden, TibetanYellow_Ankole, TibetanYellow_Kenana	NO	JAZF1, TAX1BP1, HIBADH
4	68605000	68665000	60001	Ankole_Muturu	NO	#N/A
4	69365000	69585000	220001	Baoule_Kazakh, Baoule_TibetanYellow	NO	LOC112446335, LOC112446397
4	70305000	70645000	340001	Lingnan_Brahman, Lingnan_TibetanYellow	NO	LOC107132417
4	71265000	71405000	140001	Boran_Holstein	NO	MPP6
4	71525000	71885000	360001	Boran_Kenana, NDama_Boran	NO	NPY, LOC112446398
4	75405000	75625000	220001	Lingnan_Boran, Lingnan_Brahman, Lingnan_Kenana	NO	#N/A
4	76125000	76265000	140001	Lingnan_Brahman	NO	IGFBP1, LOC112446404, ADCY1
4	77445000	77585000	140001	IranianBosTaurus_TibetanYellow	NO	COA1, LOC104970076, STK17A, HECW1
4	79945000	79985000	40001	Holstein_Muturu	NO	#N/A
4	84305000	84345000	40001	NDama_Muturu	NO	#N/A
4	86945000	87365000	420001	Baoule_Boran, Baoule_Brahman, Baoule_Ogaden	NO	CADPS2, RNF133, RNF148
4	89465000	89505000	40001	TibetanYellow_Kazakh	NO	#N/A
4	90245000	90485000	240001	Baoule_Kazakh	NO	#N/A
4	91705000	91825000	120001	Baoule_Muturu	NO	GCC1, ARF5, FSCN3
4	93965000	94105000	140001	Ogaden_Brahman	NO	TMEM209, SSMEM1, LOC101903427, CPA5
4	94845000	94905000	60001	TibetanYellow_Muturu	NO	LOC107131356, MKLN1
4	96385000	96525000	140001	IranianBosTaurus_Ogaden	NO	CHCHD3
4	97085000	97325000	240001	Baoule_Holstein, IranianBosTaurus_Kenana	NO	EXOC4, MIR2423, LOC112446421
4	97645000	97865000	220001	Baoule_Lingnan	NO	EXOC4, LRGUK
4	99105000	99305000	200001	Lingnan_Holstein, Lingnan_Kazakh, Lingnan_Muturu	NO	LOC100298868, CNOT4
4	99345000	99525000	180001	Lingnan_Kazakh, Lingnan_Muturu	NO	NUP205, STMP1, SLC13A4
4	100125000	100345000	220001	Baoule_TibetanYellow	NO	#N/A
4	101225000	101365000	140001	IranianBosTaurus_Kazakh	NO	DGKI
4	103045000	103465000	420001	IranianBosTaurus_Baoule, IranianBosTaurus_Lingnan, IranianBosTaurus_Ogaden	NO	LOC107132435, HIPK2, LOC112446426, TBXAS1, LOC112446511
4	103685000	104105000	420001	Boran_Holstein, Lingnan_TibetanYellow, NDama_Boran, NDama_Ogaden	NO	SLC37A3, RAB19, LOC101906488, MKRN1, LOC104972252, DENND2A, LOC112446428, LOC104972256, ADCK2, NDUFB2, BRAF
4	110585000	110825000	240001	IranianBosTaurus_Ankole, IranianBosTaurus_Baoule, IranianBosTaurus_Brahman	NO	CNTNAP2
4	112425000	112565000	140001	Ankole_Boran	NO	LOC112446453, ZNF777, ZNF746, TRNAC-GCA, LOC104972285, KRBA1
4	112885000	113065000	180001	Baoule_Holstein	NO	GIMAP7, LOC511617
4	113205000	113225000	20001	Baoule_Holstein	NO	LOC768255
4	113705000	114005000	300001	NDama_Holstein, NDama_IranianBosTaurus, NDama_Kazakh	NO	AGAP3, GBX1, ASB10, LOC112446457, IQCA1L, LOC112446456, LOC101904455, ABCF2, CHPF2, MIR671, SMARCD3, NUB1, WDR86, CRYGN, RHEB
4	118585000	118745000	160001	TibetanYellow_Kazakh	NO	LOC107131328, LOC112446505, DNAJB6, LOC104972306, LOC101907306, PTPRN2
4	119265000	119565000	300001	IranianBosTaurus_Holstein, TibetanYellow_Holstein, TibetanYellow_Kazakh	NO	PTPRN2, LOC112446465, NCAPG2, ESYT2, LOC112446466, WDR60
4	119625000	119805000	180001	IranianBosTaurus_Holstein	NO	VIPR2, LOC104972309
5	525000	645000	120001	TibetanYellow_Kazakh	NO	MIR2284Y-6
5	6905000	7065000	160001	Brahman_Boran, Brahman_Kenana	NO	#N/A
5	15085000	15225000	140001	TibetanYellow_Kazakh	NO	LOC112446648
5	17345000	17505000	160001	NDama_Muturu, NDama_TibetanYellow	NO	#N/A
5	18645000	18925000	280001	Baoule_Kazakh, IranianBosTaurus_Kazakh, NDama_Kazakh	NO	LOC104972350
5	19085000	19285000	200001	IranianBosTaurus_Baoule, NDama_Holstein, NDama_TibetanYellow	NO	TRNAK-UUU, DUSP6, LOC101906850, LOC107131351
5	19525000	19685000	160001	NDama_Baoule, NDama_TibetanYellow	NO	ATP2B1, LOC112446651
5	19945000	20185000	240001	Lingnan_Boran	NO	#N/A
5	20805000	20905000	100001	Ankole_Holstein	NO	LOC112446652, CCER1, EPYC
5	21085000	21085000	1	Lingnan_Kenana	NO	#N/A
5	21145000	21185000	40001	Lingnan_Brahman	NO	#N/A
5	21265000	21325000	60001	Lingnan_Brahman	NO	#N/A
5	22825000	22965000	140001	IranianBosTaurus_Ogaden	NO	LOC107132465
5	23345000	23585000	240001	Lingnan_Kazakh, Lingnan_TibetanYellow	NO	SOCS2, CRADD
5	24865000	24925000	60001	Boran_Muturu	NO	FGD6
5	26205000	26485000	280001	Kazakh_Brahman, NDama_IranianBosTaurus	NO	CALCOCO1, LOC112446668, ATP5MC2, LOC112446860, ATF7
5	27245000	27445000	200001	NDama_TibetanYellow	NO	KRT2, KRT73, KRT72, KRT74, KRT71, KRT5, KRT6A, KRT6B, KRT6C
5	27465000	27665000	200001	Boran_Kenana	NO	KRT75, LOC615589, KRT82, KRT84, KRT85, KRT89, KRT83, KRT86, KRT81, LOC615451, LOC112446672, LOC112446673, LOC787600, LOC507184
5	27705000	28185000	480001	Ankole_Boran, Ankole_Brahman, Ankole_Kenana, NDama_Baoule, NDama_Holstein	NO	C5H12orf80, KRT80, LOC112446674, ATG101, LOC104972390, NR4A1, GRASP, ACVR1B, ACVRL1, ANKRD33, FIGNL2, LOC112446637, SCN8A
5	28445000	28845000	400001	Lingnan_Ankole, Lingnan_Muturu, Ogaden_Holstein, Ogaden_Kazakh, Ogaden_Lingnan, Ogaden_Muturu, Ogaden_TibetanYellow	NO	GALNT6, CELA1, BIN2, SMAGP, DAZAP2, TRNAG-CCC, POU6F1, TFCP2, CSRNP2, LETMD1, LOC112446676, SLC11A2, LOC112446869
5	29085000	29225000	140001	Lingnan_Kenana	NO	ATF1, DIP2B, TRNAG-CCC
5	29305000	29625000	320001	Ankole_Boran, Ankole_Brahman, Ankole_Kenana	NO	DIP2B, LOC112446677, LARP4, FAM186A, LOC112446900
5	29645000	29805000	160001	Lingnan_Kazakh, NDama_Holstein	NO	LIMA1, CERS5, LOC101905299, COX14, LOC104972400, GPD1, SMARCD1
5	31065000	31245000	180001	Boran_Kenana, Kazakh_Boran	NO	CCNT1, KANSL2, LOC112446865, LOC112446866, MIR1291, LALBA, LOC104972406, LOC617415, LOC526630
5	31285000	31405000	120001	Ogaden_Brahman	NO	LOC515887, LOC506992, LOC781446, LOC509508
5	35865000	36005000	140001	NDama_Kazakh	NO	#N/A
5	36205000	36445000	240001	Lingnan_Boran, Lingnan_Brahman	NO	TMEM117
5	36545000	36885000	340001	Lingnan_Boran, Lingnan_Brahman	NO	TMEM117, TWF1, IRAK4, PUS7L
5	37905000	38025000	120001	IranianBosTaurus_Ankole	NO	#N/A
5	40345000	40625000	280001	Boran_Kenana	NO	MUC19, LRRK2
5	42785000	42965000	180001	Brahman_Boran	NO	PTPRR, LOC112446692, PTPRB
5	43185000	43425000	240001	Ogaden_Ankole, Ogaden_Boran, Ogaden_Brahman, Ogaden_Kazakh, Ogaden_Kenana, Ogaden_TibetanYellow	NO	CNOT2, LOC107131684
5	43785000	43985000	200001	IranianBosTaurus_TibetanYellow, TibetanYellow_Holstein	NO	BEST3, LRRC10, CCT2, FRS2, MIR2427
5	44065000	44165000	100001	Holstein_Muturu	NO	YEATS4, LYZ1, LOC112446915
5	44365000	44565000	200001	IranianBosTaurus_Ankole, IranianBosTaurus_Ogaden	NO	LYZ2, LYZ1, LYZ3, LOC787241, LOC112446907, LYZ, CPSF6
5	45425000	45565000	140001	Lingnan_Ankole	NO	MDM1, IL22, IL26
5	47165000	47525000	360001	Ankole_Boran, Ankole_Kenana, Ogaden_Ankole, TibetanYellow_Kenana	YES	GRIP1, TRNAC-GCA, LOC112446885, HELB
5	47645000	48025000	380001	Ankole_Boran, Ankole_Holstein, Ankole_Muturu, Boran_Holstein, Boran_Muturu, Lingnan_Holstein, TibetanYellow_Kazakh	YES	TMBIM4, LLPH, HMGA2, MIR763
5	48125000	48285000	160001	IranianBosTaurus_Kenana	YES	LOC101905641, LOC101905683
5	48945000	49085000	140001	Ankole_Holstein	YES	TBC1D30, LOC101906182, GNS
5	52605000	52925000	320001	IranianBosTaurus_Ankole, IranianBosTaurus_Boran, IranianBosTaurus_Brahman, IranianBosTaurus_Kenana, NDama_Ankole	NO	LOC112446802
5	54445000	54605000	160001	Lingnan_Brahman	NO	LRIG3
5	55985000	56145000	160001	Boran_Holstein	NO	MARS, ARHGAP9, GLI1, INHBE, INHBC, R3HDM2
5	56325000	56505000	180001	Baoule_Boran, IranianBosTaurus_Boran, Kazakh_Boran, Kazakh_Holstein, NDama_Boran, NDama_Ogaden, TibetanYellow_Boran	NO	STAT6, NAB2, LOC101902542, NEMP1, MYO1A, TAC3, ZBTB39, GPR182, LOC100139075
5	56945000	57265000	320001	IranianBosTaurus_Lingnan, Kazakh_Holstein	NO	TIMELESS, APOF, ApoN, STAT2, IL23A, MIR2432, PAN2, LOC107132490, CNPY2, CS, LOC112446709, COQ10A, ANKRD52, MIR2433, SLC39A5, NABP2, RNF41, LOC112446710, TRNAS-CGA, SMARCC2, MYL6, MYL6B, LOC112446711, ESYT1, LOC101903253, ZC3H10, PA2G4, ERBB3
5	57945000	57985000	40001	Boran_Muturu, Ogaden_Ankole, Ogaden_Muturu	NO	#N/A
5	60265000	60365000	100001	Brahman_Muturu	NO	AMDHD1, HAL, LTA4H, TRNAD-GUC
5	60425000	60565000	140001	Lingnan_Holstein	NO	ELK3, LOC101907264, CDK17
5	60965000	61125000	160001	NDama_Ankole, NDama_Lingnan	NO	CFAP54, NEDD1
5	61385000	61565000	180001	NDama_Baoule, NDama_Holstein	NO	#N/A
5	61825000	62005000	180001	Ogaden_Ankole, Ogaden_Kazakh, Ogaden_TibetanYellow	NO	#N/A
5	66085000	66525000	440001	Ankole_Muturu, Boran_Holstein, Boran_Kenana, Kazakh_Ankole, Kazakh_Boran, Ogaden_Kazakh, Ogaden_Kenana, Ogaden_Lingnan	NO	LOC112446717, IGF1, LOC112446897, LOC101902701, LOC112446839
5	67185000	67345000	160001	Lingnan_Boran	NO	STAB2, LOC112446718
5	67465000	67525000	60001	Holstein_Muturu	NO	NT5DC3, LOC505479
5	67545000	67685000	140001	Baoule_Boran	NO	LOC505479, HSP90B1, C5H12orf73, TDG, GLT8D2
5	69825000	69985000	160001	TibetanYellow_Kazakh	NO	POLR3B, RFX4, TRNAY-GUA
5	70005000	70225000	220001	IranianBosTaurus_Baoule	NO	RFX4, RIC8B
5	71145000	71265000	120001	IranianBosTaurus_Holstein	NO	SYN3, LOC104972501
5	71965000	72085000	120001	Baoule_Holstein	NO	LARGE1
5	73485000	73725000	240001	Baoule_Muturu, NDama_Muturu	NO	HMGXB4, TOM1, HMOX1, MCM5
5	74585000	74625000	40001	IranianBosTaurus_Muturu	NO	LOC510193, LOC112446725, APOL3, LOC112446726
5	75145000	75325000	180001	Baoule_Muturu, TibetanYellow_Muturu	NO	IFT27, LOC101906363, LOC101906435, PVALB, NCF4
5	75865000	75885000	20001	Lingnan_Ankole	NO	MFNG
5	76005000	76045000	40001	Lingnan_Ankole	NO	USP18
5	79305000	79365000	60001	Ogaden_Kenana	NO	#N/A
5	79965000	80065000	100001	Boran_Kenana	NO	TMTC1
5	80105000	80105000	1	Boran_Kenana	NO	TMTC1
5	80165000	80245000	80001	Boran_Kenana	NO	LOC518980, ERGIC2
5	82585000	82745000	160001	Ankole_Brahman	NO	STK38L
5	82865000	82985000	120001	Ogaden_Brahman	NO	FGFR1OP2, INTS13, LOC112446733, ITPR2
5	83585000	83805000	220001	Baoule_Holstein	NO	SSPN
5	83865000	83905000	40001	Kazakh_Muturu, TibetanYellow_Muturu	NO	RASSF8
5	84265000	84425000	160001	TibetanYellow_Kazakh	NO	LMNTD1
5	86105000	86405000	300001	Brahman_Boran	NO	SOX5
5	89165000	89325000	160001	NDama_Baoule	NO	PDE3A
5	90625000	90925000	300001	TibetanYellow_Ankole, TibetanYellow_Kazakh	NO	PLEKHA5, LOC112446737, MIR2285Y, MIR2284Z-6
5	91305000	91425000	120001	TibetanYellow_Kazakh	NO	CAPZA3, PLCZ1, TRNAC-ACA, PIK3C2G
5	93985000	94325000	340001	Brahman_Boran, Brahman_Kenana	NO	DERA, STRAP, LOC112446862, EPS8, TRNAC-GCA
5	95085000	95245000	160001	IranianBosTaurus_Lingnan	NO	SMCO3, C5H12orf60, WBP11, H2AFJ, LOC530773, GUCY2C
5	95665000	95965000	300001	IranianBosTaurus_Kenana, IranianBosTaurus_Lingnan, Lingnan_Holstein, Lingnan_TibetanYellow	NO	#N/A
5	96585000	96725000	140001	TibetanYellow_Ankole	NO	EMP1
5	98665000	98945000	280001	Baoule_TibetanYellow, NDama_TibetanYellow	NO	BOTA-T2R10B, TAS2R10, T2R10C, TAS2R9, TAS2R8, TAS2R7, LOC104972542, YBX3, STYK1
5	103285000	103505000	220001	Baoule_Holstein, NDama_Holstein, NDama_IranianBosTaurus	NO	C1RL, LOC112446756, LOC101902570, LOC112446757, C1R, C1S, LPCAT3, EMG1, PHB2, LOC112446882, LOC112446758, MIR141, MIR200C, PTPN6
5	104525000	104705000	180001	Kazakh_Muturu	NO	ANO2
5	105365000	105565000	200001	TibetanYellow_Kenana	NO	KCNA6, GALNT8, NDUFA9, AKAP3, DYRK4
5	105765000	105945000	180001	Ogaden_Ankole, Ogaden_Boran, Ogaden_Lingnan, TibetanYellow_Boran	NO	CCND2, LOC104972567, LOC107132523
5	107185000	107385000	200001	Baoule_Ogaden	NO	SLC6A13, KDM5A, CCDC77, B4GALNT3, LOC112446766, LOC112446858
5	107565000	107945000	380001	Ogaden_Holstein	NO	LOC112446768, WNK1, RAD52, ERC1, LOC112446770, LOC112446769
5	108225000	108785000	560001	Baoule_Kenana, IranianBosTaurus_Ankole, IranianBosTaurus_Boran, IranianBosTaurus_Brahman, IranianBosTaurus_Kenana, IranianBosTaurus_Lingnan, IranianBosTaurus_Ogaden, Kazakh_Kenana, TibetanYellow_Ankole, TibetanYellow_Kenana	YES	ADIPOR2, CACNA2D4, LRTM2, DCP1B, CACNA1C, LOC101903199, TRNAY-GUA, LOC104970340
5	108845000	109145000	300001	Baoule_Holstein, Ogaden_TibetanYellow	YES	HDHD5, ADA2, LOC104970683, CECR2, LOC112446914, ATP6V1E1, BCL2L13, TRNAE-UUC, LOC104972584, BID
5	110585000	110745000	160001	TibetanYellow_Brahman	NO	CBX7, LOC112446629, PDGFB, LOC101906018, LOC112446774, LOC112446867
5	111245000	111725000	480001	Kazakh_Boran, NDama_Boran	NO	ENTHD1, GRAP2, FAM83F, TNRC6B, ADSL, SGSM3
5	111785000	112025000	240001	Lingnan_Kazakh, Lingnan_TibetanYellow	NO	MKL1, LOC112446775, MIR2439, LOC104972592, LOC112446871, MCHR1, LOC104972593
5	112605000	112665000	60001	Boran_Holstein, Lingnan_Holstein	NO	ACO2, POLR3H, TRNAM-CAU, CSDC2, PMM1
5	113585000	113925000	340001	NDama_Ankole, NDama_Baoule, NDama_Holstein, NDama_IranianBosTaurus, NDama_Kazakh, NDama_Lingnan, NDama_Muturu	YES	ARFGAP3, PACSIN2, LOC101904078, TTLL1, BIK, MCAT
5	114005000	114165000	160001	IranianBosTaurus_Boran	NO	SCUBE1, MPPED1
6	4645000	4785000	140001	Ankole_Holstein, Ankole_Muturu	NO	PRDM5, LOC112447177
6	5245000	5305000	60001	Kazakh_Holstein	NO	#N/A
6	6585000	6925000	340001	Baoule_Kazakh, NDama_Kazakh, Ogaden_Brahman	NO	SEC24D, METTL14, LOC112447147, PRSS12, LOC100847143, LOC112447190
6	7125000	7285000	160001	IranianBosTaurus_Ankole, IranianBosTaurus_Lingnan	NO	#N/A
6	8865000	8925000	60001	TibetanYellow_Kazakh	NO	LOC104972658
6	11725000	12205000	480001	Baoule_Ankole, Baoule_Holstein, Baoule_Kazakh, Baoule_Muturu, Baoule_TibetanYellow, Lingnan_Brahman	NO	CAMK2D
6	15345000	15505000	160001	Kazakh_Ankole	NO	ELOVL6, EGF
6	15665000	15785000	120001	Kazakh_Muturu	NO	PLA2G12A, CASP6, MCUB
6	16165000	16545000	380001	Holstein_Muturu, Kazakh_Boran, Kazakh_Muturu, NDama_Baoule	NO	COL25A1, LOC112447185, LOC112447227
6	16725000	16885000	160001	NDama_Baoule, NDama_Holstein	NO	#N/A
6	17665000	18045000	380001	Baoule_Holstein	NO	#N/A
6	23385000	23585000	200001	Boran_Holstein, Boran_Kenana, Boran_Muturu	NO	PPP3CA
6	23625000	23665000	40001	Boran_Kenana	NO	PPP3CA
6	23965000	24105000	140001	Ogaden_Ankole	NO	#N/A
6	25465000	25665000	200001	NDama_Kenana	NO	ADH4, ADH5, METAP1, TRNAE-UUC
6	25765000	25945000	180001	NDama_Holstein, NDama_TibetanYellow	NO	LOC112447048, TSPAN5, LOC112447221
6	25965000	26105000	140001	NDama_Kazakh	NO	TSPAN5, LOC112447049
6	26525000	26525000	1	Ogaden_Boran	NO	STPG2
6	28505000	28885000	380001	Baoule_Boran, Boran_Holstein, Boran_Kenana, Brahman_Kenana, NDama_Baoule, NDama_Boran, TibetanYellow_Boran	NO	PDHA2
6	29945000	30165000	220001	Kazakh_Ankole, NDama_Ankole	NO	PDLIM5
6	30945000	31385000	440001	NDama_Ankole, NDama_Baoule, NDama_Holstein, NDama_Lingnan, NDama_TibetanYellow	NO	GRID2
6	35665000	35805000	140001	Kazakh_Ankole	NO	TIGD2, FAM13A
6	35965000	36345000	380001	Boran_Holstein, IranianBosTaurus_Boran, IranianBosTaurus_Kenana, NDama_Boran, NDama_Kenana, TibetanYellow_Kenana	NO	FAM13A, LOC104972724, HERC3, LOC100847719, NAP1L5, PIGY, PYURF, HERC5, HERC6
6	36425000	36625000	200001	Lingnan_Kazakh	NO	PPM1K, ABCG2, LOC112447205, PKD2
6	37165000	37945000	780001	IranianBosTaurus_Holstein, IranianBosTaurus_Kenana, IranianBosTaurus_Lingnan, IranianBosTaurus_Ogaden, TibetanYellow_Ankole, TibetanYellow_Holstein, TibetanYellow_Kazakh	YES	LAP3, MED28, FAM184B, NCAPG, DCAF16, LCORL
6	39905000	40365000	460001	Boran_Holstein, Kazakh_Kenana, TibetanYellow_Boran	NO	SLIT2, MIR218-1, PACRGL, KCNIP4
6	42265000	42505000	240001	Lingnan_Kazakh, Ogaden_Holstein	NO	GBA3
6	44525000	44865000	340001	Baoule_Muturu, IranianBosTaurus_Lingnan, IranianBosTaurus_Muturu	YES	LOC112447152, LGI2, LOC112447056, SEPSECS, PI4K2B, ZCCHC4
6	44925000	45065000	140001	IranianBosTaurus_Baoule, IranianBosTaurus_Kazakh, IranianBosTaurus_Muturu, IranianBosTaurus_TibetanYellow	YES	ANAPC4, LOC112447058
6	45145000	45145000	1	IranianBosTaurus_Kazakh	YES	NA
6	45705000	45965000	260001	TibetanYellow_Ankole	NO	RBPJ, LOC112447226, CCKAR
6	46365000	46585000	220001	TibetanYellow_Ankole	NO	STIM2
6	47565000	47685000	120001	IranianBosTaurus_Holstein	NO	#N/A
6	48245000	48385000	140001	NDama_Kazakh	NO	#N/A
6	48845000	49105000	260001	Baoule_Kazakh	NO	LOC112447186
6	49345000	49465000	120001	Baoule_TibetanYellow	NO	#N/A
6	53525000	53545000	20001	IranianBosTaurus_TibetanYellow	NO	#N/A
6	54325000	54565000	240001	NDama_Baoule, NDama_Muturu	NO	#N/A
6	58025000	58465000	440001	IranianBosTaurus_Holstein, NDama_IranianBosTaurus, NDama_Ogaden, NDama_TibetanYellow	NO	LOC112447068, TLR10, TLR6, FAM114A1, TMEM156, KLHL5, WDR19, LOC112447070, RFC1
6	58485000	58645000	160001	Brahman_Muturu	NO	RFC1, KLB, RPL9, LIAS, UGDH, SMIM14
6	59145000	59325000	180001	IranianBosTaurus_Kenana	NO	N4BP2, RHOH, TRNAG-GCC, CHRNA9
6	60685000	60725000	40001	TibetanYellow_Kazakh	NO	#N/A
6	60745000	61005000	260001	TibetanYellow_Kazakh, TibetanYellow_Muturu	NO	TMEM33, SLC30A9, BEND4
6	61025000	61445000	420001	Muturu_Kenana, Ogaden_Ankole	NO	LOC101903036, LOC107132567, LOC112447075, SHISA3, ATP8A1
6	61525000	61825000	300001	Ankole_Kenana, Brahman_Boran, Brahman_Kenana	NO	GRXCR1
6	63445000	63585000	140001	Ogaden_Kenana	NO	TRNAC-ACA
6	63825000	63945000	120001	Lingnan_Brahman	NO	#N/A
6	64665000	64905000	240001	Lingnan_Ankole, Lingnan_Boran, Lingnan_Kenana	NO	GABRG1, GABRA2
6	66445000	66605000	160001	Ogaden_Ankole	NO	CORIN, LOC104968875, NFXL1
6	69305000	70105000	800001	Ankole_Boran, Ankole_Brahman, Ankole_Holstein, Ankole_Kenana, IranianBosTaurus_Boran, IranianBosTaurus_Ogaden, Kazakh_Boran, Lingnan_Boran, Lingnan_Brahman, TibetanYellow_Boran	NO	CHIC2, LOC112447080, GSX2, PDGFRA, LOC112447211, LOC112447208
6	70205000	70325000	120001	Lingnan_Brahman	NO	KIT
6	70965000	71425000	460001	Kazakh_Boran	NO	CLOCK, PDCL2, NMU, LOC107132570, LOC107132569, LOC112447082, LOC101906526, EXOC1L, EXOC1, CEP135
6	71565000	72145000	580001	Boran_Kenana, Brahman_Boran, Brahman_Kenana, Lingnan_Boran, Lingnan_Brahman, Ogaden_Kazakh, Ogaden_Lingnan, Ogaden_Muturu	NO	KIAA1211, AASDH, PPAT, PAICS, SRP72, ARL9, THEGL, HOPX, LOC104968891, LOC112447194, SPINK2
6	72205000	72545000	340001	Brahman_Holstein, Brahman_Kenana, Lingnan_Brahman	NO	LOC101902029, LOC615792, NOA1, POLR2B, IGFBP7, LOC112447085
6	76505000	76745000	240001	Brahman_Kenana, Brahman_Muturu	NO	ADGRL3
6	79885000	80065000	180001	IranianBosTaurus_Kazakh, IranianBosTaurus_TibetanYellow, Ogaden_Kazakh, Ogaden_Lingnan, Ogaden_TibetanYellow	NO	TECRL
6	81065000	81465000	400001	Ankole_Boran, Ankole_Holstein, Ankole_Kenana, Ankole_Muturu	NO	EPHA5
6	84785000	84845000	60001	NDama_Brahman	NO	LOC526979
6	87405000	87645000	240001	Baoule_TibetanYellow, NDama_Kazakh, NDama_TibetanYellow	NO	ADAMTS3
6	87985000	88305000	320001	IranianBosTaurus_Brahman	NO	LOC112447164, COX18, ANKRD17
6	88405000	88805000	400001	IranianBosTaurus_Ankole, IranianBosTaurus_Lingnan	NO	ALB, AFP, AFM, LOC100140503, RASSF6, LOC112447100, LOC112447101, LOC107132573
6	89005000	89145000	140001	IranianBosTaurus_Boran, IranianBosTaurus_Kenana	NO	LOC101906736, CXCL3, GRO1, MTHFD2L
6	90345000	90485000	140001	TibetanYellow_Holstein, TibetanYellow_Muturu	NO	THAP6, ODAPH, CDKL2, G3BP2
6	90765000	90885000	120001	IranianBosTaurus_TibetanYellow	NO	PPEF2, NAAA, SDAD1, CXCL9, ART3, CXCL10
6	91945000	92085000	140001	Ankole_Brahman	NO	LOC101901983, CCNG2
6	92145000	92785000	640001	Ankole_Boran, Ankole_Brahman, Ankole_Holstein, Ankole_Kenana	NO	CXCL13, CNOT6L, MRPL1
6	94625000	94945000	320001	Ogaden_Holstein, Ogaden_Kazakh	NO	ANTXR2, PRDM8
6	97185000	97385000	200001	TibetanYellow_Muturu	NO	HNRNPDL, ENOPH1, TMEM150C, LOC112447202
6	97425000	97425000	1	Lingnan_TibetanYellow	NO	#N/A
6	97565000	97565000	1	Lingnan_TibetanYellow	NO	SCD5
6	97965000	98145000	180001	Baoule_Ankole, Baoule_Boran, Baoule_TibetanYellow	NO	PLAC8, LOC112447115, LOC100847970, COQ2, HPSE, LOC112447116
6	100985000	101125000	140001	Lingnan_Ankole, Lingnan_Kenana	NO	MAPK10
6	103865000	104365000	500001	IranianBosTaurus_Kenana, Kazakh_Kenana	NO	STK32B, CYTL1, MSX1, LOC112447021
6	109325000	109605000	280001	TibetanYellow_Holstein	NO	LOC112447125, LOC112447126
6	110425000	110865000	440001	Kazakh_Boran, Kazakh_Kenana, Ogaden_Brahman, TibetanYellow_Boran, TibetanYellow_Kenana	NO	C1QTNF7, LOC104968938, LOC100849017, CC2D2A, TRNAG-CCC, MIR2448, FBXL5, LOC104968939, LOC100849050
6	111105000	111185000	80001	Lingnan_Ankole	NO	FGFBP1, PROM1
6	111245000	111325000	80001	Lingnan_Ankole	NO	PROM1
6	112005000	112165000	160001	Holstein_Kenana	NO	LDB2
6	114145000	114345000	200001	IranianBosTaurus_Brahman	NO	AFAP1, ABLIM2, MIR95
7	1885000	2005000	120001	NDama_Baoule	NO	#N/A
7	3465000	3765000	300001	NDama_Brahman, NDama_Kazakh, NDama_TibetanYellow	NO	SNAP47, JMJD4, ZNF93, LOC112447315, LOC112447319, ATP13A1, GMIP, LPAR2, PBX4, LOC112447655, LOC112447320
7	4845000	5085000	240001	Ogaden_Boran	NO	PGPEP1, LOC112447579, LSM4, LOC101902444, JUND, IQCN, CIST1, LOC618787, PDE4C, RAB3A, MPV17L2, IFI30, LOC112447324, PIK3R2, MAST3
7	5905000	6065000	160001	IranianBosTaurus_Ogaden	NO	MYO9B, LOC112447326, LOC112447592, HAUS8
7	7465000	7905000	440001	Ankole_Holstein, IranianBosTaurus_Ankole	NO	LOC509506, LOC100295883, TRNAM-CAU, CYP4F2, LOC534967, LOC100301224, LOC112447656, PGLYRP2, RASAL3, WIZ, AKAP8L, AKAP8, BRD4, EPHX3
7	11345000	11585000	240001	IranianBosTaurus_Kenana, IranianBosTaurus_Ogaden	NO	DDX39A, ADGRE5, LOC101904822, LOC107132604, TRNAC-ACA, LOC100335404, LOC112447335, ADGRL1, LOC100848715, ASF1B
7	13145000	13265000	120001	Boran_Kenana	NO	LOC505918, MUC16, LOC112447344
7	14945000	15085000	140001	IranianBosTaurus_Brahman	NO	PDE4A, LOC112447345, KEAP1, S1PR5, LOC101907575, ATG4D, KRI1, CDKN2D, AP1M2
7	15865000	16065000	200001	NDama_Kenana	NO	ECSIT, LOC112447346, CNN1, ELOF1, ACP5, LOC538435, LOC104969080, ZNF557, LOC508834, MBD3L3, INSR
7	16205000	16385000	180001	Ankole_Brahman, Ankole_Kenana	NO	LOC112447348, ARHGEF18, PEX11G, TRNAG-CCC, TEX45, ZNF358
7	20065000	20205000	140001	Baoule_Ankole	NO	LOC104969105, NMRK2, ATCAY, LOC101903873, ZFR2, LOC112447364, MATK
7	22505000	22665000	160001	NDama_IranianBosTaurus, NDama_Kazakh, NDama_Lingnan	NO	ACSL6, MEIKIN
7	23925000	24105000	180001	Ogaden_Boran, Ogaden_Kenana	NO	CHSY3
7	24685000	24825000	140001	NDama_IranianBosTaurus	NO	#N/A
7	26405000	26545000	140001	Brahman_Kenana	NO	LOC107132618, PRRC1
7	26825000	27025000	200001	Brahman_Holstein, IranianBosTaurus_Holstein, Lingnan_Kazakh	NO	C7H5orf63, MARCH3
7	29105000	29245000	140001	NDama_Holstein	NO	ZNF608, LOC112447388, LOC112447389
7	31425000	32045000	620001	Boran_Holstein, Boran_Muturu, IranianBosTaurus_Ankole, IranianBosTaurus_Boran, IranianBosTaurus_Lingnan, IranianBosTaurus_Ogaden	NO	SNCAIP, LOC104969140, LOC781423, LOX, SRFBP1, LOC101907246, FTMT
7	34405000	34605000	200001	NDama_Baoule, Ogaden_Brahman, Ogaden_Lingnan	NO	HSD17B4, TNFAIP8
7	37025000	37345000	320001	Ankole_Brahman, Kazakh_Muturu, Lingnan_Holstein	NO	LOC104969151, SEMA6A
7	42465000	42505000	40001	Ogaden_Boran	NO	LOC100299275, MGC137030
7	42605000	42645000	40001	Ogaden_Boran	NO	SH3BP5L, ZNF672, ZNF692
7	43085000	43265000	180001	Ogaden_Ankole	NO	C2CD4C, SHC2, ODF3L2, MADCAM1, TPGS1, LOC112447550, CDC34, GZMM, BSG, HCN2, POLRMT, TRNAE-UUC, FGF22, RNF126
7	44325000	44605000	280001	Ankole_Boran, Ankole_Kenana	NO	SOWAHA, SHROOM1, GDF9, UQCRQ, LEAP2, AFF4, LOC112447663, ZCCHC10
7	45565000	45725000	160001	Ankole_Kenana	NO	C7H5orf15, VDAC1, LOC112447417
7	46125000	46565000	440001	Brahman_Boran, Brahman_Kenana, IranianBosTaurus_TibetanYellow	NO	LOC104972839, SAR1B, LOC112447578, SEC24A, CAMLG, DDX46, C7H5orf24, TXNDC15, PCBD2, CATSPER3, PITX1, LOC104969177
7	46625000	46765000	140001	NDama_Holstein	NO	LOC104969177
7	46885000	47045000	160001	Ogaden_Kazakh	NO	TIFAB, NEUROG1
7	47265000	47525000	260001	Kazakh_Boran, Kazakh_Kenana	NO	SLC25A48, IL9, FBXL21, LECT2, TGFBI, LOC518124
7	47685000	48105000	420001	Ogaden_Kenana	NO	TRPC7
7	48165000	48465000	300001	Brahman_Boran, Ogaden_Ankole, Ogaden_Kazakh, Ogaden_Muturu	NO	SPOCK1
7	48545000	48805000	260001	Brahman_Boran, Brahman_Kenana, Brahman_Muturu	NO	SPOCK1
7	48925000	49185000	260001	Brahman_Kenana, IranianBosTaurus_Boran, IranianBosTaurus_Lingnan, IranianBosTaurus_Ogaden	NO	SPOCK1, KLHL3, MIR874, TRNAR-ACG
7	49885000	50785000	900001	Kazakh_Boran, Ogaden_Ankole, Ogaden_Lingnan, TibetanYellow_Boran	NO	ETF1, HSPA9, LOC112447603, CTNNA1, LRRTM2, SIL1, LOC101905788, SNHG4, LOC112447601, MATR3, PAIP2, SLC23A1, MZB1, PROB1, SPATA24, DNAJC18, ECSCR, SMIM33, TMEM173
7	51265000	51405000	140001	Ankole_Holstein	NO	LOC104969190, PURA, IGIP, CYSTM1
7	52105000	52425000	320001	Ankole_Holstein, Ankole_Muturu, Boran_Muturu, Brahman_Muturu, Ogaden_Ankole, Ogaden_Kazakh, Ogaden_Lingnan, Ogaden_Muturu, Ogaden_TibetanYellow	NO	PCDHA13, LOC107132640, PCDHB1, LOC616427, LOC104968820, LOC786512, LOC786489, LOC787102, PCDHB8, LOC100848138, LOC107131225, LOC100848799, PCDHB14, PCDHB11, LOC786553, SLC25A2, TAF7, PCDHGA2
7	52825000	53205000	380001	Brahman_Boran, Kazakh_Boran, TibetanYellow_Boran	NO	PCDH1, TRNAC-GCA, KIAA0141, LOC104969197, PCDH12, RNF14, GNPDA1, LOC112447444, NDFIP1, LOC112447445
7	53265000	53805000	540001	Kazakh_Ankole, Kazakh_Kenana, Ogaden_Holstein	NO	LOC100847454, SPRY4, FGF1, MIR2460, LOC112447612, LOC104969199
7	54285000	54565000	280001	IranianBosTaurus_Holstein, IranianBosTaurus_Kazakh	NO	LOC107132646, NR3C1
7	54625000	54805000	180001	Kazakh_Ankole, Kazakh_Holstein	NO	LOC112447554
7	57725000	58245000	520001	Lingnan_Holstein, Lingnan_Kazakh, Lingnan_TibetanYellow	NO	LOC112447556, PPP2R2B, TRNAC-GCA
7	58565000	58945000	380001	Baoule_Boran, Kazakh_Boran, Lingnan_Kazakh, NDama_Ankole, NDama_Boran, NDama_Kenana, NDama_Lingnan, NDama_Ogaden, TibetanYellow_Ankole, TibetanYellow_Boran, TibetanYellow_Kenana	NO	STK32A, DPYSL3, JAKMIP2, TRNAA-AGC
7	59785000	60045000	260001	IranianBosTaurus_Ankole, IranianBosTaurus_Brahman, IranianBosTaurus_Kenana, IranianBosTaurus_Lingnan, IranianBosTaurus_Ogaden	NO	LOC112447450, FBXO38, HTR4
7	60365000	60945000	580001	Boran_Holstein, Boran_Kenana, Boran_Muturu, Ogaden_Ankole, Ogaden_Brahman, Ogaden_Holstein, Ogaden_Kenana, Ogaden_Lingnan, Ogaden_Muturu, Ogaden_TibetanYellow	NO	SH3TC2, ABLIM3, LOC101903540, AFAP1L1, GRPEL2, PCYOX1L, IL17B, MIR143, MIR145, LOC112447453, LOC112447557, CSNK1A1, ARHGEF37
7	61385000	61505000	120001	Brahman_Kenana	NO	CSF1R, PDGFRB, MIR1777B
7	61865000	62005000	140001	IranianBosTaurus_Lingnan	NO	NDST1, MIR2461, SYNPO
7	64425000	64865000	440001	Holstein_Muturu, Lingnan_Ankole, Lingnan_Boran, Lingnan_Brahman, Lingnan_Kenana, Lingnan_Muturu	NO	GRIA1
7	65145000	65305000	160001	Kazakh_Boran	NO	LOC104969225, FAM114A2
7	65445000	65605000	160001	Lingnan_Kenana	NO	GALNT10
7	65905000	66065000	160001	Lingnan_Boran	NO	LOC112447463, LARP1, FAXDC2, CNOT8, GEMIN5
7	69805000	69965000	160001	Brahman_Kenana	NO	LOC104969238
7	71625000	71765000	140001	NDama_Muturu	NO	TTC1, PWWP2A, LOC112447615, LOC112447473
7	72545000	72685000	140001	IranianBosTaurus_Baoule	NO	#N/A
7	75065000	75725000	660001	Ankole_Brahman, TibetanYellow_Holstein, TibetanYellow_Kazakh, TibetanYellow_Muturu	NO	CCNG1, NUDCD2, HMMR, MAT2B, LOC112447598, TRNAE-UUC
7	75765000	75905000	140001	TibetanYellow_Kazakh	NO	#N/A
7	77005000	77285000	280001	IranianBosTaurus_Baoule, IranianBosTaurus_Brahman, IranianBosTaurus_Holstein, IranianBosTaurus_Muturu, IranianBosTaurus_TibetanYellow	NO	#N/A
7	82585000	82725000	140001	TibetanYellow_Ankole, TibetanYellow_Holstein	NO	#N/A
7	82925000	83065000	140001	Ankole_Brahman	NO	TMEM167A, XRCC4
7	86725000	86865000	140001	Baoule_TibetanYellow	NO	#N/A
7	95005000	95245000	240001	TibetanYellow_Holstein	NO	RHOBTB3, GLRX, LOC112447572, ELL2
7	97725000	98045000	320001	Kazakh_Ankole, NDama_Ankole, NDama_Boran, NDama_Ogaden, TibetanYellow_Ankole	NO	RGMB
7	98165000	98445000	280001	Baoule_Kazakh, Baoule_Lingnan, NDama_IranianBosTaurus, NDama_Kazakh, NDama_Lingnan, NDama_TibetanYellow	NO	LOC104969002
7	102645000	102825000	180001	Ankole_Brahman	NO	LOC101905838
7	106045000	106565000	520001	Baoule_Kenana, Lingnan_Ankole, Lingnan_Boran, Lingnan_Brahman, Lingnan_Kenana, NDama_Kenana	NO	LOC112447500, TRNAC-ACA, EFNA5
7	107145000	107485000	340001	Baoule_Holstein, Baoule_Kazakh, Baoule_Muturu	NO	FBXL17
7	108605000	108785000	180001	Lingnan_Boran	NO	#N/A
8	945000	1125000	180001	Brahman_Holstein, Lingnan_Holstein	NO	PALLD, LOC112447763, LOC112447762, MIR2466, CBR4
8	1225000	1525000	300001	TibetanYellow_Ankole, TibetanYellow_Muturu	NO	SH3RF1, MIR2467, NEK1, LOC112447950
8	5125000	5325000	200001	Lingnan_Ankole, TibetanYellow_Ankole	NO	GALNTL6
8	5365000	5585000	220001	Lingnan_Boran, Lingnan_Brahman, Lingnan_Kenana	NO	GALNTL6, TRNAG-CCC, LOC112447869, LOC112447765
8	5665000	5825000	160001	NDama_Ankole	NO	GALNT7, HMGB2, SAP30, SCRG1, MIR2468
8	7565000	7685000	120001	Lingnan_Holstein	NO	CTSB, FDFT1, NEIL2, GATA4
8	9865000	10125000	260001	Lingnan_Boran, Lingnan_Brahman	NO	INTS9, LOC101907603, EXTL3
8	11385000	11565000	180001	Baoule_Kazakh	NO	LOC112447771, LOC112447772, NDUFB6, LOC100616098, TOPORS, MIR2469, DDX58, TRNAC-ACA
8	14805000	14925000	120001	Lingnan_TibetanYellow	NO	LOC112447774, LINGO2
8	16685000	16825000	140001	Lingnan_TibetanYellow	NO	C8H9orf72, MOB3B, IFNK
8	17065000	17185000	120001	Lingnan_Kenana	NO	TEK, IFT74
8	17705000	18045000	340001	Lingnan_Ankole, NDama_Baoule, NDama_Holstein, NDama_Kazakh, NDama_TibetanYellow	NO	LOC112447965
8	18625000	18805000	180001	NDama_Baoule, NDama_Holstein, NDama_IranianBosTaurus	NO	#N/A
8	21425000	21545000	120001	NDama_Baoule	NO	#N/A
8	21745000	21885000	140001	TibetanYellow_Kazakh	NO	#N/A
8	22145000	22285000	140001	Ankole_Boran	NO	MTAP
8	22325000	22505000	180001	Ankole_Boran, Ankole_Kenana	NO	LOC101907986, MIR31
8	22965000	23205000	240001	Ogaden_Ankole, Ogaden_Brahman, Ogaden_Holstein, Ogaden_Kazakh, Ogaden_Lingnan, Ogaden_TibetanYellow	NO	LOC100298530, LOC100335340, LOC100298573, IFNAA, LOC515953, LOC617135, LOC618859, LOC538620, LOC618985, LOC104969299, IFNA16, IFNAH, LOC617112, LOC618943, LOC104968438, LOC100299481, LOC783912, LOC523509, LOC616977, IFNB3, LOC100848709, LOC112447877, LOC112447878, LOC112447879
8	23305000	23785000	480001	Ogaden_Ankole, Ogaden_Boran, Ogaden_Brahman, Ogaden_Holstein, Ogaden_Kazakh, Ogaden_Kenana, Ogaden_Lingnan, Ogaden_Muturu, Ogaden_TibetanYellow	NO	LOC107132686, LOC517016, LOC525550, HACD4, LOC112447789, FOCAD, LOC107132682, MIR491, MLLT3
8	25085000	25485000	400001	Brahman_Boran, TibetanYellow_Ankole	NO	PLIN2, HAUS6, LOC112447916, RRAGA, SAXO1, ADAMTSL1
8	26145000	26265000	120001	Brahman_Boran	NO	ADAMTSL1
8	26725000	26965000	240001	Ogaden_Ankole, Ogaden_Boran, Ogaden_Brahman, Ogaden_Kazakh, Ogaden_Kenana, Ogaden_Lingnan, Ogaden_TibetanYellow	NO	SH3GL2, CNTLN
8	27585000	27805000	220001	Ankole_Kenana, IranianBosTaurus_TibetanYellow	NO	BNC2, LOC112447792
8	28005000	28145000	140001	Kazakh_Holstein	NO	#N/A
8	28305000	28565000	260001	TibetanYellow_Holstein, TibetanYellow_Kazakh	NO	CCDC171
8	28605000	28785000	180001	TibetanYellow_Holstein, TibetanYellow_Kazakh, TibetanYellow_Muturu	NO	CCDC171
8	31465000	31605000	140001	NDama_Boran	NO	LURAP1L
8	32105000	32245000	140001	NDama_TibetanYellow	NO	#N/A
8	32545000	32865000	320001	Brahman_Kenana	NO	#N/A
8	34765000	34905000	140001	TibetanYellow_Kazakh	NO	LOC101904827
8	37845000	37965000	120001	Brahman_Boran	NO	KDM4C
8	39405000	39605000	200001	IranianBosTaurus_Kazakh, Lingnan_Kazakh, TibetanYellow_Kazakh	NO	JAK2, RCL1
8	40645000	40905000	260001	IranianBosTaurus_Brahman, IranianBosTaurus_Lingnan, IranianBosTaurus_TibetanYellow	NO	GLIS3
8	41185000	41205000	20001	Lingnan_TibetanYellow	NO	RFX3
8	41485000	41705000	220001	IranianBosTaurus_Brahman	NO	LOC101905770, PUM3
8	41865000	42005000	140001	Ogaden_Brahman	NO	PUM3
8	43205000	43425000	220001	Ogaden_Holstein	NO	#N/A
8	44145000	44625000	480001	Ankole_Boran, Ankole_Brahman, Ankole_Holstein, Ankole_Kenana	NO	DOCK8, LOC112447884, CBWD2, LOC529657, PGM5, TMEM252
8	45165000	45285000	120001	Ankole_Boran	NO	LOC101902390, FXN
8	46225000	46425000	200001	IranianBosTaurus_Lingnan, Lingnan_TibetanYellow	NO	MAMDC2, SMC5
8	46645000	46785000	140001	IranianBosTaurus_Brahman	NO	#N/A
8	46945000	47305000	360001	Brahman_Boran, Brahman_Kenana	NO	TRPM3, MIR204
8	50745000	50945000	200001	Kazakh_Holstein	NO	RORB, TRPM6
8	53005000	53165000	160001	Lingnan_Kazakh	NO	FOXB2
8	53525000	53725000	200001	Boran_Holstein, Kazakh_Kenana	NO	GNA14, GNAQ
8	54365000	54565000	200001	Ogaden_Holstein	YES	NA
8	54585000	54705000	120001	Ogaden_TibetanYellow	NO	#N/A
8	56185000	56345000	160001	Ogaden_Muturu	NO	LOC112447807
8	57585000	58085000	500001	Ogaden_Holstein	NO	TLE1, LOC107132697, LOC112447809, LOC782251, LOC112447808
8	58785000	59005000	220001	IranianBosTaurus_Boran	NO	#N/A
8	59465000	59685000	220001	Boran_Muturu	NO	UNC13B, LOC516849
8	60245000	60365000	120001	Kazakh_Boran	NO	OR2S2, LOC100299372, LOC523083, LOC532403, LOC504766, LOC613441, LOC112447930, RECK
8	60925000	61285000	360001	IranianBosTaurus_Ankole, IranianBosTaurus_Boran, IranianBosTaurus_Kenana	NO	PAX5, TRNAC-GCA, ZCCHC7
8	61365000	61965000	600001	Holstein_Kenana, IranianBosTaurus_Ankole	NO	ZCCHC7, GRHPR, ZBTB5, LOC112447954, POLR1E, FBXO10, TOMM5, FRMPD1, TRMT10B, EXOSC3, LOC514189, DCAF10, LOC104969378
8	63345000	63545000	200001	IranianBosTaurus_Ankole, IranianBosTaurus_Ogaden	NO	TBC1D2, GABBR2
8	63725000	64265000	540001	Boran_Holstein, Boran_Muturu, IranianBosTaurus_Boran, IranianBosTaurus_Muturu, Kazakh_Boran, Kazakh_Muturu	NO	GABBR2, ANKS6, GALNT12, COL15A1, TGFBR1, ALG2, SEC61B
8	64825000	65045000	220001	Holstein_Muturu, IranianBosTaurus_Ogaden	NO	LOC101908166, NR4A3, STX17, ERP44
8	65945000	66145000	200001	Brahman_Boran	NO	CNTNAP3
8	67885000	68105000	220001	Baoule_Ankole	NO	#N/A
8	68705000	69085000	380001	Baoule_Ankole, Baoule_Holstein, Baoule_Kenana, Baoule_Ogaden	NO	TRNAC-GCA, GFRA2, TRNAG-UCC
8	72485000	72545000	60001	Ankole_Holstein, IranianBosTaurus_Holstein	NO	DOCK5
8	74585000	74745000	160001	Baoule_Holstein	NO	EPHX2, GULO, HTD2, LOC781261
8	74765000	74965000	200001	Kazakh_Holstein	NO	DNAJA1, SMU1, B4GALT1
8	78265000	78405000	140001	Kazakh_Muturu	NO	NTRK2, LOC107132714
8	79865000	80145000	280001	IranianBosTaurus_Lingnan	NO	LOC112447891, GAS1
8	80185000	80325000	140001	Baoule_Kazakh	NO	LOC104969425
8	80585000	80905000	320001	NDama_IranianBosTaurus, NDama_Ogaden	NO	LOC112447892, DAPK1, LOC101906531
8	81485000	82345000	860001	Baoule_Holstein, Baoule_Kazakh, Baoule_Lingnan, Baoule_Muturu, Baoule_TibetanYellow, IranianBosTaurus_Ogaden, Lingnan_Kazakh, Lingnan_Muturu, NDama_Holstein, NDama_Kazakh, NDama_Lingnan, NDama_Muturu, NDama_TibetanYellow	YES	C8H9orf3, MIR2475, MIR23B, MIR27B, MIR24-1, FANCC, LOC112447903, PTCH1
8	83465000	83605000	140001	Lingnan_Brahman, Lingnan_Muturu	NO	ZNF782, CTSV
8	84525000	84665000	140001	NDama_Ankole	NO	WNK2
8	84805000	85025000	220001	NDama_Ankole, NDama_Kenana	NO	FAM120A, PHF2
8	86885000	87105000	220001	Holstein_Kenana	NO	SYK
8	88845000	89045000	200001	IranianBosTaurus_Ankole, IranianBosTaurus_Boran, IranianBosTaurus_Kenana	NO	SHC3
8	90985000	91225000	240001	Ankole_Holstein, Kazakh_Ankole, NDama_Ankole	NO	PLPPR1, LOC530653, BAAT, MRPL50, ZNF189, ALDOB, TMEM246
8	92105000	92145000	40001	Ankole_Muturu	NO	#N/A
8	95905000	96105000	200001	Boran_Kenana	NO	#N/A
8	96745000	96885000	140001	Boran_Kenana	NO	ZNF462
8	97565000	97765000	200001	NDama_Lingnan	NO	#N/A
8	102005000	102225000	220001	NDama_Ankole	NO	SNX30, SLC46A2, LOC112447840, LOC513329, LOC101906267, LOC104969447
8	103165000	103405000	240001	Holstein_Muturu	NO	ZNF618, AMBP, KIF12, COL27A1
8	104865000	104925000	60001	NDama_Baoule	NO	#N/A
8	105925000	106185000	260001	Holstein_Kenana, Lingnan_Holstein	YES	ASTN2
8	106505000	106725000	220001	Holstein_Muturu, Lingnan_Holstein	YES	ASTN2
8	107045000	107325000	280001	Ankole_Boran, IranianBosTaurus_Lingnan	NO	TLR4
8	109505000	109785000	280001	IranianBosTaurus_Ankole, IranianBosTaurus_Boran, IranianBosTaurus_Kazakh, IranianBosTaurus_Kenana, IranianBosTaurus_Lingnan, IranianBosTaurus_Muturu, IranianBosTaurus_Ogaden	NO	LOC101903820
8	110485000	111125000	640001	Baoule_Boran, Boran_Kenana, NDama_Boran, NDama_Brahman, NDama_Holstein, NDama_IranianBosTaurus, NDama_Kenana, NDama_Muturu	NO	CNTRL, LOC101906836, RAB14, GSN, STOM, LOC101906903, DCDC2C, ALLC, COLEC11, RPS7, RNASEH1, ADI1, LOC112447851, TRAPPC12, LOC112447932, EIPR1
8	112265000	112405000	140001	Ankole_Kenana	NO	SNTG2, LOC112447859
9	2705000	2845000	140001	NDama_Muturu	NO	#N/A
9	3385000	3545000	160001	NDama_IranianBosTaurus, NDama_Kazakh	NO	#N/A
9	6065000	6305000	240001	NDama_Kazakh, NDama_Muturu	NO	#N/A
9	9185000	9585000	400001	NDama_Boran, TibetanYellow_Boran, TibetanYellow_Holstein	NO	COL19A1, COL9A1, LOC523702, LOC112448013, FAM135A
9	13365000	13585000	220001	NDama_Ankole, NDama_IranianBosTaurus, NDama_Ogaden	NO	LOC112448200
9	14045000	14225000	180001	TibetanYellow_Ankole	NO	#N/A
9	15385000	15565000	180001	Lingnan_Kazakh	NO	MYO6, IMPG1
9	17305000	17445000	140001	Ankole_Boran	NO	MEI4
9	19365000	19545000	180001	IranianBosTaurus_TibetanYellow, Lingnan_Kazakh, TibetanYellow_Kazakh	YES	LOC112448191
9	20385000	20625000	240001	NDama_Brahman, NDama_IranianBosTaurus	NO	#N/A
9	21245000	21405000	160001	Lingnan_Brahman	NO	LOC104972971
9	21565000	21745000	180001	NDama_Holstein	NO	LOC112448171, LOC101906475
9	21785000	21985000	200001	TibetanYellow_Holstein	NO	TRNAG-CCC
9	22165000	22305000	140001	Ogaden_Brahman	NO	LOC112448018, TPBG
9	23765000	24005000	240001	NDama_Baoule, Ogaden_Brahman	NO	SOGA3, KIAA0408, ECHDC1, RNF146
9	25085000	25225000	140001	Brahman_Kenana	NO	MIR2284O
9	29865000	29965000	100001	Baoule_Muturu	NO	TBC1D32
9	32685000	32845000	160001	Brahman_Boran	NO	SLC35F1
9	32945000	33085000	140001	Lingnan_Brahman	NO	SLC35F1
9	34245000	34405000	160001	Ankole_Holstein	NO	CALHM6, DSE
9	38605000	38865000	260001	Boran_Kenana, Ogaden_Boran, Ogaden_Kenana	NO	FYN, LOC112448036, LOC112448037, TRAF3IP2, LOC112448038
9	39825000	39985000	160001	Baoule_Kazakh, Baoule_TibetanYellow	NO	METTL24
9	41305000	41465000	160001	NDama_Holstein, NDama_Muturu	NO	ARMC2, LOC112448041
9	42225000	42405000	180001	Ankole_Brahman, IranianBosTaurus_Ogaden	NO	SCML4, LOC104969545
9	44205000	44825000	620001	Ankole_Boran, Ankole_Brahman, Ankole_Kenana, Ogaden_Ankole, Ogaden_Boran, Ogaden_Holstein, Ogaden_Kazakh, Ogaden_Lingnan, Ogaden_Muturu, Ogaden_TibetanYellow	NO	PREP
9	45465000	45685000	220001	Ankole_Boran	NO	#N/A
9	45745000	45885000	140001	Baoule_Kazakh	NO	LOC112448181
9	45905000	46025000	120001	IranianBosTaurus_Ogaden	NO	#N/A
9	47665000	47785000	120001	IranianBosTaurus_Baoule	NO	#N/A
9	48665000	48825000	160001	Baoule_Kazakh	NO	#N/A
9	48925000	49045000	120001	Lingnan_Kazakh	NO	#N/A
9	49845000	50065000	220001	NDama_Baoule, NDama_IranianBosTaurus, NDama_Kazakh, NDama_TibetanYellow	NO	LOC101904646, MCHR2
9	50405000	50665000	260001	Baoule_Holstein, Baoule_Lingnan	NO	FAXC
9	51705000	51945000	240001	Ankole_Brahman	NO	LOC112448131
9	56025000	56165000	140001	IranianBosTaurus_Kazakh	NO	#N/A
9	57785000	57945000	160001	IranianBosTaurus_Baoule, IranianBosTaurus_Holstein	NO	#N/A
9	58385000	58545000	160001	Ankole_Boran, Ankole_Kenana	NO	LOC101902249
9	58925000	59005000	80001	Holstein_Muturu	NO	#N/A
9	61085000	61385000	300001	Brahman_Boran	NO	LOC104969735, RNGTT
9	61985000	62205000	220001	IranianBosTaurus_Kenana, TibetanYellow_Kenana	NO	TRNAE-UUC
9	62305000	62625000	320001	IranianBosTaurus_Ankole, IranianBosTaurus_Kazakh, IranianBosTaurus_Kenana, IranianBosTaurus_TibetanYellow	NO	ORC3, RARS2, SLC35A1, CFAP206, LOC112448057, C9H6orf163, SMIM8, LOC104969583, GJB7
9	63125000	63365000	240001	IranianBosTaurus_Kenana	NO	LOC112448159
9	63685000	64085000	400001	IranianBosTaurus_Kenana, Lingnan_Brahman, Lingnan_Kenana	NO	LOC112448190, LOC100174924, LOC112448165, LOC112448164, SYNCRIP, SNX14, NT5E, LOC112448058, LOC101906498, LOC100335322
9	64105000	64265000	160001	IranianBosTaurus_Kenana, Lingnan_Kenana	NO	LOC112448059
9	65405000	65545000	140001	Brahman_Boran	NO	CYB5R4
9	65645000	65865000	220001	Lingnan_Brahman, Lingnan_Kenana	NO	LOC101907989, THEMIS, TRNAC-GCA
9	65925000	66025000	100001	Baoule_Muturu	NO	PTPRK
9	66585000	66725000	140001	Kazakh_Holstein	NO	PTPRK
9	67305000	67585000	280001	Brahman_Boran, Brahman_Kenana	NO	LAMA2
9	68945000	69325000	380001	Ankole_Boran, Ankole_Kenana, Boran_Kenana, Brahman_Kenana	NO	EPB41L2, LOC112441525, TRNAE-UUC, AKAP7
9	69485000	69765000	280001	Boran_Holstein, Brahman_Holstein	NO	ARG1, MED23, ENPP3, ENPP1
9	69885000	70525000	640001	Baoule_Boran, Boran_Kenana, Lingnan_Ankole, Lingnan_Boran, Lingnan_Brahman, Ogaden_Lingnan	NO	CTGF, LOC101904601, MOXD1, LOC112448193, STX7, TAAR9, TAAR8, LOC783380, TAAR6
9	71645000	71725000	80001	Ankole_Holstein, Boran_Holstein	NO	EYA4
9	71885000	72345000	460001	Ankole_Kenana, Ankole_Muturu, Boran_Kenana, Boran_Muturu, Kazakh_Boran, TibetanYellow_Boran	NO	LOC112448136, TCF21, TBPL1, SLC2A12, SGK1
9	72865000	73525000	660001	Ankole_Holstein, Ankole_Kenana, Baoule_Ankole, Kazakh_Ankole, TibetanYellow_Ankole	NO	LOC112448138, LOC112448139, ALDH8A1, HBS1L, MYB, AHI1
9	73865000	74065000	200001	Baoule_Ankole, Baoule_Boran, Baoule_Kenana, Kazakh_Ankole, Kazakh_Kenana	NO	PDE7B, LOC101906053
9	74085000	74265000	180001	Lingnan_Ankole	NO	PDE7B, MTFR2, BCLAF1
9	74665000	75005000	340001	Baoule_Boran, IranianBosTaurus_Ankole, IranianBosTaurus_Boran, IranianBosTaurus_Kenana, Kazakh_Boran, TibetanYellow_Ankole, TibetanYellow_Boran, TibetanYellow_Kenana	NO	MAP3K5, PEX7, SLC35D3, IL20RA
9	75165000	76445000	1280001	Ankole_Holstein, Ankole_Kenana, Ankole_Muturu, Baoule_Kazakh, Boran_Holstein, Boran_Muturu, IranianBosTaurus_Ogaden, NDama_Kenana, NDama_Lingnan, Ogaden_Holstein, Ogaden_Kazakh, Ogaden_Muturu, Ogaden_TibetanYellow	NO	TRNAC-GCA, OLIG3, LOC112448140, LOC104969604, TNFAIP3, LOC112448141, PERP, ARFGEF3, SMIM28, HEBP2, NHSL1
9	78365000	78425000	60001	Baoule_Muturu	NO	#N/A
9	80725000	81365000	640001	Kazakh_Ankole, NDama_Ankole, NDama_Holstein	NO	AIG1, LOC104969611, ADAT2, PEX3, FUCA2, PHACTR2, LOC107132783, LTV1, ZC2HC1B, PLAGL1
9	83285000	83445000	160001	NDama_Muturu	NO	GRM1
9	84345000	84585000	240001	Ogaden_Boran, Ogaden_Holstein, Ogaden_Kenana, Ogaden_Lingnan	NO	LOC112448071, LOC112448072, STXBP5
9	85945000	86085000	140001	NDama_TibetanYellow	NO	UST
9	86385000	86685000	300001	IranianBosTaurus_Ankole, IranianBosTaurus_Baoule, IranianBosTaurus_Boran, IranianBosTaurus_Brahman, IranianBosTaurus_Kenana, IranianBosTaurus_Muturu	NO	TAB2
9	87365000	87625000	260001	Ankole_Brahman	NO	IYD, PPP1R14C, LOC100848331
9	88005000	88185000	180001	Baoule_Holstein	NO	MTHFD1L
9	89185000	89425000	240001	Holstein_Kenana	NO	SYNE1
9	90085000	90225000	140001	TibetanYellow_Kazakh	NO	#N/A
9	90585000	90745000	160001	IranianBosTaurus_Lingnan, Lingnan_Holstein	NO	#N/A
9	91525000	92085000	560001	IranianBosTaurus_Brahman, IranianBosTaurus_Lingnan, IranianBosTaurus_Ogaden	NO	SCAF8, LOC112448084, TIAM2, LOC112448163, TFB1M, CLDN20, NOX3
9	92565000	92765000	200001	IranianBosTaurus_Lingnan	NO	LOC112448143, LOC104969630
9	94585000	94725000	140001	Kazakh_Boran	NO	SYNJ2, SERAC1, GTF2H5
9	95265000	95445000	180001	NDama_Lingnan, NDama_Ogaden	NO	RSPH3, LOC107132793, TAGAP, LOC104969641
9	96425000	96665000	240001	NDama_Kenana, NDama_Ogaden	NO	LOC112448108, SLC22A3, PLG, LOC112448109
9	96945000	97145000	200001	IranianBosTaurus_TibetanYellow	NO	PRKN
9	97405000	97545000	140001	Ankole_Boran, Ankole_Kenana	NO	PRKN
9	97705000	97885000	180001	Ankole_Boran	NO	PRKN
9	97945000	98505000	560001	IranianBosTaurus_Lingnan, IranianBosTaurus_Ogaden, Lingnan_Holstein, Lingnan_Kazakh	NO	PRKN, MIR2482, PACRG
9	99085000	99545000	460001	Brahman_Holstein, Muturu_Kenana	NO	LOC101908046, LOC101908095
9	99885000	100025000	140001	Baoule_TibetanYellow	NO	#N/A
9	103545000	103565000	20001	Kazakh_Muturu	NO	TCTE3, ERMARD
10	1805000	1945000	140001	TibetanYellow_Kazakh	NO	EPB41L4A, LOC112448611
10	2005000	2185000	180001	Lingnan_Kenana	NO	#N/A
10	3985000	4145000	160001	IranianBosTaurus_Ankole	NO	TRIM36, PGGT1B, CCDC112
10	4325000	4485000	160001	Baoule_Holstein, Baoule_Ogaden	NO	FEM1C, TICAM2, TMED7
10	5125000	5465000	340001	Lingnan_Ankole, Lingnan_Brahman, Lingnan_Kenana, TibetanYellow_Muturu	NO	THOC3, CPLX2, HRH2
10	7705000	7925000	220001	Baoule_Holstein, Kazakh_Holstein	NO	IQGAP2, F2RL2
10	11225000	11385000	160001	TibetanYellow_Boran	NO	LOC112448366, STYX
10	14185000	14585000	400001	NDama_Baoule, NDama_TibetanYellow	NO	IQCH, C10H15orf61, MAP2K5
10	15045000	15485000	440001	Lingnan_TibetanYellow, NDama_Baoule, NDama_Boran, NDama_Holstein, NDama_IranianBosTaurus, NDama_Muturu, NDama_TibetanYellow	NO	CALML4, CLN6, LOC104973054, TRNAC-GCA, FEM1B, ITGA11, CORO2B
10	15545000	15745000	200001	Boran_Holstein, Boran_Muturu	NO	CORO2B, ANP32A, LOC112448378
10	16845000	16985000	140001	Boran_Holstein	NO	LOC112448550, LOC112448380, TLE3
10	17025000	17505000	480001	Ankole_Muturu, Boran_Holstein, Boran_Kenana, Boran_Muturu, Brahman_Muturu	NO	LOC101903546, LOC112448381
10	17945000	18085000	140001	Lingnan_Boran	NO	TRNAD-GUC
10	20745000	20885000	140001	Brahman_Boran	NO	CBLN3, NYNRIN, LOC112448387, NFATC4, LOC101905010, RIPK3, ADCY4, LTB4R, LTB4R2, CIDEB, NOP9, DHRS1
10	28785000	29085000	300001	Ankole_Kenana, Boran_Kenana, NDama_Kenana	NO	RYR3
10	30865000	30965000	100001	Ankole_Holstein	NO	DPH6
10	31005000	31245000	240001	NDama_Ankole	NO	DPH6, LOC101903969
10	32205000	32345000	140001	NDama_Baoule	NO	C10H15orf41
10	32785000	32925000	140001	Brahman_Kenana	NO	#N/A
10	33045000	33185000	140001	Ankole_Brahman	NO	#N/A
10	33825000	34205000	380001	Baoule_Holstein, Baoule_Muturu, NDama_Muturu	NO	SPRED1, LOC112448607, LOC112448648, FAM98B, RASGRP1, LOC107132843
10	35165000	35385000	220001	Baoule_Kenana	NO	THBS1, FSIP1
10	35465000	35725000	260001	IranianBosTaurus_Ogaden, NDama_Ogaden	NO	GPR176, EIF2AK4, LOC112448656, SRP14
10	36985000	37185000	200001	Brahman_Boran	NO	MGA, LOC112448654, MAPKBP1
10	40445000	40625000	180001	Brahman_Boran, Brahman_Kenana	NO	MDGA2
10	44125000	44325000	200001	IranianBosTaurus_Ogaden	NO	FRMD6
10	44605000	45225000	620001	Baoule_Kazakh, NDama_IranianBosTaurus, NDama_Kazakh, NDama_Muturu, NDama_TibetanYellow	NO	GNG2, LOC101907464, RTRAF, NID2, LOC104973145, PTGDR
10	45365000	45525000	160001	Baoule_Kazakh	NO	OAZ2, ZNF609, LOC112448615, LOC101907658
10	45845000	46065000	220001	IranianBosTaurus_Brahman	NO	SNX1, LOC112448649, FAM96A, DAPK2
10	46725000	46905000	180001	Kazakh_Holstein	NO	APH1B, RAB8B, LOC107132851, RPS27L
10	48085000	48285000	200001	Brahman_Kenana	NO	VPS13C
10	49025000	49645000	620001	IranianBosTaurus_Kazakh, IranianBosTaurus_Kenana, Lingnan_TibetanYellow	NO	RORA, LOC104973153
10	54345000	54685000	340001	Ankole_Brahman, Lingnan_Brahman, Lingnan_Kenana	NO	RFX7, TRNASTOP-UCA, NEDD4, PRTG
10	57145000	57285000	140001	IranianBosTaurus_Ankole, IranianBosTaurus_Muturu	NO	#N/A
10	58925000	59085000	160001	Ogaden_Boran, Ogaden_Kenana, Ogaden_Lingnan	NO	GLDN, LOC112448484
10	59145000	59225000	80001	Lingnan_Ankole	NO	CYP19A1, LOC104973172
10	60005000	60145000	140001	Brahman_Kenana	NO	SLC27A2, ATP8B4
10	60485000	60725000	240001	Lingnan_Kenana	NO	LOC112448490, DTWD1, FAM227B
10	61345000	61545000	200001	Baoule_Kazakh	NO	SHC4, EID1, CEP152
10	61625000	61905000	280001	Baoule_Kenana, TibetanYellow_Holstein, TibetanYellow_Kazakh, TibetanYellow_Kenana	NO	FBN1, LOC112448492
10	65005000	65165000	160001	TibetanYellow_Holstein	NO	C10H15orf48, MIR147, SPATA5L1, LOC101902663, GATM, LOC112448496, SLC28A2
10	65485000	65545000	60001	Lingnan_Boran	NO	LOC613752, FERMT2
10	65625000	65665000	40001	Lingnan_Boran	NO	LOC112448579
10	65705000	66005000	300001	Baoule_Boran, Kazakh_Boran	NO	DDHD1
10	66505000	66645000	140001	Ankole_Boran	NO	BMP4, SMIM27, TRNAC-GCA
10	67985000	68125000	140001	Ankole_Muturu	NO	LOC101903890, KTN1
10	68225000	68505000	280001	TibetanYellow_Ankole	NO	LOC112448598, TRNAI-UAU, LOC101903945
10	68705000	68905000	200001	Baoule_Ankole, Baoule_Boran	NO	PELI2
10	70725000	71145000	420001	Holstein_Muturu	NO	KIAA0586, LOC112448565, DACT1, LOC107132870, LOC112448503
10	71325000	71605000	280001	IranianBosTaurus_Boran, IranianBosTaurus_Kenana, Kazakh_Boran, TibetanYellow_Boran	NO	LOC112448504, LOC112448505, DAAM1
10	71645000	71945000	300001	Kazakh_Boran, TibetanYellow_Boran	NO	DAAM1, LOC112448591, GPR135, L3HYPDH, JKAMP, CCDC175, RTN1
10	76145000	76385000	240001	Kazakh_Ankole	NO	SYNE2, LOC101904397
10	76405000	76585000	180001	Ankole_Holstein, Boran_Holstein	NO	ESR2, LOC112448595, LOC100297513, MTHFD1
10	76845000	77285000	440001	Kazakh_Ankole, Ogaden_TibetanYellow	NO	PLEKHG3, SPTB, CHURC1, LOC104973209, GPX2, RAB15, LOC112448512, FNTB, TRNAG-CCC, MAX
10	77925000	78085000	160001	Lingnan_Ankole, Lingnan_Boran, TibetanYellow_Ankole	NO	LOC104973214, LOC104973215
10	79065000	79225000	160001	Kazakh_Ankole, Lingnan_Kazakh	NO	GPHN, FAM71D, MPP5
10	79745000	79945000	200001	Ogaden_Kazakh	NO	RAD51B, LOC104973224, TRNAC-GCA, LOC112448517
10	80505000	80665000	160001	IranianBosTaurus_Baoule, IranianBosTaurus_Boran, IranianBosTaurus_Holstein, IranianBosTaurus_Kenana, IranianBosTaurus_Ogaden, IranianBosTaurus_TibetanYellow	NO	ZFP36L1
10	82245000	82265000	20001	Lingnan_Brahman	NO	#N/A
10	82405000	82425000	20001	Lingnan_Brahman	NO	MAP3K9
10	83085000	83325000	240001	IranianBosTaurus_TibetanYellow	NO	SIPA1L1
10	84105000	84265000	160001	IranianBosTaurus_Kenana, IranianBosTaurus_Ogaden	NO	DPF3, LOC101902531
10	85365000	85625000	260001	IranianBosTaurus_Ankole, IranianBosTaurus_Muturu, Kazakh_Muturu, TibetanYellow_Muturu	NO	ENTPD5, BBOF1, ALDH6A1, LIN52, VSX2
10	87425000	87685000	260001	Lingnan_Kazakh	NO	GPATCH2L, ESRRB
10	87745000	87985000	240001	IranianBosTaurus_Brahman, IranianBosTaurus_Lingnan, Ogaden_Brahman	NO	ESRRB, LOC112448526
10	88645000	88805000	160001	Ankole_Holstein, Ankole_Kenana	NO	VIPAS39, AHSA1, ISM2, SPTLC2
10	90625000	90745000	120001	Baoule_Muturu	NO	NRXN3
10	91025000	91265000	240001	Baoule_Lingnan, IranianBosTaurus_Kenana, IranianBosTaurus_Lingnan, IranianBosTaurus_Ogaden, NDama_Lingnan	NO	NRXN3, LOC112448569, LOC112448570
10	92025000	92165000	140001	Boran_Kenana	NO	CEP128
10	93225000	93245000	20001	Ankole_Boran	NO	#N/A
10	93265000	93385000	120001	Ankole_Boran, Ankole_Kenana	NO	#N/A
10	96605000	96825000	220001	Ogaden_Ankole	NO	#N/A
10	99205000	99485000	280001	Baoule_Ankole, Baoule_Brahman, TibetanYellow_Brahman	NO	#N/A
10	101945000	102065000	120001	Lingnan_Holstein	NO	CALM1
10	102105000	102305000	200001	Ogaden_Ankole, Ogaden_Boran, Ogaden_Holstein, Ogaden_Kenana, Ogaden_Lingnan	NO	TTC7B, LOC101908098, LOC112448621
10	102805000	103185000	380001	Lingnan_Kazakh, Ogaden_Holstein, Ogaden_Kazakh, Ogaden_Lingnan	NO	CASC4, LOC101902036, CTDSPL2, EIF3J, SPG11, LOC112448593, PATL2, B2M, LOC783680, LOC112448573, TRIM69
11	1645000	1785000	140001	IranianBosTaurus_Ankole	NO	TPC3, SMIM37, NPHP1, LOC107133459, MALL
11	3505000	3725000	220001	Lingnan_Kazakh, Lingnan_Muturu, Lingnan_TibetanYellow	NO	VWA3B, LOC112448738, CNGA3, INPP4A, LOC104973285
11	4265000	4745000	480001	Baoule_Holstein, Baoule_Kazakh, Baoule_TibetanYellow, NDama_Kazakh, NDama_TibetanYellow	NO	TSGA10, C11H2orf15, LIPT1, MITD1, MRPL30, LYG2, LYG1, LOC112448740, TXNDC9, EIF5B, REV1, MIR2285AC, LOC112448741, AFF3
11	5265000	5405000	140001	TibetanYellow_Boran	NO	AFF3
11	5865000	6045000	180001	Baoule_Muturu, Kazakh_Muturu	NO	NPAS2, LOC107132896, RPL31, TBC1D8
11	6625000	6845000	220001	Baoule_Ankole, Baoule_Holstein	NO	MAP4K4, LOC112448746, IL1R2, IL1R1, LOC112448931
11	7025000	7205000	180001	Baoule_Holstein	NO	IL1RL2, LOC112448747, IL1RL1, IL18R1, IL18RAP
11	8485000	8505000	20001	Boran_Kenana	NO	#N/A
11	8745000	8885000	140001	Ankole_Boran	NO	LOC112448748
11	10585000	10765000	180001	Brahman_Boran, Brahman_Kenana	YES	TET3, LOC112448751, DGUOK, ACTG2
11	11545000	11745000	200001	Brahman_Kenana	NO	SPR, EXOC6B
11	11785000	11965000	180001	Brahman_Kenana	NO	EXOC6B
11	12165000	12445000	280001	Brahman_Kenana	NO	EXOC6B, CYP26B1
11	13865000	14305000	440001	Ankole_Brahman, Ankole_Kenana	NO	TGFA, FAM136A, XDH
11	18485000	18685000	200001	IranianBosTaurus_Kazakh	NO	TRNAM-CAU
11	18965000	19545000	580001	Ankole_Brahman, Baoule_Holstein, Baoule_TibetanYellow, IranianBosTaurus_Brahman, NDama_TibetanYellow	NO	CRIM1, FEZ2, VIT, LOC112448870, STRN, LOC112448757, HEATR5B, GPATCH11
11	21185000	21465000	280001	Baoule_Kazakh, Baoule_TibetanYellow	NO	DHX57, MORN2, ARHGEF33, SOS1, MIR2284Z-2
11	25765000	25925000	160001	NDama_Ogaden	NO	THADA, PLEKHH2
11	26865000	27005000	140001	Baoule_Kazakh	NO	CAMKMT
11	28085000	28365000	280001	Baoule_Ankole, NDama_Ankole, NDama_IranianBosTaurus	NO	PRKCE
11	28465000	28745000	280001	Kazakh_Ankole	NO	PRKCE, EPAS1
11	29945000	30285000	340001	IranianBosTaurus_Ankole, Kazakh_Ankole, TibetanYellow_Ankole	NO	KCNK12, LOC107132921, TRNAG-UCC, MSH6, FBXO11
11	30465000	30585000	120001	Baoule_Muturu	NO	#N/A
11	30785000	31185000	400001	Kazakh_Ankole, TibetanYellow_Ankole, TibetanYellow_Kazakh	NO	PPP1R21, STON1, GTF2A1L, LHCGR
11	31245000	31385000	140001	TibetanYellow_Kazakh	NO	FSHR
11	32025000	32265000	240001	Baoule_TibetanYellow, NDama_Kazakh	NO	#N/A
11	34705000	34765000	60001	Boran_Kenana	NO	#N/A
11	36185000	36485000	300001	Baoule_Holstein, Ogaden_Ankole	NO	ASB3
11	37105000	37285000	180001	Ogaden_Boran	NO	SPTBN1, LOC112448773
11	37685000	37925000	240001	Ogaden_TibetanYellow	NO	EML6, RTN4, LOC101902504
11	38545000	38745000	200001	NDama_Boran	NO	EFEMP1, LOC107132925, MIR217, MIR216A, MIR216B
11	40445000	40605000	160001	Ankole_Boran, Kazakh_Boran, NDama_Boran, TibetanYellow_Boran	NO	#N/A
11	41005000	41145000	140001	Ankole_Kenana	NO	#N/A
11	44485000	44665000	180001	IranianBosTaurus_Boran, IranianBosTaurus_Kenana	NO	SH3RF3, EDAR, CCDC138, RANBP2
11	46425000	46585000	160001	IranianBosTaurus_Brahman	NO	NT5DC4, CKAP2L, IL1A, IL1B
11	47825000	47945000	120001	Ogaden_Boran, Ogaden_Lingnan	NO	THNSL2, FABP1, SMYD1
11	48805000	48985000	180001	NDama_Ankole, NDama_Muturu	NO	POLR1A, LOC112448788, ST3GAL5, LOC112448789
11	50525000	50685000	160001	NDama_Kenana	NO	SUCLG1, LOC104973384
11	52505000	52545000	40001	IranianBosTaurus_Boran	NO	#N/A
11	52665000	52705000	40001	IranianBosTaurus_Boran	NO	#N/A
11	56465000	56625000	160001	IranianBosTaurus_Kenana, IranianBosTaurus_Muturu, IranianBosTaurus_Ogaden	NO	LOC107132934, REG3G
11	58645000	58845000	200001	IranianBosTaurus_Ogaden	NO	LRRTM4
11	60285000	60845000	560001	NDama_Baoule, NDama_IranianBosTaurus, NDama_TibetanYellow	NO	LOC104973390, FAM161A, CCT4, COMMD1, B3GNT2
11	61805000	61845000	40001	Ogaden_Muturu	NO	WDPCP
11	62085000	62785000	700001	Boran_Muturu, Brahman_Muturu, Ogaden_Holstein, Ogaden_Kazakh, Ogaden_Muturu, Ogaden_TibetanYellow	NO	LOC104973394, UGP2, VPS54, PELI1, LOC107132935, LOC101902983, LOC101902939
11	63685000	63785000	100001	Ogaden_Holstein, Ogaden_Kazakh	YES	SPRED2, TRNAV-UAC
11	63845000	64005000	160001	Brahman_Boran	YES	LOC112448937
11	64205000	64325000	120001	NDama_Baoule	YES	NA
11	65785000	65965000	180001	Brahman_Boran, Brahman_Kenana	NO	ETAA1
11	66145000	66285000	140001	Baoule_Muturu	NO	#N/A
11	66445000	66685000	240001	Kazakh_Holstein, Lingnan_Brahman	NO	C1D, LOC112448806, WDR92, PNO1, PPP3R1, LOC112448807, LOC112448808
11	67025000	67265000	240001	IranianBosTaurus_Baoule, Lingnan_Boran	NO	PROKR1, LOC112448809, ARHGAP25, BMP10, LOC509961
11	67425000	67625000	200001	NDama_Baoule, NDama_Holstein, NDama_Kazakh, NDama_Kenana, NDama_Muturu	NO	ANTXR1
11	68145000	68565000	420001	Lingnan_Brahman, Ogaden_Brahman	NO	ANXA4, GMCL1, SNRNP27, MXD1, ASPRV1, LOC101905499, PCBP1, LOC107132938, C11H2orf42, TIA1, TRNAG-CCC, PCYOX1
11	68805000	69085000	280001	Lingnan_Ankole, Lingnan_Brahman	NO	GALNT14, CAPN13
11	71105000	71265000	160001	Kazakh_Kenana	NO	PLB1
11	71505000	71745000	240001	Ankole_Holstein	NO	BABAM2
11	71785000	71885000	100001	Ankole_Holstein	NO	BABAM2, RBKS
11	72605000	72745000	140001	Lingnan_Ankole, Lingnan_Boran, Lingnan_Kenana	NO	LOC101906001, MAPRE3, LOC112448909, DPYSL5
11	74865000	75025000	160001	Lingnan_Brahman, Lingnan_Kenana	NO	ITSN2, FAM228A, FAM228B, PFN4, TP53I3, LOC104973431, SF3B6, FKBP1B, WDCP
11	75345000	75645000	300001	Boran_Holstein, Kazakh_Ankole, Kazakh_Holstein	NO	KLHL29, LOC112448968, LOC112448894
11	75665000	75865000	200001	IranianBosTaurus_Holstein	NO	LOC107132944
11	78665000	78825000	160001	IranianBosTaurus_Ogaden	NO	LAPTM4A, MATN3
11	78925000	79225000	300001	Lingnan_Boran, Lingnan_Kenana	NO	LOC104973438, LOC112448820
11	79805000	79925000	120001	Ankole_Holstein, Ankole_Muturu	NO	#N/A
11	80565000	80685000	120001	Ankole_Boran	NO	#N/A
11	81665000	81785000	120001	Ankole_Boran	NO	#N/A
11	85305000	85765000	460001	Lingnan_Brahman, Ogaden_Ankole, Ogaden_Boran, Ogaden_Brahman, Ogaden_Kenana	NO	LOC112448826, LOC101904537, LOC112448827
11	85805000	85945000	140001	Lingnan_Boran, Lingnan_Kenana	NO	LOC112448828
11	86245000	86525000	280001	Brahman_Boran, Brahman_Kenana, IranianBosTaurus_Ankole, IranianBosTaurus_Kenana	NO	GREB1, E2F6, LOC112448883, ROCK2
11	86565000	86745000	180001	IranianBosTaurus_Kenana, Ogaden_Kenana	NO	ROCK2, PQLC3, C11H2orf50, LOC112448829, LOC101904759
11	88265000	88505000	240001	Holstein_Muturu, Lingnan_TibetanYellow	NO	MIR2298, MBOAT2, KIDINS220
11	90105000	90365000	260001	IranianBosTaurus_Baoule, IranianBosTaurus_Boran, IranianBosTaurus_Kazakh, IranianBosTaurus_Kenana, IranianBosTaurus_Lingnan, IranianBosTaurus_Ogaden	NO	#N/A
11	90945000	90945000	1	IranianBosTaurus_Holstein	NO	#N/A
11	91085000	91085000	1	IranianBosTaurus_Holstein	NO	#N/A
11	95385000	95505000	120001	Kazakh_Holstein	NO	NEK6, PSMB7, ADGRD2
11	95825000	95925000	100001	IranianBosTaurus_Lingnan	NO	WDR38, RPL35, ARPC5L, GOLGA1, SCAI
11	95965000	96085000	120001	IranianBosTaurus_Lingnan	NO	SCAI, PPP6C
11	96125000	96465000	340001	IranianBosTaurus_Lingnan, Lingnan_Holstein, Lingnan_Kazakh, Lingnan_Muturu, Lingnan_TibetanYellow	NO	GAPVD1, LOC112448975, LOC112448953, MAPKAP1
11	96505000	96725000	220001	Ankole_Brahman	NO	MAPKAP1, LOC107132961, PBX3
11	96845000	97105000	260001	Ankole_Brahman, Ankole_Kenana	NO	#N/A
11	101465000	101605000	140001	Kazakh_Brahman	NO	FAM78A, LOC112448846, PLPP7, PRRC2B
11	102325000	102465000	140001	IranianBosTaurus_TibetanYellow	NO	SETX, LOC100848025, LOC112448850, TTF1
11	102645000	102805000	160001	Brahman_Kenana, Lingnan_Ankole	NO	BARHL1, DDX31, GTF3C4, AK8
11	104925000	104945000	20001	TibetanYellow_Holstein	NO	#N/A
11	105565000	105705000	140001	Ogaden_Brahman	NO	OLFM1
12	525000	785000	260001	Ankole_Brahman	NO	#N/A
12	825000	925000	100001	Ankole_Muturu	NO	#N/A
12	6025000	6425000	400001	Ankole_Boran, Ankole_Kenana	NO	#N/A
12	7785000	7905000	120001	Ankole_Boran	NO	#N/A
12	11845000	12025000	180001	Baoule_Kazakh	NO	VWA8
12	12325000	12405000	80001	IranianBosTaurus_Lingnan	NO	DGKH
12	13465000	13605000	140001	TibetanYellow_Holstein, TibetanYellow_Kazakh, TibetanYellow_Kenana	NO	ENOX1
12	14705000	14885000	180001	Ankole_Holstein	NO	TSC22D1
12	15305000	15445000	140001	Ogaden_Kenana	NO	GTF2F2, KCTD4
12	17465000	17745000	280001	IranianBosTaurus_Kenana	NO	#N/A
12	18405000	18445000	40001	Baoule_Muturu, Holstein_Muturu, Kazakh_Muturu	NO	CYSLTR2
12	18625000	19545000	920001	Boran_Holstein, Boran_Muturu, IranianBosTaurus_Holstein, Kazakh_Boran, NDama_Boran, NDama_IranianBosTaurus	NO	FNDC3A, TRNAW-CCA, MLNR, LOC101904090, CDADC1, LOC104970162, CAB39L, SETDB2, PHF11, LOC112449040, RCBTB1, ARL11, EBPL, KPNA3, LOC112449041, SPRYD7, LOC112449042, MIR3613A, MIR3613B, TRIM13, KCNRG, LOC100847818, MIR16A, MIR15A, LOC104973551
12	19565000	19905000	340001	NDama_Holstein, NDama_Kazakh	NO	LOC104973551, LOC112449043
12	20485000	21425000	940001	Baoule_Ankole, Baoule_Boran, Baoule_Brahman, Baoule_Holstein, Baoule_Kazakh, Baoule_Kenana, Baoule_Ogaden, Kazakh_Ankole, Kazakh_Kenana, Muturu_Kenana, NDama_Ankole, NDama_Boran, NDama_IranianBosTaurus, NDama_Kazakh, NDama_Ogaden, TibetanYellow_Ankole	NO	LOC112449027, C12H13orf42, FAM124A, SERPINE3, INTS6, WDFY2, DHRS12, CCDC70, ATP7B, ALG11
12	21645000	21785000	140001	Baoule_Kenana	NO	VPS36, THSD1, LOC112449168, TRNAM-CAU, LOC516736, SLC25A15
12	21805000	22085000	280001	NDama_IranianBosTaurus	NO	SLC25A15, LOC101905818, MRPS31, LOC112449167, TRNAQ-CUG, FOXO1, LOC112449046
12	22125000	22525000	400001	IranianBosTaurus_Holstein, Lingnan_Brahman, Ogaden_Boran, Ogaden_Kazakh, Ogaden_Lingnan, Ogaden_Muturu	NO	LOC112449045, LOC112449125
12	22645000	22765000	120001	Kazakh_Boran	NO	COG6
12	22825000	22985000	160001	Ogaden_Holstein, Ogaden_Kazakh, Ogaden_TibetanYellow	NO	LHFPL6, LOC112449176
12	23065000	23245000	180001	Ogaden_Holstein, Ogaden_Kazakh, Ogaden_TibetanYellow	NO	NHLRC3, PROSER1
12	23345000	23525000	180001	Baoule_Holstein, Ogaden_Ankole, Ogaden_Lingnan	NO	FREM2, LOC112449153
12	24345000	24845000	500001	Boran_Holstein, Boran_Kenana, Brahman_Kenana, IranianBosTaurus_Boran	NO	LOC112449048, LOC112449049, SUPT20H, EXOSC8, ALG5, LOC101906508, SMAD9, RFXAP, LOC101904963
12	25185000	25645000	460001	Ankole_Holstein, Ankole_Muturu, Holstein_Muturu, IranianBosTaurus_Ankole, Lingnan_Ankole	NO	SPART, CCDC169, SOHLH2, DCLK1
12	25665000	25725000	60001	Ankole_Muturu, Boran_Muturu	NO	DCLK1
12	27125000	27285000	160001	TibetanYellow_Muturu	NO	LOC112449114
12	28065000	28285000	220001	Boran_Kenana	NO	KL
12	29105000	29505000	400001	Boran_Kenana, Lingnan_Boran	NO	RXFP2
12	29845000	29985000	140001	Brahman_Kenana	NO	LOC101906564, TEX26
12	30785000	31105000	320001	IranianBosTaurus_Ankole	NO	UBL3, LOC112449055, LOC107132982, TRNAG-CCC, SLC7A1, MTUS2
12	31625000	31825000	200001	IranianBosTaurus_Kenana, Lingnan_TibetanYellow	NO	FLT1, MIR2300A, MIR2300B
12	32245000	32465000	220001	Brahman_Muturu	NO	POLR1D, LNX2
12	32845000	33045000	200001	TibetanYellow_Holstein, TibetanYellow_Kazakh	NO	GPR12, WASF3, LOC112449057
12	33765000	34185000	420001	IranianBosTaurus_Brahman	NO	ATP8A2, TRNAG-CCC, NUP58, MTMR6, AMER2, LOC107132990, LOC101907905
12	34965000	35165000	200001	Ogaden_Ankole	NO	LOC112449058
12	35205000	35365000	160001	Ogaden_Ankole	NO	LOC101902228, LOC112449128
12	36585000	36885000	300001	IranianBosTaurus_Boran, IranianBosTaurus_Ogaden	NO	RNF17, ATP12A
12	37365000	37425000	60001	Baoule_TibetanYellow	NO	#N/A
12	37545000	37705000	160001	IranianBosTaurus_Boran	NO	#N/A
12	38405000	38585000	180001	IranianBosTaurus_Boran	NO	#N/A
12	39325000	39505000	180001	IranianBosTaurus_Kenana, IranianBosTaurus_TibetanYellow	NO	LOC112449180, PCDH9
12	40325000	40545000	220001	Lingnan_Brahman	NO	PCDH9
12	41345000	41505000	160001	Lingnan_Boran, Lingnan_Kenana	NO	#N/A
12	41665000	41825000	160001	IranianBosTaurus_Kazakh, NDama_Baoule, NDama_Kazakh, NDama_Muturu	NO	#N/A
12	43285000	43485000	200001	Ogaden_Brahman	NO	#N/A
12	44025000	44205000	180001	Baoule_Kazakh, Baoule_TibetanYellow	NO	KLHL1
12	44365000	44605000	240001	NDama_Baoule	NO	KLHL1, LOC112449178
12	46945000	47065000	120001	Baoule_TibetanYellow	NO	#N/A
12	47145000	47385000	240001	Baoule_Kenana	NO	#N/A
12	47525000	47665000	140001	Lingnan_Kazakh	NO	DIS3, PIBF1
12	50485000	50825000	340001	Brahman_Boran, Brahman_Kenana, IranianBosTaurus_Lingnan, IranianBosTaurus_Ogaden, Lingnan_Kazakh, NDama_Lingnan, Ogaden_Kazakh, Ogaden_Muturu	NO	TBC1D4, LOC101907166, COMMD6, UCHL3, LMO7, MIR2285AB
12	50865000	51185000	320001	NDama_Holstein, NDama_IranianBosTaurus, NDama_Muturu, NDama_TibetanYellow	NO	LMO7, LOC112449154
12	51665000	51945000	280001	Brahman_Boran, Brahman_Kenana	NO	LOC101902043, LOC112449067, LOC104973604
12	52385000	52585000	200001	Brahman_Kenana	NO	MYCBP2, LOC112449132
12	53425000	53765000	340001	NDama_Baoule	NO	POU4F1, RNF219
12	57645000	57865000	220001	NDama_Baoule	NO	#N/A
12	60665000	60825000	160001	NDama_Muturu	NO	SLITRK6
12	62665000	62805000	140001	Lingnan_Ankole	NO	#N/A
12	63725000	63845000	120001	Lingnan_Kenana	NO	LOC112449163
12	64725000	64865000	140001	TibetanYellow_Kazakh	NO	#N/A
12	67885000	68065000	180001	Lingnan_Ankole	NO	GPC6
12	72945000	73065000	120001	Ogaden_Lingnan	NO	CLDN10, DZIP1
12	74665000	74805000	140001	TibetanYellow_Holstein	NO	RAP2A
12	76685000	76845000	160001	Ankole_Holstein	NO	LOC101906778, LOC112449083, ZIC5, ZIC2, PCCA
12	77585000	77705000	120001	IranianBosTaurus_TibetanYellow	NO	NALCN
12	78525000	78645000	120001	IranianBosTaurus_Muturu	NO	FGF14
12	78825000	78965000	140001	Ogaden_Boran	NO	TRNAC-GCA, LOC104973658, TPP2, METTL21C
12	80565000	80605000	40001	Ankole_Kenana	NO	#N/A
12	80645000	80745000	100001	Ankole_Kenana	NO	LOC112449140
12	83145000	83285000	140001	IranianBosTaurus_Baoule, IranianBosTaurus_Lingnan	NO	FAM155A
12	84085000	84245000	160001	IranianBosTaurus_Brahman	NO	MYO16, TRNAY-AUA
12	84265000	84425000	160001	IranianBosTaurus_Ogaden	NO	MYO16, LOC112449089
12	86585000	86785000	200001	IranianBosTaurus_Ankole, IranianBosTaurus_Kenana	NO	LAMP1, GRTP1, LOC112449110, MIR2302, ADPRHL1, DCUN1D2, TMCO3, TFDP1, ATP4B, GRK1, TMEM255B
12	87025000	87105000	80001	IranianBosTaurus_Kenana	NO	CDC16, MIR2303, UPF3A, CHAMP1
13	4365000	4785000	420001	IranianBosTaurus_Holstein, IranianBosTaurus_Kazakh, NDama_IranianBosTaurus, NDama_TibetanYellow	NO	LOC101901915
13	4985000	5205000	220001	NDama_Ankole, NDama_IranianBosTaurus, NDama_Ogaden	NO	#N/A
13	5225000	5345000	120001	IranianBosTaurus_Kazakh	NO	#N/A
13	7345000	7485000	140001	NDama_Ogaden	NO	ESF1, NDUFAF5, SEL1L2
13	9245000	9505000	260001	IranianBosTaurus_Baoule	NO	MACROD2
13	10445000	10585000	140001	Lingnan_Muturu, Lingnan_TibetanYellow	NO	SNRPB2
13	10625000	10805000	180001	Lingnan_Ankole, Lingnan_Boran, Lingnan_Kazakh, Lingnan_Kenana, Lingnan_TibetanYellow	NO	LOC782456, NANP, TRNAE-CUC, NINL
13	11445000	11585000	140001	Lingnan_Holstein	NO	CCDC3
13	11645000	12085000	440001	Holstein_Kenana, Holstein_Muturu, Kazakh_Kenana, TibetanYellow_Ankole, TibetanYellow_Muturu	NO	CAMK1D, TRNAC-ACA, TRNAE-UUC, TRNAW-CCA, LOC112449412, LOC104973706
13	12405000	12565000	160001	IranianBosTaurus_Lingnan	NO	PROSER2, ECHDC3
13	13165000	13285000	120001	NDama_Holstein	NO	CELF2
13	13685000	13985000	300001	Ankole_Brahman, Ankole_Kenana	NO	#N/A
13	15285000	15445000	160001	TibetanYellow_Holstein	NO	#N/A
13	16125000	16265000	140001	NDama_Lingnan	NO	ITIH2, ITIH5
13	16785000	16925000	140001	NDama_Kenana	NO	#N/A
13	17525000	17925000	400001	Ankole_Holstein, Ankole_Muturu, Ogaden_Boran, Ogaden_Brahman, Ogaden_Holstein, Ogaden_Kazakh, Ogaden_Kenana, Ogaden_Lingnan, Ogaden_Muturu	NO	IL15RA, FBH1, LOC112449257, LOC112449258, ANKRD26, YME1L1, MASTL, ACBD5, ABI1, PDSS1
13	18025000	18205000	180001	IranianBosTaurus_Ankole, NDama_Ankole	NO	APBB1IP, CCNY, LOC107133032
13	19925000	20005000	80001	Ogaden_Brahman, Ogaden_Kenana	NO	LOC112449262, LOC101904840, ITGB1
13	20025000	20285000	260001	Brahman_Kenana, Ogaden_Kenana	NO	CCDC7
13	21985000	22065000	80001	Lingnan_Kenana	NO	#N/A
13	22125000	22245000	120001	Lingnan_Brahman, Lingnan_Kenana	NO	NEBL
13	22505000	22645000	140001	Lingnan_Kazakh	NO	MIR2285D
13	24185000	24365000	180001	Ankole_Boran, Ankole_Brahman	NO	PTF1A, C13H10orf67, LOC107131382
13	24665000	24805000	140001	Ogaden_Ankole	NO	KIAA1217, LOC112449393
13	33165000	33465000	300001	IranianBosTaurus_Ankole, IranianBosTaurus_Ogaden	NO	EPC1, KIF5B, LOC112449435, ARHGAP12
13	33545000	33865000	320001	NDama_Ankole, NDama_Boran, NDama_Muturu	NO	LOC112449276, LOC104973755, ZEB1, LOC112449415
13	33945000	33985000	40001	Ogaden_Brahman	NO	ZEB1
13	34485000	35065000	580001	IranianBosTaurus_Boran, IranianBosTaurus_Brahman, IranianBosTaurus_Kenana, Kazakh_Boran, Kazakh_Kenana, Lingnan_Kenana, NDama_Boran, NDama_Brahman, NDama_Kenana	NO	SVIL, LOC104973765, JCAD
13	36765000	37165000	400001	Ankole_Boran, Ankole_Kenana, IranianBosTaurus_Lingnan, NDama_Lingnan	NO	MKX, LOC112449279, LOC101903857, RAB18, LOC112449280, LOC100337001
13	37625000	37805000	180001	NDama_Boran, NDama_Ogaden	NO	PCSK2, LOC515755, LOC112449373
13	38105000	38265000	160001	Ogaden_Kenana	NO	LOC107133045, LOC104973774, SNX5, LOC112449402, MGME1
13	40105000	40685000	580001	IranianBosTaurus_Ankole, IranianBosTaurus_Lingnan, Lingnan_Kazakh, Lingnan_TibetanYellow, TibetanYellow_Ankole	NO	RALGAPA2, LOC112449374, LOC104973781, LOC112449451, KIZ, XRN2, NKX2-4
13	40745000	41005000	260001	Boran_Holstein, Lingnan_Ankole, Lingnan_Boran, Lingnan_Brahman, Lingnan_Holstein, Lingnan_Kazakh, Lingnan_Kenana	NO	NKX2-2, PAX1
13	41745000	41965000	220001	Ankole_Boran, Boran_Holstein, Ogaden_Ankole, Ogaden_Holstein	NO	LOC112449437, TRNAS-GGA, THBD, CD93
13	42385000	42545000	160001	Kazakh_Boran, Kazakh_Kenana	NO	SYNDIG1, TRNAG-CCC, LOC112449290
13	42705000	42925000	220001	Kazakh_Kenana	NO	ENTPD6, PYGB, ABHD12, LOC112449292, TRNAC-ACA, ANKRD16, LOC112449291
13	45025000	45425000	400001	Ogaden_Muturu	NO	PITRM1, PFKP, LOC101904520, LOC101904633
13	46065000	46265000	200001	Kazakh_Ankole, TibetanYellow_Ankole	NO	ADARB2
13	46325000	46545000	220001	Boran_Muturu	NO	IDI1, GTPBP4, LOC101905075, LARP4B, LOC112449305, LOC112449304, DIP2C
13	47165000	47385000	220001	Ankole_Holstein, Ogaden_Kazakh	NO	RASSF2, LOC112449419, SLC23A2
13	47685000	47785000	100001	Ankole_Muturu	NO	GPCPD1
13	47965000	48185000	220001	Ogaden_Kazakh, Ogaden_Lingnan, Ogaden_TibetanYellow	NO	SHLD1, CHGB, TRMT6, MCM8, LOC112449307
13	48225000	48565000	340001	Ankole_Boran, Ankole_Holstein, Ogaden_Ankole, Ogaden_Kazakh	NO	LRRN4, FERMT1, LOC112449308, TRNAC-GCA
13	51585000	51725000	140001	Ogaden_Kazakh	NO	ATRN
13	52825000	52965000	140001	Boran_Muturu	NO	TGM3
13	53585000	53645000	60001	Holstein_Muturu	NO	GINS1
13	54345000	54505000	160001	TibetanYellow_Holstein	NO	YTHDF1, MIR124B, LOC112449310, LOC101905484, BHLHE23, SLC17A9, GID8, DIDO1
13	56965000	57025000	60001	Boran_Kenana	NO	#N/A
13	57085000	57465000	380001	Boran_Holstein, Boran_Kenana	NO	EDN3, ZNF831, PRELID3B, ATP5F1E, TUBB1, CTSZ, NELFCD, LOC112449314
13	57865000	58165000	300001	Boran_Holstein, Lingnan_Boran	NO	APCDD1L, VAPB, RAB22A, LOC783163, ANKRD60
13	59845000	59885000	40001	TibetanYellow_Kazakh	NO	SNPH, RAD21L1
13	59985000	60025000	40001	TibetanYellow_Kazakh	NO	PSMF1
13	61165000	61325000	160001	Brahman_Boran	NO	ID1, COX4I2, BCL2L1, LOC107133075, TPX2
13	63005000	63205000	200001	Kazakh_Holstein	NO	CBFA2T2, TRNAC-GCA, NECAB3, C13H20orf144, E2F1, PXMP4, ZNF341, LOC112449328
13	63245000	63525000	280001	Baoule_Holstein, Kazakh_Holstein	NO	CHMP4B, LOC112449329, RALY, EIF2S2
13	67705000	68065000	360001	Baoule_Muturu, Baoule_TibetanYellow, IranianBosTaurus_Kenana, IranianBosTaurus_Lingnan, IranianBosTaurus_Ogaden, IranianBosTaurus_TibetanYellow	NO	PPP1R16B, FAM83D, LOC112449414, DHX35
13	71685000	71845000	160001	IranianBosTaurus_Ogaden	NO	PTPRT
13	72285000	72505000	220001	Ankole_Boran, Ankole_Kenana	NO	LOC112449337, MIR2285U, MIR2284Y-2, TOX2
13	74825000	75025000	200001	Brahman_Boran	NO	LOC101904790, CD40, LOC112449455, CDH22
13	76805000	76945000	140001	NDama_Baoule	NO	PREX1
13	77245000	77405000	160001	Brahman_Kenana	NO	STAU1, DDX27, LOC112449343, ZNFX1, LOC100847759, LOC112449404, LOC112449405, LOC112449403, TRNAG-UCC
13	77825000	77985000	160001	IranianBosTaurus_Kenana, Kazakh_Muturu	NO	LOC100847819, SLC9A8, LOC112449243, SPATA2
13	79205000	79345000	140001	Ankole_Kenana	NO	LOC112449352, NFATC2
13	79725000	79865000	140001	NDama_Kazakh	NO	ZFP64
13	83005000	83205000	200001	IranianBosTaurus_Ankole	NO	#N/A
14	2225000	2345000	120001	Kazakh_Holstein	NO	TRNAC-GCA
14	2785000	2945000	160001	IranianBosTaurus_Ankole	NO	LOC112449595, LOC104973970, PTK2
14	6165000	6305000	140001	NDama_Muturu	NO	#N/A
14	7905000	8285000	380001	Brahman_Boran, Brahman_Kenana	NO	ST3GAL1, LOC104973986, NDRG1, WISP1, TG, SLA
14	9985000	10025000	40001	IranianBosTaurus_Holstein	NO	#N/A
14	10105000	10165000	60001	IranianBosTaurus_Holstein	NO	#N/A
14	10785000	11085000	300001	TibetanYellow_Ankole	NO	LOC112449605, GSDMC
14	11385000	11725000	340001	Baoule_Ankole, Baoule_Boran	NO	LOC101906454, LOC104973994
14	12085000	12105000	20001	Lingnan_Boran	NO	#N/A
14	12145000	12285000	140001	Boran_Holstein, Lingnan_Boran	NO	LOC112449607
14	12485000	12645000	160001	Lingnan_Brahman	NO	TRNAG-CCC
14	13005000	13185000	180001	Lingnan_Kazakh	NO	LOC112449574
14	16565000	16725000	160001	IranianBosTaurus_Kenana	NO	C14H8orf76, FAM83A, LOC112449621, LOC104974006, TRNAM-CAU, TBC1D31, DERL1
14	16765000	16985000	220001	Brahman_Kenana	NO	ZHX2
14	17905000	18085000	180001	Lingnan_Ankole, Lingnan_Kazakh, Lingnan_TibetanYellow	NO	LOC112449504
14	18405000	18805000	400001	Brahman_Boran, Brahman_Kenana	NO	TRNAM-CAU
14	18965000	19245000	280001	IranianBosTaurus_Ankole, IranianBosTaurus_Kenana	NO	LOC529047, LOC100297500, LOC112449505, LOC100847223, CEBPD, SPIDR, LOC101902180
14	20425000	20545000	120001	Brahman_Kenana	NO	SNTG1
14	21425000	21565000	140001	Lingnan_Brahman	NO	ALKAL1, RB1CC1, LOC112449553, LOC104974017
14	21705000	21945000	240001	IranianBosTaurus_Kenana, IranianBosTaurus_Lingnan, IranianBosTaurus_Ogaden	NO	OPRK1, ATP6V1H, RGS20
14	22765000	23225000	460001	Holstein_Muturu, IranianBosTaurus_Ogaden, NDama_Ogaden, Ogaden_Boran, Ogaden_Brahman, Ogaden_Kenana, Ogaden_Muturu, Ogaden_TibetanYellow	NO	XKR4, TRNAT-AGU, TMEM68, TGS1, LYN
14	23965000	24185000	220001	Ankole_Kenana, Ogaden_Ankole	NO	#N/A
14	24345000	24565000	220001	Ankole_Kenana	NO	FAM110B, LOC101902490
14	25225000	25505000	280001	IranianBosTaurus_Ankole, IranianBosTaurus_Kenana, IranianBosTaurus_Lingnan	NO	TOX
14	25705000	26025000	320001	Ankole_Boran, Ankole_Holstein, NDama_Ankole, NDama_Kenana, NDama_Lingnan	NO	CA8
14	26105000	26425000	320001	Boran_Kenana, NDama_Ankole, NDama_Kazakh, TibetanYellow_Boran, TibetanYellow_Holstein, TibetanYellow_Kazakh	NO	RAB2A, LOC112449509, LOC107133117, LOC112449510, CHD7
14	26925000	26925000	1	Lingnan_Muturu, Ogaden_Muturu	NO	CLVS1
14	27065000	27245000	180001	Ankole_Holstein, Kazakh_Muturu	NO	ASPH
14	30705000	31105000	400001	Kazakh_Ankole, Kazakh_Kenana	NO	ADHFE1, VXN, LOC112449513, LOC112449641, MYBL1, VCPIP1, SGK3, MCMDC2, LOC100847363
14	31145000	31325000	180001	Lingnan_TibetanYellow	NO	PPP1R42, COPS5, CSPP1
14	34485000	34665000	180001	Kazakh_Brahman, TibetanYellow_Brahman	NO	#N/A
14	35185000	35785000	600001	NDama_Ankole, NDama_Holstein, NDama_IranianBosTaurus	NO	TRNAC-ACA, MSC, LOC101903752, TRPA1
14	35805000	36005000	200001	Kazakh_Ankole, NDama_Ankole	NO	LOC112449516, KCNB2
14	36165000	36385000	220001	NDama_Boran	NO	KCNB2, LOC112449656, TERF1
14	36805000	37145000	340001	Kazakh_Brahman	NO	STAU2, TRNAG-UCC, UBE2W
14	41265000	41825000	560001	Ankole_Brahman, Baoule_Holstein, Baoule_Kazakh, Ogaden_Brahman	NO	LOC112449662, PKIA
14	43645000	43765000	120001	Ogaden_Ankole	NO	ZBTB10, LOC101905345
14	43985000	44285000	300001	Ogaden_Ankole, Ogaden_Holstein	NO	ZNF704, PAG1
14	44605000	45105000	500001	Baoule_Ankole, Baoule_Holstein, Baoule_Kazakh	NO	PMP2, FABP9, FABP4, FABP12, NOV, LOC104974071, MAL2
14	46445000	46585000	140001	Ogaden_TibetanYellow	NO	EXT1
14	50505000	50705000	200001	Baoule_TibetanYellow	NO	#N/A
14	54165000	54345000	180001	Baoule_Kazakh	NO	#N/A
14	55005000	55185000	180001	Brahman_Muturu	NO	PKHD1L1, ENY2, NUDCD1
14	55765000	55925000	160001	IranianBosTaurus_Kenana	NO	LOC112449528
14	56325000	56705000	380001	NDama_Ankole, NDama_Baoule, NDama_Boran, NDama_Holstein, NDama_IranianBosTaurus, NDama_Kazakh, NDama_Lingnan, NDama_TibetanYellow	NO	RSPO2
14	58405000	58545000	140001	Brahman_Kenana	NO	#N/A
14	58605000	58745000	140001	NDama_Kazakh, NDama_TibetanYellow	NO	#N/A
14	58805000	59025000	220001	Ogaden_Kenana	NO	ZFPM2
14	60625000	60765000	140001	Boran_Kenana	NO	RIMS2
14	61025000	61325000	300001	Ankole_Brahman	NO	DCAF13, SLC25A32, CTHRC1, FZD6, BAALC
14	61405000	61525000	120001	NDama_Baoule	NO	ATP6V1C1, LOC112449533
14	63065000	63265000	200001	TibetanYellow_Holstein	NO	LOC112449536, ZNF706, LOC112449537
14	63585000	63705000	120001	Ankole_Boran	NO	TRNAY-AUA, PABPC1
14	64325000	64665000	340001	Baoule_Boran, IranianBosTaurus_Boran, Kazakh_Boran, TibetanYellow_Boran	NO	RGS22, MGC148714, VPS13B, LOC112449666
14	66085000	66245000	160001	IranianBosTaurus_Ankole, IranianBosTaurus_Baoule, IranianBosTaurus_Boran	NO	POP1, RIDA, ERICH5, RPL30, LOC112449665, MATN2, LOC112449541
14	66765000	66965000	200001	Kazakh_Ankole	NO	LOC104974119, TSPYL5
14	70065000	70225000	160001	Lingnan_Ankole, Lingnan_Kenana, Lingnan_Muturu	NO	GEM, CDH17
14	71825000	72085000	260001	Ankole_Brahman, Ankole_Kenana	NO	#N/A
14	74145000	74465000	320001	NDama_Brahman, NDama_IranianBosTaurus, NDama_Lingnan	NO	MMP16
14	75925000	76285000	360001	Ankole_Boran, IranianBosTaurus_Kazakh, IranianBosTaurus_TibetanYellow	NO	CNGB3, CPNE3, RMDN1, WWP1
14	76605000	76945000	340001	IranianBosTaurus_Brahman	NO	PSKH2, TRNAS-GGA, LOC104974137
14	77525000	77665000	140001	NDama_Muturu	NO	LOC506670
14	78285000	78545000	260001	Ankole_Muturu, TibetanYellow_Holstein	NO	RALYL
14	81845000	82225000	380001	Baoule_Holstein, Baoule_Muturu, NDama_Ankole, NDama_Baoule, NDama_Holstein, NDama_Kazakh	NO	MTBP, SNTB1
15	2045000	2225000	180001	Ogaden_Brahman	NO	GRIA4
15	6845000	7025000	180001	Baoule_Kazakh, Baoule_TibetanYellow, Ogaden_Boran	NO	CEP126, ANGPTL5
15	13045000	13165000	120001	TibetanYellow_Kazakh	NO	#N/A
15	14985000	15065000	80001	NDama_Baoule	NO	#N/A
15	15145000	15305000	160001	NDama_Holstein	NO	LOC101906086, SESN3
15	15505000	15665000	160001	IranianBosTaurus_Lingnan	NO	AMOTL1, LOC112441606
15	20205000	20545000	340001	IranianBosTaurus_Ankole, IranianBosTaurus_Brahman, IranianBosTaurus_Kenana, IranianBosTaurus_Ogaden, Kazakh_Ankole	NO	ZC3H12C, RDX, LOC100847607, LOC112441608, FDX1
15	21245000	21625000	380001	Kazakh_Boran, TibetanYellow_Boran	NO	LOC112441563, C15H11orf53, LOC112441609, COLCA2, LOC112441564
15	21825000	21965000	140001	Kazakh_Ankole	NO	C15H11orf88, TRNAE-CUC, LAYN, SIK2
15	22645000	22765000	120001	NDama_Lingnan	NO	C15H11orf34
15	23645000	23785000	140001	Lingnan_Kazakh	NO	NCAM1
15	23865000	24105000	240001	Lingnan_Ankole, NDama_Ankole	NO	TTC12, ANKK1, DRD2
15	25005000	25165000	160001	Kazakh_Kenana	NO	FAM55A, NXPE4, LOC112441611, NXPE2
15	25905000	26225000	320001	Kazakh_Ankole, NDama_Ankole, TibetanYellow_Ankole, TibetanYellow_Muturu	NO	CADM1, LOC112441613, LOC112441612
15	29025000	29185000	160001	Ankole_Boran, Ankole_Kenana	NO	CD3G, UBE4A, LOC112441687, ATP5MG, LOC101902944, KMT2A, LOC112441712
15	29225000	29645000	420001	Ankole_Boran, Ankole_Brahman, Ankole_Kenana	NO	ARCN1, PHLDB1, TREH, DDX6, LOC101902586, CXCR5, BCL9L, UPK2, FOXR1, CCDC84, RPS25, TRAPPC4, SLC37A4, HYOU1
15	30245000	30385000	140001	Kazakh_Holstein	NO	NECTIN1
15	31685000	31865000	180001	Ogaden_Kenana	NO	TBCEL, TECTA, LOC104974222
15	33065000	33185000	120001	Lingnan_TibetanYellow	NO	#N/A
15	33685000	33825000	140001	Kazakh_Muturu	NO	CLMP
15	38025000	38165000	140001	IranianBosTaurus_Ankole	NO	PDE3B, TRNAC-GCA
15	38685000	38845000	160001	Lingnan_Boran, Lingnan_Brahman	NO	SPON1
15	39085000	39565000	480001	Lingnan_Ankole, Lingnan_Boran, Lingnan_Brahman, Lingnan_Kenana, NDama_Boran, NDama_Brahman, NDama_Kenana	NO	LOC112441720, PTH, BTBD10, ARNTL, LOC112441625
15	40585000	40725000	140001	Kazakh_Holstein	NO	MICAL2, TRNAV-CAC, LOC112441627, LOC112441626, DKK3
15	41085000	41245000	160001	TibetanYellow_Kenana	NO	GALNT18
15	42865000	42945000	80001	Ankole_Muturu, Brahman_Muturu	NO	SBF2, LOC104974249, SWAP70
15	44145000	44285000	140001	IranianBosTaurus_Boran	NO	STK33, LMO1
15	45385000	45765000	380001	Brahman_Boran, Brahman_Kenana	NO	SYT9, LOC112441572, LOC112441630, RBMXL2, NLRP14, ZNF214, ZNF215
15	46605000	46805000	200001	Brahman_Boran	NO	HPX, LOC101903531, APBB1, SMPD1, MIR2316, CAVIN3, CCKBR, LOC104974259, CNGA4, FAM160A2
15	47525000	47705000	180001	Baoule_Muturu, NDama_Kazakh, NDama_Muturu, NDama_TibetanYellow	NO	LOC517799, LOC505362, LOC510150, LOC787971, LOC787988, LOC100847801, LOC531174, LOC614922, LOC788037
15	49325000	49505000	180001	Ankole_Boran	NO	LOC789134, LOC526311, LOC519902, LOC507662, LOC783671, LOC516414, LOC783597, LOC783558
15	50625000	50785000	160001	Baoule_Kazakh	NO	TRIM21, LOC518464, OR52B4, LOC785109, LOC506452
15	51545000	51645000	100001	NDama_Boran, NDama_IranianBosTaurus	NO	TRPC2, MIR2317, RNF121, IL18BP, NUMA1
15	52665000	52805000	140001	Boran_Kenana	NO	P2RY2, LOC104974269, P2RY6, ARHGEF17
15	54645000	54885000	240001	Brahman_Kenana	NO	GDPD5, SERPINH1, LOC101905131, MAP6, LOC112441643, MOGAT2
15	55465000	55525000	60001	Baoule_Muturu	NO	UVRAG
15	55625000	55825000	200001	NDama_Holstein	NO	WNT11, LOC101906866, TRNAP-AGG, TRNAP-UGG, LOC112441647, THAP12, GVQW3
15	56205000	56405000	200001	IranianBosTaurus_Brahman, IranianBosTaurus_Ogaden	NO	ACER3
15	56425000	56485000	60001	Kazakh_Holstein	NO	B3GNT6, CAPN5
15	58385000	58565000	180001	NDama_IranianBosTaurus	NO	BDNF
15	60645000	61765000	1120001	Ankole_Holstein, Baoule_Brahman, IranianBosTaurus_Ankole, IranianBosTaurus_Boran, IranianBosTaurus_Kenana, IranianBosTaurus_Ogaden, NDama_Ankole, Ogaden_Ankole, Ogaden_Holstein, Ogaden_Kazakh, Ogaden_Lingnan, Ogaden_Muturu, TibetanYellow_Ankole	NO	KCNA4, LOC787432, FSHB, ARL14EP, MPPED2, TRNAG-UCC, LOC112441584, DCDC1
15	62365000	62885000	520001	IranianBosTaurus_Boran, Kazakh_Boran, Ogaden_Kazakh, Ogaden_Kenana, Ogaden_Lingnan, Ogaden_Muturu, Ogaden_TibetanYellow	NO	ELP4, PAX6, LOC101902235, RCN1, LOC614914
15	63005000	63105000	100001	Boran_Muturu	NO	LOC614914
15	63845000	64105000	260001	Brahman_Holstein, Ogaden_Boran	NO	LOC112441701, HIPK3, KIAA1549L, TRNAC-ACA
15	64285000	64525000	240001	IranianBosTaurus_Brahman, IranianBosTaurus_Kenana, IranianBosTaurus_Ogaden	NO	KIAA1549L, C15H11orf91, CD59, LOC101907545, FBXO3, LMO2, LOC112441651
15	64605000	64765000	160001	Brahman_Kenana	NO	LOC101907670, CAPRIN1, NAT10, ABTB2
15	64825000	65245000	420001	Boran_Holstein, Boran_Kenana	NO	ABTB2, LOC104974297, CAT, ELF5, EHF
15	65505000	65645000	140001	IranianBosTaurus_TibetanYellow	NO	#N/A
15	65825000	66025000	200001	TibetanYellow_Boran	NO	SLC1A2, PAMR1
15	69985000	70085000	100001	NDama_Muturu	NO	#N/A
15	70145000	70225000	80001	NDama_Muturu	NO	#N/A
15	71805000	71925000	120001	Ankole_Boran	NO	LRRC4C
15	72465000	72585000	120001	Ogaden_Ankole	NO	#N/A
15	74525000	74665000	140001	IranianBosTaurus_Lingnan	NO	CD82, LOC112441672
15	75525000	75685000	160001	Baoule_Kazakh	NO	LOC107133190, LOC112441655
15	77445000	77585000	140001	Lingnan_Holstein	NO	AGBL2, FNBP4, NUP160, LOC104974330
15	81205000	81385000	180001	Baoule_Holstein, Baoule_TibetanYellow	NO	LOC107131403, LOC112441662, LOC524304, LOC615808, OR9Q2, LOC107133203
15	82205000	82365000	160001	Brahman_Boran	NO	LOC112441663, FAM111B, DTX4, MPEG1
15	82765000	82905000	140001	IranianBosTaurus_Baoule	NO	LOC112441664, TRNAV-UAC, TRNAR-UCU, TRNAL-UAA, LOC107133209, TRNAK-UUU, TRNAF-GAA, OSBP, PATL1, LOC101907407
16	865000	1145000	280001	TibetanYellow_Holstein	NO	ADORA1, MYBPH, LOC101906460, CHI3L1, CHIT1, LOC107133212, LOC112441808, LOC100847554, BTG2, FMOD, LOC107133214
16	2485000	2665000	180001	IranianBosTaurus_Baoule, IranianBosTaurus_Muturu	NO	LOC100848180, NFASC
16	3765000	4205000	440001	Ankole_Boran, IranianBosTaurus_Ankole, IranianBosTaurus_Boran	NO	LOC515828, RHEX, AVPR1B, FAM72A, SRGAP2
16	4345000	4825000	480001	Ankole_Holstein, Muturu_Kenana	NO	RASSF5, EIF2D, LOC100847410, DYRK3, MAPKAPK2, IL10, LOC104974370, IL19, IL20, IL24, FCMR, PIGR, FCAMR
16	4965000	5125000	160001	Brahman_Kenana	NO	C4BPA, LOC506707, LOC510860
16	6305000	6785000	480001	NDama_Ankole, NDama_Boran, NDama_Lingnan, NDama_Ogaden, Ogaden_Boran	NO	CFH, KCNT2
16	7965000	8165000	200001	NDama_IranianBosTaurus	NO	LOC112441780, LOC100848559
16	8245000	8485000	240001	Lingnan_Ankole, Lingnan_Boran, Lingnan_Kazakh	NO	#N/A
16	10825000	10985000	160001	Brahman_Boran	NO	#N/A
16	16465000	16625000	160001	Boran_Kenana, Ogaden_Kenana	NO	#N/A
16	18265000	18445000	180001	NDama_Ankole, NDama_Kazakh	NO	#N/A
16	18545000	18785000	240001	Baoule_TibetanYellow, Lingnan_Kenana, Lingnan_TibetanYellow	NO	LOC112441932
16	19145000	19325000	180001	NDama_Holstein	NO	USH2A
16	19365000	19765000	400001	NDama_Holstein, NDama_Kazakh, NDama_Muturu, Ogaden_Ankole, Ogaden_Brahman, Ogaden_Kenana, Ogaden_Muturu	NO	USH2A
16	20065000	20225000	160001	Ankole_Brahman	NO	ESRRG
16	24525000	24965000	440001	Boran_Holstein, Kazakh_Ankole, Kazakh_Boran, NDama_Boran, Ogaden_Holstein, Ogaden_Kazakh, TibetanYellow_Ankole, TibetanYellow_Boran	NO	LOC112441785, TRNAQ-CUG
16	25165000	25405000	240001	Ogaden_Boran, Ogaden_Kazakh, Ogaden_Kenana	NO	DUSP10
16	25765000	27065000	1300001	Ankole_Holstein, Holstein_Muturu, IranianBosTaurus_Ankole, IranianBosTaurus_Boran, IranianBosTaurus_Brahman, IranianBosTaurus_Holstein, IranianBosTaurus_Kazakh, Kazakh_Ankole, Lingnan_Ankole, Lingnan_Boran, Lingnan_Brahman, Lingnan_Kenana, NDama_Ankole, NDama_Baoule, NDama_Brahman, NDama_Holstein, NDama_Kazakh, NDama_Kenana, Ogaden_Kazakh	NO	TRNAT-UGU, HHIPL2, LOC112441819, TAF1A, MIA3, AIDA, BROX, FAM177B, DISP1, TLR5, SUSD4, CCDC185, CAPN8
16	27105000	27165000	60001	Holstein_Muturu	NO	CAPN2, TP53BP2
16	28485000	28805000	320001	Lingnan_Brahman	NO	LOC112441821, LOC104974401, ENAH, SRP9
16	29325000	29485000	160001	Lingnan_Boran	NO	PARP1, LOC112441786
16	30805000	30945000	140001	Ogaden_TibetanYellow	NO	TFB2M, SMYD3, LOC112441900
16	31385000	31565000	180001	IranianBosTaurus_Ogaden	NO	SMYD3, LOC112441923
16	31905000	32105000	200001	Boran_Muturu	NO	KIF26B, LOC112441826
16	32705000	32945000	240001	Ogaden_Lingnan	NO	CATSPERE, ADSS, C16H1orf100, LOC112441929
16	35225000	35405000	180001	NDama_TibetanYellow	NO	KMO, FH, RGS7
16	35585000	35745000	160001	Ogaden_Lingnan	NO	RGS7
16	37145000	37325000	180001	Baoule_Holstein, Baoule_Kazakh, Baoule_TibetanYellow	NO	F5, SELP, LOC112441828
16	39125000	39265000	140001	IranianBosTaurus_Boran	NO	VAMP4, LOC101902468, METTL13, DNM3
16	39505000	39725000	220001	Baoule_Boran, NDama_Boran	NO	DNM3, MIR214, MIR3120, MIR199A-1
16	40765000	41105000	340001	Kazakh_Ankole	NO	LOC112441832, TNFSF4, AADACL4, LOC112441833
16	41645000	41805000	160001	Holstein_Muturu	NO	MIIP, MFN2, PLOD1, LOC112441836, KIAA2013, LOC112441916
16	42185000	42425000	240001	Kazakh_Kenana	NO	DISP3, LOC112441837, UBIAD1, MTOR
16	43185000	43345000	160001	Kazakh_Muturu	NO	KIF1B
16	45285000	45425000	140001	Boran_Muturu	NO	ERRFI1, PARK7
16	47585000	47725000	140001	Boran_Kenana	NO	#N/A
16	48785000	48945000	160001	Ogaden_Holstein	NO	#N/A
16	49125000	49285000	160001	Ankole_Holstein	NO	C16H1orf174, DFFB, CEP104, MIR2320, LOC112441842, LRRC47, LOC112441843
16	51885000	52365000	480001	Ankole_Boran, Baoule_Muturu, IranianBosTaurus_Kazakh, IranianBosTaurus_Kenana	NO	LOC515551, LOC112441934, AGMAT, DNAJC16, TRNAE-UUC, CASP9, CELA2A, LOC112441848, CTRC, EFHD2, FHAD1, TMEM51
16	54725000	54865000	140001	Lingnan_Kazakh	NO	C16H1orf158, AADACL3
16	56305000	56485000	180001	NDama_Lingnan, NDama_Ogaden	NO	TNN, KIAA0040, LOC112441853
16	58445000	58565000	120001	Lingnan_Holstein	NO	BRINP2, LOC101902237
16	59225000	59385000	160001	Baoule_Holstein	NO	LOC112441854, LOC104974486, SEC16B
16	60325000	60445000	120001	Lingnan_Muturu	NO	FAM20B, TOR3A
16	60765000	60905000	140001	Ankole_Kenana	NO	AXDND1, NPHS2, TDRD5
16	61405000	61565000	160001	NDama_Baoule	NO	LHX4, ACBD6
16	61805000	61985000	180001	IranianBosTaurus_Lingnan	NO	XPR1, TRNAC-ACA
16	62645000	62785000	140001	TibetanYellow_Muturu	NO	CACNA1E
16	64105000	64505000	400001	IranianBosTaurus_Brahman, IranianBosTaurus_Lingnan, IranianBosTaurus_Ogaden, Lingnan_TibetanYellow	NO	LAMC1, LAMC2, NMNAT2, LOC101906042
16	67245000	67385000	140001	NDama_Lingnan	NO	PRG4
16	68645000	68785000	140001	IranianBosTaurus_Baoule	NO	LOC112441926
16	72685000	72825000	140001	IranianBosTaurus_Ogaden	NO	HHAT
16	72885000	73225000	340001	IranianBosTaurus_Kenana, IranianBosTaurus_Ogaden	NO	HHAT, LOC112441917, SERTAD4, LOC112441868, SYT14
16	73825000	73945000	120001	Kazakh_Holstein	NO	LOC104974529, MIR205, LOC104974530
16	74125000	74265000	140001	TibetanYellow_Holstein	NO	#N/A
16	74885000	75125000	240001	IranianBosTaurus_Lingnan	NO	LOC112441797, LOC112441901, PLXNA2
16	77565000	77705000	140001	Holstein_Kenana	NO	PTPRC, LOC112441940, LOC112441877, LOC104974541
16	79705000	80265000	560001	Brahman_Boran, Brahman_Kenana, Brahman_Muturu, TibetanYellow_Muturu	NO	IGFN1, PKP1, LOC112441773, CYB5R1, LOC112441775, ADIPOR1, LOC100337507, KLHL12, RABIF, LOC101905611, KDM5B, SYT2, LOC112441777, LOC104972797, PPP1R12B, LOC112441776
17	1625000	1825000	200001	Lingnan_Ankole, Lingnan_Boran, Lingnan_Kenana	NO	TLL1
17	3145000	3285000	140001	IranianBosTaurus_TibetanYellow	NO	DCHS2
17	3705000	3885000	180001	Boran_Holstein, NDama_Boran	NO	LOC112442010, SFRP2, LOC104974558, RNF175
17	5905000	6245000	340001	NDama_Ankole, NDama_Boran, NDama_IranianBosTaurus, NDama_Kazakh, NDama_Kenana, NDama_Ogaden	NO	LOC112441990, GATB, FAM160A1, MIR2404-1
17	7545000	7725000	180001	Kazakh_Kenana	NO	LRBA, DCLK2
17	8605000	8745000	140001	Ogaden_Lingnan	NO	TRNAC-GCA
17	12865000	12985000	120001	TibetanYellow_Holstein	NO	LOC112441992
17	14105000	14625000	520001	Ankole_Boran, Boran_Kenana, IranianBosTaurus_Lingnan	YES	GYPB, LOC100337185, FREM3, SMARCA5, GAB1, LOC101906545, TRNAK-UUU
17	15445000	15565000	120001	Ogaden_Kenana	NO	INPP4B
17	15665000	15805000	140001	TibetanYellow_Holstein	NO	INPP4B
17	16285000	16405000	120001	NDama_Muturu	NO	#N/A
17	16765000	17105000	340001	NDama_Baoule, NDama_Boran, NDama_Kenana	NO	RNF150, TRNAR-CCU, TBC1D9
17	17345000	17505000	160001	IranianBosTaurus_TibetanYellow	NO	SCOC, LOC107133280
17	18445000	18685000	240001	Ogaden_Ankole	NO	ELF2, NOCT
17	18965000	19085000	120001	Lingnan_Kenana	NO	#N/A
17	20565000	20745000	180001	NDama_Kazakh, Ogaden_Kenana	NO	#N/A
17	21585000	21645000	60001	Boran_Kenana	NO	#N/A
17	21725000	21785000	60001	Boran_Kenana	NO	#N/A
17	29405000	29545000	140001	Ogaden_Boran	NO	PGRMC2, LOC112442022, LARP1B
17	29925000	30065000	140001	Brahman_Boran, Brahman_Kenana	NO	INTU, LOC112442120
17	33725000	33885000	160001	Kazakh_Ankole	NO	#N/A
17	34405000	34645000	240001	Ankole_Holstein	NO	SPATA5
17	34865000	35205000	340001	IranianBosTaurus_Ankole, IranianBosTaurus_Ogaden, TibetanYellow_Ankole	NO	BBS12, CETN4, LOC112442027, LOC112442028, IL21, LOC112442029
17	35425000	35565000	140001	IranianBosTaurus_Ankole	NO	KIAA1109
17	37845000	37985000	140001	Ankole_Brahman	NO	#N/A
17	39265000	39425000	160001	NDama_Holstein	NO	#N/A
17	40045000	40225000	180001	Brahman_Boran, Brahman_Kenana	NO	C17H4orf45, FNIP2
17	40705000	41005000	300001	Baoule_Ankole, Baoule_Kazakh, Kazakh_Ankole, Kazakh_Muturu	NO	TMEM144, FAM198B
17	41705000	42285000	580001	Baoule_Boran, Brahman_Boran, Lingnan_Brahman, NDama_Boran, NDama_IranianBosTaurus, NDama_Kazakh, NDama_Ogaden, NDama_TibetanYellow	NO	GRIA2, TRNAC-GCA, MIR2321, GLRB, LOC104974614, PDGFC
17	42945000	43205000	260001	Ankole_Boran	NO	#N/A
17	44025000	44365000	340001	Baoule_Boran, IranianBosTaurus_Boran, IranianBosTaurus_Kazakh, IranianBosTaurus_Muturu, TibetanYellow_Boran, TibetanYellow_Kazakh	NO	LOC784914, ZNF140, ZNF891, ZNF10, ZNF268, LOC101905352, MBD3L1, ANHX
17	44965000	45445000	480001	Ankole_Brahman, Ankole_Kenana, Brahman_Boran, Brahman_Holstein, IranianBosTaurus_Kenana	NO	GALNT9, NOC4L, DDX51, EP400, LOC112442094, MIR6520, LOC112442032, PUS1, ULK1, MMP17, SFSWAP, MIR2285AF-2, LOC104974619
17	45625000	45905000	280001	Kazakh_Holstein, Kazakh_Kenana	NO	LOC104974620
17	45965000	46165000	200001	Ankole_Kenana, Baoule_Kenana	NO	ADGRD1
17	47465000	47665000	200001	Ankole_Brahman, Ankole_Kenana	NO	TMEM132D
17	47865000	48245000	380001	Brahman_Boran, Brahman_Kenana, Brahman_Muturu	NO	TMEM132D, GLT1D1
17	50525000	50725000	200001	IranianBosTaurus_Boran	NO	TMEM132B, LOC101907693, AACS
17	50885000	51445000	560001	IranianBosTaurus_Boran, IranianBosTaurus_Ogaden, Kazakh_Boran, Kazakh_Holstein, TibetanYellow_Boran, TibetanYellow_Holstein	NO	UBC, SCARB1, LOC112442003, NCOR2
17	51665000	51805000	140001	IranianBosTaurus_Muturu	NO	ZNF664, LOC101904642, CCDC92, DNAH10
17	53305000	53445000	140001	Ogaden_Holstein, Ogaden_TibetanYellow	NO	BCL7A, WDR66, PSMD9
17	53705000	53925000	220001	Boran_Muturu, Kazakh_Boran	NO	KDM2B, RNF34, ANAPC5, LOC112442038, CAMKK2
17	54185000	54285000	100001	Ankole_Muturu, Boran_Muturu	NO	LOC100300938, ATP2A2, LOC104968522, LOC101904098
17	54545000	54745000	200001	IranianBosTaurus_Baoule, IranianBosTaurus_Brahman, NDama_Holstein	NO	PPP1CC, LOC112442115, CCDC63, MYL2
17	56565000	56725000	160001	IranianBosTaurus_Muturu, IranianBosTaurus_Ogaden	NO	#N/A
17	57145000	57365000	220001	Baoule_Holstein	NO	VSIG10, WSB2, RFC5, LOC112442042, KSR2, LOC112442117
17	58065000	58205000	140001	Ogaden_Kazakh	NO	FBXW8, HRK, RNFT2
17	61005000	61125000	120001	NDama_Baoule	NO	SDSL, SDS, PLBD2, LOC104974667, DTX1, LOC104974666, RASAL1
17	63125000	63285000	160001	NDama_Baoule, NDama_Holstein, NDama_IranianBosTaurus, NDama_Kazakh, NDama_Muturu	NO	HNF1A, C17H12orf43, OASL, LOC101905682, LOC100296211, ANKRD13A
17	64725000	64985000	260001	Holstein_Muturu, IranianBosTaurus_Holstein	NO	WSCD2, LOC112442006, PIWIL3
17	65065000	65205000	140001	IranianBosTaurus_Holstein	NO	SGSM1, TMEM211, KIAA1671
17	68065000	68205000	140001	Ogaden_Brahman, Ogaden_Lingnan	NO	TNIP3
17	68225000	68245000	20001	Ogaden_Muturu	NO	LOC101903066
17	68905000	69205000	300001	Lingnan_Ankole, Lingnan_Holstein, Lingnan_Kazakh, Lingnan_TibetanYellow	NO	ASCC2, LOC101904268, LOC112442134, MTMR3, HORMAD2
17	69565000	69765000	200001	Lingnan_Ankole, Lingnan_Kazakh, Lingnan_TibetanYellow	NO	PES1, TCN2, SLC35E4, DUSP18, C17H5orf52, OSBP2, LOC112442059
17	70145000	70265000	120001	NDama_Holstein	NO	LOC112442061, DRG1, EIF4ENIF1, SFI1
17	70565000	70625000	60001	Lingnan_Kazakh	NO	SLC5A1
17	71465000	71565000	100001	NDama_Ankole	NO	GGT1, SNRPD3, GUCD1, LOC112442077, UPB1, LOC104974710
18	785000	985000	200001	IranianBosTaurus_Holstein, TibetanYellow_Kazakh	NO	#N/A
18	2665000	2725000	60001	IranianBosTaurus_Kazakh	NO	CFDP1
18	3685000	3845000	160001	TibetanYellow_Holstein, TibetanYellow_Kazakh	NO	CNTNAP4, LOC112442251
18	5685000	5825000	140001	IranianBosTaurus_Brahman	NO	WWOX
18	5845000	6165000	320001	IranianBosTaurus_Boran, IranianBosTaurus_Brahman, IranianBosTaurus_Kenana, IranianBosTaurus_Ogaden	NO	WWOX, LOC112442190, LOC112442189
18	7225000	7485000	260001	Lingnan_Brahman	NO	DYNLRB2, CDYL2
18	8285000	8425000	140001	Ogaden_Brahman	NO	PLCG2
18	8445000	8585000	140001	Boran_Kenana	NO	PLCG2, LOC112442421, SDR42E1
18	8725000	8745000	20001	Boran_Kenana	NO	MPHOSPH6
18	10445000	10605000	160001	Lingnan_TibetanYellow	NO	HSDL1, DNAAF1, TAF1C, ADAD2, KCNG4, WFDC1
18	10725000	10925000	200001	IranianBosTaurus_Kazakh	NO	TLDC1, COTL1, KLHL36, LOC104974744, USP10
18	11725000	11845000	120001	IranianBosTaurus_Holstein, Lingnan_Holstein	NO	EMC8, COX4I1, IRF8
18	13325000	13585000	260001	Baoule_Ankole, Kazakh_Ankole	NO	SLC7A5, LOC112442269, CA5A, LOC104974754, BANP, ZNF469
18	14185000	14345000	160001	Ankole_Kenana	NO	ACSF3, CDH15, SLC22A31, ANKRD11, LOC112442272
18	14565000	14605000	40001	Ankole_Boran	NO	SPATA33, LOC104974758, CDK10, SPATA2L, VPS9D1, ZNF276
18	14705000	15105000	400001	Ankole_Boran, Ankole_Kenana, Baoule_Muturu, Baoule_TibetanYellow, IranianBosTaurus_Kenana, IranianBosTaurus_Ogaden	NO	MC1R, TUBB3, DEF8, CENPBD1, LOC532875, DBNDD1, GAS8, LOC100296324, SHCBP1, VPS35, ORC6, MYLK3
18	15125000	15305000	180001	Ogaden_Ankole, Ogaden_Boran, Ogaden_Brahman, Ogaden_Muturu	NO	C18H16orf87, LOC112442277, LOC112442443
18	15665000	16125000	460001	Baoule_Holstein, Baoule_Ogaden	NO	ITFG1, LOC112442458, PHKB
18	16245000	16385000	140001	Lingnan_Brahman	NO	#N/A
18	17725000	17865000	140001	Lingnan_Holstein	NO	CBLN1, LOC104970029, C18H16orf78
18	18085000	18205000	120001	NDama_Muturu	NO	ZNF423, TRNAG-CCC
18	19665000	20045000	380001	Ogaden_Brahman, Ogaden_Lingnan	NO	LOC112442283, LOC101906708
18	21025000	21245000	220001	Ankole_Kenana	NO	#N/A
18	21345000	21605000	260001	Ankole_Kenana, TibetanYellow_Kazakh	NO	TRNAC-ACA, LOC112442284, CHD9
18	21765000	21885000	120001	Lingnan_Brahman	NO	CHD9, RBL2, AKTIP, TRNAC-ACA
18	22585000	22905000	320001	Baoule_Boran, Boran_Holstein, Kazakh_Boran, Lingnan_Boran, NDama_Boran, TibetanYellow_Boran	NO	TRNAE-CUC, IRX3
18	23165000	23365000	200001	Kazakh_Boran	NO	LOC104974837, LOC112441511, IRX5
18	23465000	23585000	120001	Boran_Muturu	NO	TRNAA-AGC
18	24065000	24365000	300001	Boran_Holstein, Ogaden_Ankole, Ogaden_Boran, Ogaden_Brahman, Ogaden_Holstein, Ogaden_Kazakh, Ogaden_Kenana, Ogaden_Lingnan, Ogaden_TibetanYellow	NO	MT4, BBS2, OGFOD1, LOC112442457, NUDT21, AMFR, GNAO1
18	24765000	24925000	160001	Boran_Holstein	NO	BREH1, NUP93, MIR138-2, SLC12A3
18	27685000	27865000	180001	Baoule_TibetanYellow	NO	#N/A
18	29665000	29785000	120001	Kazakh_Holstein	NO	CDH8
18	30205000	30245000	40001	IranianBosTaurus_Muturu	NO	#N/A
18	31625000	31765000	140001	Ankole_Brahman	NO	#N/A
18	37685000	37805000	120001	Lingnan_Muturu	NO	#N/A
18	39525000	40165000	640001	Brahman_Boran, NDama_Baoule, NDama_IranianBosTaurus, NDama_Kenana, NDama_TibetanYellow	NO	CHST4, ZNF19, ZNF23, LOC505120, TRNAM-CAU, CALB2, CMTR2, LOC112442305, HYDIN
18	40405000	40545000	140001	Ankole_Brahman, Lingnan_Brahman	NO	CCNE1, LOC112442306, URI1
18	40705000	40845000	140001	Brahman_Kenana	NO	LOC104974831, ZNF536
18	41325000	41445000	120001	NDama_Muturu	NO	#N/A
18	41925000	42345000	420001	IranianBosTaurus_Ankole, IranianBosTaurus_Brahman, IranianBosTaurus_Lingnan, IranianBosTaurus_TibetanYellow, NDama_Ankole, NDama_Kazakh, NDama_Lingnan, NDama_TibetanYellow	NO	LOC112442307, MIR2899, LOC112442482
18	42905000	43085000	180001	IranianBosTaurus_Boran	NO	DPY19L3, PDCD5
18	43265000	43405000	140001	IranianBosTaurus_Boran	NO	SLC7A9, CEP89, FAAP24, RHPN2
18	43445000	43725000	280001	Lingnan_Ankole, NDama_Boran	NO	RHPN2, GPATCH1, WDR88, LOC112442453, TRNAT-AGU, LRP3, SLC7A10
18	46625000	46825000	200001	Muturu_Kenana	NO	LRFN3, SDHAF1, SYNE4, ALKBH6, LOC107131424, CLIP3, THAP8, WDR62, OVOL3, POLR2I, TBCB, CAPNS1, COX7A1, ZNF146
18	50425000	50505000	80001	NDama_Baoule	NO	AXL, HNRNPUL1, CCDC97, TGFB1
18	50545000	50585000	40001	NDama_Baoule	NO	BCKDHA, B3GNT8, LOC107131418, DMAC2, ERICH4
18	51705000	51845000	140001	NDama_Holstein	NO	PHLDB3, ETHE1, ZNF575, XRCC1, LOC506634, LOC616860, IRGQ, ZNF576, ZNF428, SRRM5, LOC107131429, CADM4
18	52385000	52445000	60001	Kazakh_Holstein	NO	LOC112442330, IGSF23, PVR
18	52785000	52985000	200001	Brahman_Boran, Brahman_Kenana	NO	PPP1R37, NKPD1, TRAPPC6A, BLOC1S3, LOC112442335, LOC508455, EXOC3L2, MARK4, LOC112442460, CKM, KLC3, ERCC2
18	54205000	54385000	180001	Ogaden_Holstein	NO	SAE1, BBC3, CCDC9, INAFM1, C5AR1, C5AR2, DHX34
18	54945000	55065000	120001	TibetanYellow_Holstein	NO	BOSTAUV1R403, BOSTAUV1R404, LOC112442347, ZNF114, CCDC114, LOC112442350, EMP3, TMEM143, LOC112442349
18	55545000	55765000	220001	IranianBosTaurus_Boran	NO	GYS1, RUVBL2, LHB, NTF4, KCNA7, SNRNP70, LOC101903913, LIN7B, C18H19orf73, PPFIA3, LOC104974905, LOC112442353, LOC101903620, TRPM4, HRC, LOC785907, LOC785933
18	56845000	57085000	240001	IranianBosTaurus_Ankole, IranianBosTaurus_Baoule, IranianBosTaurus_Boran, IranianBosTaurus_Kenana, IranianBosTaurus_Lingnan	NO	LOC100848379, ACP4, C18H19orf48, LOC112442437, LOC112442440, LOC112442438, LOC112442439, LOC101906828, KLK1, KLK15, KLK4, KLK5, KLK6, KLK7, KLK8, LOC107131443, KLK9, KLK10, LOC104974917, KLK11, KLK12, KLK13, TRNAC-ACA, KLK14, CTU1, CEACAM18
18	60045000	60145000	100001	Ankole_Muturu	NO	ZNF677, ZNF729, LOC112441500, LOC101904879, LOC112442369
18	63225000	63305000	80001	IranianBosTaurus_Holstein	NO	MBOAT7, TMC4, LENG1, CNOT3, LOC101905303, PRPF31, TFPT, NDUFA3, OSCAR, TARM1
18	64385000	64525000	140001	Baoule_Kazakh, NDama_Kazakh	NO	DUXA, LOC523461, AURKC, ZNF543, ZNF304
18	65485000	65585000	100001	Holstein_Muturu, Kazakh_Muturu	NO	ZNF606, LOC112442229, ZNF135, ZNF329, ZNF274, LOC112442477, LOC101902458, LOC100847745
19	1325000	1505000	180001	Baoule_Kazakh, Baoule_Muturu, TibetanYellow_Kazakh	NO	CA10
19	2465000	3205000	740001	Baoule_Kazakh, Baoule_TibetanYellow, NDama_Baoule, NDama_Holstein, NDama_IranianBosTaurus, NDama_Kazakh, NDama_Lingnan, NDama_Ogaden, NDama_TibetanYellow	NO	#N/A
19	3545000	3565000	20001	Holstein_Muturu	NO	#N/A
19	3645000	3825000	180001	NDama_Kazakh	NO	KIF2B
19	5025000	5505000	480001	IranianBosTaurus_Lingnan, TibetanYellow_Holstein, TibetanYellow_Kazakh	NO	TOM1L1, COX11, STXBP4, HLF
19	6685000	6865000	180001	NDama_Holstein	NO	#N/A
19	7825000	7845000	20001	IranianBosTaurus_Muturu	NO	SCPEP1
19	9025000	9165000	140001	Boran_Kenana	NO	LOC788693, LOC788704, LOC788713, LOC788723, LOC788741, LOC788751, MKS1
19	9525000	9685000	160001	Boran_Kenana, Kazakh_Boran	NO	TEX14, LOC112442867, LOC112442864, LOC112442865, LOC112442868, LOC112442863, LOC112442866, LOC112442784, MGC137055, LOC112442795, LOC112442807, LOC112442818, RAD51C, LOC101906048
19	12165000	12305000	140001	IranianBosTaurus_Boran	NO	BCAS3, LOC112442770, PPM1D
19	20065000	20365000	300001	IranianBosTaurus_Kenana	NO	KIAA0100, SDF2, SUPT6H, PROCA1, RAB34, RPL23A, LOC112442792, LOC112442804, LOC112442793, LOC112442803, TLCD1, NEK8, TRAF4, FAM222B, TRNAG-UCC, ERAL1, MIR451, MIR144, FLOT2, DHRS13, PHF12, SEZ6
19	21325000	21445000	120001	Ankole_Kenana	NO	BLMH, TMIGD1, LOC112442799
19	21745000	22145000	400001	Boran_Kenana, IranianBosTaurus_Lingnan	NO	ABR, TIMM22, NXN, MRM3, GLOD4, MIR2335, GEMIN4, DBIL5, FAM57A, LOC104975004, VPS53
19	23205000	23265000	60001	Kazakh_Holstein	NO	SMG6
19	24125000	24305000	180001	Baoule_TibetanYellow, NDama_TibetanYellow	NO	LOC615901, LOC618124, LOC515540, LOC511509, LOC618112, LOC526294, LOC112442570, SPATA22, ASPA, TRPV3, TRPV1
19	25625000	25765000	140001	Lingnan_Kenana	NO	WSCD1
19	26265000	27045000	780001	Brahman_Kenana, IranianBosTaurus_Holstein, Ogaden_Boran, Ogaden_Holstein, Ogaden_Kazakh, Ogaden_Kenana, Ogaden_Lingnan, Ogaden_TibetanYellow	NO	LOC101904050, SCIMP, ZNF594, ZNF232, ZFP3, KIF1C, INCA1, CAMTA2, LOC100848357, SPAG7, ENO3, PFN1, RNF167, SLC25A11, GP1BA, CHRNE, C19H17orf107, MINK1, PLD2, PSMB6, GLTPD2, VMO1, TM4SF5, ZMYND15, CXCL16, MED11, PELP1, ARRB2, MIR2338, LOC112442630, ALOX15, ALOX12E, ALOX12, LOC100848492, RNASEK, C19H17orf49, LOC107131510, MIR195, MIR497, BCL6B, SLC16A13, SLC16A11, CLEC10A, ASGR2, ASGR1, LOC112442813…
19	27825000	27965000	140001	Brahman_Kenana	NO	LOC104975022, TRNAW-CCA, TRNAS-GCU, TRNAT-AGU, TRNAI-AAU, BORCS6, AURKB, TRNAG-UCC, TRNAD-GUC, TRNAP-CGG, LOC112442636, TRNAS-AGA, CTC1, PFAS, RANGRF, SLC25A35, LOC101903678, ARHGEF15, ODF4, KRBA2
19	28025000	28245000	220001	Lingnan_Holstein, Lingnan_TibetanYellow, Ogaden_Ankole	NO	NDEL1, MYH10, LOC112442832, LOC112442760
19	30565000	30905000	340001	Boran_Holstein, Kazakh_Boran, TibetanYellow_Boran	NO	DNAH9, ZNF18, MAP2K4, MIR744
19	31065000	31445000	380001	IranianBosTaurus_Boran, IranianBosTaurus_Kazakh, IranianBosTaurus_Lingnan	NO	MYOCD, LOC104975039, ARHGAP44, ELAC2, MIR2339
19	33125000	33625000	500001	Ankole_Holstein, Boran_Holstein, Brahman_Kenana, Ogaden_Kenana	NO	ZNF287, LRRC75A, LOC100847567, LOC112442827, LOC112442806, LOC112442808, TRPV2, LOC101907886, UBB, CENPV, PIGL, LOC104975044, NCOR1, TTC19, ZSWIM7, LOC112442757, ADORA2B, SPECC1
19	34825000	34965000	140001	Ankole_Boran	NO	MED9, LOC112442644, LOC112442643, NT5M, COPS3, FLCN, PLD6, LOC112442645, MPRIP
19	35345000	35545000	200001	Lingnan_TibetanYellow	NO	KCNJ12, UTP18, MBTD1
19	36645000	37065000	420001	Ankole_Boran, Ankole_Brahman, Ankole_Kenana, Lingnan_Boran, Lingnan_Brahman	NO	DLX3, DLX4, LOC100196902, LOC112442774, LOC104975064, TAC4, KAT7, LOC101902801, FAM117A, SLC35B1, LOC112442794, SPOP, NXPH3
19	38625000	38785000	160001	NDama_Boran	NO	SCRN2, LRRC46, MRPL10, OSBPL7, TBX21, TBKBP1, LOC100848872, KPNB1
19	38805000	39165000	360001	Ogaden_Ankole, Ogaden_Holstein, Ogaden_Kazakh, Ogaden_Lingnan, Ogaden_TibetanYellow	NO	LOC112442657, NPEPPS, LOC112442769, LOC112442658, MRPL45, GPR179, SOCS7, ARHGAP23, SRCIN1
19	39785000	39905000	120001	Ogaden_TibetanYellow	NO	FBXL20, TRNAW-CCA, MED1, MIR2342, CDK12
19	41005000	41145000	140001	Lingnan_Kazakh	NO	KRT10, KRT12, KRT20, TRNAC-GCA, LOC112442836, KRT23
19	42045000	42205000	160001	Ogaden_Muturu	NO	KLHL11, ACLY, TTC25, CNP, TRNAC-GCA, DNAJC7, NKIRAS2, C19H17orf113
19	43045000	43165000	120001	Lingnan_TibetanYellow	NO	VAT1, RND2, BRCA1, NBR1
19	43425000	43565000	140001	IranianBosTaurus_Ankole	NO	DHX8, ETV4, MEOX1
19	43845000	43885000	40001	Ankole_Muturu	NO	NAGS, TMEM101, LSM12
19	44545000	44665000	120001	Lingnan_Ankole	NO	GJC1, HIGD1B, EFTUD2, MIR2343, CCDC103, FAM187A, GFAP, KIF18B, LOC104975097, C1QL1
19	47205000	48145000	940001	Kazakh_Ankole, NDama_Ankole, NDama_Kenana, NDama_Ogaden, TibetanYellow_Holstein, TibetanYellow_Kazakh	NO	MARCH10, LOC101905592, TRNAC-GCA, TANC2, LOC107131534, CYB561, LOC112442683, ACE, ACE3, KCNH6, DCAF7, TACO1, MAP3K3, LIMD2, STRADA, CCDC47, DDX42, FTSJ3, PSMC5, SMARCD2, TCAM1, GH1, CD79B, SCN4A
19	48285000	48605000	320001	NDama_Ankole, NDama_Boran, NDama_Lingnan, NDama_Muturu	NO	ERN1, TRNAG-UCC, LOC101902037, LOC112442810, LOC112442831, TEX2, PECAM1, LOC112442686
19	49765000	50005000	240001	Kazakh_Kenana, Ogaden_Muturu	NO	B3GNTL1, TBCD, MIR2344, ZNF750, LOC112442688, LOC112442783, FN3K, FN3KRP, RAB40B, LOC112442689, WDR45B
19	51745000	52245000	500001	IranianBosTaurus_Ankole, IranianBosTaurus_Baoule, IranianBosTaurus_Lingnan, IranianBosTaurus_Ogaden, Kazakh_Muturu	NO	RPTOR, ENDOV, NPTX1, LOC509283
19	52265000	52545000	280001	Holstein_Muturu, Ogaden_Brahman	NO	LOC512869, TRNAG-CCC, SLC26A11, SGSH, CARD14, LOC112442698, EIF4A3, GAA, LOC101907000, CCDC40, TBC1D16
19	57585000	57725000	140001	IranianBosTaurus_Ogaden	NO	LOC112442754, SDK2
19	58425000	58565000	140001	IranianBosTaurus_Ankole	NO	SLC39A11, LOC101907523
19	60645000	60785000	140001	NDama_Baoule	NO	KCNJ16, LOC112442735, LOC107131547
19	62205000	62365000	160001	Brahman_Boran, Brahman_Kenana	NO	AXIN2, CEP112
19	62505000	62685000	180001	Brahman_Boran, IranianBosTaurus_Ogaden	NO	CEP112, APOH, LOC107131551, PRKCA
20	265000	865000	600001	Ankole_Boran, Ankole_Brahman, Baoule_Lingnan	NO	SPZ1, PANK3, MIR103-1, SLIT3, MIR218-2, LOC107131552
20	1045000	1385000	340001	IranianBosTaurus_Ogaden, Lingnan_Muturu	NO	SLIT3
20	1725000	1945000	220001	Baoule_Holstein	NO	DOCK2, FAM196B
20	2025000	2145000	120001	Ankole_Kenana	NO	LOC112443064, LOC101904460, C20H5orf58, LCP2
20	2325000	2505000	180001	Ankole_Boran, Ankole_Kenana	NO	KCNIP1, LOC101904552
20	3025000	3465000	440001	Ankole_Kenana, Ogaden_Ankole	NO	RANBP17, TLX3, TRNAK-UUU, NPM1, FGF18, LOC112443066
20	4325000	5025000	700001	IranianBosTaurus_Kenana, IranianBosTaurus_Ogaden, Kazakh_Ankole, Kazakh_Boran, Kazakh_Kenana, TibetanYellow_Kenana	NO	NEURL1B, DUSP1, ERGIC1, TRNAG-CCC, LOC112442979, RPL26L1, LOC104975190, ATP6V0E1, CREBRF, LOC112442980, BNIP1, LOC112443038, NKX2-5, LOC104975192, STC2
20	5745000	5945000	200001	NDama_Ankole, NDama_TibetanYellow	NO	NSG2
20	6805000	6965000	160001	Baoule_Holstein	YES	GFM2, HEXB, LOC786974, LOC104975198, ENC1
20	7385000	7625000	240001	IranianBosTaurus_Ogaden, Ogaden_Ankole, Ogaden_Lingnan	NO	TRNAR-UCG
20	7845000	8005000	160001	Baoule_Ogaden	NO	ARHGEF28
20	8345000	8625000	280001	IranianBosTaurus_Kenana, Ogaden_Boran	NO	LOC112442985, TMEM174, TMEM171, FCHO2
20	8965000	9185000	220001	Ogaden_Ankole, Ogaden_Kazakh, Ogaden_Lingnan, Ogaden_Muturu, Ogaden_TibetanYellow	NO	TRNAC-ACA, ZNF366
20	10405000	10585000	180001	Lingnan_Boran	NO	CCDC125, TRNAE-CUC, CDK7, MRPS36, LOC101902030, CENPH, CCNB1, SLC30A5
20	11005000	11145000	140001	Ankole_Muturu	NO	LOC104975214
20	11845000	12065000	220001	IranianBosTaurus_Lingnan	NO	#N/A
20	12665000	12865000	200001	Lingnan_Kazakh	NO	MAST4
20	13165000	13505000	340001	Boran_Kenana	NO	SREK1, MIR2285Z, MIR2285Q
20	16645000	16785000	140001	Ogaden_Kenana	NO	LOC101907219
20	16845000	17005000	160001	TibetanYellow_Holstein, TibetanYellow_Kazakh	NO	IPO11
20	17985000	18105000	120001	Ogaden_Kenana	NO	ZSWIM6, MIR2889
20	20045000	20185000	140001	IranianBosTaurus_Boran	NO	PDE4D
20	20365000	20485000	120001	NDama_Muturu, NDama_Ogaden	NO	RAB3C
20	23785000	24145000	360001	NDama_Baoule, NDama_IranianBosTaurus, NDama_Kazakh, NDama_Lingnan, Ogaden_Muturu	NO	MTREX, DHX29, CCNO, MCIDAS, LOC104975246, LOC112442998, CDC20B, MIR449C, MIR449B, MIR449A, GPX8, GZMA, gzmA, GZMK, ESM1
20	24185000	24325000	140001	Kazakh_Boran, Kazakh_Muturu	NO	LOC530348, LOC101908144
20	24365000	24845000	480001	Ankole_Brahman, Boran_Holstein, Brahman_Kenana, IranianBosTaurus_Brahman, Kazakh_Brahman	NO	LOC783202, LOC112443000, LOC112442999, SNX18, HSPB3, ARL15
20	24885000	25045000	160001	Brahman_Kenana, Ogaden_Kenana	NO	ARL15
20	27305000	27445000	140001	IranianBosTaurus_Baoule, IranianBosTaurus_Kazakh	NO	#N/A
20	28265000	28385000	120001	Lingnan_Ankole	NO	PARP8
20	28965000	29145000	180001	Lingnan_Brahman	NO	HCN1
20	29165000	29345000	180001	Baoule_Kazakh, Baoule_Muturu, Baoule_TibetanYellow	NO	HCN1
20	29845000	30005000	160001	TibetanYellow_Kazakh	NO	#N/A
20	31565000	31665000	100001	Brahman_Muturu	NO	ZNF131
20	31725000	31905000	180001	Boran_Holstein, Boran_Muturu	NO	SELENOP, CCDC152, LOC112443004, GHR
20	31945000	32205000	260001	IranianBosTaurus_Ankole, IranianBosTaurus_Boran, IranianBosTaurus_Kenana, IranianBosTaurus_Ogaden	NO	LOC112443004, GHR
20	34365000	34505000	140001	Lingnan_Boran	NO	#N/A
20	34785000	34945000	160001	Holstein_Kenana	NO	LOC112443037
20	36485000	36605000	120001	TibetanYellow_Holstein	NO	LOC112443056, LOC112443054
20	36665000	36885000	220001	NDama_Kazakh, NDama_TibetanYellow	NO	WDR70
20	38185000	38305000	120001	Lingnan_Ankole, Lingnan_Boran, Lingnan_Kenana	NO	LOC525484, CAPSL, IL7R
20	39685000	40125000	440001	Boran_Kenana, Lingnan_Boran, Ogaden_Lingnan	NO	C1QTNF3, LOC112443059, AMACR, SLC45A2, RXFP3, ADAMTS12
20	40785000	40985000	200001	Ankole_Boran, Ankole_Brahman, Ankole_Kenana, Ankole_Muturu	NO	NPR3
20	48785000	48925000	140001	Ogaden_Kazakh	NO	CDH10
20	49905000	50045000	140001	Ogaden_Brahman	NO	#N/A
20	55865000	55985000	120001	Lingnan_Kenana	NO	BASP1, LOC100849043
20	56245000	56405000	160001	Brahman_Muturu	NO	MYO10
20	57965000	58025000	60001	IranianBosTaurus_Muturu	NO	#N/A
20	58745000	58905000	160001	Brahman_Kenana, Brahman_Muturu	NO	TRIO
20	62665000	62965000	300001	Brahman_Boran, Brahman_Kenana	NO	ANKRD33B, LOC112443011, LOC112443012, LOC107131583, ROPN1L, LOC112443013, MARCH6, TRNAC-ACA, MIR6530, CMBL
20	63945000	64085000	140001	Kazakh_Muturu	NO	SEMA5A
20	64185000	64325000	140001	Lingnan_Muturu	NO	SEMA5A, TRNAC-GCA
20	65585000	65785000	200001	IranianBosTaurus_Holstein, Kazakh_Boran, Lingnan_TibetanYellow, TibetanYellow_Boran	NO	ADCY2
20	65845000	66105000	260001	Lingnan_Holstein, Lingnan_Kazakh, NDama_Boran	NO	LOC112443014, TRNAC-ACA
20	66885000	67005000	120001	Kazakh_Muturu	NO	LOC112442966
20	67705000	67885000	180001	Brahman_Boran	NO	ICE1, ADAMTS16
20	68045000	68185000	140001	IranianBosTaurus_Ankole	NO	LOC101902976, LOC112443017
20	68425000	68705000	280001	IranianBosTaurus_Ankole	NO	LOC112443018
20	68825000	68965000	140001	NDama_Ogaden	NO	#N/A
20	69025000	69525000	500001	NDama_Ankole, NDama_Baoule, NDama_Brahman, NDama_Lingnan, TibetanYellow_Ankole, TibetanYellow_Brahman	NO	IRX1
20	69685000	69825000	140001	Lingnan_Kazakh, Lingnan_TibetanYellow	NO	#N/A
21	2705000	2945000	240001	TibetanYellow_Ankole, TibetanYellow_Boran, TibetanYellow_Kazakh, TibetanYellow_Muturu	NO	ATP10A, LOC112443372
21	3025000	3385000	360001	Holstein_Muturu	NO	TRNAE-UUC
21	3805000	4025000	220001	IranianBosTaurus_Boran	NO	GABRB3
21	4205000	4365000	160001	Lingnan_Boran, Lingnan_Brahman	NO	GABRA5
21	4665000	4945000	280001	Baoule_Boran, Boran_Kenana, TibetanYellow_Boran	NO	GABRG3, LOC112443369
21	5725000	5885000	160001	TibetanYellow_Kazakh	NO	#N/A
21	6345000	7145000	800001	Ankole_Holstein, Ankole_Muturu, Boran_Muturu, Brahman_Boran, Kazakh_Ankole, Lingnan_Ankole	NO	ADAMTS17, LYSMD4, MEF2A
21	7685000	8125000	440001	Boran_Holstein, Boran_Kenana	NO	LOC107131589, IGF1R, LOC101907342, LOC112443225, LOC112443226, PGPEP1L
21	8445000	8565000	120001	Lingnan_Boran	NO	LOC112443228, LOC107131590
21	9105000	9505000	400001	NDama_Baoule, NDama_Boran, NDama_IranianBosTaurus	NO	#N/A
21	10465000	10685000	220001	IranianBosTaurus_Baoule, IranianBosTaurus_Holstein, IranianBosTaurus_Kazakh	NO	LOC101907944, NR2F2, LOC112441505, LOC101907985
21	12505000	12725000	220001	IranianBosTaurus_Baoule	NO	MCTP2, LOC112443231
21	19825000	19945000	120001	Brahman_Boran	NO	LOC101906218, LOC522540, LOC782682
21	20125000	20285000	160001	IranianBosTaurus_TibetanYellow	NO	LOC100299845, LOC512617, LOC531169, LOC523057, LOC515149, LOC100298453, LOC100335635, LOC512149, LOC101906604
21	21185000	21725000	540001	Brahman_Kenana, Lingnan_Holstein, Lingnan_Kazakh, Lingnan_TibetanYellow, Ogaden_Holstein	NO	MESP2, ANPEP, AP3S2, ARPIN, ZNF710, IDH2, LOC101908359, LOC107131598, SEMA4B, CIB1, GDPGP1, NGRN, VPS33B, PRC1, TRNAG-CCC, LOC112443356, RCCD1, UNC45A
21	22685000	22945000	260001	Brahman_Holstein, IranianBosTaurus_Lingnan, Lingnan_Holstein	NO	PDE8A, LOC112443243, LOC100848639, LOC112443332, RPS17, CPEB1, LOC112443326
21	23105000	23245000	140001	Lingnan_Holstein	NO	HOMER2, TRNAG-CCC, LOC107131601, RAMMET
21	23785000	24205000	420001	Baoule_Ankole, IranianBosTaurus_Ankole, Kazakh_Ankole, NDama_Ankole	NO	MEX3B, EFL1, SAXO2, ADAMTSL3
21	24945000	25145000	200001	Baoule_Ankole, TibetanYellow_Ankole	NO	TM6SF1, BTBD1, LOC112443129
21	28505000	28885000	380001	NDama_IranianBosTaurus	NO	TJP1, LOC104975368, TARSL2, TM2D3
21	29165000	29285000	120001	IranianBosTaurus_Kazakh	NO	SNRPA1, LOC100848886, LOC789895, LOC112443140, LOC112443139
21	29605000	29825000	220001	IranianBosTaurus_Lingnan, NDama_Lingnan	NO	CHRNA7, LOC104975373
21	29925000	30065000	140001	IranianBosTaurus_Lingnan	NO	OTUD7A
21	30305000	30765000	460001	Ankole_Boran, Ankole_Brahman, Ankole_Kenana, Baoule_Kazakh, NDama_Baoule, NDama_Holstein, NDama_Kazakh	NO	LOC101907006, ADAMTS7, TBC1D2B, LOC112443141, LOC107131331, SH2D7, CIB2, IDH3A, ACSBG1, DNAJA4, WDR61, CRABP1
21	31585000	31865000	280001	Brahman_Boran, Brahman_Kenana	NO	ISL2, SCAPER
21	31905000	32165000	260001	Brahman_Kenana, Kazakh_Holstein, Kazakh_Muturu	NO	SCAPER, RCN2, LOC112443143, PSTPIP1
21	35505000	35525000	20001	Holstein_Muturu	NO	#N/A
21	35965000	36085000	120001	IranianBosTaurus_Kazakh	NO	#N/A
21	36965000	37085000	120001	Ogaden_Brahman	NO	#N/A
21	38125000	38205000	80001	TibetanYellow_Holstein	NO	#N/A
21	40905000	41245000	340001	IranianBosTaurus_Kenana	NO	LOC112443227, G2E3
21	41805000	41945000	140001	IranianBosTaurus_Kenana, IranianBosTaurus_Ogaden	NO	LOC101908185, HEATR5A, LOC112443378
21	42385000	42425000	40001	NDama_Muturu	NO	NUBPL
21	43865000	44205000	340001	NDama_Ankole, NDama_IranianBosTaurus, NDama_Kenana, NDama_Lingnan, NDama_Ogaden	NO	NPAS3, LOC112443156
21	44225000	44485000	260001	Ogaden_Boran, Ogaden_Kenana, Ogaden_Lingnan	NO	NPAS3, EGLN3, LOC112443158
21	44505000	44665000	160001	IranianBosTaurus_Muturu, Ogaden_Lingnan	NO	LOC112443158
21	44805000	44945000	140001	Ogaden_Holstein	NO	SPTSSA, LOC104976664, EAPP
21	45105000	45265000	160001	Ogaden_Holstein	NO	BAZ1A
21	45345000	45645000	300001	Ogaden_Boran, Ogaden_Kazakh, Ogaden_TibetanYellow	NO	FAM177A1, PPP2R3C, KIAA0391, LOC112443370, PSMA6, LOC101907132, NFKBIA
21	47405000	47645000	240001	Baoule_TibetanYellow	NO	MIPOL1
21	49445000	49505000	60001	Baoule_Muturu	NO	#N/A
21	49965000	50085000	120001	Ankole_Boran	NO	#N/A
21	54325000	54645000	320001	Baoule_Holstein, Baoule_Kazakh, Lingnan_Kenana	NO	#N/A
21	54905000	55125000	220001	Boran_Kenana, Lingnan_Kenana	NO	FANCM, MIS18BP1, TGM5, TGM7, LCMT2, ADAL, ZSCAN29, TUBGCP4
21	57685000	57805000	120001	Ogaden_Kenana	NO	ITPK1, LOC112443371, TRNAK-UUU, LOC104975431
21	58105000	58265000	160001	Baoule_TibetanYellow	NO	UNC79
21	61125000	61425000	300001	IranianBosTaurus_Lingnan, IranianBosTaurus_Ogaden	NO	BDKRB1, ATG2B, GSKIP, AK7, PAPOLA
21	61545000	61805000	260001	Ankole_Brahman	NO	LOC112443165, LOC112443164, VRK1
21	62905000	63205000	300001	Ankole_Boran, Ankole_Brahman, Ankole_Holstein, Ogaden_Ankole	NO	LOC112443166
21	63645000	63785000	140001	IranianBosTaurus_Ogaden	NO	#N/A
21	64925000	65065000	140001	NDama_Baoule	NO	EVL, LOC112443341, MIR342
21	68905000	69265000	360001	IranianBosTaurus_Ankole	NO	LOC112443179, C21H14orf180, TMEM179, INF2, LOC104975460, ADSSL1, SIVA1, AKT1, ZBTB42, LOC112443180
22	2465000	2725000	260001	Ankole_Kenana	NO	CMC1
22	2805000	2985000	180001	Ankole_Boran, Ankole_Brahman, Ankole_Kenana, NDama_Kazakh, NDama_TibetanYellow	NO	ZCWPW2
22	4185000	4325000	140001	IranianBosTaurus_Ogaden	NO	RBMS3
22	5085000	5245000	160001	TibetanYellow_Kazakh	NO	TGFBR2, GADL1
22	5625000	5865000	240001	Baoule_Kazakh, Lingnan_Ankole	NO	LOC112443554
22	6905000	7125000	220001	Ogaden_Kazakh	NO	CMTM6, LOC107131649, DYNC1LI1, CNOT10
22	9325000	9465000	140001	TibetanYellow_Muturu	NO	LOC112443553
22	11905000	12065000	160001	NDama_Kazakh, NDama_Muturu	NO	SCN5A
22	12145000	12205000	60001	NDama_Baoule	NO	SCN10A
22	15825000	15985000	160001	NDama_Holstein	NO	#N/A
22	18525000	18665000	140001	Lingnan_Brahman	NO	LOC112443504, GRM7
22	21405000	21545000	140001	Lingnan_Brahman	NO	LOC101907920, BHLHE40, ITPR1
22	21945000	22105000	160001	Holstein_Muturu, Ogaden_Boran	NO	SUMF1, LOC101907965, SETMAR
22	24545000	24745000	200001	IranianBosTaurus_Boran, IranianBosTaurus_Kenana, IranianBosTaurus_Muturu, IranianBosTaurus_Ogaden	NO	#N/A
22	28025000	28165000	140001	IranianBosTaurus_Ankole	NO	PDZRN3
22	29405000	30085000	680001	Ankole_Boran, Ankole_Holstein, Ankole_Muturu, Kazakh_Kenana, Lingnan_Ankole, TibetanYellow_Ankole	NO	LOC112443494, LOC112443517, TRNAC-GCA, PROK2, GPR27, EIF4E3, FOXP1
22	30185000	30685000	500001	Baoule_Ankole, Kazakh_Ankole, Kazakh_Kenana, NDama_Ankole, NDama_Kenana	NO	FOXP1, LOC112443457
22	30985000	31105000	120001	Ogaden_Brahman	NO	LOC104976682
22	31545000	32105000	560001	Ankole_Boran, Ankole_Brahman, Ankole_Holstein, Ankole_Kenana	NO	TRNAW-CCA, LOC107131675, MITF, FRMD4B
22	32225000	32665000	440001	IranianBosTaurus_Lingnan	NO	FRMD4B, LOC112443429, TRNAE-CUC, LMOD3, ARL6IP5, UBA3, TMF1, EOGT, FAM19A4
22	32705000	33065000	360001	Boran_Kenana, Ogaden_Brahman	NO	FAM19A4, FAM19A1, LOC112443532
22	34925000	35285000	360001	Brahman_Boran, Brahman_Kenana	NO	LRIG1, SLC25A26
22	35585000	35825000	240001	Muturu_Kenana	NO	MAGI1
22	36145000	36305000	160001	IranianBosTaurus_TibetanYellow	NO	#N/A
22	40145000	40285000	140001	Baoule_Kazakh	NO	FHIT
22	41225000	41365000	140001	Baoule_TibetanYellow	NO	FHIT
22	41405000	41585000	180001	Kazakh_Ankole	NO	FHIT
22	43245000	43865000	620001	Boran_Holstein, Boran_Kenana, Boran_Muturu, Kazakh_Boran, Lingnan_Boran, Lingnan_Kenana, NDama_Boran	NO	FLNB, LOC101907348, SLMAP, DENND6A, ARF4, PDE12, DNAH12, ASB14, APPL1
22	44345000	44645000	300001	Boran_Muturu	NO	FAM208A, CCDC66, MIR2371, LOC104975557, ERC2
22	45165000	45905000	740001	NDama_Baoule, NDama_Boran	NO	ERC2, LOC112443465, WNT5A, LOC104975559, LOC112443470
22	46865000	46985000	120001	Lingnan_Kenana	NO	#N/A
22	50525000	50785000	260001	Ogaden_Holstein	NO	BSN, LOC112443525, DAG1, NICN1, AMT, TCTA, RHOA, GPX1, LOC112443551, LOC107131694, USP4
22	51465000	51525000	60001	Brahman_Muturu	NO	#N/A
22	51625000	51865000	240001	Lingnan_Kazakh, Lingnan_Muturu, Lingnan_TibetanYellow	NO	CATHL2, LOC515991, CATHL6, CATHL5, CDC25A, MAP4
22	52065000	52465000	400001	Lingnan_Holstein, Lingnan_TibetanYellow	NO	SMARCC1, CSPG5, ELP6, LOC112443483, SCAP, LOC112443540, PTPN23, NGP, LOC112443485, KLHL18, KIF9, LOC112443484, SETD2
22	53385000	53665000	280001	IranianBosTaurus_Ankole, IranianBosTaurus_Boran, IranianBosTaurus_Lingnan	NO	FYCO1, CCR9, LZTFL1, SLC6A20, LOC104975590, LOC107131699, SACM1L, TRNAR-ACG, LIMD1
22	53825000	53965000	140001	IranianBosTaurus_Boran	NO	LARS2
22	54245000	54385000	140001	Lingnan_Holstein	NO	ZDHHC3, TMEM42, GHRL, SEC13, ATP2B2
22	54905000	55025000	120001	Kazakh_Muturu	NO	SLC6A11
22	55365000	55645000	280001	Ogaden_Boran	NO	ATG7, LOC104975600, VGLL4
22	56485000	56805000	320001	NDama_IranianBosTaurus	NO	RAF1, MKRN2, MKRN2OS, PPARG-TSEN2, TSEN2, TRNAC-ACA, LOC112443499, PPARG
22	58185000	58365000	180001	Baoule_Holstein	NO	WNT7A, FBLN2, TRNAC-GCA
22	58885000	59285000	400001	Ogaden_Holstein, Ogaden_Kazakh, Ogaden_Kenana	NO	ACAD9, KIAA1257, EFCC1, GP9, RAB43, ISY1, LOC112443509, CNBP, LOC101904705, COPG1, HMCES, MIR2374, H1FX, LOC104975610, RAB7A, TRNAK-UUU, RPN1
22	60345000	60425000	80001	IranianBosTaurus_Ogaden, Ogaden_Ankole	NO	CHCHD6, TXNRD3
23	445000	525000	80001	Ankole_Boran, Ankole_Brahman, Ankole_Muturu	NO	KHDRBS2
23	705000	1025000	320001	Ankole_Boran, Ankole_Brahman, Ankole_Kenana, Ankole_Muturu	NO	KHDRBS2
23	1925000	2085000	160001	IranianBosTaurus_Boran, IranianBosTaurus_Kenana, IranianBosTaurus_Ogaden	NO	#N/A
23	2965000	3165000	200001	Ankole_Kenana	NO	RAB23, BAG2, ZNF451, LOC104975635
23	7485000	7605000	120001	Baoule_TibetanYellow	NO	ZBTB22, DAXX, KIFC1, PHF1, CUTA, SYNGAP1
23	8585000	8785000	200001	IranianBosTaurus_Ogaden	NO	PACSIN1, SPDEF, C23H6orf106, LOC112443899, LOC112443896, SNRPC
23	10805000	11065000	260001	IranianBosTaurus_Ogaden	NO	C23H6orf89, TRNAE-UUC, PI16, MTCH1, FGD2, LOC107131716, LOC101907794
23	11385000	11705000	320001	Kazakh_Ankole	NO	CCDC167, MDGA1
23	11845000	11885000	40001	Lingnan_Kazakh	NO	ZFAND3
23	11985000	12045000	60001	Lingnan_Kazakh	NO	ZFAND3, LOC112443769
23	12085000	12525000	440001	Ogaden_Boran, Ogaden_Holstein, Ogaden_Kazakh	NO	BTBD9, LOC112443768, GLO1
23	12785000	12965000	180001	NDama_Lingnan	NO	DNAH8, GLP1R
23	13245000	13665000	420001	Holstein_Kenana, Holstein_Muturu	NO	KIF6
23	14845000	14985000	140001	Ogaden_Ankole	NO	UNC5CL, TSPO2, APOBEC2
23	15525000	15765000	240001	Ankole_Boran, Ankole_Brahman, Ogaden_Holstein	NO	TFEB, PGC, FRS3, TOMM6, USP49, LOC112443775, MED20, BYSL, CCND3
23	17065000	17205000	140001	Ankole_Muturu, Lingnan_Muturu	NO	POLR1C, XPO5, POLH, GTPBP2, MAD2L1BP, RSPH9, MRPS18A
23	17585000	17805000	220001	IranianBosTaurus_Boran	NO	LOC112443843, MRPL14, TRNAA-UGC, TMEM63B, CAPN11, MYMX, SLC29A1, LOC101905365, HSP90AB1, SLC35B2, NFKBIE, TMEM151B, TCTE1, AARS2
23	18245000	18305000	60001	Lingnan_TibetanYellow	NO	SUPT3H
23	18765000	19085000	320001	Lingnan_Holstein, Lingnan_TibetanYellow, TibetanYellow_Boran	NO	RUNX2, TRNAE-UUC, LOC112443836
23	19285000	19405000	120001	Lingnan_Ankole	NO	CLIC5, LOC112443895, ENPP4, ENPP5
23	19585000	19705000	120001	TibetanYellow_Holstein	NO	RCAN2
23	19925000	20105000	180001	NDama_TibetanYellow	NO	PLA2G7, ANKRD66, MEP1A, ADGRF5
23	21405000	21565000	160001	TibetanYellow_Kazakh	NO	#N/A
23	30665000	31125000	460001	Brahman_Boran, Brahman_Kenana, Brahman_Muturu	NO	LOC615902, LOC619021, LOC100849008, LOC101904987, LOC616658, LOC526989, LOC783311, LOC518468, LOC783203, LOC528373, OR2B6, LOC522315, LOC783041, LOC783002, LOC112443796, TRNAG-GCC, TRNAM-CAU, HIST1H2BI, LOC104968446, HIST1H3C, LOC528329, HIST1H1B, LOC529277, LOC104975676, HIST1H2BB, LOC614970, LOC527645, LOC616868, HIST1H2AG, LOC616819, HIST1H2AJ, LOC100295221, TRNAQ-UUG, TRNAQ-CUG, TRNAV-AAC, MI…
23	31805000	32025000	220001	Kazakh_Holstein	NO	TRNAL-AAG, HIST1H2AC, MIR6531, LOC787269, LOC104975686, LOC617905, HFE, LOC112443801, HIST1H1C, HIST1H2BB, LOC104975684, HIST1H3G, H4, HIST1H3I, HIST1H1A, LOC100848369, TRIM38, SLC17A2, SLC17A3
23	33525000	33565000	40001	Ogaden_Lingnan	NO	#N/A
23	33665000	33705000	40001	Ogaden_Lingnan	NO	#N/A
23	36005000	36225000	220001	Ankole_Holstein, Baoule_Ankole, TibetanYellow_Ankole	NO	LOC100847951, LOC112443852
23	36265000	36685000	420001	Ankole_Holstein, Boran_Holstein, Kazakh_Ankole, TibetanYellow_Ankole	NO	LOC100847951, SOX4, LOC112443849, LOC112441526, LOC112443850, LOC112443851, LOC104968751
23	37285000	37645000	360001	Boran_Holstein, Boran_Muturu, NDama_Boran, TibetanYellow_Boran, TibetanYellow_Kenana	NO	CDKAL1, LOC112443854, E2F3, LOC112443878, LOC112443834
23	38125000	38325000	200001	NDama_Ankole	NO	TRNAI-AAU
23	38745000	39025000	280001	IranianBosTaurus_Ankole, Kazakh_Ankole, NDama_Ankole	NO	#N/A
23	39265000	39585000	320001	Lingnan_Brahman, Lingnan_Kenana	NO	RNF144B, TRNAA-UGC, LOC112443866, DEK, KDM1B, TPMT, NHLRC1, LOC112443923, LOC104975702, KIF13A, LOC112443914
23	39985000	40425000	440001	Baoule_Holstein, Baoule_TibetanYellow, NDama_Boran, NDama_Brahman, NDama_Holstein, NDama_Kenana, NDama_Ogaden	NO	CAP2, TRNAE-UUC, RBM24, MIR2325B, STMND1, TRNAC-GCA, LOC112443889, LOC100848122, ATXN1
23	40465000	40625000	160001	NDama_Ankole, NDama_Kazakh	NO	ATXN1
23	40745000	41045000	300001	IranianBosTaurus_Kenana, IranianBosTaurus_Lingnan	NO	ATXN1, LOC574091, GMPR, MYLIP
23	41905000	42045000	140001	Kazakh_Kenana	NO	#N/A
23	43305000	43545000	240001	Lingnan_Boran, Lingnan_Kenana	NO	PHACTR1
23	44465000	44925000	460001	IranianBosTaurus_Holstein, IranianBosTaurus_Kazakh, Ogaden_Holstein, Ogaden_Kazakh, Ogaden_Muturu	NO	ADTRP, TMEM170B, LOC112443837, LOC112443738, LOC101906324
23	47585000	47825000	240001	Baoule_Holstein, NDama_Holstein, NDama_IranianBosTaurus, NDama_Kenana, NDama_TibetanYellow	NO	BMP6, SNRNP48, DSP
23	49785000	49985000	200001	Lingnan_Boran	NO	LOC112443826, TRNAF-GAA, LOC104969916
23	50025000	50185000	160001	Ogaden_Brahman, Ogaden_Kenana	NO	ECI2, C23H6orf201, FAM217A, PRPF4B, LOC112443776, LOC112443749
23	50285000	50425000	140001	NDama_Baoule	NO	LOC101903139, SLC22A23, LOC101903265, LOC112443743
23	50745000	51485000	740001	Baoule_Muturu, Baoule_TibetanYellow, Boran_Kenana, Kazakh_Holstein, Kazakh_Kenana	NO	SERPINB6, LOC404051, SERPINB9, SERPINB1, WRNIP1, MYLK4, LOC112443736, LOC101904174, LOC112443832, GMDS, LOC107131765
23	52065000	52405000	340001	IranianBosTaurus_Brahman, IranianBosTaurus_Kenana, IranianBosTaurus_Lingnan	NO	EXOC2, IRF4, DUSP22, LOC112443863
24	1005000	1105000	100001	Baoule_Muturu, Kazakh_Muturu, Lingnan_Muturu, TibetanYellow_Muturu	NO	ATP9B, LOC112444240, SALL3, LOC104975719
24	2425000	2565000	140001	Kazakh_Holstein	NO	LOC112444255, ZNF516, LOC100848495
24	3625000	3965000	340001	Ankole_Brahman, Ankole_Holstein, Baoule_Holstein, Ogaden_Lingnan	NO	ZNF407, LOC112444184, LOC112444151, CNDP1
24	6925000	7065000	140001	Brahman_Kenana	NO	LOC101907394, SOCS6
24	7185000	7305000	120001	Ogaden_Kenana	NO	RTTN, CD226
24	7745000	7925000	180001	Ogaden_Kenana	NO	DOK6
24	8265000	8425000	160001	NDama_Muturu	NO	CCDC102B
24	9445000	9585000	140001	NDama_TibetanYellow	NO	DSEL
24	9605000	9865000	260001	Brahman_Kenana	NO	#N/A
24	9905000	10085000	180001	Brahman_Boran	NO	#N/A
24	12025000	12385000	360001	Ankole_Boran, Ankole_Brahman, Ankole_Kenana	NO	#N/A
24	14305000	14485000	180001	Brahman_Kenana	NO	LOC112444152, LOC112444218, LOC112444176
24	15425000	15565000	140001	IranianBosTaurus_Kenana	NO	#N/A
24	16305000	16385000	80001	IranianBosTaurus_TibetanYellow	NO	#N/A
24	19165000	19525000	360001	IranianBosTaurus_Ankole, IranianBosTaurus_Brahman, IranianBosTaurus_Kenana, IranianBosTaurus_Ogaden	NO	LOC104975738, CELF4
24	19785000	19965000	180001	TibetanYellow_Kazakh	NO	CELF4, KIAA1328
24	20965000	21105000	140001	Ankole_Boran, Ankole_Kenana	NO	ELP2, SLC39A6, RPRD1A
24	21525000	21745000	220001	IranianBosTaurus_Ankole, IranianBosTaurus_Baoule, IranianBosTaurus_Lingnan, IranianBosTaurus_Muturu	NO	INO80C, ZNF24, ZNF397
24	22825000	22945000	120001	Ogaden_Brahman	NO	NOL4
24	25365000	25505000	140001	NDama_Baoule, TibetanYellow_Kazakh	NO	B4GALT6
24	25525000	25685000	160001	Ogaden_Boran	NO	B4GALT6, TTR, DSG2, LOC101904557, DSG3
24	25905000	26085000	180001	Ogaden_Ankole	NO	LOC101904557, DSC1, DSC2, DSC3
24	26165000	26305000	140001	Ogaden_Kenana	NO	#N/A
24	26445000	26525000	80001	Baoule_Kazakh	NO	#N/A
24	30885000	31125000	240001	Holstein_Muturu	NO	#N/A
24	34925000	35185000	260001	Ankole_Brahman	NO	MGC133647, ROCK1, TRNAG-CCC, USP14, THOC1
24	35465000	35705000	240001	Lingnan_TibetanYellow	NO	CETN1, CLUL1, TYMS, ENOSF1, LOC112444211, YES1
24	36885000	37265000	380001	IranianBosTaurus_Ankole, IranianBosTaurus_Brahman, IranianBosTaurus_Lingnan	NO	NDC80, SMCHD1, EMILIN2, LOC112444242, LPIN2, MYOM1
24	37445000	37705000	260001	IranianBosTaurus_Brahman, Kazakh_Holstein, Kazakh_Muturu, TibetanYellow_Holstein	NO	TGIF1, DLGAP1, LOC112444209, LOC101903604, LOC112444210
24	38145000	38325000	180001	TibetanYellow_Kenana	NO	#N/A
24	38945000	39105000	160001	Ogaden_Kazakh	NO	EPB41L3, LOC107131782
24	40625000	40745000	120001	Boran_Kenana	NO	PTPRM
24	41825000	42165000	340001	Kazakh_Boran, Lingnan_Boran, Ogaden_TibetanYellow, TibetanYellow_Boran	NO	RAB31, TXNDC2, LOC112444198, VAPA, LOC104975774, LOC112444170, APCDD1, LOC112444147
24	43285000	43445000	160001	Ogaden_Lingnan	NO	CEP192, LDLRAD4
24	47505000	47725000	220001	Boran_Kenana	NO	SMAD2, LOC101904605, LOC104969950, ZBTB7C
24	48085000	48365000	280001	Lingnan_Boran, Lingnan_Kenana	NO	LOC112444233, LOC112444196, CTIF
24	48605000	48765000	160001	IranianBosTaurus_Kenana, Lingnan_Boran, Lingnan_Kenana	NO	SMAD7, LOC112444189, DYM
24	48905000	49205000	300001	NDama_Kenana	NO	DYM, C24H18orf32, RPL17, LOC112444251, LOC112444254, LOC112444252, LOC112444253
24	49325000	49745000	420001	Baoule_Boran, IranianBosTaurus_Boran	NO	LOC112444206, ACAA2, LOC112444215, LOC112444214, MYO5B
24	49845000	49985000	140001	Lingnan_Brahman	NO	CFAP53, MBD1, CXXC1, SKA1
24	50665000	50885000	220001	Baoule_Holstein, Baoule_Kazakh, NDama_Holstein, NDama_IranianBosTaurus, NDama_Kazakh	NO	MEX3C, LOC112444248
24	52025000	52265000	240001	Baoule_Kenana, Baoule_Lingnan	NO	LOC112444158
24	53405000	53545000	140001	Boran_Muturu	NO	#N/A
24	53665000	54165000	500001	Baoule_TibetanYellow, Boran_Holstein	NO	LOC104975792, POLI, STARD6, C24H18orf54, LOC112441476, LOC107131795, LOC112444239, LOC101904580, LOC100137989, DYNAP
24	54405000	54985000	580001	Baoule_Boran, Baoule_Holstein, Boran_Holstein, Boran_Kenana, Brahman_Holstein	NO	LOC112444148, TCF4, LOC112444171
24	55505000	55685000	180001	Lingnan_Holstein	NO	#N/A
24	56685000	56865000	180001	NDama_Boran	NO	ONECUT2, FECH, NARS, LOC112444246
24	56945000	57145000	200001	Baoule_Holstein	NO	ATP8B1, LOC112444182, LOC112444181
24	57725000	57945000	220001	Lingnan_Holstein, Ogaden_Ankole	NO	ALPK2, LOC101907607, MALT1, LOC112444193, ZNF532
24	57985000	58205000	220001	IranianBosTaurus_Lingnan, IranianBosTaurus_Ogaden, IranianBosTaurus_TibetanYellow	NO	ZNF532, LOC510913, TRNAE-UUC, SEC11C, GRP
24	60005000	60385000	380001	Kazakh_Ankole, NDama_Ankole, NDama_Baoule, NDama_Boran	NO	CDH20, LOC101902622, LOC107131802, RNF152, LOC112444156
24	60545000	60845000	300001	Baoule_Ankole, Lingnan_Ankole	NO	PIGN, KIAA1468, LOC112444250, TNFRSF11A, TRNAC-GCA
24	61385000	61785000	400001	Ankole_Holstein, Baoule_Ankole, IranianBosTaurus_Baoule, IranianBosTaurus_Holstein, IranianBosTaurus_Kazakh, Kazakh_Ankole, Lingnan_Ankole	NO	BCL2, LOC104975814, KDSR, LOC112444232, VPS4B, LOC107131790, SERPINB5
25	1425000	1465000	40001	Ankole_Brahman	NO	MEIOB, LOC112444337
25	1785000	1925000	140001	IranianBosTaurus_Brahman	NO	RNPS1, MIR940, ABCA3, LOC777692
25	2165000	2205000	40001	Ankole_Muturu	NO	LOC107131805, PRSS22
25	4725000	4945000	220001	Baoule_TibetanYellow, NDama_TibetanYellow, Ogaden_Boran	NO	RBFOX1
25	5325000	5565000	240001	Baoule_Kazakh	NO	RBFOX1, LOC112444378
25	5985000	6165000	180001	NDama_Baoule, NDama_Kazakh, NDama_Muturu, NDama_Ogaden	NO	RBFOX1, TRNAC-GCA
25	8065000	8205000	140001	IranianBosTaurus_Holstein	NO	#N/A
25	9445000	9745000	300001	Brahman_Holstein, Kazakh_Ankole	NO	NUBP1, TVP23A, CIITA, DEXI, CLEC16A
25	10465000	10625000	160001	NDama_Boran	NO	ZC3H7A, BCAR4, RSL1D1, LOC101908051, GSPT1
25	11505000	11625000	120001	Lingnan_TibetanYellow	NO	CPPED1
25	12885000	13065000	180001	Kazakh_Ankole	NO	LOC104975848, MKL2
25	14305000	14545000	240001	Brahman_Kenana, Kazakh_Boran, Ogaden_Holstein	NO	ABCC1, ABCC6, LOC112444306
25	14785000	14925000	140001	NDama_Baoule	NO	#N/A
25	15665000	15765000	100001	NDama_Muturu	NO	XYLT1
25	16685000	16865000	180001	IranianBosTaurus_Kenana, NDama_Brahman, NDama_Kenana	NO	CLEC19A, SYT17, ITPRIPL2
25	21445000	21465000	20001	Ogaden_Kenana	NO	TRNAE-CUC
25	21585000	21605000	20001	Ogaden_Kenana	NO	PRKCB
25	22145000	22305000	160001	Boran_Kenana	NO	RBBP6, TRNAC-GCA
25	23145000	23285000	140001	IranianBosTaurus_Kazakh	NO	#N/A
25	23405000	23525000	120001	IranianBosTaurus_TibetanYellow	NO	HS3ST4
25	23825000	23965000	140001	TibetanYellow_Kazakh	NO	#N/A
25	24565000	24905000	340001	Lingnan_Holstein, Lingnan_Kazakh	NO	LOC112444347, C25H16orf82, KDM8, NSMCE1, IL4R
25	25585000	25745000	160001	IranianBosTaurus_Lingnan	NO	GSG1L, XPO6
25	26645000	26905000	260001	Brahman_Boran, Brahman_Kenana, Lingnan_TibetanYellow	NO	ITGAL, LOC112444346, ZNF768, LOC100847190, ZNF688, ZNF689, PRR14, FBRS, LOC112444289, LOC112444388, TMEM265, LOC112444369, PHKG2, CCDC189, RNF40, ZNF629
25	27925000	28305000	380001	Brahman_Boran, IranianBosTaurus_Ankole, IranianBosTaurus_Boran	NO	LOC101904377, CRCP, ASL, TPST1, KCTD7, RABGEF1, TMEM248, LOC104975883
25	28985000	29145000	160001	Ogaden_Ankole, Ogaden_TibetanYellow	NO	CALN1, GALNT17
25	29205000	29365000	160001	Ogaden_Ankole	NO	GALNT17, MIR2386
25	30925000	31065000	140001	Baoule_Muturu	NO	AUTS2
25	33945000	34145000	200001	Ankole_Holstein	NO	HIP1, CCL26, CCL24, TRNAG-CCC, RHBDD2
25	38185000	38385000	200001	Lingnan_Boran, Lingnan_Kenana	NO	CYTH3, TRNAG-CCC, LOC100140431, LOC112444304, RAC1, DAGLB, LOC101908535, KDELR2, GRID2IP
25	39465000	39725000	260001	NDama_IranianBosTaurus	NO	SDK1
25	39825000	40305000	480001	NDama_Baoule, NDama_Holstein, NDama_Kazakh	NO	SDK1, LOC112444323, MIR2390
25	40405000	40765000	360001	NDama_Holstein	NO	CARD11, GNA12, LOC112444340, LOC112444339, AMZ1, BRAT1, IQCE, LOC101902038, TTYH3, LFNG
25	40785000	41065000	280001	Kazakh_Holstein, Kazakh_Muturu, Lingnan_Kenana, TibetanYellow_Holstein	NO	GRIFIN, CHST12, LOC528767, EIF3B, SNX8, NUDT1, MRM2, MAD1L1
26	1185000	1325000	140001	IranianBosTaurus_TibetanYellow	NO	#N/A
26	3465000	3605000	140001	IranianBosTaurus_Kazakh	NO	LOC100848463, LOC104975936
26	4505000	4845000	340001	Brahman_Boran, Brahman_Kenana	NO	PCDH15
26	6425000	6505000	80001	Lingnan_Brahman	NO	#N/A
26	7565000	7685000	120001	Lingnan_Ankole	NO	PRKG1
26	10505000	10725000	220001	Kazakh_Boran, Kazakh_Muturu	NO	LIPM, ANKRD22, STAMBPL1, ACTA2, FAS, LOC112444519, LOC112444486
26	14585000	14825000	240001	Baoule_Ankole, Baoule_Kenana, Muturu_Kenana	NO	MYOF, CEP55
26	15285000	15325000	40001	Lingnan_Kazakh	NO	#N/A
26	16405000	16545000	140001	Ankole_Holstein	NO	LOC505468, LOC112444534, CYP2C19
26	17405000	17585000	180001	Lingnan_Kenana	NO	CCNJ, LOC104975956, ZNF518A, BLNK
26	19105000	19325000	220001	IranianBosTaurus_Boran	NO	CRTAC1, R3HCC1L
26	20285000	20425000	140001	IranianBosTaurus_Lingnan	NO	CNNM1, GOT1
26	20885000	21005000	120001	Ogaden_Ankole	NO	DNMBP, LOC112444561, LOC112444557, CPN1
26	23905000	24025000	120001	Holstein_Muturu, TibetanYellow_Muturu	NO	PCGF6, TAF5, ATP5MD, MIR1307, PDCD11, LOC104975977
26	24765000	24905000	140001	Ankole_Muturu	NO	CFAP43, LOC785216, LOC112444463, GSTO1, GSTO2, LOC104975979, ITPRIP
26	27865000	28125000	260001	Ankole_Kenana, TibetanYellow_Holstein, TibetanYellow_Kazakh	NO	SORCS1
26	28165000	28525000	360001	Ankole_Boran	NO	#N/A
26	30405000	30685000	280001	Boran_Muturu, Kazakh_Ankole, Ogaden_Muturu	NO	XPNPEP1, ADD3
26	30865000	30905000	40001	Holstein_Muturu	NO	MXI1, SMNDC1
26	32865000	32925000	60001	Brahman_Muturu	NO	ACSL5
26	33005000	33445000	440001	Ankole_Brahman, Brahman_Kenana	NO	VTI1A
26	34505000	34685000	180001	IranianBosTaurus_Ankole	NO	ADRB1, LOC107131887, CCDC186, TDRD1
26	34705000	34845000	140001	Ogaden_Muturu, Ogaden_TibetanYellow	NO	VWA2, AFAP1L2
26	35005000	35165000	160001	Brahman_Holstein	NO	ABLIM1, TRNAC-GCA
26	35305000	35665000	360001	Boran_Kenana, NDama_Ankole, TibetanYellow_Ankole	NO	FAM160B1, TRUB1, ATRNL1
26	36165000	36625000	460001	NDama_Ankole, NDama_Baoule, NDama_Holstein, NDama_IranianBosTaurus, NDama_Kazakh, NDama_Kenana, NDama_Lingnan, NDama_Muturu, NDama_Ogaden, NDama_TibetanYellow	NO	ATRNL1, GFRA1
26	37125000	37345000	220001	Ankole_Brahman	NO	HSPA12A, ENO4, SHTN1
26	37465000	37765000	300001	NDama_Kenana	NO	VAX1, LOC112444492, KCNK18, SLC18A2, PDZD8, LOC112444536, LOC101908195
26	37805000	37945000	140001	Lingnan_Boran	NO	EMX2
26	38245000	38425000	180001	IranianBosTaurus_Baoule, IranianBosTaurus_TibetanYellow	NO	RAB11FIP2, LOC112444480
26	39085000	39265000	180001	Ankole_Boran	NO	TRNAG-CCC, NANOS1, EIF3A, LOC112444559, LOC112444560
26	40365000	40665000	300001	IranianBosTaurus_Lingnan, Lingnan_Holstein, Lingnan_Kazakh, Lingnan_TibetanYellow	NO	PLPP4
26	41505000	42145000	640001	Kazakh_Ankole, Lingnan_Holstein, NDama_Ankole, NDama_Lingnan, Ogaden_Holstein, TibetanYellow_Ankole	NO	FGFR2, ATE1, LOC101907255, NSMCE4A, TACC2, LOC112444542, MIR2396, BTBD16
26	43705000	43825000	120001	Brahman_Kenana	NO	CHST15, LOC104970830, LOC112444485, LOC104970831
26	45025000	45245000	220001	Brahman_Boran, Brahman_Kenana, Lingnan_Boran, TibetanYellow_Boran	NO	LOC112444482, LOC112444517, TEX36, LOC112444494, LOC104970852
26	45945000	46105000	160001	Baoule_Holstein	NO	C26H10orf90, LOC104976004
26	46965000	47225000	260001	Baoule_Holstein, Baoule_Kazakh, Baoule_Muturu, Baoule_TibetanYellow	NO	NPS, FOXI2, TRNAC-GCA
26	47825000	47945000	120001	IranianBosTaurus_Ogaden	NO	LOC104976009
26	48025000	48265000	240001	Lingnan_Kenana	NO	#N/A
26	48385000	48525000	140001	IranianBosTaurus_Boran, IranianBosTaurus_Kenana	NO	#N/A
26	49885000	50025000	140001	TibetanYellow_Holstein	NO	TRNAC-ACA
27	405000	805000	400001	Boran_Holstein, Boran_Muturu, Kazakh_Boran	NO	ERICH1, DLGAP2, LOC112444581
27	1505000	1585000	80001	Boran_Kenana	NO	MYOM2
27	1685000	1745000	60001	Boran_Kenana	NO	#N/A
27	2065000	2385000	320001	IranianBosTaurus_Boran, NDama_Lingnan, NDama_TibetanYellow	NO	CSMD1, LOC112444582
27	2505000	2685000	180001	IranianBosTaurus_Boran, IranianBosTaurus_Kenana, NDama_Boran, NDama_Kenana	NO	CSMD1
27	5225000	5705000	480001	Baoule_Ankole, Lingnan_Holstein, Lingnan_Kazakh, Lingnan_Kenana, Lingnan_Muturu, Lingnan_TibetanYellow, TibetanYellow_Ankole	NO	TRNAG-CCC, MCPH1, ANGPT2, TRNAC-GCA
27	6085000	6245000	160001	Baoule_Kazakh, NDama_Kazakh	NO	LOC100296670, ZNF705A, LOC101906271, LOC112444590, LOC112444619, MIR2887-2, LOC112444653, RN18S1, LAP, LOC783012
27	7925000	8165000	240001	Ankole_Brahman, Ankole_Kenana, TibetanYellow_Kazakh	NO	TRNAW-CCA, LOC112444608, LOC112444657, VEGFC, LOC104976042
27	12745000	12925000	180001	Ankole_Boran	NO	LOC112444628, LOC112444627
27	13825000	13945000	120001	Brahman_Boran	NO	TRNAC-ACA, DCTD, LOC100848319
27	14305000	14425000	120001	Ankole_Muturu	NO	ING2, RWDD4, TRAPPC11
27	14825000	15285000	460001	Boran_Holstein, Kazakh_Boran, Kazakh_Kenana, Ogaden_Holstein, Ogaden_Kazakh, TibetanYellow_Ankole	NO	LOC112444606, IRF2, LOC112444593, TRNAC-GCA, LOC104976051, CASP3, PRIMPOL, CENPU, ACSL1
27	18845000	19125000	280001	Holstein_Muturu, IranianBosTaurus_Muturu, Kazakh_Muturu, TibetanYellow_Muturu	NO	LOC112444679
27	19505000	19645000	140001	NDama_Holstein	NO	MTUS1, LOC112444677, PDGFRL
27	21465000	21625000	160001	Lingnan_Kenana, Lingnan_Muturu	NO	TUSC3
27	22825000	22905000	80001	NDama_Kazakh	NO	TRNAC-GCA
27	24065000	24265000	200001	NDama_Kazakh, NDama_Muturu, TibetanYellow_Holstein, TibetanYellow_Kazakh	NO	LOC112444586, LONRF1, LOC112444587, TRNAC-ACA
27	24985000	25125000	140001	Ankole_Muturu, Kazakh_Muturu	NO	LOC101904042, ERI1, LOC104976076
27	26385000	26585000	200001	Baoule_TibetanYellow	NO	LOC101906081, RBPMS, LOC112444672, MIR2399
27	31125000	31265000	140001	Ogaden_Boran	NO	UNC5D
27	31505000	31745000	240001	Lingnan_Boran, Lingnan_Brahman, Lingnan_Kenana	NO	LOC112444609
27	31945000	32145000	200001	Ogaden_Ankole, Ogaden_Lingnan	NO	KCNU1
27	33565000	33725000	160001	IranianBosTaurus_Kazakh, Kazakh_Brahman, Kazakh_Kenana	NO	FGFR1
27	34225000	34305000	80001	Ogaden_Muturu	NO	ADAM9, ADAM32, TRNAR-ACG
27	34685000	34805000	120001	IranianBosTaurus_Holstein, IranianBosTaurus_Kazakh, IranianBosTaurus_TibetanYellow	NO	ADAM2, ADAM3A
27	35125000	35405000	280001	NDama_Baoule	NO	TCIM, MIR2284Q
27	37145000	37785000	640001	Lingnan_TibetanYellow, TibetanYellow_Holstein	NO	IKBKB, POLB, DKK4, VDAC3, SLC20A2, LOC101906779, SMIM19, LOC112444666, CHRNB3, CHRNA6, THAP1, RNF170, HOOK3, FNTA, POMK, HGSNAT
27	37985000	38225000	240001	IranianBosTaurus_Lingnan	NO	CSGALNACT1, LOC112444635, LOC112444654
27	39845000	40025000	180001	NDama_Ankole, TibetanYellow_Holstein	NO	LOC100847782, OXSM, LOC112444632, NGLY1, LOC112444633
27	40125000	40285000	160001	TibetanYellow_Ankole	NO	TOP2B, RARB, TRNAG-GCC
27	41645000	41865000	220001	Ogaden_Holstein, Ogaden_Kazakh, Ogaden_TibetanYellow	NO	THRB
27	42245000	42505000	260001	IranianBosTaurus_Lingnan, IranianBosTaurus_Ogaden, IranianBosTaurus_TibetanYellow	NO	UBE2E2, MIR6532
27	43345000	43605000	260001	Brahman_Boran, Brahman_Kenana	NO	LOC100300804, ZNF385D
27	43945000	44145000	200001	IranianBosTaurus_Ogaden	NO	ZNF385D
28	2165000	2285000	120001	Kazakh_Holstein	NO	GALNT2, LOC112444763
28	2665000	2825000	160001	NDama_TibetanYellow	NO	#N/A
28	4825000	4905000	80001	Boran_Kenana	NO	DISC1
28	5025000	5185000	160001	Boran_Kenana	NO	TRNAG-GCC
28	5265000	5385000	120001	TibetanYellow_Holstein	NO	SIPA1L2
28	5725000	6025000	300001	IranianBosTaurus_Ankole, IranianBosTaurus_Baoule, IranianBosTaurus_Boran, IranianBosTaurus_Brahman, IranianBosTaurus_Holstein, IranianBosTaurus_Kenana, IranianBosTaurus_Lingnan, IranianBosTaurus_Muturu, IranianBosTaurus_Ogaden, IranianBosTaurus_TibetanYellow, Lingnan_Ankole, Lingnan_Boran, Lingnan_Kenana	YES	NTPCR, TRNAC-GCA, PCNX2
28	7165000	7405000	240001	TibetanYellow_Ankole	NO	TRNAS-GGA, COA6, LOC112444768, TARBP1, IRF2BP2
28	7685000	7825000	140001	TibetanYellow_Holstein	NO	LOC104976163, LOC112444737
28	8325000	8505000	180001	Ankole_Muturu, Baoule_Muturu, TibetanYellow_Muturu	NO	GNG4, LYST, TRNAR-CCU
28	8545000	8985000	440001	Ankole_Kenana, NDama_Kenana	NO	LYST, LOC112444736, TRNAG-CCC, LOC112444788, NID1, LOC112444757, GPR137B, ERO1B, LOC107131919
28	12865000	13005000	140001	IranianBosTaurus_Holstein	NO	LOC104970913, LOC101905153, LOC107131925
28	13285000	13465000	180001	Lingnan_Brahman, Lingnan_TibetanYellow	NO	#N/A
28	17065000	17185000	120001	Ogaden_Ankole	NO	#N/A
28	18085000	18425000	340001	Ankole_Boran, NDama_IranianBosTaurus, Ogaden_Ankole	NO	ARID5B, LOC100139549, RTKN2
28	18565000	18985000	420001	NDama_Baoule, NDama_Kenana, NDama_Lingnan, NDama_Ogaden	NO	LOC112444734, LOC101905431, ADO, EGR2, LOC112444760
28	21965000	22165000	200001	Ogaden_Brahman	NO	#N/A
28	24085000	24125000	40001	Baoule_Muturu	NO	CTNNA3
28	26925000	27045000	120001	Ogaden_Brahman	NO	TBATA, LOC104976195, SGPL1
28	27245000	27405000	160001	Kazakh_Ankole	NO	LOC112444767, UNC5B
28	28225000	28785000	560001	Ankole_Holstein, Baoule_Ankole, Baoule_Boran, Baoule_TibetanYellow	NO	ASCC1, ANAPC16, LOC112444748, DDIT4, LOC112444749, LOC112444774, LOC107131942, DNAJB12, LOC107131941, MICU1, TRNAG-CCC, MIR2891, LOC104969716, MCU
28	29005000	29125000	120001	NDama_TibetanYellow	NO	P4HA1, LOC112444776
28	29245000	29305000	60001	Boran_Muturu	NO	FAM149B1, DNAJC9, MRPS16, CFAP70
28	29565000	30205000	640001	Baoule_Holstein, NDama_Ankole, NDama_Holstein, NDama_Kazakh	NO	USP54, MYOZ1, SYNPO2L, SEC24C, FUT11, LOC104969719, CHCHD1, ZSWIM8, NDST2, CAMK2G, LOC112444740, PLAU, VCL, AP3M1, ADK
28	30665000	30805000	140001	TibetanYellow_Boran	NO	KAT6B, MIR584-3
28	30845000	31245000	400001	Brahman_Boran, IranianBosTaurus_Baoule, IranianBosTaurus_Ogaden	NO	DUPD1, DUSP13, SAMD8, VDAC2, COMTD1, LOC112444765, LOC508976, LOC101903749, ZNF503, LOC101907017, LRMDA
28	32945000	33065000	120001	Ogaden_Boran	NO	KCNMA1
28	34205000	34525000	320001	Baoule_Kazakh, Kazakh_Brahman	NO	LOC112444769
28	35105000	35225000	120001	Ogaden_Boran	NO	LOC104971021, ANXA11, PLAC9, LOC112444738, TMEM254
28	38405000	38545000	140001	IranianBosTaurus_Kazakh	NO	LOC112444789
28	43345000	43485000	140001	Ogaden_Muturu	NO	VSTM4, FAM170B, TMEM273, LOC112444728
28	43905000	44565000	660001	Brahman_Holstein, Brahman_Muturu, Lingnan_Holstein, Lingnan_Kazakh, Lingnan_TibetanYellow, Ogaden_Holstein, Ogaden_Kazakh, Ogaden_Kenana, Ogaden_Lingnan, Ogaden_TibetanYellow	NO	PARG, TIMM23, LOC112444797, NCOA4, MSMB, LOC100848205, FAM21A, ZFAND4, MARCH8, LOC112444772, ALOX5, OR13A1, LOC618139, LOC100298658, LOC112444753, LOC112444755
29	2385000	2685000	300001	NDama_Ankole, NDama_Baoule, NDama_Boran, NDama_IranianBosTaurus, NDama_Kazakh, NDama_Lingnan, NDama_Ogaden	NO	FAT3, LOC112444945
29	2825000	3005000	180001	Baoule_Holstein, Baoule_Kazakh	NO	LOC112444910
29	7365000	7525000	160001	Brahman_Boran, Kazakh_Muturu, Ogaden_Boran	NO	LOC512612, CTSC, LOC104976218, RAB38
29	7665000	8065000	400001	Boran_Kenana	NO	LOC112441457, LOC112444877
29	11145000	11265000	120001	TibetanYellow_Holstein	NO	DLG2
29	12085000	12285000	200001	Ankole_Brahman	NO	DLG2
29	12865000	13025000	160001	Holstein_Kenana, Kazakh_Kenana	NO	LOC107131952, FAM181B
29	13205000	13325000	120001	Ogaden_Ankole	NO	#N/A
29	17725000	18045000	320001	IranianBosTaurus_Ankole, IranianBosTaurus_Brahman, IranianBosTaurus_Ogaden	NO	GAB2, USP35, LOC782057, KCTD21, ALG8, NDUFC2, THRSP, LOC112444864, KCTD14, INTS4
29	19145000	19285000	140001	NDama_Kazakh	NO	LOC112444840
29	19705000	19845000	140001	Ogaden_Kenana	NO	#N/A
29	22105000	22325000	220001	Kazakh_Brahman, Ogaden_Brahman, TibetanYellow_Brahman	NO	GAS2, FANCF
29	23945000	24105000	160001	NDama_Holstein	NO	NELL1
29	24525000	24685000	160001	Ankole_Brahman, Ankole_Kenana	NO	PRMT3, HTATIP2, LOC518027, LOC107131959
29	24925000	25045000	120001	Ankole_Boran	NO	NAV2, MIR449D
29	25365000	25525000	160001	IranianBosTaurus_Muturu	NO	#N/A
29	28705000	28885000	180001	Ogaden_Ankole	NO	PKNOX2, MIR2285R
29	30225000	30485000	260001	Baoule_Holstein, Baoule_Kazakh, Baoule_TibetanYellow, IranianBosTaurus_Ankole, IranianBosTaurus_Lingnan	NO	KIRREL3
29	32325000	32705000	380001	Kazakh_Kenana, NDama_Kenana, TibetanYellow_Kenana	NO	ARHGAP32, BARX2
29	33065000	33205000	140001	Ogaden_Brahman	NO	IGSF9B, SPATA19
29	34605000	34745000	140001	NDama_Muturu, NDama_TibetanYellow	NO	NTM
29	35445000	35605000	160001	IranianBosTaurus_Lingnan	NO	NTM
29	36125000	36825000	700001	Lingnan_Holstein, Lingnan_Kazakh, Lingnan_TibetanYellow, NDama_Kenana, NDama_Ogaden, Ogaden_TibetanYellow	NO	PRDM10, LOC107131968, APLP2, ST14, TRNAE-UUC, ZBTB44, ADAMTS8, ADAMTS15, LOC112444895, MIR584-7
29	37425000	37565000	140001	IranianBosTaurus_Kenana	NO	CD5, VPS37C, LOC613739, LOC100847667, PAG10
29	37965000	38105000	140001	Ogaden_Muturu	NO	PAG15
29	39165000	39425000	260001	NDama_Ankole	NO	LOC520130, PAG9, PAG3, PAG6
29	40585000	40865000	280001	NDama_Brahman, NDama_TibetanYellow	NO	INCENP, SCGB1D, SCGB2A2, ASRGL1, LOC101907613, LOC112444974, SCGB1A1, AHNAK
29	41105000	41245000	140001	Boran_Muturu	NO	NXF1, STX5, LOC112444859, WDR74, LOC112444936, LOC104976274, LOC112444959, LOC112444957, LOC112444955, LOC112444950, LOC112444960, LOC112444952, LOC112444953, LOC112444954, LOC112444948, SLC3A2, CHRM1
29	41765000	41885000	120001	Kazakh_Holstein	NO	HRASLS5, LGALS12, LOC536947, LOC618367
29	41965000	42145000	180001	IranianBosTaurus_Baoule	NO	PLA2G16, ATL3, RTN3, C29H11orf95
29	42525000	42565000	40001	Baoule_Muturu	NO	FERMT3, TRPT1, NUDT22, DNAJC4, VEGFB, FKBP2, PPP1R14B, PLCB3
29	44105000	44345000	240001	Boran_Holstein, Boran_Muturu, TibetanYellow_Boran	NO	CATSPER1, GAL3ST3, SF3B2, PACS1, KLC2, LOC107131974, RAB1B, CNIH2, YIF1A
29	44425000	44625000	200001	Kazakh_Ankole, TibetanYellow_Ankole	NO	NPAS4, MRPL11, TRNAE-CUC, PELI3, DPP3, BBS1, ZDHHC24, ACTN3, CTSF
29	44825000	45025000	200001	Kazakh_Ankole	NO	C29H11orf80, LOC101905049, RCE1, PC, LRFN4, MIR2408, C29H11orf86, SYT12
29	45925000	46185000	260001	Lingnan_Boran, Lingnan_Brahman, Lingnan_Kenana, Ogaden_Lingnan	NO	LRP5, TRNAA-AGC, PPP6R3, GAL, TESMIN, CPT1A
29	46205000	46345000	140001	Lingnan_Boran	NO	CPT1A, LOC104976293, MRPL21, IGHMBP2, LOC112444924, LOC507247, LOC615853
29	46545000	46865000	320001	IranianBosTaurus_Boran, IranianBosTaurus_Brahman, IranianBosTaurus_Kenana, IranianBosTaurus_Ogaden, Kazakh_Boran, Kazakh_Brahman, TibetanYellow_Boran, TibetanYellow_Brahman	NO	LOC112444899, LOC104970116, LOC112444901, TRNAR-CCU, ORAOV1
29	49825000	49985000	160001	IranianBosTaurus_Baoule, IranianBosTaurus_Holstein, IranianBosTaurus_Kazakh	NO	LOC789388, LOC112444885, DUSP8
