# Supplementary material for: Whole genome analysis of water buffalo and global cattle breeds highlights convergent signatures of domestication
Source: Nat Commun. 2020 Sep 21;11:4739. doi: 10.1038/s41467-020-18550-1 (PMC7505982; doi:10.1038/s41467-020-18550-1)
Supplement: Supplementary file 11 — Supplementary Data 7 [file 41467_2020_18550_MOESM11_ESM.xlsx]

## Sheet: Overlap of peaks across species
WB_mean	WB_sd	Cow_mean	Cow_sd	numPerm	WB_real	Cow_real	WB_totalNum	Cow_totalNum	WB_totalWidth	Cow_totalWidth	WB_z	Cow_z	WB_p	Cow_p	xpehh_high_WB	xpehh_low_WB	xpclr_high_WB	xpclr_low_WB	xpehh_high_Cow	xpehh_low_Cow	xpclr_high_Cow	xpclr_low_Cow	Estimated WB FPR	Estimated Cow FPR
0.01	0.1	0.01	0.1	100	1	1	7	17	6380270	7090786	9.9	9.9	4.16275e-23	4.16275e-23	4.5	3	NA	NA	4.5	3	NA	NA	1	1
0.03	0.171447	0.03	0.171447	100	1	1	7	17	3380447	7090786	5.65774	5.65774	1.53381e-08	1.53381e-08	4.5	4	NA	NA	4.5	3	NA	NA	1	1
0.04	0.196946	0.04	0.196946	100	1	1	7	17	9635564	4329983	4.87442	4.87442	1.09127e-06	1.09127e-06	4.5	2	NA	NA	4.5	4	NA	NA	1	1
0.04	0.196946	0.04	0.196946	100	1	1	7	17	8048697	4329983	4.87442	4.87442	1.09127e-06	1.09127e-06	4.5	2.5	NA	NA	4.5	4	NA	NA	1	1
0.04	0.196946	0.04	0.196946	100	1	1	7	17	6380270	12336631	4.87442	4.87442	1.09127e-06	1.09127e-06	4.5	3	NA	NA	4.5	1.5	NA	NA	1	1
0.04	0.196946	0.04	0.196946	100	1	1	7	17	3380447	16268631	4.87442	4.87442	1.09127e-06	1.09127e-06	4.5	4	NA	NA	4.5	1	NA	NA	1	1
0.89	0.897753	0.91	0.954468	100	5	5	25	58	31427180	48262105	4.5781	4.28511	4.6922e-06	1.82651e-05	4	1.5	NA	NA	4	1.5	NA	NA	0.2	0.2
0.05	0.219043	0.05	0.219043	100	1	1	7	17	8048697	7090786	4.33705	4.33705	1.44408e-05	1.44408e-05	4.5	2.5	NA	NA	4.5	3	NA	NA	1	1
0.05	0.219043	0.05	0.219043	100	1	1	7	17	8048697	5875279	4.33705	4.33705	1.44408e-05	1.44408e-05	4.5	2.5	NA	NA	4.5	3.5	NA	NA	1	1
0.05	0.219043	0.05	0.219043	100	1	1	7	17	6380270	4329983	4.33705	4.33705	1.44408e-05	1.44408e-05	4.5	3	NA	NA	4.5	4	NA	NA	1	1
0.05	0.219043	0.05	0.219043	100	1	1	7	17	3380447	8784830	4.33705	4.33705	1.44408e-05	1.44408e-05	4.5	4	NA	NA	4.5	2.5	NA	NA	1	1
55.71	4.31885	74.35	7.06875	100	74	102	99	1609	83946823	574441609	4.23493	3.91158	2.28625e-05	9.16924e-05	3.5	1.5	NA	NA	NA	NA	4.5	1	0.756757	0.735294
1.17	0.921735	1.23	0.983243	100	5	5	26	58	24602516	48262105	4.15521	3.83425	3.24995e-05	0.000125949	4	2	NA	NA	4	1.5	NA	NA	0.4	0.4
2.9	1.50084	2.85	1.43108	100	9	8	105	58	49827329	48262105	4.06439	3.59869	4.8159e-05	0.000319825	3.5	2.5	NA	NA	4	1.5	NA	NA	0.333333	0.375
0.06	0.238683	0.06	0.238683	100	1	1	7	17	9635564	10730372	3.93827	3.93827	8.20699e-05	8.20699e-05	4.5	2	NA	NA	4.5	2	NA	NA	1	1
0.06	0.238683	0.06	0.238683	100	1	1	7	17	3380447	10730372	3.93827	3.93827	8.20699e-05	8.20699e-05	4.5	4	NA	NA	4.5	2	NA	NA	1	1
13.29	2.22609	21.7	4.17182	100	22	37	25	1559	31427180	300101559	3.9127	3.66747	9.12704e-05	0.000244964	4	1.5	NA	NA	NA	NA	5	2.5	0.636364	0.594595
13.44	2.1896	22.09	4.55293	100	22	38	25	1515	31427180	337281515	3.90939	3.49445	9.25288e-05	0.000475037	4	1.5	NA	NA	NA	NA	5	2	0.636364	0.605263
3.73	1.86869	3.61	1.71679	100	11	10	99	58	83946823	48262105	3.89042	3.72206	0.000100073	0.000197605	3.5	1.5	NA	NA	4	1.5	NA	NA	0.363636	0.4
0.76	0.842315	0.77	0.827006	100	4	4	26	58	24602516	30067424	3.84654	3.90565	0.000119797	9.39711e-05	4	2	NA	NA	4	2.5	NA	NA	0.25	0.25
4.37	1.98812	4.16	1.88947	100	12	11	111	57	39730108	75708374	3.83779	3.62006	0.000124145	0.000294534	3.5	3	NA	NA	4	1	NA	NA	0.416667	0.454545
52.63	4.36852	79.35	8.2943	100	69	114	99	1939	83946823	367881939	3.74727	4.17757	0.000178772	2.94645e-05	3.5	1.5	NA	NA	NA	NA	4.5	2.5	0.768116	0.701754
0.77	0.86287	0.8	0.9101	100	4	5	25	61	31427180	17825970	3.74332	4.61488	0.000181605	3.93332e-06	4	1.5	NA	NA	4	3.5	NA	NA	0.25	0.2
16.28	2.065	27.11	4.72238	100	24	45	25	1718	31427180	484081718	3.73849	3.78834	0.000185128	0.000151657	4	1.5	NA	NA	NA	NA	4.5	1.5	0.708333	0.622222
0.56	0.656283	0.57	0.670519	100	3	4	27	61	18833874	17825970	3.71791	5.11544	0.000200878	3.13012e-07	4	2.5	NA	NA	4	3.5	NA	NA	0.333333	0.25
0.05	0.261116	0.05	0.261116	100	1	1	7	17	6380270	10730372	3.63822	3.63822	0.000274526	0.000274526	4.5	3	NA	NA	4.5	2	NA	NA	1	1
0.07	0.256432	0.07	0.256432	100	1	1	7	17	12190161	5875279	3.62669	3.62669	0.000287081	0.000287081	4.5	1.5	NA	NA	4.5	3.5	NA	NA	1	1
0.07	0.256432	0.07	0.256432	100	1	1	7	17	8048697	10730372	3.62669	3.62669	0.000287081	0.000287081	4.5	2.5	NA	NA	4.5	2	NA	NA	1	1
0.07	0.256432	0.07	0.256432	100	1	1	7	17	8048697	8784830	3.62669	3.62669	0.000287081	0.000287081	4.5	2.5	NA	NA	4.5	2.5	NA	NA	1	1
0.07	0.256432	0.07	0.256432	100	1	1	7	17	6380270	16268631	3.62669	3.62669	0.000287081	0.000287081	4.5	3	NA	NA	4.5	1	NA	NA	1	1
0.07	0.256432	0.07	0.256432	100	1	1	7	17	3380447	12336631	3.62669	3.62669	0.000287081	0.000287081	4.5	4	NA	NA	4.5	1.5	NA	NA	1	1
54.23	4.63595	74.92	7.10339	100	71	105	99	1718	83946823	484081718	3.61738	4.2346	0.000297597	2.28962e-05	3.5	1.5	NA	NA	NA	NA	4.5	1.5	0.774648	0.714286
1.27	1.03333	1.3	1.09637	100	5	5	23	58	34008648	36075263	3.60968	3.37478	0.000306578	0.000738739	4	1	NA	NA	4	2	NA	NA	0.4	0.4
0.94	0.850668	0.93	0.831878	100	4	4	25	59	31427180	24250413	3.59717	3.69045	0.000321695	0.00022386	4	1.5	NA	NA	4	3	NA	NA	0.25	0.25
15.5	2.09135	28.71	5.31872	100	23	50	25	2011	31427180	326262011	3.5862	4.00284	0.000335527	6.2586e-05	4	1.5	NA	NA	NA	NA	4.5	3	0.695652	0.58
1.18	1.06723	1.16	1.03201	100	5	5	23	58	34008648	48262105	3.57934	3.72088	0.000344458	0.000198527	4	1	NA	NA	4	1.5	NA	NA	0.4	0.4
15.67	2.34437	28.13	4.79826	100	24	50	25	1939	31427180	367881939	3.5532	4.5579	0.00038058	5.16679e-06	4	1.5	NA	NA	NA	NA	4.5	2.5	0.666667	0.58
16.61	2.09326	26.12	4.50427	100	24	41	25	1609	31427180	574441609	3.53039	3.30353	0.000414953	0.000954761	4	1.5	NA	NA	NA	NA	4.5	1	0.708333	0.658537
3.56	1.83853	3.5	1.7667	100	10	9	104	58	83601646	48262105	3.50279	3.11316	0.000460406	0.00185097	3.5	2	NA	NA	4	1.5	NA	NA	0.4	0.444444
14.13	2.25027	21.41	3.97491	100	22	34	25	1400	31427180	391661400	3.49735	3.16737	0.000469904	0.00153825	4	1.5	NA	NA	NA	NA	5	1.5	0.681818	0.647059
17.25	1.9404	35.65	4.69122	100	24	53	25	2438	31427180	451962438	3.47866	3.6984	0.000503919	0.000216966	4	1.5	NA	NA	NA	NA	4	2.5	0.75	0.679245
0.91	0.888706	0.91	0.865675	100	4	4	26	58	24602516	36075263	3.47697	3.56947	0.000507122	0.000357708	4	2	NA	NA	4	2	NA	NA	0.25	0.25
0.85	0.914253	0.9	0.97959	100	4	5	23	61	34008648	17825970	3.44544	4.18543	0.00057014	2.84632e-05	4	1	NA	NA	4	3.5	NA	NA	0.25	0.2
0.45	0.74366	0.47	0.78438	100	3	4	27	61	15238028	17825970	3.42899	4.50037	0.000605841	6.7836e-06	4	3	NA	NA	4	3.5	NA	NA	0.333333	0.25
44.86	3.83503	63.99	6.83942	100	58	90	99	1559	83946823	300101559	3.42631	3.80295	0.000611848	0.000142981	3.5	1.5	NA	NA	NA	NA	5	2.5	0.775862	0.711111
3.18	1.70193	3.13	1.67365	100	9	8	111	58	39730108	48262105	3.41965	2.9098	0.000627024	0.00361655	3.5	3	NA	NA	4	1.5	NA	NA	0.444444	0.5
15.41	2.23875	29.36	5.88015	100	23	53	25	2101	31427180	282582101	3.39028	4.02031	0.000698217	5.81227e-05	4	1.5	NA	NA	NA	NA	4.5	3.5	0.695652	0.566038
0.59	0.712018	0.61	0.75069	100	3	3	27	59	15238028	24250413	3.38475	3.18374	0.000712442	0.00145387	4	3	NA	NA	4	3	NA	NA	0.333333	0.333333
0.08	0.27266	0.08	0.27266	100	1	1	7	17	9635564	12336631	3.37417	3.37417	0.000740396	0.000740396	4.5	2	NA	NA	4.5	1.5	NA	NA	1	1
0.08	0.27266	0.08	0.27266	100	1	1	7	17	9635564	8784830	3.37417	3.37417	0.000740396	0.000740396	4.5	2	NA	NA	4.5	2.5	NA	NA	1	1
0.08	0.27266	0.08	0.27266	100	1	1	7	17	8048697	12336631	3.37417	3.37417	0.000740396	0.000740396	4.5	2.5	NA	NA	4.5	1.5	NA	NA	1	1
15.87	2.41483	26.99	4.79371	100	24	49	25	1867	31427180	418161867	3.36669	4.59143	0.000760751	4.40221e-06	4	1.5	NA	NA	NA	NA	4.5	2	0.666667	0.55102
1.21	1.13079	1.21	1.11278	100	5	5	26	57	24602516	75708374	3.35164	3.40588	0.00080335	0.000659513	4	2	NA	NA	4	1	NA	NA	0.4	0.4
1.09	1.18146	1.08	1.1693	100	5	5	27	57	15238028	75708374	3.30945	3.35242	0.000934789	0.000801082	4	3	NA	NA	4	1	NA	NA	0.4	0.4
1.47	1.07736	1.48	1.08693	100	5	5	23	57	34008648	75708374	3.27652	3.23848	0.00105093	0.00120167	4	1	NA	NA	4	1	NA	NA	0.4	0.4
57.27	3.91024	105.34	9.97393	100	70	141	100	2229	108362267	238362229	3.25555	3.57532	0.00113172	0.000349797	3.5	1	NA	NA	NA	NA	4.5	4	0.828571	0.751773
51.88	4.96306	79.72	8.42924	100	68	116	99	2011	83946823	326262011	3.248	4.30406	0.0011622	1.67693e-05	3.5	1.5	NA	NA	NA	NA	4.5	3	0.764706	0.689655
50.19	4.88596	79.92	8.64295	100	66	119	99	2101	83946823	282582101	3.2358	4.5216	0.00121302	6.13729e-06	3.5	1.5	NA	NA	NA	NA	4.5	3.5	0.772727	0.672269
62.67	4.16347	91.31	7.19104	100	76	119	100	1609	108362267	574441609	3.20166	3.85063	0.00136638	0.000117816	3.5	1	NA	NA	NA	NA	4.5	1	0.828947	0.773109
91.89	3.47253	100.47	5.06015	100	103	105	111	1878	39730108	1685844908	3.19939	0.89523	0.00137717	0.370664	3.5	3	NA	NA	2	1.5	NA	NA	0.893204	0.961905
13.05	2.17597	23.15	4.86043	100	20	38	25	1712	31427180	204341712	3.19398	3.05529	0.00140327	0.00224845	4	1.5	NA	NA	NA	NA	5	4	0.7	0.631579
14.61	2.31767	21.92	4.27509	100	22	31	25	1323	31427180	466881323	3.18854	2.12393	0.00142993	0.0336757	4	1.5	NA	NA	NA	NA	5	1	0.681818	0.709677
15.07	2.18005	29.51	5.93482	100	22	52	25	2229	31427180	238362229	3.17882	3.7895	0.00147874	0.000150952	4	1.5	NA	NA	NA	NA	4.5	4	0.727273	0.576923
0.09	0.287623	0.09	0.287623	100	1	2	7	61	3380447	17825970	3.16386	6.64063	0.00155693	3.12354e-11	4.5	4	NA	NA	4	3.5	NA	NA	1	0.5
0.09	0.287623	0.09	0.287623	100	1	1	7	17	9635564	16268631	3.16386	3.16386	0.00155693	0.00155693	4.5	2	NA	NA	4.5	1	NA	NA	1	1
0.09	0.287623	0.09	0.287623	100	1	1	7	17	6380270	5875279	3.16386	3.16386	0.00155693	0.00155693	4.5	3	NA	NA	4.5	3.5	NA	NA	1	1
3.36	1.46694	3.51	1.57951	100	8	8	26	184	24602516	149231898	3.16304	2.84266	0.0015613	0.00447394	4	2	NA	NA	3.5	1.5	NA	NA	0.5	0.5
49.73	4.51899	83.29	9.23027	100	64	116	99	2229	83946823	238362229	3.15778	3.54378	0.00158974	0.000394442	3.5	1.5	NA	NA	NA	NA	4.5	4	0.78125	0.724138
0.71	0.728843	0.72	0.739642	100	3	3	27	59	18833874	24250413	3.14197	3.08257	0.00167817	0.00205221	4	2.5	NA	NA	4	3	NA	NA	0.333333	0.333333
13.2	2.16492	22.3	4.94515	100	20	35	25	1599	31427180	267201599	3.141	2.56817	0.00168374	0.0102237	4	1.5	NA	NA	NA	NA	5	3	0.7	0.657143
2001.16	15.1102	686.29	12.0389	100	1954	716	2220	911	693730534	2092659034	-3.12107	2.46783	0.00180192	0.0135934	NA	NA	2	1	2	1	NA	NA	1.02456	0.959497
53.47	4.98575	78.22	8.09487	100	69	113	99	1867	83946823	418161867	3.11488	4.29655	0.0018402	1.73477e-05	3.5	1.5	NA	NA	NA	NA	4.5	2	0.782609	0.699115
1.06	0.951554	1.05	0.936089	100	4	4	23	59	34008648	24250413	3.08968	3.15141	0.0020037	0.00162484	4	1	NA	NA	4	3	NA	NA	0.5	0.5
59.14	4.83468	72.53	6.36191	100	74	90	111	2588	39730108	731842588	3.07363	2.74603	0.00211475	0.00603207	3.5	3	NA	NA	NA	NA	3.5	1.5	0.810811	0.811111
64.75	4.34701	92	7.35946	100	78	113	99	1934	83946823	704961934	3.04807	2.85347	0.00230313	0.00432445	3.5	1.5	NA	NA	NA	NA	4	1	0.833333	0.814159
43.04	4.58791	62.5	7.72442	100	57	88	99	1599	83946823	267201599	3.04278	3.30122	0.00234402	0.000962658	3.5	1.5	NA	NA	NA	NA	5	3	0.77193	0.715909
1779.09	20.7851	1091.5	18.3713	100	1716	1155	2220	1878	693730534	1685844908	-3.03534	3.45648	0.00240264	0.000547287	NA	NA	2	1	2	1.5	NA	NA	1.0373	0.945455
13.48	2.15313	23.81	5.15163	100	20	38	25	1650	31427180	234821650	3.02815	2.75447	0.00246054	0.00587876	4	1.5	NA	NA	NA	NA	5	3.5	0.7	0.631579
17.28	1.89139	35.66	5.39963	100	23	55	25	2553	31427180	392022553	3.02422	3.58173	0.00249272	0.000341327	4	1.5	NA	NA	NA	NA	4	3	0.782609	0.654545
101.78	2.38929	97.17	4.27361	100	109	97	111	911	39730108	2092659034	3.02182	-0.039779	0.00251257	0.968269	3.5	3	NA	NA	2	1	NA	NA	0.93578	1.01031
4.92	2.35565	4.83	2.28767	100	12	11	104	57	83601646	75708374	3.00554	2.69707	0.00265111	0.00699531	3.5	2	NA	NA	4	1	NA	NA	0.416667	0.454545
60.49	4.16696	100.71	8.11321	100	73	127	99	2438	83946823	451962438	3.00219	3.2404	0.00268044	0.00119364	3.5	1.5	NA	NA	NA	NA	4	2.5	0.835616	0.795276
1.01	0.999949	1.03	1.02942	100	4	4	23	58	34008648	30067424	2.99015	2.88513	0.0027884	0.0039125	4	1	NA	NA	4	2.5	NA	NA	0.5	0.5
0.1	0.301511	0.1	0.301511	100	1	1	7	17	14087475	5875279	2.98496	2.98496	0.00283613	0.00283613	4.5	1	NA	NA	4.5	3.5	NA	NA	1	1
0.1	0.301511	0.1	0.301511	100	1	1	7	17	12190161	7090786	2.98496	2.98496	0.00283613	0.00283613	4.5	1.5	NA	NA	4.5	3	NA	NA	1	1
0.1	0.301511	0.1	0.301511	100	1	1	7	59	3380447	24250413	2.98496	2.98496	0.00283613	0.00283613	4.5	4	NA	NA	4	3	NA	NA	1	1
0.69	0.774531	0.71	0.795124	100	3	3	27	58	15238028	30067424	2.98245	2.88005	0.00285953	0.00397607	4	3	NA	NA	4	2.5	NA	NA	0.333333	0.333333
1.12	0.966928	1.13	0.981187	100	4	4	25	58	31427180	36075263	2.97851	2.92503	0.00289658	0.00344424	4	1.5	NA	NA	4	2	NA	NA	0.5	0.5
59.37	4.24182	96.26	8.99115	100	72	128	100	1867	108362267	418161867	2.9775	3.53014	0.00290613	0.000415344	3.5	1	NA	NA	NA	NA	4.5	2	0.833333	0.757812
1878.23	19.9797	1098.35	18.465	100	1819	1158	2395	1878	613349328	1685844908	-2.96451	3.23043	0.00303169	0.00123603	NA	NA	2	1.5	2	1.5	NA	NA	1.03299	0.94905
18.35	1.90891	33.16	5.20241	100	24	47	25	2118	31427180	597522118	2.9598	2.66031	0.00307835	0.00780696	4	1.5	NA	NA	NA	NA	4	1.5	0.791667	0.723404
42.7	4.49804	63.53	8.01445	100	56	89	99	1650	83946823	234821650	2.95685	3.17801	0.00310803	0.0014829	3.5	1.5	NA	NA	NA	NA	5	3.5	0.767857	0.719101
1.52	1.18475	1.51	1.16771	100	5	5	25	57	31427180	75708374	2.93732	2.98877	0.00331057	0.00280105	4	1.5	NA	NA	4	1	NA	NA	0.4	0.4
1219.17	17.3514	1498.68	25.2878	100	1270	1873	1825	3628	950602203	774363628	2.92944	14.8024	0.0033957	1.41346e-49	2	1.5	NA	NA	NA	NA	3	2	0.96063	0.80032
59.49	4.30526	100.23	10.1731	100	72	132	99	2553	83946823	392022553	2.90575	3.12294	0.00366376	0.00179054	3.5	1.5	NA	NA	NA	NA	4	3	0.833333	0.765152
60.66	4.60395	92.85	7.88218	100	74	120	100	1718	108362267	484081718	2.89751	3.44448	0.00376136	0.000572164	3.5	1	NA	NA	NA	NA	4.5	1.5	0.824324	0.775
48.2	4.77367	62.03	6.7006	100	62	80	99	1323	83946823	466881323	2.89086	2.68185	0.00384189	0.00732167	3.5	1.5	NA	NA	NA	NA	5	1	0.790323	0.7875
11.46	2.96246	10.3	2.5366	100	20	19	340	58	240324642	48262105	2.88274	3.42979	0.00394232	0.000604056	3	1.5	NA	NA	4	1.5	NA	NA	0.6	0.578947
2137.85	14.9114	693.62	10.7532	100	2095	708	2395	911	613349328	2092659034	-2.87363	1.33727	0.0040578	0.181134	NA	NA	2	1.5	2	1	NA	NA	1.02053	0.980226
0.09	0.320826	0.09	0.320826	100	1	1	7	17	9635564	5875279	2.83643	2.83643	0.00456211	0.00456211	4.5	2	NA	NA	4.5	3.5	NA	NA	1	1
0.11	0.314466	0.11	0.314466	100	1	1	7	17	14087475	8784830	2.83019	2.83019	0.00465197	0.00465197	4.5	1	NA	NA	4.5	2.5	NA	NA	1	1
1400.44	19.7568	655.85	13.0046	100	1345	676	2220	933	693730534	1383152333	-2.80613	1.54946	0.00501408	0.121272	NA	NA	2	1	2.5	1	NA	NA	1.04164	0.970414
67.16	4.57644	90.58	6.79004	100	80	110	111	3628	39730108	774363628	2.80567	2.86007	0.00502118	0.00423546	3.5	3	NA	NA	NA	NA	3	2	0.85	0.827273
56.31	5.24298	72.2	7.09816	100	71	94	111	2867	39730108	635582867	2.80184	3.07122	0.00508114	0.00213186	3.5	3	NA	NA	NA	NA	3.5	2	0.802817	0.776596
5.07	2.11896	4.92	2.00343	100	11	10	99	57	83946823	75708374	2.79854	2.53565	0.00513342	0.0112239	3.5	1.5	NA	NA	4	1	NA	NA	0.545455	0.5
1456.67	14.9072	930.79	13.5477	100	1415	949	1839	1878	422022850	1685844908	-2.7953	1.34414	0.00518513	0.178905	NA	NA	2.5	1.5	2	1.5	NA	NA	1.02968	0.981033
1562.87	11.7925	632.24	11.7354	100	1530	659	1728	911	602960837	2092659034	-2.78736	2.28028	0.00531397	0.0225911	NA	NA	2.5	1	2	1	NA	NA	1.02157	0.960546
44.33	4.90527	49.9	5.79882	100	58	65	111	1609	39730108	574441609	2.7868	2.60398	0.00532319	0.00921481	3.5	3	NA	NA	NA	NA	4.5	1	0.775862	0.769231
49.8	5.10891	58.81	6.29365	100	64	75	111	2118	39730108	597522118	2.77946	2.57244	0.00544502	0.0100986	3.5	3	NA	NA	NA	NA	4	1.5	0.78125	0.786667
46.56	4.83948	61.89	6.97165	100	60	81	99	1400	83946823	391661400	2.77716	2.7411	0.00548369	0.00612338	3.5	1.5	NA	NA	NA	NA	5	1.5	0.783333	0.765432
58.98	4.35538	97.1	8.05724	100	71	129	100	1939	108362267	367881939	2.75981	3.95917	0.00578353	7.52107e-05	3.5	1	NA	NA	NA	NA	4.5	2.5	0.830986	0.75969
83.38	3.48961	200.83	11.4839	100	93	243	100	4058	108362267	657884058	2.75676	3.6721	0.0058378	0.000240567	3.5	1	NA	NA	NA	NA	3	2.5	0.903226	0.82716
73.72	4.11717	90.23	6.30032	100	85	103	111	2783	39730108	1048682783	2.73974	2.02688	0.0061487	0.0426746	3.5	3	NA	NA	NA	NA	3	1	0.870588	0.883495
1293.37	17.4	1305.64	20.7153	100	1341	1613	1825	2783	950602203	1048682783	2.73735	14.8374	0.00619358	8.3975e-50	2	1.5	NA	NA	NA	NA	3	1	0.964952	0.809671
45.05	4.73836	63.04	7.5303	100	58	90	99	1515	83946823	337281515	2.73302	3.5802	0.00627574	0.000343329	3.5	1.5	NA	NA	NA	NA	5	2	0.793103	0.711111
977.66	14.577	708.97	15.172	100	938	683	1264	1878	240983674	1685844908	-2.72072	-1.7117	0.00651395	0.0869519	NA	NA	3.5	2.5	2	1.5	NA	NA	1.04264	1.03807
1128.65	11.9065	2194.27	38.8267	100	1161	2776	1319	4669	1331159797	926204669	2.717	14.9827	0.00658767	9.52195e-51	2	1	NA	NA	NA	NA	2.5	2	0.972438	0.790706
58.21	4.71682	98.03	9.55098	100	71	134	100	2011	108362267	326262011	2.71157	3.7661	0.00669648	0.000165815	3.5	1	NA	NA	NA	NA	4.5	3	0.830986	0.738806
61.67	4.92787	65.67	6.09198	100	75	81	105	1229	49827329	1017342612	2.70502	2.51642	0.00683002	0.0118553	3.5	2.5	NA	NA	2.5	1.5	NA	NA	0.826667	0.814815
83.99	3.33483	170.61	9.50693	100	93	194	100	3189	108362267	896543189	2.70178	2.46031	0.00689685	0.0138817	3.5	1	NA	NA	NA	NA	3	1.5	0.903226	0.881443
0.1	0.333333	0.1	0.333333	100	1	1	7	17	12190161	8784830	2.7	2.7	0.00693395	0.00693395	4.5	1.5	NA	NA	4.5	2.5	NA	NA	1	1
61.71	4.92426	91.71	7.94335	100	75	117	99	2118	83946823	597522118	2.69888	3.18379	0.00695732	0.00145359	3.5	1.5	NA	NA	NA	NA	4	1.5	0.826667	0.786325
1451.98	17.8371	1484.46	24.2084	100	1500	1567	1986	4837	419697669	1298204837	2.69215	3.40955	0.0070994	0.000650693	NA	NA	2.5	2	NA	NA	2	1.5	0.968	0.947671
70.34	5.10737	90.05	7.58704	100	84	105	111	3189	39730108	896543189	2.67457	1.97047	0.00748262	0.048785	3.5	3	NA	NA	NA	NA	3	1.5	0.845238	0.866667
213.4	13.0314	238.92	16.3254	100	248	276	1064	2229	172820755	238362229	2.65512	2.27131	0.00792804	0.0231284	NA	NA	4	3	NA	NA	4.5	4	0.862903	0.865942
18.41	2.10864	31.51	4.72367	100	24	44	25	1934	31427180	704961934	2.651	2.64413	0.00802544	0.00819007	4	1.5	NA	NA	NA	NA	4	1	0.791667	0.727273
41.38	4.38726	62.99	7.2188	100	53	86	99	1712	83946823	204341712	2.64858	3.18751	0.00808317	0.00143502	3.5	1.5	NA	NA	NA	NA	5	4	0.792453	0.732558
57.34	4.7847	100.46	9.29475	100	70	141	100	2101	108362267	282582101	2.64594	4.3616	0.00814654	1.29113e-05	3.5	1	NA	NA	NA	NA	4.5	3.5	0.828571	0.716312
4.43	2.12372	4.19	1.98832	100	10	9	105	57	49827329	75708374	2.62275	2.41912	0.00872228	0.015558	3.5	2.5	NA	NA	4	1	NA	NA	0.5	0.555556
0.78	0.847814	0.78	0.847814	100	3	3	27	58	18833874	30067424	2.6185	2.6185	0.00883173	0.00883173	4	2.5	NA	NA	4	2.5	NA	NA	0.333333	0.333333
0.68	0.886259	0.68	0.886259	100	3	3	99	17	83946823	4329983	2.61775	2.61775	0.00885127	0.00885127	3.5	1.5	NA	NA	4.5	4	NA	NA	0.333333	0.333333
0.84	0.825356	0.85	0.857233	100	3	3	26	59	24602516	24250413	2.61705	2.50807	0.00886925	0.0121393	4	2	NA	NA	4	3	NA	NA	0.333333	0.333333
17.26	2.20018	38.29	6.16817	100	23	59	25	2743	31427180	329382743	2.60887	3.35756	0.00908409	0.000786342	4	1.5	NA	NA	NA	NA	4	3.5	0.782609	0.661017
1250.24	19.4957	1394.7	24.2731	100	1301	1733	1825	3189	950602203	896543189	2.60365	13.9373	0.00922375	3.76116e-44	2	1.5	NA	NA	NA	NA	3	1.5	0.961568	0.804962
900.04	13.0786	694.16	12.9003	100	866	701	1126	1878	305600309	1685844908	-2.60273	0.530219	0.00924843	0.59596	NA	NA	3.5	1.5	2	1.5	NA	NA	1.04042	0.991441
1219.81	9.32109	2351.01	34.0245	100	1244	2989	1319	4837	1331159797	1298204837	2.59519	18.7509	0.00945387	1.90341e-78	2	1	NA	NA	NA	NA	2	1.5	0.980707	0.786885
0.09	0.350901	0.09	0.350901	100	1	1	7	17	6380270	8784830	2.59333	2.59333	0.00950526	0.00950526	4.5	3	NA	NA	4.5	2.5	NA	NA	1	1
37.04	4.23053	40.78	5.24468	100	48	52	111	1323	39730108	466881323	2.59069	2.13931	0.0095783	0.0324105	3.5	3	NA	NA	NA	NA	5	1	0.791667	0.788462
0.11	0.345096	0.11	0.345096	100	1	1	7	17	9635564	7090786	2.579	2.579	0.00990879	0.00990879	4.5	2	NA	NA	4.5	3	NA	NA	1	1
19.63	1.69762	42.03	5.3323	100	24	61	25	2867	31427180	635582867	2.57419	3.55756	0.0100475	0.000374311	4	1.5	NA	NA	NA	NA	3.5	2	0.833333	0.704918
0.13	0.337998	0.14	0.376588	100	1	1	7	17	14087475	16268631	2.57398	2.28367	0.0100535	0.0223912	4.5	1	NA	NA	4.5	1	NA	NA	1	1
17.74	2.44792	34.5	5.18448	100	24	52	25	2309	31427180	516902309	2.55727	3.37546	0.0105497	0.000736919	4	1.5	NA	NA	NA	NA	4	2	0.75	0.673077
14.78	2.04287	32.32	5.72939	100	20	50	23	2229	34008648	238362229	2.55522	3.08585	0.010612	0.00202974	4	1	NA	NA	NA	NA	4.5	4	0.75	0.66
1196.12	14.4399	1161.05	20.6981	100	1233	1206	1526	3742	367800286	1515043742	2.55403	2.1717	0.0106483	0.0298786	NA	NA	3	2	NA	NA	2	1	0.970803	0.963516
63.4	4.94617	74.3	6.60043	100	76	86	111	2332	39730108	858742332	2.54742	1.77261	0.0108522	0.076293	3.5	3	NA	NA	NA	NA	3.5	1	0.842105	0.872093
39.49	4.91235	47.06	5.83583	100	52	66	111	1867	39730108	418161867	2.54664	3.24547	0.0108765	0.00117259	3.5	3	NA	NA	NA	NA	4.5	2	0.769231	0.727273
78.32	3.80292	150.9	10.3402	100	88	191	99	3628	83946823	774363628	2.54541	3.87808	0.0109149	0.000105285	3.5	1.5	NA	NA	NA	NA	3	2	0.897727	0.790576
1136.69	15.8539	1260.92	21.3308	100	1177	1316	1526	4837	367800286	1298204837	2.54259	2.58218	0.0110036	0.00981784	NA	NA	3	2	NA	NA	2	1.5	0.966015	0.958207
0.71	0.902242	0.71	0.902242	100	3	3	27	58	18833874	36075263	2.53812	2.53812	0.0111449	0.0111449	4	2.5	NA	NA	4	2	NA	NA	0.333333	0.333333
1477.75	23.5648	661.93	11.0611	100	1418	679	2395	933	613349328	1383152333	-2.53556	1.54324	0.0112268	0.122772	NA	NA	2	1.5	2.5	1	NA	NA	1.04231	0.974963
52.84	4.81101	60.39	5.53756	100	65	72	111	1934	39730108	704961934	2.52753	2.09659	0.0114867	0.0360297	3.5	3	NA	NA	NA	NA	4	1	0.815385	0.847222
83.55	3.74537	184.3	11.0073	100	93	222	100	3628	108362267	774363628	2.52312	3.42499	0.011632	0.000614831	3.5	1	NA	NA	NA	NA	3	2	0.903226	0.833333
49.41	4.62557	65.36	7.51634	100	61	88	105	2438	49827329	451962438	2.50564	3.0121	0.012223	0.00259443	3.5	2.5	NA	NA	NA	NA	4	2.5	0.819672	0.75
58.61	4.55471	102.9	9.83038	100	70	139	99	2743	83946823	329382743	2.50071	3.67229	0.0123945	0.000240387	3.5	1.5	NA	NA	NA	NA	4	3.5	0.842857	0.741007
1891.05	21.2053	1628.91	32.8059	100	1944	1822	2395	3742	613349328	1515043742	2.49702	5.88584	0.0125242	3.96038e-09	NA	NA	2	1.5	NA	NA	2	1	0.973251	0.894072
3.57	1.7767	3.68	1.87961	100	8	8	25	184	31427180	149231898	2.49339	2.29835	0.0126532	0.0215418	4	1.5	NA	NA	3.5	1.5	NA	NA	0.5	0.5
44.87	4.46457	53.85	5.63964	100	56	72	105	1718	49827329	484081718	2.49296	3.21829	0.0126684	0.00128957	3.5	2.5	NA	NA	NA	NA	4.5	1.5	0.803571	0.75
567.47	18.277	562.26	20.0965	100	613	663	2220	1515	693730534	337281515	2.49111	5.0128	0.0127346	5.36431e-07	NA	NA	2	1	NA	NA	5	2	0.926591	0.84917
47.72	4.53066	55.49	6.03106	100	59	73	105	1609	49827329	574441609	2.4897	2.90331	0.0127849	0.00369246	3.5	2.5	NA	NA	NA	NA	4.5	1	0.813559	0.767123
3.4	1.44949	3.4	1.49747	100	7	7	27	175	15238028	223578546	2.48364	2.40405	0.0130048	0.0162145	4	3	NA	NA	3.5	1	NA	NA	0.571429	0.571429
661.55	21.9372	571.9	17.8623	100	716	665	2220	1323	693730534	466881323	2.48209	5.2121	0.0130615	1.86711e-07	NA	NA	2	1	NA	NA	5	1	0.924581	0.86015
71.57	4.20258	91.03	6.68853	100	82	98	100	1229	108362267	1017342612	2.48181	1.04208	0.0130718	0.297374	3.5	1	NA	NA	2.5	1.5	NA	NA	0.878049	0.938776
15.02	2.00998	21.16	3.47202	100	20	32	26	1609	24602516	574441609	2.47764	3.1221	0.0132254	0.00179567	4	2	NA	NA	NA	NA	4.5	1	0.8	0.6875
70.63	4.58952	110.84	7.66432	100	82	133	100	1934	108362267	704961934	2.47738	2.89132	0.0132351	0.00383628	3.5	1	NA	NA	NA	NA	4	1	0.865854	0.834586
15.43	1.84913	31.69	4.98826	100	20	51	23	2101	34008648	282582101	2.47143	3.87109	0.0134574	0.00010835	4	1	NA	NA	NA	NA	4.5	3.5	0.8	0.627451
0.12	0.356186	0.12	0.356186	100	1	1	7	17	14087475	7090786	2.47062	2.47062	0.013488	0.013488	4.5	1	NA	NA	4.5	3	NA	NA	1	1
2.42	1.45074	2.43	1.43023	100	6	7	99	61	83946823	17825970	2.46771	3.19529	0.0135982	0.00139689	3.5	1.5	NA	NA	4	3.5	NA	NA	0.5	0.428571
0.14	0.348735	0.14	0.348735	100	1	1	7	17	12190161	12336631	2.46606	2.46606	0.013661	0.013661	4.5	1.5	NA	NA	4.5	1.5	NA	NA	1	1
0.14	0.348735	0.14	0.348735	100	1	1	7	17	12190161	10730372	2.46606	2.46606	0.013661	0.013661	4.5	1.5	NA	NA	4.5	2	NA	NA	1	1
0.14	0.348735	0.14	0.348735	100	1	1	7	17	8048697	16268631	2.46606	2.46606	0.013661	0.013661	4.5	2.5	NA	NA	4.5	1	NA	NA	1	1
43.17	4.80121	49.32	6.19853	100	55	65	111	1718	39730108	484081718	2.46396	2.52963	0.0137411	0.0114183	3.5	3	NA	NA	NA	NA	4.5	1.5	0.8	0.769231
0.77	0.90849	0.76	0.88899	100	3	3	99	17	83946823	5875279	2.45462	2.51971	0.0141032	0.011745	3.5	1.5	NA	NA	4.5	3.5	NA	NA	0.333333	0.333333
47.97	4.90816	58.89	6.48525	100	60	75	111	2309	39730108	516902309	2.45102	2.4841	0.0142451	0.012988	3.5	3	NA	NA	NA	NA	4	2	0.8	0.786667
1142.12	11.8016	1921.84	30.7816	100	1171	2437	1319	3919	1331159797	1088743919	2.44712	16.7359	0.0144003	7.17049e-63	2	1	NA	NA	NA	NA	2.5	1.5	0.976089	0.788675
515.76	17.2774	545.47	18.8403	100	558	642	2220	1599	693730534	267201599	2.44482	5.12358	0.0144926	2.99791e-07	NA	NA	2	1	NA	NA	5	3	0.924731	0.850467
792.43	12.4521	607.03	14.6	100	762	575	1020	1878	193223294	1685844908	-2.44376	-2.19383	0.0145352	0.0282475	NA	NA	4	2.5	2	1.5	NA	NA	1.04068	1.05739
0.99	0.822598	0.99	0.822598	100	3	3	27	58	18833874	48262105	2.44348	2.44348	0.0145464	0.0145464	4	2.5	NA	NA	4	1.5	NA	NA	0.333333	0.333333
4.54	1.00925	9.7	3.0534	100	7	18	7	1712	14087475	204341712	2.43745	2.71828	0.0147911	0.00656215	4.5	1	NA	NA	NA	NA	5	4	0.714286	0.555556
584.89	9.48459	733.75	16.4417	100	608	773	739	4837	216537756	1298204837	2.43658	2.38722	0.0148267	0.0169765	NA	NA	4.5	1.5	NA	NA	2	1.5	0.962171	0.949547
76.85	4.20528	161.27	11.0178	100	87	201	99	4058	83946823	657884058	2.41363	3.606	0.0157943	0.000310957	3.5	1.5	NA	NA	NA	NA	3	2.5	0.885057	0.80597
1385.73	17.9353	1899.8	26.568	100	1429	2360	1825	4669	950602203	926204669	2.41257	17.3216	0.0158407	3.23298e-67	2	1.5	NA	NA	NA	NA	2.5	2	0.969909	0.805085
62.24	4.8827	98.05	9.3099	100	74	127	99	2309	83946823	516902309	2.4085	3.10959	0.0160182	0.00187345	3.5	1.5	NA	NA	NA	NA	4	2	0.851351	0.779528
1807.7	20.4818	1655.64	32.5013	100	1857	1855	2220	3742	693730534	1515043742	2.40701	6.13391	0.0160836	8.57447e-10	NA	NA	2	1	NA	NA	2	1	0.973613	0.892722
4.46	1.05811	8.57	2.75701	100	7	16	7	1650	12190161	234821650	2.40051	2.69495	0.0163724	0.00703998	4.5	1.5	NA	NA	NA	NA	5	3.5	0.714286	0.5625
969.94	20.9472	1142.95	31.8784	100	1020	1289	1728	3628	602960837	774363628	2.38982	4.58148	0.0168566	4.61701e-06	NA	NA	2.5	1	NA	NA	3	2	0.95098	0.886734
295.35	5.7126	412.75	10.7114	100	309	435	359	4837	127393614	1298204837	2.38945	2.07722	0.0168735	0.0377813	3	2.5	NA	NA	NA	NA	2	1.5	0.957929	0.949425
47.62	4.76473	68.75	8.74368	100	59	90	105	2743	49827329	329382743	2.38838	2.43033	0.0169226	0.0150853	3.5	2.5	NA	NA	NA	NA	4	3.5	0.813559	0.766667
230.24	12.0471	248.68	12.5303	100	259	282	1064	2101	172820755	282582101	2.38729	2.65916	0.0169732	0.00783356	NA	NA	4	3	NA	NA	4.5	3.5	0.891892	0.882979
58.15	5.38681	83.29	8.57916	100	71	111	105	3093	49827329	550123093	2.38546	3.22992	0.0170579	0.00123824	3.5	2.5	NA	NA	NA	NA	3.5	2.5	0.830986	0.756757
39.72	4.32535	53.07	6.90521	100	50	75	105	2101	49827329	282582101	2.37668	3.17586	0.017469	0.00149391	3.5	2.5	NA	NA	NA	NA	4.5	3.5	0.8	0.72
1568.41	14.561	2088.23	31.8056	100	1603	2598	1825	4837	950602203	1298204837	2.37553	16.0277	0.0175239	8.18493e-58	2	1.5	NA	NA	NA	NA	2	1.5	0.97879	0.80408
0.15	0.35887	0.15	0.35887	100	1	1	23	17	34008648	4329983	2.36854	2.36854	0.0178583	0.0178583	4	1	NA	NA	4.5	4	NA	NA	1	1
0.15	0.35887	0.15	0.35887	100	1	1	7	58	3380447	30067424	2.36854	2.36854	0.0178583	0.0178583	4.5	4	NA	NA	4	2.5	NA	NA	1	1
73.5	4.01386	160.01	13.9953	100	83	203	100	3354	108362267	464503354	2.3668	3.07174	0.0179428	0.00212812	3.5	1	NA	NA	NA	NA	3.5	3	0.891566	0.793103
85.35	3.23296	157.42	8.74115	100	93	185	100	2783	108362267	1048682783	2.36625	3.15519	0.0179691	0.00160393	3.5	1	NA	NA	NA	NA	3	1	0.924731	0.854054
23.22	4.32886	21.96	4.13636	100	13	13	359	192	127393614	88381966	-2.3609	-2.16615	0.0182306	0.0302994	3	2.5	NA	NA	3.5	2.5	NA	NA	1.84615	1.69231
56.85	4.30498	68.28	5.56882	100	67	82	105	1934	49827329	704961934	2.35774	2.46372	0.0183868	0.0137504	3.5	2.5	NA	NA	NA	NA	4	1	0.850746	0.841463
1.13	1.21983	1.17	1.26375	100	4	4	25	58	31427180	30067424	2.35279	2.23936	0.0186331	0.0251324	4	1.5	NA	NA	4	2.5	NA	NA	0.5	0.5
1.73	1.39157	1.76	1.42928	100	5	6	105	61	49827329	17825970	2.34987	2.96654	0.0187802	0.00301173	3.5	2.5	NA	NA	4	3.5	NA	NA	0.4	0.333333
62.66	4.82883	81.88	7.37766	100	74	99	105	2588	49827329	731842588	2.3484	2.32052	0.0188545	0.0203129	3.5	2.5	NA	NA	NA	NA	3.5	1.5	0.851351	0.828283
1761.8	13.1295	643.33	11.9824	100	1731	642	1986	911	419697669	2092659034	-2.34586	-0.110997	0.0189831	0.911619	NA	NA	2.5	2	2	1	NA	NA	1.01791	1.00312
1420.45	16.4767	1712.07	26.8401	100	1459	2123	1825	3919	950602203	1088743919	2.33966	15.3103	0.0193011	6.52405e-53	2	1.5	NA	NA	NA	NA	2.5	1.5	0.973955	0.806877
272.65	12.9766	294.82	13.6939	100	303	331	993	1939	223258437	367881939	2.33883	2.64205	0.0193442	0.00824052	NA	NA	4	2	NA	NA	4.5	2.5	0.90099	0.891239
90.15	3.78561	103.26	6.08462	100	99	115	105	1878	49827329	1685844908	2.3378	1.92945	0.0193975	0.0536745	3.5	2.5	NA	NA	2	1.5	NA	NA	0.919192	0.904348
0.97	0.869866	0.95	0.833333	100	3	3	105	17	49827329	16268631	2.33369	2.46	0.0196118	0.0138937	3.5	2.5	NA	NA	4.5	1	NA	NA	0.333333	0.333333
3.62	1.88979	3.63	1.91567	100	8	8	26	175	24602516	223578546	2.31772	2.28118	0.0204648	0.0225375	4	2	NA	NA	3.5	1	NA	NA	0.5	0.5
4.38	1.99383	4.31	1.93686	100	9	9	100	58	108362267	48262105	2.31715	2.42145	0.0204956	0.0154588	3.5	1	NA	NA	4	1.5	NA	NA	0.555556	0.555556
1400.98	22.0234	1195.24	22.5044	100	1452	1297	2395	2783	613349328	1048682783	2.31663	4.52179	0.020524	6.13196e-06	NA	NA	2	1.5	NA	NA	3	1	0.964876	0.922128
68.99	4.32165	109.77	8.68745	100	79	132	105	4058	49827329	657884058	2.31624	2.55886	0.0205449	0.0105015	3.5	2.5	NA	NA	NA	NA	3	2.5	0.873418	0.833333
65.63	4.49614	82.11	6.25695	100	76	96	105	2332	49827329	858742332	2.30642	2.21993	0.0210869	0.0264234	3.5	2.5	NA	NA	NA	NA	3.5	1	0.868421	0.864583
1422.29	14.6517	1438.22	31.7616	100	1456	1598	1728	3742	602960837	1515043742	2.30076	5.0306	0.0214055	4.88942e-07	NA	NA	2.5	1	NA	NA	2	1	0.977335	0.900501
0.12	0.383498	0.12	0.383498	100	1	1	7	17	12190161	4329983	2.29467	2.29467	0.0217522	0.0217522	4.5	1.5	NA	NA	4.5	4	NA	NA	1	1
0.14	0.376588	0.14	0.376588	100	1	1	27	17	18833874	4329983	2.28367	2.28367	0.0223912	0.0223912	4	2.5	NA	NA	4.5	4	NA	NA	1	1
0.14	0.376588	0.14	0.376588	100	1	1	7	17	14087475	10730372	2.28367	2.28367	0.0223912	0.0223912	4.5	1	NA	NA	4.5	2	NA	NA	1	1
0.14	0.376588	0.14	0.376588	100	1	1	7	58	6380270	30067424	2.28367	2.28367	0.0223912	0.0223912	4.5	3	NA	NA	4	2.5	NA	NA	1	1
1218.09	21.0032	1321.03	33.2361	100	1266	1512	2220	3628	693730534	774363628	2.28108	5.74587	0.0225435	9.14505e-09	NA	NA	2	1	NA	NA	3	2	0.962875	0.874339
725.21	11.4964	638.58	16.7436	100	699	639	883	1878	358247444	1685844908	-2.27984	0.0250843	0.0226171	0.979988	NA	NA	4	1	2	1.5	NA	NA	1.03863	1
19.62	1.92159	44.58	6.23315	100	24	67	25	3093	31427180	550123093	2.27936	3.5969	0.0226458	0.000322033	4	1.5	NA	NA	NA	NA	3.5	2.5	0.833333	0.671642
78.62	4.11889	140.93	8.91855	100	88	170	99	3189	83946823	896543189	2.27731	3.2595	0.0227676	0.00111609	3.5	1.5	NA	NA	NA	NA	3	1.5	0.897727	0.829412
802.78	20.7718	698.29	17.3259	100	850	810	2220	1609	693730534	574441609	2.27328	6.44756	0.0230094	1.13663e-10	NA	NA	2	1	NA	NA	4.5	1	0.944706	0.862963
604.37	20.081	560.47	18.488	100	650	651	2220	1400	693730534	391661400	2.2723	4.89668	0.0230684	9.74682e-07	NA	NA	2	1	NA	NA	5	1.5	0.930769	0.861751
58.52	4.63295	86.71	8.62612	100	69	110	105	3354	49827329	464503354	2.26206	2.69994	0.0236939	0.00693523	3.5	2.5	NA	NA	NA	NA	3.5	3	0.855072	0.790909
66.69	4.11868	78.9	5.35696	100	76	84	99	1229	83946823	1017342612	2.26043	0.952033	0.0237944	0.34108	3.5	1.5	NA	NA	2.5	1.5	NA	NA	0.881579	0.940476
80.78	4.52285	109.97	6.34442	100	91	120	111	3919	39730108	1088743919	2.25964	1.58092	0.0238437	0.113897	3.5	3	NA	NA	NA	NA	2.5	1.5	0.89011	0.916667
55.17	4.79489	73.83	6.80026	100	66	92	111	3093	39730108	550123093	2.25865	2.67196	0.023905	0.00754104	3.5	3	NA	NA	NA	NA	3.5	2.5	0.848485	0.804348
69.84	4.50302	114.96	9.39366	100	80	135	100	2118	108362267	597522118	2.25626	2.13335	0.0240541	0.0328957	3.5	1	NA	NA	NA	NA	4	1.5	0.875	0.851852
245.97	12.8672	259.56	12.5685	100	275	285	1064	2011	172820755	326262011	2.25612	2.02412	0.0240628	0.0429583	NA	NA	4	3	NA	NA	4.5	3	0.894545	0.912281
28.94	4.0197	36.31	5.8856	100	38	52	111	1712	39730108	204341712	2.2539	2.66583	0.0242025	0.0076799	3.5	3	NA	NA	NA	NA	5	4	0.763158	0.711538
15.11	2.17374	29.22	5.24853	100	20	49	23	1939	34008648	367881939	2.24958	3.76867	0.0244758	0.000164117	4	1	NA	NA	NA	NA	4.5	2.5	0.8	0.612245
1395.33	18.4013	966.46	17.2927	100	1354	1000	1728	1878	602960837	1685844908	-2.24604	1.93954	0.0247015	0.0524353	NA	NA	2.5	1	2	1.5	NA	NA	1.03102	0.967
1798.35	20.4536	1820.42	38.2734	100	1844	2052	2395	4837	613349328	1298204837	2.23188	6.05068	0.0256231	1.44236e-09	NA	NA	2	1.5	NA	NA	2	1.5	0.975597	0.887427
0.81	0.981598	0.81	0.981598	100	3	3	27	58	15238028	36075263	2.23106	2.23106	0.0256775	0.0256775	4	3	NA	NA	4	2	NA	NA	0.333333	0.333333
37.05	4.46168	45.8	6.23286	100	47	63	111	2011	39730108	326262011	2.2301	2.75957	0.0257406	0.00578775	3.5	3	NA	NA	NA	NA	4.5	3	0.808511	0.730159
161.84	8.151	226.26	13.8028	100	180	268	340	2011	240324642	326262011	2.22795	3.02402	0.025884	0.00249438	3	1.5	NA	NA	NA	NA	4.5	3	0.9	0.847015
21.21	1.70143	57.18	6.901	100	25	77	25	4058	31427180	657884058	2.22754	2.87205	0.0259109	0.00407823	4	1.5	NA	NA	NA	NA	3	2.5	0.88	0.753247
0.83	0.97499	0.83	0.97499	100	3	3	27	58	15238028	48262105	2.22566	2.22566	0.0260367	0.0260367	4	3	NA	NA	4	1.5	NA	NA	0.333333	0.333333
1360.21	23.2897	1214.61	27.2311	100	1412	1360	2220	2783	693730534	1048682783	2.22373	5.33911	0.0261666	9.34017e-08	NA	NA	2	1	NA	NA	3	1	0.963881	0.893382
75.02	3.59568	154.41	11.1311	100	83	194	100	3093	108362267	550123093	2.21933	3.55671	0.0264641	0.000375531	3.5	1	NA	NA	NA	NA	3.5	2.5	0.915663	0.798969
1128.93	24.3071	716.37	15.3811	100	1075	760	2220	1229	693730534	1017342612	-2.2187	2.83659	0.0265074	0.00455975	NA	NA	2	1	2.5	1.5	NA	NA	1.05023	0.943421
0.13	0.393251	0.13	0.393251	100	1	1	7	17	14087475	4329983	2.21233	2.21233	0.0269441	0.0269441	4.5	1	NA	NA	4.5	4	NA	NA	1	1
4.61	1.08148	8.49	3.11236	100	7	15	7	1599	12190161	267201599	2.20994	2.09166	0.0271095	0.0364687	4.5	1.5	NA	NA	NA	NA	5	3	0.714286	0.6
4.67	1.05462	7.59	2.31419	100	7	11	7	1323	12190161	466881323	2.20933	1.47352	0.0271519	0.140611	4.5	1.5	NA	NA	NA	NA	5	1	0.714286	0.727273
21.61	1.53672	44.79	5.18213	100	25	55	25	2783	31427180	1048682783	2.20599	1.97023	0.0273844	0.0488116	4	1.5	NA	NA	NA	NA	3	1	0.88	0.818182
1071.96	20.896	1052.24	26.2421	100	1118	1158	1728	2783	602960837	1048682783	2.20329	4.03016	0.0275745	5.57384e-05	NA	NA	2.5	1	NA	NA	3	1	0.958855	0.909326
0.17	0.377525	0.17	0.377525	100	1	1	27	17	18833874	7090786	2.19853	2.19853	0.0279114	0.0279114	4	2.5	NA	NA	4.5	3	NA	NA	1	1
0.85	0.9783	0.84	0.96106	100	3	3	99	17	83946823	8784830	2.19769	2.24752	0.0279712	0.0246069	3.5	1.5	NA	NA	4.5	2.5	NA	NA	0.333333	0.333333
67.06	4.53231	121.77	10.6883	100	77	146	100	2438	108362267	451962438	2.19314	2.26697	0.0282971	0.0233922	3.5	1	NA	NA	NA	NA	4	2.5	0.883117	0.835616
4.41	1.18146	8.7	2.91114	100	7	16	7	1712	12190161	204341712	2.19219	2.50761	0.0283655	0.0121552	4.5	1.5	NA	NA	NA	NA	5	4	0.714286	0.5625
97.37	2.56887	96.49	4.507	100	103	99	105	911	49827329	2092659034	2.19163	0.556912	0.0284066	0.577588	3.5	2.5	NA	NA	2	1	NA	NA	0.951456	0.979798
1470.66	16.1678	1315.93	20.5433	100	1506	1443	1839	3742	422022850	1515043742	2.18582	6.18549	0.0288285	6.19118e-10	NA	NA	2.5	1.5	NA	NA	2	1	0.97676	0.911989
734.27	12.0217	598.42	14.4992	100	708	593	914	1878	248939067	1685844908	-2.18521	-0.373815	0.0288737	0.708542	NA	NA	4	1.5	2	1.5	NA	NA	1.03814	1.01012
885.31	12.0451	759.73	19.5928	100	859	773	1088	1878	502289356	1685844908	-2.18429	0.677291	0.0289411	0.498221	NA	NA	3.5	1	2	1.5	NA	NA	1.03143	0.983182
1645.51	20.8334	1412.16	27.1173	100	1691	1563	2395	3269	613349328	1269243269	2.18351	5.5625	0.028998	2.65936e-08	NA	NA	2	1.5	NA	NA	2.5	1	0.973389	0.904031
2.09	1.33405	2.1	1.33712	100	5	5	105	59	49827329	24250413	2.18132	2.16885	0.0291595	0.0300943	3.5	2.5	NA	NA	4	3	NA	NA	0.6	0.6
4	1.83677	3.96	1.83082	100	8	8	100	58	108362267	36075263	2.17773	2.20666	0.029426	0.0273381	3.5	1	NA	NA	4	2	NA	NA	0.5	0.5
38.42	4.86002	46.37	6.36857	100	49	64	111	1939	39730108	367881939	2.17695	2.76828	0.0294846	0.00563526	3.5	3	NA	NA	NA	NA	4.5	2.5	0.795918	0.734375
25.21	4.69751	23.84	4.46019	100	15	16	359	189	127393614	112524312	-2.17349	-1.75777	0.0297432	0.0787865	3	2.5	NA	NA	3.5	2	NA	NA	1.73333	1.5
69.83	4.22129	119.24	8.70982	100	79	161	99	2867	83946823	635582867	2.17232	4.79459	0.0298314	1.63011e-06	3.5	1.5	NA	NA	NA	NA	3.5	2	0.886076	0.745342
54.9	4.6504	75.41	7.86129	100	65	94	100	1323	108362267	466881323	2.17185	2.36475	0.0298667	0.0180422	3.5	1	NA	NA	NA	NA	5	1	0.846154	0.808511
1535.11	20.2564	1358.3	22.0754	100	1579	1426	1986	3742	419697669	1515043742	2.16672	3.06676	0.0302559	0.00216391	NA	NA	2.5	2	NA	NA	2	1	0.972768	0.953015
31.38	4.4399	36.89	5.42142	100	41	54	111	1599	39730108	267201599	2.16671	3.156	0.0302566	0.0015995	3.5	3	NA	NA	NA	NA	5	3	0.780488	0.685185
0.91	0.964993	0.94	1.00323	100	3	4	26	61	24602516	17825970	2.16582	3.05016	0.0303251	0.00228722	4	2	NA	NA	4	3.5	NA	NA	0.333333	0.25
4.58	1.12079	8.7	2.66477	100	7	15	7	1559	12190161	300101559	2.1592	2.36418	0.0308348	0.01807	4.5	1.5	NA	NA	NA	NA	5	2.5	0.714286	0.6
1125.52	15.5326	802.17	15.9038	100	1092	812	1411	1878	353562021	1685844908	-2.15804	0.618092	0.0309248	0.536515	NA	NA	3	1.5	2	1.5	NA	NA	1.03114	0.988916
310.13	5.50235	468.37	14.1882	100	322	505	347	3742	196330081	1515043742	2.15726	2.58172	0.0309854	0.00983106	3	2	NA	NA	NA	NA	2	1	0.965839	0.928713
10.19	3.15811	9.66	2.9067	100	17	15	818	61	193540822	17825970	2.15636	1.83714	0.0310559	0.0661897	NA	NA	4.5	2	4	3.5	NA	NA	0.647059	0.666667
20.21	1.75979	40.43	5.00354	100	24	53	25	2588	31427180	731842588	2.15366	2.51222	0.0312666	0.0119975	4	1.5	NA	NA	NA	NA	3.5	1.5	0.875	0.773585
16.93	1.89233	27.23	4.00972	100	21	36	26	2118	24602516	597522118	2.15079	2.18718	0.0314929	0.0287291	4	2	NA	NA	NA	NA	4	1.5	0.809524	0.777778
66.14	4.12193	130.39	11.1282	100	75	164	100	2743	108362267	329382743	2.14948	3.02026	0.0315965	0.00252556	3.5	1	NA	NA	NA	NA	4	3.5	0.893333	0.79878
64.73	5.25483	93.53	8.44047	100	76	108	111	4058	39730108	657884058	2.14469	1.71436	0.0319773	0.0864627	3.5	3	NA	NA	NA	NA	3	2.5	0.855263	0.87037
1186.22	20.8872	1591.4	29.0433	100	1231	1971	1825	4058	950602203	657884058	2.1439	13.0701	0.032041	4.87849e-39	2	1.5	NA	NA	NA	NA	3	2.5	0.964257	0.807712
1734.77	19.2432	1868.99	41.3034	100	1776	2127	2220	4837	693730534	1298204837	2.14258	6.2467	0.0321471	4.19206e-10	NA	NA	2	1	NA	NA	2	1.5	0.976914	0.878702
0.94	0.96211	0.89	0.88643	100	3	3	99	17	83946823	7090786	2.14113	2.38034	0.0322639	0.0172969	3.5	1.5	NA	NA	4.5	3	NA	NA	0.333333	0.333333
1016.37	21.3204	1100.86	31.6388	100	1062	1225	1728	3189	602960837	896543189	2.14021	3.92367	0.0323382	8.72103e-05	NA	NA	2.5	1	NA	NA	3	1.5	0.957627	0.898776
53.57	5.34139	66.26	6.98573	100	65	84	105	2118	49827329	597522118	2.13989	2.53946	0.0323633	0.0111023	3.5	2.5	NA	NA	NA	NA	4	1.5	0.830769	0.797619
50.26	4.55188	78.18	9.59101	100	60	102	100	1599	108362267	267201599	2.13978	2.48358	0.0323729	0.0130071	3.5	1	NA	NA	NA	NA	5	3	0.85	0.77451
0.16	0.394917	0.16	0.394917	100	1	1	26	17	24602516	4329983	2.12703	2.12703	0.0334177	0.0334177	4	2	NA	NA	4.5	4	NA	NA	1	1
524.12	16.9051	495.77	15.4042	100	560	568	1728	1323	602960837	466881323	2.12243	4.68897	0.0338014	2.74577e-06	NA	NA	2.5	1	NA	NA	5	1	0.9375	0.873239
48.91	4.75691	79.62	9.83683	100	59	103	100	1712	108362267	204341712	2.12113	2.37678	0.0339113	0.0174644	3.5	1	NA	NA	NA	NA	5	4	0.830508	0.776699
16.7	2.02759	39.29	6.34575	100	21	56	23	2743	34008648	329382743	2.12075	2.63326	0.0339431	0.00845703	4	1	NA	NA	NA	NA	4	3.5	0.809524	0.714286
49.77	4.83643	68.21	7.62014	100	60	88	105	2553	49827329	392022553	2.1152	2.59706	0.034413	0.00940243	3.5	2.5	NA	NA	NA	NA	4	3	0.833333	0.784091
21.32	1.74008	53.33	6.05539	100	25	69	25	3628	31427180	774363628	2.11485	2.58778	0.0344431	0.00965977	4	1.5	NA	NA	NA	NA	3	2	0.88	0.782609
32.8	4.82627	38.14	6.09524	100	43	56	111	1515	39730108	337281515	2.11343	2.93016	0.0345639	0.00338791	3.5	3	NA	NA	NA	NA	5	2	0.767442	0.696429
610.39	12.625	684.44	16.5165	100	637	709	827	4837	165397212	1298204837	2.10771	1.487	0.0350557	0.137015	NA	NA	4.5	2.5	NA	NA	2	1.5	0.959184	0.96615
746.34	13.1335	847.34	17.7196	100	774	888	993	4837	223258437	1298204837	2.10606	2.29463	0.035199	0.0217541	NA	NA	4	2	NA	NA	2	1.5	0.965116	0.954955
341.6	15.4089	384.79	17.3417	100	374	437	1088	1323	502289356	466881323	2.10268	3.01067	0.0354937	0.00260673	NA	NA	3.5	1	NA	NA	5	1	0.914439	0.881007
2.71	1.56538	2.92	1.69777	100	6	6	25	194	31427180	65310425	2.10173	1.81414	0.0355769	0.0696556	4	1.5	NA	NA	3.5	3	NA	NA	0.5	0.5
60.36	4.59363	77.62	6.12625	100	70	84	99	1519	83946823	737263805	2.09856	1.04142	0.0358558	0.29768	3.5	1.5	NA	NA	2.5	2	NA	NA	0.871429	0.928571
33.87	4.35462	35.99	4.77894	100	43	45	99	586	83946823	453250884	2.09662	1.88535	0.0360269	0.059382	3.5	1.5	NA	NA	3	1.5	NA	NA	0.790698	0.8
1203.18	10.1039	1126.56	19.5662	100	1182	1379	1319	1878	1331159797	1685844908	-2.09622	12.9019	0.0360624	4.39334e-38	2	1	NA	NA	2	1.5	NA	NA	1.01861	0.817259
302.84	5.82527	530.74	15.5639	100	315	587	347	4837	196330081	1298204837	2.08746	3.61478	0.0368468	0.000300606	3	2	NA	NA	NA	NA	2	1.5	0.961905	0.9046
259.16	14.3574	267.66	15.1272	100	289	296	1064	1939	172820755	367881939	2.07837	1.87344	0.0376756	0.0610071	NA	NA	4	3	NA	NA	4.5	2.5	0.899654	0.905405
1.02	0.953251	0.96	0.886715	100	3	3	111	17	39730108	16268631	2.0771	2.30063	0.037792	0.0214127	3.5	3	NA	NA	4.5	1	NA	NA	0.666667	0.333333
662.39	18.5907	689.5	19.1562	100	701	808	2220	1939	693730534	367881939	2.07685	6.18599	0.0378159	6.17139e-10	NA	NA	2	1	NA	NA	4.5	2.5	0.945792	0.85396
263.32	13.3438	284.56	14.1145	100	291	319	1350	2229	197807095	238362229	2.07436	2.44005	0.0380455	0.0146853	NA	NA	3.5	3	NA	NA	4.5	4	0.907216	0.893417
14.43	2.2031	22.62	4.19904	100	19	32	23	1323	34008648	466881323	2.07435	2.23385	0.0380466	0.0254933	4	1	NA	NA	NA	NA	5	1	0.789474	0.71875
234.08	11.0615	276.44	14.1716	100	257	306	993	2229	223258437	238362229	2.07205	2.08586	0.0382609	0.0369914	NA	NA	4	2	NA	NA	4.5	4	0.914397	0.905229
148.48	10.8558	102.28	6.49021	100	126	114	1825	189	950602203	112524312	-2.07079	1.8058	0.0383789	0.0709501	2	1.5	NA	NA	3.5	2	NA	NA	1.18254	0.903509
785.53	13.2745	798.79	16.4558	100	813	828	993	3742	223258437	1515043742	2.06939	1.77506	0.0385097	0.0758886	NA	NA	4	2	NA	NA	2	1	0.96679	0.964976
66.93	4.87056	125.27	10.58	100	77	153	100	2553	108362267	392022553	2.06753	2.62098	0.0386847	0.00876768	3.5	1	NA	NA	NA	NA	4	3	0.87013	0.823529
279.01	13.0566	307	14.1842	100	306	344	883	1323	358247444	466881323	2.06715	2.60853	0.0387196	0.0090931	NA	NA	4	1	NA	NA	5	1	0.915033	0.892442
3.75	1.57233	3.42	1.37936	100	7	4	698	17	140151271	10730372	2.067	0.420486	0.0387345	0.674131	NA	NA	5	3	4.5	2	NA	NA	0.571429	1
68.85	4.42987	124.06	9.19027	100	78	165	99	3093	83946823	550123093	2.06552	4.45471	0.0388735	8.40056e-06	3.5	1.5	NA	NA	NA	NA	3.5	2.5	0.884615	0.757576
91.23	3.27789	149.5	7.70609	100	98	153	105	4837	49827329	1298204837	2.06535	0.454186	0.0388895	0.649695	3.5	2.5	NA	NA	NA	NA	2	1.5	0.938776	0.980392
22.73	1.09963	68.22	6.07292	100	25	81	25	4669	31427180	926204669	2.06433	2.10442	0.0389868	0.0353416	4	1.5	NA	NA	NA	NA	2.5	2	0.92	0.851852
12.87	3.45433	12.38	3.22484	100	20	18	111	175	39730108	223578546	2.06407	1.74272	0.0390107	0.0813822	3.5	3	NA	NA	3.5	1	NA	NA	0.65	0.722222
53	4.84507	75.58	8.35111	100	63	94	100	1400	108362267	391661400	2.06395	2.2057	0.0390223	0.0274053	3.5	1	NA	NA	NA	NA	5	1.5	0.84127	0.808511
10.23	2.79919	9.51	2.65336	100	16	14	670	59	176601955	24250413	2.06131	1.6922	0.0392733	0.0906086	NA	NA	5	2	4	3	NA	NA	0.6875	0.714286
4.68	1.12708	9.26	2.93574	100	7	16	7	1515	14087475	337281515	2.05842	2.29584	0.0395497	0.0216849	4.5	1	NA	NA	NA	NA	5	2	0.714286	0.625
13.23	2.3175	25.13	5.47659	100	18	38	23	1712	34008648	204341712	2.05825	2.35	0.0395659	0.0187733	4	1	NA	NA	NA	NA	5	4	0.777778	0.684211
305.29	6.66105	383.12	12.0019	100	319	397	359	3742	127393614	1515043742	2.05823	1.15648	0.0395677	0.247484	3	2.5	NA	NA	NA	NA	2	1	0.959248	0.967254
11.99	3.40675	11.15	3.15708	100	19	16	993	61	223258437	17825970	2.05768	1.53623	0.039621	0.124482	NA	NA	4	2	4	3.5	NA	NA	0.631579	0.75
0.19	0.394277	0.19	0.394277	100	1	1	27	17	15238028	4329983	2.05439	2.05439	0.0399378	0.0399378	4	3	NA	NA	4.5	4	NA	NA	1	1
0.19	0.394277	0.19	0.394277	100	1	1	7	59	6380270	24250413	2.05439	2.05439	0.0399378	0.0399378	4.5	3	NA	NA	4	3	NA	NA	1	1
159.26	8.63821	230.73	12.3025	100	177	270	340	2101	240324642	282582101	2.05367	3.19204	0.0400079	0.0014127	3	1.5	NA	NA	NA	NA	4.5	3.5	0.903955	0.855556
64.74	4.99822	80.47	6.77854	100	75	88	104	1229	83601646	1017342612	2.05273	1.11086	0.0400988	0.266629	3.5	2	NA	NA	2.5	1.5	NA	NA	0.866667	0.920455
35.05	5.33594	39.36	6.09441	100	46	53	111	1400	39730108	391661400	2.05212	2.23812	0.0401577	0.0252134	3.5	3	NA	NA	NA	NA	5	1.5	0.782609	0.754717
8.46	3.18906	8.1	2.848	100	15	14	670	61	176601955	17825970	2.05076	2.07163	0.0402902	0.0383001	NA	NA	5	2	4	3.5	NA	NA	0.6	0.642857
60.39	5.1794	62.71	5.37727	100	71	73	111	1229	39730108	1017342612	2.0485	1.91361	0.040511	0.05567	3.5	3	NA	NA	2.5	1.5	NA	NA	0.859155	0.863014
72.3	5.22523	71.33	5.25906	100	83	79	111	933	39730108	1383152333	2.04776	1.45844	0.0405838	0.14472	3.5	3	NA	NA	2.5	1	NA	NA	0.879518	0.911392
133.17	8.22788	180.06	12.7047	100	150	209	340	1650	240324642	234821650	2.04548	2.27789	0.0408072	0.0227332	3	1.5	NA	NA	NA	NA	5	3.5	0.893333	0.866029
68.64	4.58482	118.95	9.5085	100	78	143	100	2309	108362267	516902309	2.04152	2.52932	0.0411994	0.0114285	3.5	1	NA	NA	NA	NA	4	2	0.884615	0.832168
10.12	2.88248	9.41	2.49077	100	16	14	857	61	150533550	17825970	2.03991	1.8428	0.0413592	0.0653578	NA	NA	4.5	3	4	3.5	NA	NA	0.6875	0.714286
61.14	5.33526	84.4	7.16191	100	72	108	105	2867	49827329	635582867	2.03551	3.29521	0.0417993	0.000983477	3.5	2.5	NA	NA	NA	NA	3.5	2	0.861111	0.787037
1603.86	15.7935	1774.59	24.5308	100	1636	2186	1825	3742	950602203	1515043742	2.03501	16.7712	0.0418495	3.9662e-63	2	1.5	NA	NA	NA	NA	2	1	0.98044	0.811985
4.8	2.0695	4.05	1.58513	100	9	5	1094	17	146865192	8784830	2.02948	0.599321	0.0424098	0.548959	NA	NA	4	3.5	4.5	2.5	NA	NA	0.555556	1
1531.52	18.0238	959.67	15.9653	100	1495	940	1986	1878	419697669	1685844908	-2.02621	-1.23205	0.0427436	0.217931	NA	NA	2.5	2	2	1.5	NA	NA	1.02475	1.02128
17.15	1.90361	38.8	5.63897	100	21	53	23	2553	34008648	392022553	2.02247	2.51819	0.0431277	0.011796	4	1	NA	NA	NA	NA	4	3	0.857143	0.735849
77.69	3.634	140.02	10.2711	100	85	163	100	2588	108362267	731842588	2.01156	2.23736	0.0442666	0.0252631	3.5	1	NA	NA	NA	NA	3.5	1.5	0.917647	0.865031
1403.92	17.4522	1438.29	25.7762	100	1439	1593	1839	4837	422022850	1298204837	2.01006	6.00206	0.0444247	1.9483e-09	NA	NA	2.5	1.5	NA	NA	2	1.5	0.975678	0.903327
1161.26	11.825	1682.36	25.822	100	1185	2128	1319	3269	1331159797	1269243269	2.00761	17.2581	0.0446847	9.72258e-67	2	1	NA	NA	NA	NA	2.5	1	0.980591	0.790883
20.14	1.92286	38.7	4.77049	100	24	50	25	2332	31427180	858742332	2.00743	2.36873	0.0447038	0.0178493	4	1.5	NA	NA	NA	NA	3.5	1	0.875	0.78
5.58	2.20275	4.6	1.67573	100	10	5	1020	17	193223294	10730372	2.00658	0.238702	0.0447944	0.811337	NA	NA	4	2.5	4.5	2	NA	NA	0.6	1
1647.9	14.412	626.45	11.7494	100	1619	639	1839	911	422022850	2092659034	-2.00527	1.06814	0.0449345	0.285457	NA	NA	2.5	1.5	2	1	NA	NA	1.01791	0.981221
443.12	20.0163	328.88	11.4144	100	403	387	1825	630	950602203	329046493	-2.00437	5.09181	0.0450308	3.54653e-07	2	1.5	NA	NA	3	2	NA	NA	1.10174	0.850129
39.1	4.44154	54.3	7.12869	100	48	73	105	2229	49827329	238362229	2.00381	2.6232	0.0450904	0.00871071	3.5	2.5	NA	NA	NA	NA	4.5	4	0.833333	0.753425
32.57	4.70816	30.17	3.87704	100	42	35	857	194	150533550	65310425	2.00291	1.2458	0.0451874	0.212839	NA	NA	4.5	3	3.5	3	NA	NA	0.785714	0.885714
67.97	4.50915	130.4	11.0764	100	77	171	99	3354	83946823	464503354	2.0026	3.66545	0.0452208	0.000246907	3.5	1.5	NA	NA	NA	NA	3.5	3	0.883117	0.766082
0.16	0.419716	0.16	0.419716	100	1	1	7	17	12190161	16268631	2.00135	2.00135	0.0453544	0.0453544	4.5	1.5	NA	NA	4.5	1	NA	NA	1	1
6	2.49848	4.8	1.70561	100	11	6	1020	17	193223294	12336631	2.00121	0.703562	0.0453694	0.481705	NA	NA	4	2.5	4.5	1.5	NA	NA	0.545455	0.833333
1220.75	16.8681	837.39	16.6611	100	1187	809	1596	1878	329007554	1685844908	-2.00082	-1.70396	0.045412	0.0883878	NA	NA	3	2.5	2	1.5	NA	NA	1.02864	1.03585
84.01	4.49578	107.7	7.35053	100	93	116	111	3269	39730108	1269243269	1.99965	1.12917	0.0455377	0.258826	3.5	3	NA	NA	NA	NA	2.5	1	0.913978	0.931034
77.76	4.63435	115.38	8.45282	100	87	127	111	4669	39730108	926204669	1.99381	1.37469	0.046173	0.169228	3.5	3	NA	NA	NA	NA	2.5	2	0.896552	0.913386
16.35	2.33279	28.24	4.57512	100	21	42	23	1609	34008648	574441609	1.99332	3.00757	0.0462265	0.00263344	4	1	NA	NA	NA	NA	4.5	1	0.809524	0.690476
1144.21	20.6815	583.5	11.3436	100	1103	594	1839	933	422022850	1383152333	-1.99261	0.925634	0.0463047	0.354636	NA	NA	2.5	1.5	2.5	1	NA	NA	1.03808	0.983165
31.19	5.42664	36.37	6.13922	100	42	55	111	1559	39730108	300101559	1.99203	3.03459	0.0463682	0.00240864	3.5	3	NA	NA	NA	NA	5	2.5	0.761905	0.672727
0.2	0.402015	0.2	0.402015	100	1	1	105	5	49827329	4543814	1.98997	1.98997	0.0465937	0.0465937	3.5	2.5	NA	NA	5	1	NA	NA	1	1
545.66	20.276	557.54	19.9441	100	586	650	2220	1559	693730534	300101559	1.98955	4.63596	0.046641	3.55278e-06	NA	NA	2	1	NA	NA	5	2.5	0.931741	0.858462
15.7	2.16258	30.05	5.34539	100	20	47	23	1867	34008648	418161867	1.98836	3.17095	0.0467716	0.00151939	4	1	NA	NA	NA	NA	4.5	2	0.8	0.659574
1.24	0.88899	1.41	1.08334	100	3	3	7	647	3380447	234878840	1.97978	1.46768	0.0477288	0.142192	4.5	4	NA	NA	3	2.5	NA	NA	0.666667	0.666667
173.66	8.25505	218.86	11.526	100	190	246	340	1718	240324642	484081718	1.97939	2.35467	0.0477716	0.0185389	3	1.5	NA	NA	NA	NA	4.5	1.5	0.915789	0.890244
50.78	4.67225	78.34	8.62838	100	60	102	100	1559	108362267	300101559	1.97335	2.74211	0.0484552	0.0061045	3.5	1	NA	NA	NA	NA	5	2.5	0.85	0.77451
20.14	1.44963	56.45	6.4045	100	23	68	23	3628	34008648	774363628	1.97292	1.80342	0.0485043	0.0713226	4	1	NA	NA	NA	NA	3	2	0.913043	0.838235
12.07	3.0059	10.95	2.75379	100	18	15	1020	61	193223294	17825970	1.97278	1.4707	0.0485201	0.141371	NA	NA	4	2.5	4	3.5	NA	NA	0.722222	0.733333
514.67	11.3227	529.57	13.6124	100	537	535	869	3919	130006021	1088743919	1.97215	0.3989	0.0485928	0.689967	NA	NA	4.5	3.5	NA	NA	2.5	1.5	0.959032	0.990654
132.23	11.2733	96.14	6.85053	100	110	107	1825	192	950602203	88381966	-1.97191	1.58528	0.0486198	0.112903	2	1.5	NA	NA	3.5	2.5	NA	NA	1.20909	0.906542
1327.26	21.6798	1174.8	24.8641	100	1370	1217	1986	3269	419697669	1269243269	1.97142	1.69723	0.0486755	0.0896536	NA	NA	2.5	2	NA	NA	2.5	1	0.969343	0.965489
1.03	0.999545	1.02	0.994734	100	3	3	99	17	83946823	10730372	1.9709	1.99048	0.0487358	0.0465378	3.5	1.5	NA	NA	4.5	2	NA	NA	0.666667	0.666667
13.68	2.19218	25.11	5.25491	100	18	36	23	1599	34008648	267201599	1.97064	2.07235	0.048765	0.0382329	4	1	NA	NA	NA	NA	5	3	0.777778	0.722222
204.91	13.2734	223.76	13.8965	100	231	253	1094	2229	146865192	238362229	1.96558	2.10412	0.0493469	0.0353678	NA	NA	4	3.5	NA	NA	4.5	4	0.887446	0.885375
75.23	4.46729	146.02	10.8637	100	84	186	100	2867	108362267	635582867	1.96316	3.68015	0.0496276	0.000233098	3.5	1	NA	NA	NA	NA	3.5	2	0.904762	0.790323
51.27	5.46588	66.46	7.26611	100	62	87	105	2309	49827329	516902309	1.96309	2.82682	0.0496361	0.00470125	3.5	2.5	NA	NA	NA	NA	4	2	0.83871	0.770115
15.2	2.44536	30.66	6.36312	100	20	48	23	2011	34008648	326262011	1.9629	2.72508	0.0496579	0.00642862	4	1	NA	NA	NA	NA	4.5	3	0.8	0.645833
19.25	1.91419	33.13	4.7581	100	23	40	26	2588	24602516	731842588	1.95905	1.44385	0.0501071	0.14878	4	2	NA	NA	NA	NA	3.5	1.5	0.869565	0.85
1145.27	18.2607	1229.17	22.1045	100	1181	1301	1596	4837	329007554	1298204837	1.95667	3.24957	0.0503868	0.00115579	NA	NA	3	2.5	NA	NA	2	1.5	0.970364	0.945427
0.15	0.435194	0.15	0.435194	100	1	1	7	17	14087475	12336631	1.95315	1.95315	0.0508017	0.0508017	4.5	1	NA	NA	4.5	1.5	NA	NA	1	1
72.42	4.39738	110.62	7.42203	100	81	135	99	2332	83946823	858742332	1.95116	3.28482	0.0510379	0.00102048	3.5	1.5	NA	NA	NA	NA	3.5	1	0.901235	0.822222
4.76	2.17479	4.11	1.663	100	9	5	1020	17	193223294	8784830	1.94962	0.535179	0.0512218	0.592526	NA	NA	4	2.5	4.5	2.5	NA	NA	0.555556	1
1589.89	20.0665	1433.25	27.5363	100	1629	1595	2220	3269	693730534	1269243269	1.94902	5.87406	0.0512931	4.2526e-09	NA	NA	2	1	NA	NA	2.5	1	0.976059	0.89906
3.61	1.74017	3.32	1.49666	100	7	4	904	17	94752466	8784830	1.94809	0.454344	0.0514044	0.649581	NA	NA	4.5	4	4.5	2.5	NA	NA	0.571429	1
70.53	4.87097	104.74	8.20153	100	80	126	105	3628	49827329	774363628	1.94417	2.5922	0.0518749	0.00953643	3.5	2.5	NA	NA	NA	NA	3	2	0.8875	0.833333
1217.82	15.5319	1139.05	21.0014	100	1248	1191	1596	3742	329007554	1515043742	1.9431	2.47365	0.0520044	0.0133742	NA	NA	3	2.5	NA	NA	2	1	0.975962	0.957179
336.39	13.7267	317.87	12.1943	100	363	346	1223	1323	276361774	466881323	1.93856	2.30682	0.0525551	0.0210647	NA	NA	3.5	2	NA	NA	5	1	0.928375	0.919075
43.01	4.64605	54.36	6.84389	100	52	75	105	1939	49827329	367881939	1.93498	3.01583	0.052993	0.00256277	3.5	2.5	NA	NA	NA	NA	4.5	2.5	0.846154	0.733333
0.19	0.419114	0.19	0.419114	100	1	1	27	17	15238028	10730372	1.93265	1.93265	0.0532795	0.0532795	4	3	NA	NA	4.5	2	NA	NA	1	1
0.19	0.419114	0.19	0.419114	100	1	1	7	58	3380447	48262105	1.93265	1.93265	0.0532795	0.0532795	4.5	4	NA	NA	4	1.5	NA	NA	1	1
557.81	12.0014	560.27	14.4284	100	581	564	827	3269	165397212	1269243269	1.93227	0.258518	0.0533262	0.796007	NA	NA	4.5	2.5	NA	NA	2.5	1	0.960413	0.994681
11.29	2.9552	10.13	2.49304	100	17	13	857	59	150533550	24250413	1.93218	1.1512	0.0533367	0.249648	NA	NA	4.5	3	4	3	NA	NA	0.705882	0.846154
1280.31	24.171	1266.46	26.6634	100	1327	1432	2220	3189	693730534	896543189	1.93166	6.20851	0.0534021	5.34904e-10	NA	NA	2	1	NA	NA	3	1.5	0.965335	0.884777
334.79	15.1219	315.62	13.2952	100	364	344	1020	1609	193223294	574441609	1.93163	2.1346	0.0534049	0.0327937	NA	NA	4	2.5	NA	NA	4.5	1	0.92033	0.918605
0.21	0.40936	0.21	0.40936	100	1	1	27	17	15238028	5875279	1.92984	1.92984	0.0536266	0.0536266	4	3	NA	NA	4.5	3.5	NA	NA	1	1
40.71	5.33579	52.72	7.21121	100	51	74	105	2011	49827329	326262011	1.92849	2.95096	0.0537944	0.00316789	3.5	2.5	NA	NA	NA	NA	4.5	3	0.803922	0.716216
2.03	1.5404	2.04	1.5303	100	5	6	111	61	39730108	17825970	1.92807	2.58773	0.0538461	0.00966113	3.5	3	NA	NA	4	3.5	NA	NA	0.6	0.5
13.69	2.23695	24.6	4.98888	100	18	36	23	1515	34008648	337281515	1.92673	2.28508	0.0540131	0.0223079	4	1	NA	NA	NA	NA	5	2	0.777778	0.694444
225.68	12.6386	254.65	12.9141	100	250	284	1020	2229	193223294	238362229	1.92426	2.2727	0.0543221	0.0230442	NA	NA	4	2.5	NA	NA	4.5	4	0.904	0.897887
803.55	8.62387	470.08	11.4395	100	787	477	883	911	358247444	2092659034	-1.91909	0.604921	0.0549728	0.545231	NA	NA	4	1	2	1	NA	NA	1.0216	0.987421
72.26	5.07842	99.8	7.19989	100	82	116	105	3189	49827329	896543189	1.91792	2.25004	0.055121	0.0244467	3.5	2.5	NA	NA	NA	NA	3	1.5	0.890244	0.862069
13.57	2.31924	24.59	5.38441	100	18	39	23	1650	34008648	234821650	1.91011	2.67625	0.0561196	0.00744517	4	1	NA	NA	NA	NA	5	3.5	0.777778	0.641026
803.44	16.5257	973.42	27.7016	100	835	1065	1353	3189	559010588	896543189	1.90976	3.30595	0.0561644	0.000946553	NA	NA	3	1	NA	NA	3	1.5	0.962874	0.914554
180.7	11.1577	195.47	12.3538	100	202	221	1064	1712	172820755	204341712	1.90899	2.06658	0.0562633	0.0387739	NA	NA	4	3	NA	NA	5	4	0.89604	0.886878
1050.21	17.1854	983.56	19.3924	100	1083	1019	1596	3269	329007554	1269243269	1.90801	1.82752	0.0563898	0.0676223	NA	NA	3	2.5	NA	NA	2.5	1	0.970452	0.965653
34.04	4.6967	42.45	6.52946	100	43	61	105	1599	49827329	267201599	1.90772	2.84097	0.0564271	0.00449765	3.5	2.5	NA	NA	NA	NA	5	3	0.813953	0.704918
17.35	1.91419	34.44	5.01779	100	21	43	23	2118	34008648	597522118	1.90681	1.70593	0.0565456	0.0880208	4	1	NA	NA	NA	NA	4	1.5	0.857143	0.813953
590.06	9.42361	890.75	25.3315	100	608	949	725	4837	321492675	1298204837	1.90373	2.29951	0.0569455	0.021476	NA	NA	4.5	1	NA	NA	2	1.5	0.972039	0.938883
3.52	1.8284	3.68	1.89566	100	7	8	25	189	31427180	112524312	1.90331	2.27889	0.0570004	0.0226738	4	1.5	NA	NA	3.5	2	NA	NA	0.571429	0.5
700.23	15.9132	479.08	13.5488	100	670	494	1088	933	502289356	1383152333	-1.89968	1.10121	0.0574748	0.270807	NA	NA	3.5	1	2.5	1	NA	NA	1.04627	0.97166
4.55	1.81673	4.18	1.64151	100	8	7	1088	17	502289356	4329983	1.89902	1.71793	0.0575622	0.0858087	NA	NA	3.5	1	4.5	4	NA	NA	0.625	0.714286
664.58	22.8938	559.07	17.519	100	708	625	2395	1323	613349328	466881323	1.89659	3.76335	0.0578827	0.000167653	NA	NA	2	1.5	NA	NA	5	1	0.939266	0.896
1.06	1.02317	1.02	0.942595	100	3	3	99	17	83946823	12336631	1.89608	2.10058	0.0579501	0.0356774	3.5	1.5	NA	NA	4.5	1.5	NA	NA	0.666667	0.666667
16.03	2.09596	28.42	4.34423	100	20	43	23	1718	34008648	484081718	1.89412	3.35618	0.0582086	0.00079028	4	1	NA	NA	NA	NA	4.5	1.5	0.85	0.674419
748.81	14.3616	806.73	17.2573	100	776	851	1020	4837	193223294	1298204837	1.89324	2.56529	0.0583261	0.010309	NA	NA	4	2.5	NA	NA	2	1.5	0.965206	0.948296
607.26	19.4218	547.96	16.1263	100	644	612	2395	1400	613349328	391661400	1.89169	3.97114	0.0585318	7.1529e-05	NA	NA	2	1.5	NA	NA	5	1.5	0.944099	0.895425
2.96	1.60756	2.92	1.58707	100	6	6	99	58	83946823	30067424	1.89107	1.94068	0.0586154	0.0522966	3.5	1.5	NA	NA	4	2.5	NA	NA	0.5	0.5
382.33	14.4628	304.87	11.8728	100	355	356	1825	647	950602203	234878840	-1.88967	4.30649	0.0588015	1.65864e-05	2	1.5	NA	NA	3	2.5	NA	NA	1.07887	0.856742
0.18	0.43531	0.18	0.43531	100	1	1	25	17	31427180	5875279	1.88371	1.88371	0.0596036	0.0596036	4	1.5	NA	NA	4.5	3.5	NA	NA	1	1
0.18	0.43531	0.18	0.43531	100	1	1	7	58	3380447	36075263	1.88371	1.88371	0.0596036	0.0596036	4.5	4	NA	NA	4	2	NA	NA	1	1
921.92	20.2418	1091.95	30.4635	100	960	1260	2220	3354	693730534	464503354	1.88125	5.51643	0.0599373	3.45957e-08	NA	NA	2	1	NA	NA	3.5	3	0.960417	0.866667
44	4.78423	54.92	6.80267	100	53	74	105	1867	49827329	418161867	1.88118	2.80478	0.0599476	0.0050351	3.5	2.5	NA	NA	NA	NA	4.5	2	0.830189	0.743243
715.53	11.4252	1007.6	24.56	100	737	1090	883	4837	358247444	1298204837	1.87918	3.35505	0.0602193	0.000793496	NA	NA	4	1	NA	NA	2	1.5	0.971506	0.924771
0.2	0.426401	0.2	0.426401	100	1	1	27	17	15238028	8784830	1.87617	1.87617	0.0606324	0.0606324	4	3	NA	NA	4.5	2.5	NA	NA	1	1
33.85	4.34468	42.73	6.68914	100	42	61	105	1650	49827329	234821650	1.87586	2.73129	0.060675	0.00630861	3.5	2.5	NA	NA	NA	NA	5	3.5	0.809524	0.704918
891.55	20.562	630.91	15.2163	100	853	658	1728	1229	602960837	1017342612	-1.87482	1.78032	0.0608177	0.0750233	NA	NA	2.5	1	2.5	1.5	NA	NA	1.04572	0.958967
37.95	4.82915	44.48	6.57279	100	47	56	105	1400	49827329	391661400	1.87404	1.75268	0.0609256	0.0796571	3.5	2.5	NA	NA	NA	NA	5	1.5	0.808511	0.803571
267.17	13.7987	278.14	13.2703	100	293	310	1020	1939	193223294	367881939	1.87191	2.40085	0.061219	0.0163572	NA	NA	4	2.5	NA	NA	4.5	2.5	0.914676	0.9
13.7	2.29844	24.55	5.26543	100	18	37	23	1559	34008648	300101559	1.87083	2.36448	0.0613681	0.0180554	4	1	NA	NA	NA	NA	5	2.5	0.777778	0.675676
886.54	17.3516	828.54	17.8441	100	919	856	1596	2783	329007554	1048682783	1.87072	1.53888	0.0613843	0.123833	NA	NA	3	2.5	NA	NA	3	1	0.96518	0.968458
8.36	3.01686	7.82	2.62613	100	14	13	904	61	94752466	17825970	1.8695	1.97248	0.0615538	0.0485545	NA	NA	4.5	4	4	3.5	NA	NA	0.642857	0.615385
13.97	3.7671	12.53	3.24568	100	21	18	1350	61	197807095	17825970	1.86616	1.68532	0.0620191	0.0919275	NA	NA	3.5	3	4	3.5	NA	NA	0.666667	0.722222
4.52	1.32939	7.82	2.82978	100	7	14	7	1400	12190161	391661400	1.86552	2.18391	0.0621086	0.0289687	4.5	1.5	NA	NA	NA	NA	5	1.5	0.714286	0.571429
1102.99	15.045	862.13	17.9998	100	1075	883	1353	1878	559010588	1685844908	-1.86041	1.15946	0.0628271	0.24627	NA	NA	3	1	2	1.5	NA	NA	1.02605	0.97735
80.94	3.79745	133.38	8.29723	100	88	162	99	2783	83946823	1048682783	1.85914	3.44934	0.0630068	0.000561951	3.5	1.5	NA	NA	NA	NA	3	1	0.920455	0.82716
50.49	4.57815	80.63	9.13054	100	59	103	100	1650	108362267	234821650	1.85883	2.45002	0.0630516	0.0142849	3.5	1	NA	NA	NA	NA	5	3.5	0.864407	0.786408
722.18	12.3185	861.37	16.707	100	745	914	914	4837	248939067	1298204837	1.8525	3.15017	0.063954	0.00163173	NA	NA	4	1.5	NA	NA	2	1.5	0.97047	0.943107
4.66	1.26507	9.94	3.46649	100	7	18	7	1650	14087475	234821650	1.8497	2.32512	0.064357	0.0200657	4.5	1	NA	NA	NA	NA	5	3.5	0.714286	0.555556
642.23	11.7713	653.81	15.751	100	664	663	827	3742	165397212	1515043742	1.84942	0.583454	0.0643974	0.559588	NA	NA	4.5	2.5	NA	NA	2	1	0.968373	0.986425
4.94	2.19651	4.26	1.75015	100	9	5	1064	17	172820755	8784830	1.84839	0.422821	0.0645461	0.672426	NA	NA	4	3	4.5	2.5	NA	NA	0.555556	1
5.19	2.06312	4.36	1.64237	100	9	5	827	17	165397212	12336631	1.84672	0.389681	0.0647881	0.696772	NA	NA	4.5	2.5	4.5	1.5	NA	NA	0.666667	1
772.25	14.7623	466.47	10.9373	100	745	459	1264	933	240983674	1383152333	-1.84591	-0.682982	0.0649048	0.494618	NA	NA	3.5	2.5	2.5	1	NA	NA	1.03758	1.01743
51.74	4.47579	78.4	7.78499	100	60	100	100	1515	108362267	337281515	1.84548	2.77457	0.0649673	0.00552747	3.5	1	NA	NA	NA	NA	5	2	0.866667	0.79
2.14	1.55063	2.12	1.55232	100	5	5	111	59	39730108	24250413	1.84442	1.85529	0.0651227	0.0635551	3.5	3	NA	NA	4	3	NA	NA	0.6	0.6
707.32	15.8999	451.05	10.9058	100	678	460	1126	933	305600309	1383152333	-1.84404	0.820663	0.0651772	0.411838	NA	NA	3.5	1.5	2.5	1	NA	NA	1.04425	0.982609
17.26	2.02819	37.08	5.44148	100	21	52	23	2438	34008648	451962438	1.84401	2.7419	0.0651812	0.00610847	4	1	NA	NA	NA	NA	4	2.5	0.857143	0.730769
71.06	4.30602	114.24	8.62943	100	79	142	99	2588	83946823	731842588	1.84393	3.2169	0.0651934	0.00129585	3.5	1.5	NA	NA	NA	NA	3.5	1.5	0.911392	0.809859
4.22	2.05765	4.31	2.14944	100	8	8	25	175	31427180	223578546	1.83704	1.71672	0.0662034	0.0860295	4	1.5	NA	NA	3.5	1	NA	NA	0.625	0.625
608.07	20.6873	682.93	25.9682	100	646	811	2220	2101	693730534	282582101	1.83349	4.9318	0.0667295	8.14766e-07	NA	NA	2	1	NA	NA	4.5	3.5	0.942724	0.84217
52.95	4.93672	59.94	6.48669	100	62	73	105	1519	49827329	737263805	1.8332	2.01335	0.0667727	0.0440775	3.5	2.5	NA	NA	2.5	2	NA	NA	0.854839	0.821918
1233.22	9.16028	1937.06	33.9976	100	1250	2443	1319	3742	1331159797	1515043742	1.83182	14.8817	0.0669779	4.33658e-50	2	1	NA	NA	NA	NA	2	1	0.9872	0.793287
854.21	18.9978	897.11	22.6403	100	889	1005	1728	2588	602960837	731842588	1.83127	4.76539	0.0670605	1.88485e-06	NA	NA	2.5	1	NA	NA	3.5	1.5	0.961755	0.893532
0.19	0.442559	0.17	0.377525	100	1	1	99	5	83946823	1718320	1.83026	2.19853	0.0672105	0.0279114	3.5	1.5	NA	NA	5	3.5	NA	NA	1	1
0.19	0.442559	0.19	0.442559	100	1	1	27	17	18833874	8784830	1.83026	1.83026	0.0672105	0.0672105	4	2.5	NA	NA	4.5	2.5	NA	NA	1	1
2.22	1.52143	2.18	1.46598	100	5	5	105	58	49827329	36075263	1.82723	1.92363	0.0676653	0.0544009	3.5	2.5	NA	NA	4	2	NA	NA	0.6	0.6
18.26	2.04801	22.85	3.25786	100	22	27	26	1229	24602516	1017342612	1.82616	1.27384	0.0678257	0.202719	4	2	NA	NA	2.5	1.5	NA	NA	0.863636	0.851852
4.62	1.852	3.89	1.46263	100	8	4	827	17	165397212	10730372	1.82506	0.0752069	0.0679927	0.94005	NA	NA	4.5	2.5	4.5	2	NA	NA	0.625	1
1121.25	11.1032	525.94	10.8151	100	1101	535	1264	911	240983674	2092659034	-1.8238	0.837719	0.0681817	0.402189	NA	NA	3.5	2.5	2	1	NA	NA	1.01907	0.983178
4.56	1.88733	4.13	1.60589	100	8	5	676	17	151532669	12336631	1.82268	0.541755	0.068352	0.587987	NA	NA	5	2.5	4.5	1.5	NA	NA	0.625	1
0.23	0.422953	0.23	0.422953	100	1	1	27	17	18833874	5875279	1.82054	1.82054	0.0686776	0.0686776	4	2.5	NA	NA	4.5	3.5	NA	NA	1	1
251.13	12.0258	254.53	12.8868	100	273	275	1094	1939	146865192	367881939	1.81859	1.58845	0.0689735	0.112185	NA	NA	4	3.5	NA	NA	4.5	2.5	0.923077	0.927273
6.06	2.23299	5.11	1.74596	100	2	2	958	17	468832273	7090786	-1.81819	-1.78125	0.0690356	0.0748712	2.5	2	NA	NA	4.5	3	NA	NA	3.5	3
3.86	1.72925	3.49	1.48048	100	7	5	1264	17	240983674	4329983	1.81582	1.01994	0.0693985	0.307757	NA	NA	3.5	2.5	4.5	4	NA	NA	0.571429	0.8
1094.63	13.9839	1202.67	18.3788	100	1120	1314	1411	4837	353562021	1298204837	1.81423	6.05754	0.0696418	1.38223e-09	NA	NA	3	1.5	NA	NA	2	1.5	0.977679	0.915525
417.35	17.4503	437.8	16.3244	100	449	493	1353	1323	559010588	466881323	1.81372	3.38145	0.0697203	0.000721047	NA	NA	3	1	NA	NA	5	1	0.930958	0.888438
632.93	22.0968	683.69	22.5176	100	673	806	2220	2011	693730534	326262011	1.81339	5.43174	0.0697723	5.58071e-08	NA	NA	2	1	NA	NA	4.5	3	0.940565	0.848635
235.47	13.5382	243.95	13.4693	100	260	265	1094	2011	146865192	326262011	1.81191	1.56281	0.0699994	0.118096	NA	NA	4	3.5	NA	NA	4.5	3	0.907692	0.920755
11.76	3.44691	10.67	2.94068	100	18	15	1064	61	172820755	17825970	1.81032	1.47245	0.0702469	0.140899	NA	NA	4	3	4	3.5	NA	NA	0.666667	0.733333
1504.78	20.0079	1547.84	26.5253	100	1541	1723	2220	3919	693730534	1088743919	1.81029	6.60351	0.0702512	4.01528e-11	NA	NA	2	1	NA	NA	2.5	1.5	0.976639	0.898433
271.06	13.7854	266.2	12.9716	100	296	291	914	1323	248939067	466881323	1.80916	1.91187	0.0704257	0.0558932	NA	NA	4	1.5	NA	NA	5	1	0.918919	0.917526
21.65	1.85524	49.3	5.83009	100	25	59	25	3189	31427180	896543189	1.8057	1.66378	0.0709659	0.0961557	4	1.5	NA	NA	NA	NA	3	1.5	0.88	0.847458
3.03	1.64811	3.16	1.78501	100	6	7	26	189	24602516	112524312	1.80207	2.15125	0.0715351	0.0314566	4	2	NA	NA	3.5	2	NA	NA	0.666667	0.571429
1409.05	13.9112	588.7	11.5955	100	1384	589	1596	911	329007554	2092659034	-1.8007	0.0258722	0.0717499	0.979359	NA	NA	3	2.5	2	1	NA	NA	1.01879	1
223.1	11.0614	237.21	11.6838	100	243	263	993	1559	223258437	300101559	1.79906	2.20733	0.0720097	0.0272909	NA	NA	4	2	NA	NA	5	2.5	0.921811	0.904943
1464.69	16.2957	1539.03	26.0867	100	1494	1886	1825	3269	950602203	1269243269	1.79864	13.3007	0.0720764	2.29422e-40	2	1.5	NA	NA	NA	NA	2.5	1	0.980589	0.816543
1.14	1.03494	1.15	1.05768	100	3	3	27	57	18833874	75708374	1.7972	1.74911	0.0723044	0.0802718	4	2.5	NA	NA	4	1	NA	NA	0.666667	0.666667
36.67	4.08014	44.84	5.59531	100	44	60	105	1515	49827329	337281515	1.79651	2.70941	0.0724142	0.00674024	3.5	2.5	NA	NA	NA	NA	5	2	0.840909	0.75
299.58	15.2912	385.1	19.8471	100	327	438	1088	1515	502289356	337281515	1.79318	2.66537	0.0729435	0.00769034	NA	NA	3.5	1	NA	NA	5	2	0.917431	0.881279
0.84	0.646982	1.07	0.95616	100	2	2	2	586	3290792	453250884	1.79294	0.97264	0.0729825	0.330732	5	2	NA	NA	3	1.5	NA	NA	0.5	1
2.31	1.50215	2.39	1.61367	100	5	6	104	61	83601646	17825970	1.79076	2.23713	0.0733314	0.0252777	3.5	2	NA	NA	4	3.5	NA	NA	0.6	0.5
978.03	17.856	1015.41	19.7618	100	1010	1077	1596	3919	329007554	1088743919	1.79043	3.11663	0.0733844	0.00182934	NA	NA	3	2.5	NA	NA	2.5	1.5	0.969307	0.943361
1250.58	16.9974	1246.07	25.9713	100	1281	1365	1728	3269	602960837	1269243269	1.78968	4.57928	0.073505	4.6658e-06	NA	NA	2.5	1	NA	NA	2.5	1	0.976581	0.913553
5.1	2.18119	4.35	1.73715	100	9	5	818	17	193540822	12336631	1.78802	0.374177	0.0737732	0.708273	NA	NA	4.5	2	4.5	1.5	NA	NA	0.666667	1
3.86	1.75821	3.51	1.53409	100	7	5	1350	17	197807095	4329983	1.7859	0.971259	0.0741148	0.331419	NA	NA	3.5	3	4.5	4	NA	NA	0.571429	0.8
71.44	4.79756	71.72	5.24372	100	80	81	105	933	49827329	1383152333	1.78424	1.76974	0.0743845	0.076771	3.5	2.5	NA	NA	2.5	1	NA	NA	0.9	0.888889
13.95	2.27581	22.69	4.61157	100	18	32	23	1400	34008648	391661400	1.77959	2.01884	0.0751432	0.0435043	4	1	NA	NA	NA	NA	5	1.5	0.777778	0.71875
748.52	17.7118	780.76	19.0963	100	780	816	1350	4669	197807095	926204669	1.77735	1.84538	0.0755107	0.0649819	NA	NA	3.5	3	NA	NA	2.5	2	0.960256	0.957108
2.71	1.28939	3.02	1.58261	100	5	5	7	586	8048697	453250884	1.77603	1.2511	0.0757273	0.210898	4.5	2.5	NA	NA	3	1.5	NA	NA	0.6	0.8
13.46	3.12184	12.68	2.76661	100	19	18	883	61	358247444	17825970	1.7746	1.92293	0.0759645	0.0544889	NA	NA	4	1	4	3.5	NA	NA	0.736842	0.722222
79.62	4.16037	133.99	8.19398	100	87	150	104	2783	83601646	1048682783	1.77388	1.95387	0.076083	0.0507162	3.5	2	NA	NA	NA	NA	3	1	0.91954	0.893333
0.22	0.439927	0.24	0.494822	100	1	2	7	61	8048697	17825970	1.77302	3.55684	0.0762248	0.000375347	4.5	2.5	NA	NA	4	3.5	NA	NA	1	0.5
0.24	0.429235	0.24	0.429235	100	1	1	7	58	6380270	36075263	1.77059	1.77059	0.0766284	0.0766284	4.5	3	NA	NA	4	2	NA	NA	1	1
8.19	2.71805	7.65	2.32412	100	13	12	698	61	140151271	17825970	1.76965	1.87168	0.0767849	0.061251	NA	NA	5	3	4	3.5	NA	NA	0.692308	0.666667
596.49	9.89183	515.85	14.2484	100	579	515	739	1878	216537756	1685844908	-1.76813	-0.0596557	0.07704	0.95243	NA	NA	4.5	1.5	2	1.5	NA	NA	1.03109	1.00194
10.54	3.09258	9.96	2.9126	100	16	14	827	61	165397212	17825970	1.76552	1.38708	0.0774769	0.165418	NA	NA	4.5	2.5	4	3.5	NA	NA	0.6875	0.714286
648.26	11.1877	685.46	14.5508	100	668	701	818	3742	193540822	1515043742	1.76444	1.06798	0.0776576	0.285528	NA	NA	4.5	2	NA	NA	2	1	0.971557	0.978602
4.61	1.35509	8.29	3.30685	100	7	14	7	1515	12190161	337281515	1.76372	1.72672	0.0777785	0.0842181	4.5	1.5	NA	NA	NA	NA	5	2	0.714286	0.642857
5.08	1.08879	9.97	2.8229	100	7	18	7	1867	12190161	418161867	1.76343	2.84459	0.0778276	0.00444689	4.5	1.5	NA	NA	NA	NA	4.5	2	0.857143	0.555556
121.61	10.0029	97.14	6.43698	100	104	105	1319	194	1331159797	65310425	-1.76049	1.22107	0.0783256	0.22206	2	1	NA	NA	3.5	3	NA	NA	1.17308	0.933333
200.22	12.3743	209.08	12.7094	100	222	232	1064	1599	172820755	267201599	1.7601	1.80339	0.0783905	0.0713271	NA	NA	4	3	NA	NA	5	3	0.905405	0.905172
580.6	13.4435	898.53	23.679	100	557	971	958	4058	468832273	657884058	-1.7555	3.06051	0.0791743	0.00220957	2.5	2	NA	NA	NA	NA	3	2.5	1.04309	0.92585
11.42	3.17878	11.4	2.99832	100	17	17	725	61	321492675	17825970	1.75539	1.86772	0.0791926	0.0618018	NA	NA	4.5	1	4	3.5	NA	NA	0.705882	0.705882
92.03	2.26281	209.18	9.78081	100	96	222	99	4837	83946823	1298204837	1.75446	1.31073	0.0793523	0.189949	3.5	1.5	NA	NA	NA	NA	2	1.5	0.96875	0.945946
738.86	24.0475	687.59	22.6747	100	781	802	2220	1718	693730534	484081718	1.75236	5.04571	0.0797113	4.51851e-07	NA	NA	2	1	NA	NA	4.5	1.5	0.946223	0.857855
5.16	2.19144	4.85	2.03194	100	9	9	100	57	108362267	75708374	1.75227	2.04238	0.0797274	0.0411137	3.5	1	NA	NA	4	1	NA	NA	0.666667	0.555556
792.42	14.0318	773.08	18.3003	100	817	797	1020	3742	193223294	1515043742	1.75173	1.30708	0.0798202	0.191186	NA	NA	4	2.5	NA	NA	2	1	0.970624	0.971142
12.26	3.28024	11.09	2.88533	100	18	14	818	59	193540822	24250413	1.74987	1.00855	0.0801408	0.313191	NA	NA	4.5	2	4	3	NA	NA	0.722222	0.857143
923.46	22.552	764.98	19.5484	100	884	916	1825	1519	950602203	737263805	-1.74973	7.72543	0.0801647	1.11477e-14	2	1.5	NA	NA	2.5	2	NA	NA	1.04525	0.835153
929.92	20.6244	1187.31	42.261	100	966	1324	1728	4058	602960837	657884058	1.74938	3.23442	0.0802251	0.00121889	NA	NA	2.5	1	NA	NA	3	2.5	0.962733	0.897281
2.09	1.09263	2.32	1.30175	100	4	4	7	647	6380270	234878840	1.74808	1.29057	0.0804507	0.196852	4.5	3	NA	NA	3	2.5	NA	NA	0.75	0.75
508.27	15.2943	535.34	17.5028	100	535	603	1353	1609	559010588	574441609	1.74771	3.86567	0.0805147	0.000110786	NA	NA	3	1	NA	NA	4.5	1	0.951402	0.888889
7.6	2.51862	5.82	1.86613	100	12	6	993	17	223258437	16268631	1.74699	0.0964565	0.080639	0.923158	NA	NA	4	2	4.5	1	NA	NA	0.666667	1
4.86	2.36993	4.19	1.86241	100	9	5	993	17	223258437	8784830	1.74689	0.434919	0.0806569	0.663621	NA	NA	4	2	4.5	2.5	NA	NA	0.555556	1
251.14	13.0902	267.94	14.3547	100	274	295	1020	2011	193223294	326262011	1.74634	1.8851	0.0807516	0.0594165	NA	NA	4	2.5	NA	NA	4.5	3	0.919708	0.908475
2.43	1.47199	2.42	1.48515	100	5	5	111	58	39730108	30067424	1.74593	1.7372	0.080823	0.0823512	3.5	3	NA	NA	4	2.5	NA	NA	0.6	0.6
29.24	5.0194	22.94	3.39286	100	38	35	723	58	690258039	48262105	1.74523	3.55452	0.0809449	0.000378669	2.5	1	NA	NA	4	1.5	NA	NA	0.789474	0.657143
1371.13	17.1327	1622.66	37.6078	100	1401	1824	1728	4837	602960837	1298204837	1.74345	5.35367	0.0812546	8.6186e-08	NA	NA	2.5	1	NA	NA	2	1.5	0.9793	0.889803
289.5	15.7733	304.9	15.6176	100	317	340	993	1867	223258437	418161867	1.74345	2.24747	0.0812552	0.0246103	NA	NA	4	2	NA	NA	4.5	2	0.914826	0.897059
811.96	16.0384	816.83	18.5625	100	784	1004	1319	1519	1331159797	737263805	-1.74331	10.0832	0.0812787	6.55376e-24	2	1	NA	NA	2.5	2	NA	NA	1.03571	0.813745
1072.12	23.4509	1036.93	25.4329	100	1113	1179	2220	2588	693730534	731842588	1.74322	5.58607	0.0812959	2.32269e-08	NA	NA	2	1	NA	NA	3.5	1.5	0.964061	0.879559
20.6	1.37804	62.77	7.50603	100	23	77	23	4058	34008648	657884058	1.74161	1.89581	0.0815774	0.0579853	4	1	NA	NA	NA	NA	3	2.5	0.913043	0.818182
127.8	10.2218	81.91	6.7914	100	110	74	1264	175	240983674	223578546	-1.74138	-1.16471	0.0816171	0.244137	NA	NA	3.5	2.5	3.5	1	NA	NA	1.16364	1.10811
757.54	14.6249	791.12	17.2259	100	783	810	1064	4837	172820755	1298204837	1.74087	1.09602	0.0817067	0.273069	NA	NA	4	3	NA	NA	2	1.5	0.968072	0.977778
11.41	2.06508	16.03	3.60262	100	15	30	27	2101	15238028	282582101	1.73843	3.87773	0.0821345	0.000105435	4	3	NA	NA	NA	NA	4.5	3.5	0.8	0.566667
221.35	13.6125	235.74	14.7885	100	245	262	1094	2101	146865192	282582101	1.73737	1.77571	0.0823215	0.0757815	NA	NA	4	3.5	NA	NA	4.5	3.5	0.906122	0.900763
4.68	1.91158	3.98	1.47011	100	8	4	818	17	193540822	10730372	1.73678	0.0136045	0.0824256	0.989146	NA	NA	4.5	2	4.5	2	NA	NA	0.625	1
5.18	1.04813	10.95	3.51153	100	7	21	7	2101	12190161	282582101	1.73642	2.862	0.0824899	0.00420971	4.5	1.5	NA	NA	NA	NA	4.5	3.5	0.857143	0.52381
284	14.4124	377.59	19.2344	100	309	428	1088	1559	502289356	300101559	1.73462	2.62083	0.0828085	0.00877167	NA	NA	3.5	1	NA	NA	5	2.5	0.919094	0.883178
1441.97	19.0499	1660.98	39.9462	100	1475	1883	2220	4669	693730534	926204669	1.73387	5.55798	0.0829414	2.72915e-08	NA	NA	2	1	NA	NA	2.5	2	0.977627	0.882103
966.65	13.4708	951.73	17.293	100	990	1000	1223	3742	276361774	1515043742	1.73338	2.7913	0.0830281	0.00524961	NA	NA	3.5	2	NA	NA	2	1	0.976768	0.952
3.13	1.07923	4.29	1.75979	100	5	12	7	2553	3380447	392022553	1.73271	4.3812	0.0831473	1.18028e-05	4.5	4	NA	NA	NA	NA	4	3	0.8	0.416667
4.91	1.20684	9.33	3.00187	100	7	15	7	1400	14087475	391661400	1.73179	1.88882	0.0833102	0.0589154	4.5	1	NA	NA	NA	NA	5	1.5	0.714286	0.666667
616.6	12.9373	725.76	16.8727	100	639	749	818	4837	193540822	1298204837	1.73143	1.37737	0.0833755	0.168398	NA	NA	4.5	2	NA	NA	2	1.5	0.965571	0.969292
825.33	8.85581	460.36	11.2569	100	810	458	914	911	248939067	2092659034	-1.73107	-0.209649	0.0834398	0.833941	NA	NA	4	1.5	2	1	NA	NA	1.01975	1.00655
385.76	13.4413	440.38	16.9299	100	409	459	857	4058	150533550	657884058	1.729	1.09983	0.0838097	0.271407	NA	NA	4.5	3	NA	NA	3	2.5	0.943765	0.960784
956.94	13.2778	710.11	12.2383	100	934	701	1223	1878	276361774	1685844908	-1.7277	-0.744385	0.0840423	0.456643	NA	NA	3.5	2	2	1.5	NA	NA	1.02463	1.01427
237.91	12.2095	249.12	13.1497	100	259	272	993	1515	223258437	337281515	1.72734	1.73996	0.0841068	0.0818655	NA	NA	4	2	NA	NA	5	2	0.918919	0.919118
0.23	0.446196	0.23	0.446196	100	1	1	26	17	24602516	7090786	1.7257	1.7257	0.0844016	0.0844016	4	2	NA	NA	4.5	3	NA	NA	1	1
0.23	0.446196	0.23	0.446196	100	1	1	27	17	18833874	10730372	1.7257	1.7257	0.0844016	0.0844016	4	2.5	NA	NA	4.5	2	NA	NA	1	1
1.77	0.446196	4.21	1.53277	100	1	2	2	1519	5670155	737263805	-1.7257	-1.44183	0.0844016	0.14935	5	1	NA	NA	2.5	2	NA	NA	2	2.5
495.18	13.8114	573.22	16.1387	100	519	603	827	4669	165397212	926204669	1.72466	1.84526	0.0845887	0.0649998	NA	NA	4.5	2.5	NA	NA	2.5	2	0.955684	0.951907
164.87	9.3535	224.61	13.4464	100	181	262	340	1939	240324642	367881939	1.72449	2.78067	0.0846198	0.00542472	3	1.5	NA	NA	NA	NA	4.5	2.5	0.911602	0.858779
39.48	4.3658	40.55	5.16471	100	47	49	99	525	83946823	653844906	1.72248	1.6361	0.0849827	0.101818	3.5	1.5	NA	NA	3	1	NA	NA	0.851064	0.836735
30.09	4.59489	36.44	5.35473	100	38	52	111	1650	39730108	234821650	1.72148	2.90584	0.0851643	0.00366266	3.5	3	NA	NA	NA	NA	5	3.5	0.815789	0.711538
36.43	4.98332	46.07	6.44519	100	45	63	111	2101	39730108	282582101	1.71974	2.62676	0.08548	0.00862011	3.5	3	NA	NA	NA	NA	4.5	3.5	0.822222	0.746032
633	20.9357	599.91	22.1392	100	669	690	1728	1609	602960837	574441609	1.71955	4.06926	0.0855139	4.71635e-05	NA	NA	2.5	1	NA	NA	4.5	1	0.946188	0.869565
78.6	4.31347	133	8.14143	100	86	156	100	2332	108362267	858742332	1.71555	2.82506	0.0862436	0.00472721	3.5	1	NA	NA	NA	NA	3.5	1	0.918605	0.852564
607.83	17.0205	663.21	19.3815	100	637	691	1064	4669	172820755	926204669	1.71381	1.43384	0.0865629	0.151617	NA	NA	4	3	NA	NA	2.5	2	0.954474	0.960926
533.45	10.2439	513.93	12.14	100	551	516	725	3742	91803109	1515043742	1.71322	0.170511	0.0866721	0.864608	NA	NA	5	4	NA	NA	2	1	0.969147	0.996124
5.33	0.97499	10.43	2.88239	100	7	16	7	1609	14087475	574441609	1.71284	1.93242	0.0867424	0.0533073	4.5	1	NA	NA	NA	NA	4.5	1	0.857143	0.6875
1188.06	15.803	834.64	16.2838	100	1161	816	1526	1878	367800286	1685844908	-1.71234	-1.1447	0.0868346	0.252335	NA	NA	3	2	2	1.5	NA	NA	1.02412	1.02328
6.47	2.64558	5.22	1.78987	100	11	6	993	17	223258437	12336631	1.71229	0.435786	0.0868432	0.662992	NA	NA	4	2	4.5	1.5	NA	NA	0.636364	1
333.83	17.0608	325.15	15.0073	100	363	357	993	1609	223258437	574441609	1.70976	2.1223	0.0873094	0.0338128	NA	NA	4	2	NA	NA	4.5	1	0.92011	0.913165
50.52	4.96346	54.86	5.72611	100	59	68	111	1519	39730108	737263805	1.70848	2.29475	0.0875464	0.0217473	3.5	3	NA	NA	2.5	2	NA	NA	0.864407	0.808824
17.4	2.10819	35.91	5.23411	100	21	48	23	2309	34008648	516902309	1.70763	2.30985	0.087705	0.0208964	4	1	NA	NA	NA	NA	4	2	0.857143	0.75
239.88	12.9547	262.27	13.8388	100	262	292	1020	2101	193223294	282582101	1.70749	2.14831	0.0877309	0.0316893	NA	NA	4	2.5	NA	NA	4.5	3.5	0.916031	0.900685
7.51	2.63042	7.39	2.4859	100	12	13	340	61	240324642	17825970	1.70695	2.25673	0.0878306	0.0240251	3	1.5	NA	NA	4	3.5	NA	NA	0.666667	0.615385
14.91	3.57628	12.89	3.04808	100	21	19	347	57	196330081	75708374	1.70289	2.00454	0.0885895	0.0450124	3	2	NA	NA	4	1	NA	NA	0.714286	0.684211
244.35	12.1509	298.84	14.3053	100	265	336	883	1515	358247444	337281515	1.69947	2.59764	0.0892316	0.00938658	NA	NA	4	1	NA	NA	5	2	0.924528	0.889881
19.65	1.97139	48.22	6.4253	100	23	67	25	3354	31427180	464503354	1.69931	2.92282	0.0892604	0.00346875	4	1.5	NA	NA	NA	NA	3.5	3	0.869565	0.731343
20.74	1.33045	47.04	4.37144	100	23	53	23	2783	34008648	1048682783	1.69867	1.36339	0.0893811	0.172758	4	1	NA	NA	NA	NA	3	1	0.913043	0.90566
0.2	0.471405	0.2	0.471405	100	1	1	26	17	24602516	8784830	1.69706	1.69706	0.089686	0.089686	4	2	NA	NA	4.5	2.5	NA	NA	1	1
35.68	4.90285	46.84	6.66321	100	44	62	111	2229	39730108	238362229	1.69697	2.27518	0.0897022	0.0228952	3.5	3	NA	NA	NA	NA	4.5	4	0.818182	0.758065
285.59	14.3956	296.38	15.7061	100	310	326	1223	1515	276361774	337281515	1.69565	1.88589	0.0899516	0.05931	NA	NA	3.5	2	NA	NA	5	2	0.922581	0.911043
20.55	1.44512	52	5.65149	100	23	56	23	3189	34008648	896543189	1.69536	0.707777	0.0900079	0.479084	4	1	NA	NA	NA	NA	3	1.5	0.913043	0.928571
573.28	17.2727	447.63	15.0008	100	544	445	1126	1229	305600309	1017342612	-1.69516	-0.175324	0.0900444	0.860825	NA	NA	3.5	1.5	2.5	1.5	NA	NA	1.05515	1.00674
14.32	3.35713	14.19	3.2183	100	20	18	104	175	83601646	223578546	1.69192	1.18385	0.0906607	0.236471	3.5	2	NA	NA	3.5	1	NA	NA	0.75	0.833333
11.2	2.84268	10.19	2.41081	100	16	12	869	59	130006021	24250413	1.68855	0.750784	0.0913058	0.452783	NA	NA	4.5	3.5	4	3	NA	NA	0.75	0.916667
192.17	9.97376	197.03	10.1269	100	209	215	1094	1599	146865192	267201599	1.68743	1.77448	0.0915211	0.0759843	NA	NA	4	3.5	NA	NA	5	3	0.923445	0.92093
139.87	8.37945	180.33	11.8927	100	154	213	340	1559	240324642	300101559	1.68627	2.74707	0.0917443	0.006013	3	1.5	NA	NA	NA	NA	5	2.5	0.909091	0.849765
963.97	21.3738	840.85	19.6141	100	1000	959	2220	1934	693730534	704961934	1.68571	6.02371	0.0918513	1.70459e-09	NA	NA	2	1	NA	NA	4	1	0.964	0.876955
36.55	5.01387	36.06	5.05689	100	45	45	105	525	49827329	653844906	1.68533	1.76789	0.0919259	0.07708	3.5	2.5	NA	NA	3	1	NA	NA	0.822222	0.822222
15	2.3741	19.01	3.19246	100	19	25	27	1519	18833874	737263805	1.68485	1.87629	0.0920181	0.0606149	4	2.5	NA	NA	2.5	2	NA	NA	0.789474	0.8
19.24	4.29733	18.58	4.03565	100	12	12	359	194	127393614	65310425	-1.68477	-1.63047	0.0920337	0.103002	3	2.5	NA	NA	3.5	3	NA	NA	1.66667	1.58333
280.43	12.2097	280.97	10.5481	100	301	299	818	1609	193540822	574441609	1.68473	1.70932	0.0920404	0.0873921	NA	NA	4.5	2	NA	NA	4.5	1	0.933555	0.939799
8.43	2.71269	8	2.54257	100	13	12	676	61	151532669	17825970	1.68467	1.57321	0.0920514	0.115669	NA	NA	5	2.5	4	3.5	NA	NA	0.692308	0.666667
17.75	1.92996	32.68	4.18965	100	21	43	23	1934	34008648	704961934	1.68397	2.46322	0.092187	0.0137697	4	1	NA	NA	NA	NA	4	1	0.857143	0.767442
234.54	12.1717	250.88	12.9102	100	255	278	914	1515	248939067	337281515	1.68095	2.10067	0.0927725	0.0356699	NA	NA	4	1.5	NA	NA	5	2	0.921569	0.902878
38.11	4.69449	42.23	5.16956	100	46	52	100	586	108362267	453250884	1.68069	1.88991	0.0928228	0.05877	3.5	1	NA	NA	3	1.5	NA	NA	0.847826	0.826923
258.31	14.0983	286.42	14.283	100	282	316	993	2011	223258437	326262011	1.68035	2.071	0.0928899	0.0383592	NA	NA	4	2	NA	NA	4.5	3	0.91844	0.908228
314.97	14.9013	378.65	17.048	100	340	419	1088	1400	502289356	391661400	1.67972	2.36685	0.0930126	0.0179403	NA	NA	3.5	1	NA	NA	5	1.5	0.926471	0.904535
85.52	3.26438	118.38	5.96248	100	91	124	105	3269	49827329	1269243269	1.67873	0.942562	0.0932052	0.345905	3.5	2.5	NA	NA	NA	NA	2.5	1	0.945055	0.959677
0.83	0.697108	1	0.898933	100	2	2	2	586	3030846	453250884	1.67836	1.11243	0.0932763	0.265953	5	2.5	NA	NA	3	1.5	NA	NA	0.5	0.5
66.62	6.93226	57.44	5.46859	100	55	57	836	192	516631409	88381966	-1.67622	-0.0804595	0.0936947	0.935872	2.5	1.5	NA	NA	3.5	2.5	NA	NA	1.21818	1.01754
2.17	1.09226	2.75	1.50672	100	4	9	7	1650	3380447	234821650	1.67543	4.14809	0.0938506	3.35266e-05	4.5	4	NA	NA	NA	NA	5	3.5	0.75	0.333333
93.18	2.87932	135.97	6.12076	100	98	138	105	3742	49827329	1515043742	1.674	0.331658	0.0941298	0.740148	3.5	2.5	NA	NA	NA	NA	2	1	0.959184	0.985507
4.86	1.27936	9.74	3.16106	100	7	17	7	1599	14087475	267201599	1.67271	2.2967	0.0943847	0.0216362	4.5	1	NA	NA	NA	NA	5	3	0.714286	0.588235
98.05	2.36291	106.5	5.65239	100	102	103	104	911	83601646	2092659034	1.67167	-0.619207	0.0945896	0.53578	3.5	2	NA	NA	2	1	NA	NA	0.970588	1.03883
904.92	10.1281	472.53	11.8325	100	888	463	1020	911	193223294	2092659034	-1.67059	-0.805406	0.0948024	0.420586	NA	NA	4	2.5	2	1	NA	NA	1.01914	1.0216
133.34	10.3828	101.86	6.85347	100	116	114	1319	192	1331159797	88381966	-1.67007	1.77136	0.0949054	0.0765001	2	1	NA	NA	3.5	2.5	NA	NA	1.15517	0.894737
583.94	18.0038	591.52	17.0261	100	614	681	1728	1718	602960837	484081718	1.66965	5.25546	0.0949896	1.47657e-07	NA	NA	2.5	1	NA	NA	4.5	1.5	0.95114	0.86931
1014.74	9.44588	510.8	12.0177	100	999	527	1126	911	305600309	2092659034	-1.66633	1.34802	0.0956467	0.177653	NA	NA	3.5	1.5	2	1	NA	NA	1.01602	0.969639
405.59	14.0519	526.6	23.5617	100	429	602	1353	2011	559010588	326262011	1.66596	3.20011	0.0957205	0.00137373	NA	NA	3	1	NA	NA	4.5	3	0.946387	0.875415
748.62	12.2456	796.38	16.7861	100	769	842	914	3742	248939067	1515043742	1.66427	2.71772	0.0960587	0.00657327	NA	NA	4	1.5	NA	NA	2	1	0.973992	0.946556
5.93	2.44642	4.94	1.76852	100	10	6	1264	17	240983674	8784830	1.66366	0.59937	0.0961807	0.548926	NA	NA	3.5	2.5	4.5	2.5	NA	NA	0.6	0.833333
4.29	2.23062	3.8	1.76383	100	8	4	869	17	130006021	10730372	1.66322	0.113389	0.0962692	0.909722	NA	NA	4.5	3.5	4.5	2	NA	NA	0.625	1
53	4.8137	76.39	7.15329	100	61	92	104	1609	83601646	574441609	1.66192	2.18221	0.0965282	0.0290939	3.5	2	NA	NA	NA	NA	4.5	1	0.868852	0.836957
5.33	1.00559	10.86	3.30601	100	7	19	7	1939	12190161	367881939	1.66072	2.46218	0.0967705	0.0138094	4.5	1.5	NA	NA	NA	NA	4.5	2.5	0.857143	0.578947
9.18	2.90378	8.61	2.62811	100	14	12	676	59	151532669	24250413	1.65991	1.2899	0.0969331	0.197086	NA	NA	5	2.5	4	3	NA	NA	0.714286	0.75
898.02	24.7006	850.51	21.3279	100	939	976	2220	2118	693730534	597522118	1.65907	5.88385	0.0971022	4.0084e-09	NA	NA	2	1	NA	NA	4	1.5	0.957401	0.871926
5.06	1.17051	11.27	3.62331	100	7	21	7	2229	12190161	238362229	1.65739	2.68539	0.0974401	0.00724454	4.5	1.5	NA	NA	NA	NA	4.5	4	0.857143	0.571429
738.93	10.3214	903.79	23.6247	100	756	974	883	3742	358247444	1515043742	1.65385	2.97189	0.0981575	0.00295975	NA	NA	4	1	NA	NA	2	1	0.977513	0.928131
1.05	0.575159	1.96	1.35527	100	2	7	2	2553	1537626	392022553	1.65172	3.71881	0.0985923	0.000200167	5	4	NA	NA	NA	NA	4	3	1	0.285714
234.19	11.3935	296.71	12.7773	100	253	328	883	1559	358247444	300101559	1.65094	2.44888	0.0987508	0.0143301	NA	NA	4	1	NA	NA	5	2.5	0.928854	0.905488
94.12	2.95857	212.92	9.03045	100	99	223	104	4837	83601646	1298204837	1.64945	1.11622	0.0990563	0.264327	3.5	2	NA	NA	NA	NA	2	1.5	0.959596	0.955157
302.21	15.0375	307.03	13.7946	100	327	335	1350	2011	197807095	326262011	1.64854	2.0276	0.0992414	0.0426011	NA	NA	3.5	3	NA	NA	4.5	3	0.926606	0.919403
169.33	8.90245	224.53	15.4243	100	184	261	340	1867	240324642	418161867	1.64786	2.36446	0.0993812	0.0180566	3	1.5	NA	NA	NA	NA	4.5	2	0.923913	0.862069
497.16	13.2678	561.33	15.6257	100	519	580	857	4669	150533550	926204669	1.64609	1.19483	0.0997453	0.232155	NA	NA	4.5	3	NA	NA	2.5	2	0.959538	0.968966
0.23	0.468287	0.24	0.494822	100	1	2	7	61	6380270	17825970	1.64429	3.55684	0.100116	0.000375347	4.5	3	NA	NA	4	3.5	NA	NA	1	0.5
28	4.87417	21.48	3.65558	100	36	33	836	58	516631409	48262105	1.6413	3.15135	0.100734	0.00162517	2.5	1.5	NA	NA	4	1.5	NA	NA	0.777778	0.666667
3.18	1.71964	2.83	1.44987	100	6	4	725	17	91803109	8784830	1.63988	0.806969	0.101031	0.419684	NA	NA	5	4	4.5	2.5	NA	NA	0.666667	0.75
9.14	2.9645	8.43	2.64482	100	14	13	869	61	130006021	17825970	1.6394	1.72791	0.101131	0.0840046	NA	NA	4.5	3.5	4	3.5	NA	NA	0.714286	0.692308
0.95	0.641573	1.35	1.08595	100	2	2	2	586	4998570	453250884	1.6366	0.598553	0.101714	0.549471	5	1.5	NA	NA	3	1.5	NA	NA	0.5	1
13.92	2.49314	14.89	2.81732	100	18	19	26	1229	10099648	1017342612	1.63649	1.45883	0.101737	0.144611	4	3.5	NA	NA	2.5	1.5	NA	NA	0.777778	0.789474
1082.44	15.6278	1439.78	44.1171	100	1108	1596	1353	4837	559010588	1298204837	1.63555	3.54103	0.101935	0.000398562	NA	NA	3	1	NA	NA	2	1.5	0.977437	0.902256
5.81	2.56509	4.81	1.91588	100	10	5	1094	17	146865192	10730372	1.63347	0.099171	0.10237	0.921002	NA	NA	4	3.5	4.5	2	NA	NA	0.6	1
696.81	21.5668	692.88	24.593	100	732	817	2220	1867	693730534	418161867	1.63168	5.04697	0.102747	4.48866e-07	NA	NA	2	1	NA	NA	4.5	2	0.952186	0.848225
907.6	18.0376	876.09	22.8699	100	937	980	1728	2332	602960837	858742332	1.62993	4.54353	0.103116	5.53207e-06	NA	NA	2.5	1	NA	NA	3.5	1	0.96905	0.894898
5.27	1.06225	12.57	3.91386	100	7	23	7	2101	14087475	282582101	1.62861	2.66489	0.103395	0.00770135	4.5	1	NA	NA	NA	NA	4.5	3.5	0.857143	0.565217
778.03	12.3071	613.17	14.2624	100	758	589	993	1878	223258437	1685844908	-1.62752	-1.69467	0.103626	0.0901382	NA	NA	4	2	2	1.5	NA	NA	1.0277	1.04244
394.89	14.831	391.47	13.7072	100	419	399	827	2332	165397212	858742332	1.62565	0.549345	0.104023	0.582768	NA	NA	4.5	2.5	NA	NA	3.5	1	0.942721	0.982456
7.7	2.64575	7.23	2.42402	100	12	11	725	61	91803109	17825970	1.62525	1.55527	0.10411	0.119882	NA	NA	5	4	4	3.5	NA	NA	0.666667	0.727273
16.11	3.62621	13.75	2.97591	100	22	16	1064	58	172820755	30067424	1.62429	0.75607	0.104315	0.449607	NA	NA	4	3	4	2.5	NA	NA	0.772727	0.875
4.57	2.11419	3.91	1.67631	100	8	5	670	17	176601955	12336631	1.62237	0.650239	0.104724	0.515538	NA	NA	5	2	4.5	1.5	NA	NA	0.625	0.8
248.82	14.3057	252.22	13.6023	100	272	276	914	1400	248939067	391661400	1.62033	1.74824	0.105162	0.0804229	NA	NA	4	1.5	NA	NA	5	1.5	0.915441	0.916667
70.76	4.47692	112.21	7.84869	100	78	125	104	2332	83601646	858742332	1.61718	1.62957	0.105839	0.103192	3.5	2	NA	NA	NA	NA	3.5	1	0.910256	0.904
641.41	12.0043	520.29	12.6029	100	622	496	827	1878	165397212	1685844908	-1.61692	-1.92733	0.105895	0.0539389	NA	NA	4.5	2.5	2	1.5	NA	NA	1.03215	1.0504
1567.9	15.4007	1107.83	17.695	100	1543	1291	1825	1878	950602203	1685844908	-1.61681	10.3515	0.10592	4.11872e-25	2	1.5	NA	NA	2	1.5	NA	NA	1.0162	0.858249
9.63	2.70299	9.39	2.62427	100	14	13	111	184	39730108	149231898	1.61673	1.37562	0.105937	0.168938	3.5	3	NA	NA	3.5	1.5	NA	NA	0.714286	0.769231
451.32	13.4103	553.83	19.6577	100	473	591	883	2588	358247444	731842588	1.61667	1.89086	0.10595	0.0586428	NA	NA	4	1	NA	NA	3.5	1.5	0.955603	0.937394
171.09	10.4612	182.15	11.1621	100	188	204	1094	1712	146865192	204341712	1.61645	1.95751	0.105996	0.0502876	NA	NA	4	3.5	NA	NA	5	4	0.914894	0.897059
40.62	5.18892	46.42	6.4779	100	49	55	105	1323	49827329	466881323	1.61498	1.3245	0.106315	0.185336	3.5	2.5	NA	NA	NA	NA	5	1	0.836735	0.854545
5.9	2.54058	5.01	1.89894	100	10	5	993	17	223258437	10730372	1.6138	-0.00526611	0.10657	0.995798	NA	NA	4	2	4.5	2	NA	NA	0.6	1.2
10.09	3.04875	9.46	2.64926	100	15	14	739	61	216537756	17825970	1.6105	1.71369	0.107289	0.0865866	NA	NA	4.5	1.5	4	3.5	NA	NA	0.733333	0.714286
277.22	16.0256	267.77	13.8782	100	303	290	993	1323	223258437	466881323	1.60868	1.6018	0.107687	0.1092	NA	NA	4	2	NA	NA	5	1	0.917492	0.924138
4.36	1.64237	3.79	1.47227	100	7	5	739	17	216537756	12336631	1.60743	0.821861	0.107959	0.411156	NA	NA	4.5	1.5	4.5	1.5	NA	NA	0.714286	0.8
13.93	3.77994	12.01	3.09935	100	20	15	1064	59	172820755	24250413	1.60584	0.964719	0.108308	0.334686	NA	NA	4	3	4	3	NA	NA	0.7	0.866667
35.63	4.58952	43.79	5.96843	100	43	61	105	1559	49827329	300101559	1.60583	2.88351	0.108311	0.00393274	3.5	2.5	NA	NA	NA	NA	5	2.5	0.837209	0.721311
340.21	13.5693	376.33	14.1771	100	362	421	883	1609	358247444	574441609	1.60583	3.15085	0.108312	0.00162796	NA	NA	4	1	NA	NA	4.5	1	0.941989	0.895487
68.17	4.87636	115.5	8.14453	100	76	136	104	2588	83601646	731842588	1.60571	2.51703	0.108339	0.011835	3.5	2	NA	NA	NA	NA	3.5	1.5	0.907895	0.852941
9.36	2.89032	8.59	2.53897	100	14	14	340	58	240324642	30067424	1.60536	2.13079	0.108415	0.0331068	3	1.5	NA	NA	4	2.5	NA	NA	0.714286	0.642857
11.13	3.034	10.41	2.67459	100	16	14	1094	61	146865192	17825970	1.60514	1.34226	0.108463	0.179511	NA	NA	4	3.5	4	3.5	NA	NA	0.75	0.785714
18.46	4.07609	16.08	3.38051	100	25	21	1596	61	329007554	17825970	1.60448	1.4554	0.108609	0.145559	NA	NA	3	2.5	4	3.5	NA	NA	0.76	0.809524
1121.02	14.3252	1279.11	36.961	100	1144	1387	1353	3742	559010588	1515043742	1.60416	2.91902	0.108678	0.00351135	NA	NA	3	1	NA	NA	2	1	0.980769	0.922855
66.67	4.57056	93.28	7.38833	100	74	102	100	1519	108362267	737263805	1.60374	1.18024	0.108771	0.237905	3.5	1	NA	NA	2.5	2	NA	NA	0.905405	0.921569
257.09	12.4163	296.49	15.5664	100	277	324	883	1400	358247444	391661400	1.60354	1.76727	0.108815	0.0771835	NA	NA	4	1	NA	NA	5	1.5	0.931408	0.916667
0.24	0.473969	0.24	0.473969	100	1	2	7	61	12190161	17825970	1.60348	3.71332	0.108829	0.000204555	4.5	1.5	NA	NA	4	3.5	NA	NA	1	0.5
0.24	0.473969	0.24	0.473969	100	1	1	27	17	15238028	7090786	1.60348	1.60348	0.108829	0.108829	4	3	NA	NA	4.5	3	NA	NA	1	1
7.65	2.71314	7.42	2.64835	100	12	11	714	61	124122196	17825970	1.60331	1.35179	0.108866	0.176443	NA	NA	5	3.5	4	3.5	NA	NA	0.666667	0.727273
3.42	1.60919	3.09	1.42201	100	6	4	698	17	140151271	8784830	1.60329	0.639938	0.108871	0.522213	NA	NA	5	3	4.5	2.5	NA	NA	0.666667	1
523.93	13.1512	565.42	14.2078	100	545	580	827	3919	165397212	1088743919	1.60213	1.0262	0.109126	0.3048	NA	NA	4.5	2.5	NA	NA	2.5	1.5	0.961468	0.975862
15.66	4.15901	10.12	2.19402	100	9	8	1825	17	950602203	12336631	-1.60134	-0.966261	0.109301	0.333913	2	1.5	NA	NA	4.5	1.5	NA	NA	1.77778	1.375
0.87	0.705748	1.01	0.8468	100	2	2	2	525	3290792	653844906	1.60114	1.16911	0.109347	0.242361	5	2	NA	NA	3	1	NA	NA	0.5	1
117.78	10.4829	90.79	6.76189	100	101	98	1825	194	950602203	65310425	-1.60071	1.06627	0.109442	0.286302	2	1.5	NA	NA	3.5	3	NA	NA	1.16832	0.928571
329.84	15.1262	305.21	13.5879	100	354	318	1094	1609	146865192	574441609	1.59723	0.941276	0.110215	0.346564	NA	NA	4	3.5	NA	NA	4.5	1	0.932203	0.962264
11.29	2.32377	12.08	2.7402	100	15	17	26	525	24602516	653844906	1.59654	1.79549	0.110367	0.0725756	4	2	NA	NA	3	1	NA	NA	0.8	0.764706
5.22	1.11537	12.23	3.84249	100	7	22	7	1939	14087475	367881939	1.59589	2.54262	0.110514	0.0110025	4.5	1	NA	NA	NA	NA	4.5	2.5	0.857143	0.590909
11.18	3.02642	9.9	2.67989	100	16	15	347	58	196330081	48262105	1.59264	1.90306	0.11124	0.0570324	3	2	NA	NA	4	1.5	NA	NA	0.75	0.666667
744.72	15.2488	866.34	19.4169	100	769	912	1223	4669	276361774	926204669	1.59225	2.35156	0.111328	0.0186947	NA	NA	3.5	2	NA	NA	2.5	2	0.968791	0.950658
5.46	0.968389	13.47	3.82827	100	7	23	7	2229	14087475	238362229	1.59027	2.48937	0.111774	0.0127968	4.5	1	NA	NA	NA	NA	4.5	4	0.857143	0.608696
181	8.8249	217.6	12.3738	100	195	243	340	1609	240324642	574441609	1.58642	2.05272	0.112644	0.0400994	3	1.5	NA	NA	NA	NA	4.5	1	0.928205	0.897119
5.15	1.16667	11.03	3.23321	100	7	20	7	2011	12190161	326262011	1.58571	2.77433	0.112804	0.00553149	4.5	1.5	NA	NA	NA	NA	4.5	3	0.857143	0.6
644.12	14.4322	670.09	18.3964	100	667	701	1020	3919	193223294	1088743919	1.58534	1.68022	0.112888	0.0929138	NA	NA	4	2.5	NA	NA	2.5	1.5	0.967016	0.957204
97.48	7.26758	115.03	9.23701	100	109	143	359	1650	127393614	234821650	1.58512	3.02804	0.112939	0.00246148	3	2.5	NA	NA	NA	NA	5	3.5	0.899083	0.811189
989.2	10.2267	533.54	12.3021	100	973	549	1088	911	502289356	2092659034	-1.58409	1.2567	0.113174	0.208864	NA	NA	3.5	1	2	1	NA	NA	1.01747	0.972678
846.81	22.8538	861.86	23.3333	100	883	987	2220	2309	693730534	516902309	1.58354	5.36314	0.113298	8.17872e-08	NA	NA	2	1	NA	NA	4	2	0.95923	0.873354
382.51	14.2031	464.74	20.3781	100	405	523	1088	1718	502289356	484081718	1.58346	2.85896	0.113317	0.00425035	NA	NA	3.5	1	NA	NA	4.5	1.5	0.945679	0.889101
674.4	16.8127	739.58	23.8286	100	701	837	1728	2309	602960837	516902309	1.58214	4.08837	0.113618	4.34422e-05	NA	NA	2.5	1	NA	NA	4	2	0.96291	0.88411
3.86	1.98489	3.38	1.59405	100	7	4	725	17	91803109	10730372	1.58195	0.388945	0.113661	0.697317	NA	NA	5	4	4.5	2	NA	NA	0.571429	1
104.94	6.99324	119.38	8.87828	100	116	145	359	1559	127393614	300101559	1.58153	2.88569	0.113758	0.00390551	3	2.5	NA	NA	NA	NA	5	2.5	0.905172	0.827586
1094.83	20.7686	590.86	12.0328	100	1062	613	1728	933	602960837	1383152333	-1.58075	1.83997	0.113935	0.0657725	NA	NA	2.5	1	2.5	1	NA	NA	1.03107	0.964111
606.1	12.5903	641.74	16.9923	100	626	643	869	4837	130006021	1298204837	1.58058	0.074151	0.113973	0.94089	NA	NA	4.5	3.5	NA	NA	2	1.5	0.969649	0.998445
537.33	9.91688	552.57	13.547	100	553	554	714	3742	124122196	1515043742	1.58013	0.105559	0.114076	0.915933	NA	NA	5	3.5	NA	NA	2	1	0.972875	0.998195
453.89	19.0581	485.92	20.7592	100	484	562	1728	1515	602960837	337281515	1.57991	3.66489	0.114128	0.000247448	NA	NA	2.5	1	NA	NA	5	2	0.938017	0.864769
32.97	4.45052	37.21	5.22483	100	40	43	104	586	83601646	453250884	1.57959	1.10817	0.114201	0.267789	3.5	2	NA	NA	3	1.5	NA	NA	0.825	0.883721
91.5	3.483	133.83	7.46311	100	97	134	111	4837	39730108	1298204837	1.5791	0.0227787	0.114314	0.981827	3.5	3	NA	NA	NA	NA	2	1.5	0.948454	1
6.26	2.37249	4.96	1.72281	100	10	5	1094	17	146865192	12336631	1.57641	0.0232179	0.114932	0.981476	NA	NA	4	3.5	4.5	1.5	NA	NA	0.7	1
53.96	4.46744	103.67	10.8833	100	61	122	104	2743	83601646	329382743	1.57585	1.68424	0.115061	0.092136	3.5	2	NA	NA	NA	NA	4	3.5	0.885246	0.852459
73.88	3.88543	80.96	5.07901	100	80	86	99	933	83946823	1383152333	1.57512	0.992319	0.11523	0.321042	3.5	1.5	NA	NA	2.5	1	NA	NA	0.925	0.94186
8.59	2.80005	8.3	2.69867	100	13	14	588	61	211024608	17825970	1.57497	2.11215	0.115263	0.0346736	NA	NA	5	1	4	3.5	NA	NA	0.692308	0.642857
1134.12	18.3486	1093.32	20.5883	100	1163	1356	1825	2332	950602203	858742332	1.57396	12.7587	0.115497	2.78712e-37	2	1.5	NA	NA	NA	NA	3.5	1	0.975924	0.806785
0.23	0.489382	0.23	0.489382	100	1	1	99	5	83946823	1385199	1.57341	1.57341	0.115623	0.115623	3.5	1.5	NA	NA	5	4	NA	NA	1	1
18.73	2.07853	34.35	4.93263	100	22	45	26	2867	24602516	635582867	1.57322	2.15909	0.115667	0.030843	4	2	NA	NA	NA	NA	3.5	2	0.863636	0.777778
3.43	1.63457	3.06	1.48269	100	6	4	714	17	124122196	8784830	1.57228	0.633981	0.115886	0.526093	NA	NA	5	3.5	4.5	2.5	NA	NA	0.666667	1
23.77	1.42031	24.88	2.10473	100	26	25	26	911	10099648	2092659034	1.57008	0.0570144	0.116396	0.954534	4	3.5	NA	NA	2	1	NA	NA	0.923077	1
8.15	2.64527	6.34	1.83798	100	4	4	723	17	690258039	10730372	-1.56884	-1.27313	0.116686	0.20297	2.5	1	NA	NA	4.5	2	NA	NA	2.25	1.75
147.36	8.69984	177.64	10.7257	100	161	195	340	1400	240324642	391661400	1.56784	1.61854	0.116917	0.105546	3	1.5	NA	NA	NA	NA	5	1.5	0.919255	0.912821
8.52	2.85855	8.16	2.64659	100	13	14	598	61	188700325	17825970	1.56723	2.20661	0.117061	0.0273412	NA	NA	5	1.5	4	3.5	NA	NA	0.692308	0.642857
5.5	0.958745	9.96	2.12213	100	7	13	7	1934	9635564	704961934	1.56455	1.43252	0.11769	0.151994	4.5	2	NA	NA	NA	NA	4	1	0.857143	0.769231
0.25	0.479372	0.27	0.529055	100	1	1	7	58	9635564	30067424	1.56455	1.37982	0.11769	0.167642	4.5	2	NA	NA	4	2.5	NA	NA	1	1
3.03	1.89872	3.04	1.9065	100	6	6	99	59	83946823	24250413	1.56421	1.55258	0.117769	0.120523	3.5	1.5	NA	NA	4	3	NA	NA	0.666667	0.666667
1055.93	17.3189	1196.25	22.8563	100	1083	1499	1825	2867	950602203	635582867	1.56303	13.2458	0.118045	4.77258e-40	2	1.5	NA	NA	NA	NA	3.5	2	0.975069	0.798532
5.36	1.04948	10.54	3.07949	100	7	16	7	2309	9635564	516902309	1.56267	1.77302	0.118129	0.0762248	4.5	2	NA	NA	NA	NA	4	2	0.857143	0.6875
277.08	12.7499	269.25	12.3994	100	297	280	827	1609	165397212	574441609	1.56237	0.866978	0.118201	0.385954	NA	NA	4.5	2.5	NA	NA	4.5	1	0.936027	0.964286
879.5	17.6077	842.69	18.8008	100	907	863	1526	2783	367800286	1048682783	1.56182	1.08028	0.118331	0.28002	NA	NA	3	2	NA	NA	3	1	0.970232	0.976825
17.24	2.4084	20.49	3.12531	100	21	24	27	1229	18833874	1017342612	1.5612	1.12309	0.118476	0.2614	4	2.5	NA	NA	2.5	1.5	NA	NA	0.857143	0.875
5.4	1.02494	10.75	2.94863	100	7	20	7	1718	14087475	484081718	1.56106	3.13705	0.118508	0.0017066	4.5	1	NA	NA	NA	NA	4.5	1.5	0.857143	0.55
5.26	1.11573	9.46	2.33299	100	7	15	7	1609	12190161	574441609	1.55952	2.37464	0.118873	0.0175662	4.5	1.5	NA	NA	NA	NA	4.5	1	0.857143	0.666667
473.19	14.6265	524.16	18.6367	100	496	543	1064	4058	172820755	657884058	1.5595	1.01091	0.118877	0.312061	NA	NA	4	3	NA	NA	3	2.5	0.955645	0.966851
5.24	1.12923	9.57	2.76433	100	7	18	7	1718	12190161	484081718	1.55859	3.04956	0.119094	0.00229173	4.5	1.5	NA	NA	NA	NA	4.5	1.5	0.857143	0.555556
6.18	2.45106	4.93	1.83267	100	10	6	904	17	94752466	16268631	1.55851	0.583847	0.119112	0.559323	NA	NA	4.5	4	4.5	1	NA	NA	0.7	0.833333
8.48	2.87616	6.54	1.96649	100	4	4	723	17	690258039	12336631	-1.55763	-1.29164	0.119321	0.196481	2.5	1	NA	NA	4.5	1.5	NA	NA	2.25	1.75
996.92	15.3621	635.2	12.2746	100	973	742	1319	933	1331159797	1383152333	-1.55708	8.70087	0.119451	3.2935e-18	2	1	NA	NA	2.5	1	NA	NA	1.02467	0.857143
916.86	20.7072	1050	25.2198	100	949	1103	1596	4669	329007554	926204669	1.55212	2.10152	0.120634	0.0355953	NA	NA	3	2.5	NA	NA	2.5	2	0.96628	0.951949
1177.63	23.6321	720.76	15.4659	100	1141	758	2395	1229	613349328	1017342612	-1.55001	2.40788	0.12114	0.0160456	NA	NA	2	1.5	2.5	1.5	NA	NA	1.03243	0.951187
498.26	19.8401	541.8	24.3153	100	529	635	2220	1650	693730534	234821650	1.54939	3.83298	0.121288	0.000126599	NA	NA	2	1	NA	NA	5	3.5	0.943289	0.853543
918.43	17.1584	1018.46	23.1029	100	945	1070	1223	4837	276361774	1298204837	1.54852	2.23088	0.121498	0.0256888	NA	NA	3.5	2	NA	NA	2	1.5	0.972487	0.952336
276.77	14.3575	259.73	12.6042	100	299	276	1020	1323	193223294	466881323	1.54832	1.29084	0.121546	0.196759	NA	NA	4	2.5	NA	NA	5	1	0.926421	0.942029
814.76	20.8298	684.31	16.3174	100	847	758	2395	1609	613349328	574441609	1.54778	4.51605	0.121675	6.30046e-06	NA	NA	2	1.5	NA	NA	4.5	1	0.96222	0.903694
1210.76	21.1789	601.48	12.9244	100	1178	592	1986	933	419697669	1383152333	-1.54682	-0.733497	0.121907	0.463256	NA	NA	2.5	2	2.5	1	NA	NA	1.02801	1.01689
590.88	18.1883	644.11	24.6281	100	619	725	2395	2101	613349328	282582101	1.54605	3.28446	0.122092	0.00102178	NA	NA	2	1.5	NA	NA	4.5	3.5	0.954766	0.889655
5.12	1.21672	9.07	2.71269	100	7	12	7	1323	14087475	466881323	1.54514	1.08011	0.122313	0.280094	4.5	1	NA	NA	NA	NA	5	1	0.857143	0.833333
563.94	22.065	543.27	21.6622	100	598	614	2395	1515	613349328	337281515	1.54362	3.26514	0.12268	0.0010941	NA	NA	2	1.5	NA	NA	5	2	0.943144	0.885993
5.09	1.23987	10.49	3.30135	100	7	17	7	1559	14087475	300101559	1.54049	1.97192	0.123442	0.0486184	4.5	1	NA	NA	NA	NA	5	2.5	0.857143	0.647059
29.01	4.53827	29.45	4.63054	100	36	37	105	586	49827329	453250884	1.54024	1.63048	0.123503	0.103	3.5	2.5	NA	NA	3	1.5	NA	NA	0.833333	0.810811
95.15	2.5	184.31	8.44076	100	99	189	104	3742	83601646	1515043742	1.54	0.555637	0.12356	0.578459	3.5	2	NA	NA	NA	NA	2	1	0.969697	0.978836
1017.51	14.607	1883.51	33.074	100	1040	2363	1319	4058	1331159797	657884058	1.53968	14.4975	0.123639	1.25652e-47	2	1	NA	NA	NA	NA	3	2.5	0.978846	0.797292
3.08	1.89992	2.73	1.54955	100	6	4	914	17	248939067	4329983	1.53691	0.819592	0.124316	0.412449	NA	NA	4	1.5	4.5	4	NA	NA	0.666667	0.75
157.13	9.02483	236.65	15.8384	100	171	269	340	2229	240324642	238362229	1.53687	2.0425	0.124325	0.041102	3	1.5	NA	NA	NA	NA	4.5	4	0.923977	0.881041
390.78	13.8138	356.75	12.2147	100	412	357	904	2332	94752466	858742332	1.53615	0.0204671	0.124502	0.983671	NA	NA	4.5	4	NA	NA	3.5	1	0.949029	1
0.24	0.494822	0.24	0.494822	100	1	1	7	57	3380447	75708374	1.53591	1.53591	0.124561	0.124561	4.5	4	NA	NA	4	1	NA	NA	1	1
5.36	1.06856	9.45	2.71686	100	7	15	7	2118	9635564	597522118	1.53478	2.0428	0.124839	0.0410721	4.5	2	NA	NA	NA	NA	4	1.5	0.857143	0.666667
6.2	2.47819	4.97	1.9356	100	10	6	1350	17	197807095	8784830	1.53338	0.532133	0.125183	0.594634	NA	NA	3.5	3	4.5	2.5	NA	NA	0.7	0.833333
5.51	2.27634	4.66	1.70691	100	9	6	914	17	248939067	10730372	1.53316	0.785045	0.125235	0.432427	NA	NA	4	1.5	4.5	2	NA	NA	0.666667	0.833333
429.65	17.2008	314.28	11.1065	100	456	369	2395	630	613349328	329046493	1.53191	4.92683	0.125545	8.35751e-07	NA	NA	2	1.5	3	2	NA	NA	0.942982	0.853659
333.4	17.37	311.14	14.6784	100	360	332	1064	1609	172820755	574441609	1.53138	1.42114	0.125677	0.155277	NA	NA	4	3	NA	NA	4.5	1	0.927778	0.939759
916.26	20.0825	1035.53	28.8712	100	947	1144	2395	3354	613349328	464503354	1.53069	3.75703	0.125846	0.000171939	NA	NA	2	1.5	NA	NA	3.5	3	0.968321	0.905594
608.53	15.987	678.69	17.4511	100	633	723	1020	4669	193223294	926204669	1.53062	2.5391	0.125864	0.0111138	NA	NA	4	2.5	NA	NA	2.5	2	0.962085	0.939142
2.15	1.20918	2.46	1.39566	100	4	4	7	630	6380270	329046493	1.52996	1.10342	0.126027	0.269846	4.5	3	NA	NA	3	2	NA	NA	0.75	0.75
8.87	2.04818	11.6	3.09773	100	12	23	26	2101	10099648	282582101	1.52818	3.68011	0.126467	0.000233135	4	3.5	NA	NA	NA	NA	4.5	3.5	0.75	0.521739
736.1	8.57351	422.93	9.64968	100	723	411	827	911	165397212	2092659034	-1.52796	-1.23631	0.126522	0.216343	NA	NA	4.5	2.5	2	1	NA	NA	1.01936	1.0292
0.26	0.484507	0.26	0.484507	100	1	1	99	5	83946823	1989225	1.52732	1.52732	0.12668	0.12668	3.5	1.5	NA	NA	5	3	NA	NA	1	1
0.26	0.484507	0.26	0.484507	100	1	1	7	58	9635564	36075263	1.52732	1.52732	0.12668	0.12668	4.5	2	NA	NA	4	2	NA	NA	1	1
874.58	12.0614	1273.47	37.5517	100	893	1391	1088	4837	502289356	1298204837	1.52718	3.12982	0.126716	0.00174915	NA	NA	3.5	1	NA	NA	2	1.5	0.979843	0.915888
567.14	12.3706	592.32	15.4337	100	586	587	818	3269	193540822	1269243269	1.52459	-0.3447	0.127362	0.73032	NA	NA	4.5	2	NA	NA	2.5	1	0.969283	1.01022
0.21	0.518253	0.2	0.492366	100	1	1	99	5	83946823	2298487	1.52435	1.62481	0.127421	0.104204	3.5	1.5	NA	NA	5	2.5	NA	NA	1	1
1172.41	24.0042	997.77	23.0243	100	1209	1093	2395	2332	613349328	858742332	1.52431	4.13607	0.12743	3.53312e-05	NA	NA	2	1.5	NA	NA	3.5	1	0.970223	0.913083
684.5	13.4499	686.07	15.0294	100	705	693	993	3269	223258437	1269243269	1.52418	0.461095	0.127464	0.64473	NA	NA	4	2	NA	NA	2.5	1	0.971631	0.991342
281.97	15.7746	286.91	15.6031	100	306	318	1020	1867	193223294	418161867	1.52334	1.99255	0.127675	0.0463103	NA	NA	4	2.5	NA	NA	4.5	2	0.921569	0.902516
594.48	8.84945	563.23	14.4396	100	581	566	725	1878	321492675	1685844908	-1.52326	0.191834	0.127694	0.847873	NA	NA	4.5	1	2	1.5	NA	NA	1.0241	0.996466
768.12	21.5881	856.7	27.5745	100	801	988	2220	2553	693730534	392022553	1.52306	4.76164	0.127743	1.92022e-06	NA	NA	2	1	NA	NA	4	3	0.96005	0.867409
309.94	15.1416	313.41	14.2829	100	333	339	993	1718	223258437	484081718	1.52295	1.79165	0.12777	0.0731891	NA	NA	4	2	NA	NA	4.5	1.5	0.930931	0.926254
266.76	13.9546	255.46	13.6259	100	288	263	869	1609	130006021	574441609	1.52208	0.553358	0.127988	0.580018	NA	NA	4.5	3.5	NA	NA	4.5	1	0.927083	0.973384
2.58	1.59025	2.5	1.50756	100	5	5	111	58	39730108	36075263	1.52178	1.65831	0.128065	0.0972544	3.5	3	NA	NA	4	2	NA	NA	0.6	0.6
2.94	1.35453	3.41	1.63975	100	5	5	7	586	9635564	453250884	1.52082	0.969659	0.128304	0.332217	4.5	2	NA	NA	3	1.5	NA	NA	0.6	0.8
1029.45	14.8286	1724.56	36.6	100	1052	2179	1319	3628	1331159797	774363628	1.52071	12.4164	0.128332	2.12972e-35	2	1	NA	NA	NA	NA	3	2	0.979087	0.791648
637.94	17.1387	633.67	17.9821	100	664	639	1094	3919	146865192	1088743919	1.52054	0.296406	0.128376	0.76692	NA	NA	4	3.5	NA	NA	2.5	1.5	0.960843	0.992175
1270.89	10.4726	566.52	10.299	100	1255	581	1411	911	353562021	2092659034	-1.5173	1.40596	0.129192	0.159737	NA	NA	3	1.5	2	1	NA	NA	1.01275	0.975904
75.79	4.76158	99.28	6.68343	100	83	110	105	2783	49827329	1048682783	1.5142	1.60397	0.129974	0.108722	3.5	2.5	NA	NA	NA	NA	3	1	0.915663	0.909091
5.57	0.945537	13.04	3.44046	100	7	20	7	2438	12190161	451962438	1.51237	2.02299	0.13044	0.0430747	4.5	1.5	NA	NA	NA	NA	4	2.5	0.857143	0.7
142.88	8.67864	180.44	12.4351	100	156	213	340	1515	240324642	337281515	1.51176	2.61839	0.130596	0.00883468	3	1.5	NA	NA	NA	NA	5	2	0.916667	0.849765
1.14	0.56889	2.39	1.72852	100	2	7	2	2743	2007198	329382743	1.51171	2.66702	0.130606	0.00765264	5	3	NA	NA	NA	NA	4	3.5	1	0.428571
16.51	2.31157	22.21	3.66335	100	20	29	26	1519	24602516	737263805	1.5098	1.8535	0.131095	0.0638112	4	2	NA	NA	2.5	2	NA	NA	0.85	0.793103
14.18	2.53214	17.23	3.4985	100	18	24	27	1519	15238028	737263805	1.50861	1.93512	0.131399	0.0529761	4	3	NA	NA	2.5	2	NA	NA	0.833333	0.75
18.95	2.02198	20.28	2.45805	100	22	23	27	933	15238028	1383152333	1.50843	1.10657	0.131446	0.268481	4	3	NA	NA	2.5	1	NA	NA	0.863636	0.913043
549.11	12.5246	701.74	22.0942	100	568	753	1088	2588	502289356	731842588	1.50823	2.32007	0.131496	0.0203373	NA	NA	3.5	1	NA	NA	3.5	1.5	0.96831	0.932271
251.99	14.5938	253.31	14.0228	100	274	270	993	1400	223258437	391661400	1.50817	1.1902	0.13151	0.233968	NA	NA	4	2	NA	NA	5	1.5	0.919708	0.940741
937.61	9.70046	478.36	11.6944	100	923	463	1064	911	172820755	2092659034	-1.50611	-1.31345	0.132038	0.18903	NA	NA	4	3	2	1	NA	NA	1.01625	1.03456
4.68	2.20596	4.08	1.79043	100	8	4	904	17	94752466	10730372	1.50501	-0.0446819	0.132321	0.964361	NA	NA	4.5	4	4.5	2	NA	NA	0.625	1.25
153.09	7.91635	178.7	9.83654	100	165	195	340	1323	240324642	466881323	1.50448	1.65709	0.132457	0.097502	3	1.5	NA	NA	NA	NA	5	1	0.933333	0.917949
558.3	15.092	538.7	14.8797	100	581	531	869	3269	130006021	1269243269	1.50411	-0.517485	0.132553	0.604817	NA	NA	4.5	3.5	NA	NA	2.5	1	0.962134	1.01507
6.63	2.41483	5.48	1.87746	100	3	3	958	17	468832273	8784830	-1.50321	-1.32094	0.132785	0.186523	2.5	2	NA	NA	4.5	2.5	NA	NA	2.33333	2
0.25	0.5	0.25	0.5	100	1	1	7	58	6380270	48262105	1.5	1.5	0.133614	0.133614	4.5	3	NA	NA	4	1.5	NA	NA	1	1
178.74	9.50876	203	10.8003	100	193	226	347	1519	196330081	737263805	1.49967	2.12957	0.1337	0.0332071	3	2	NA	NA	2.5	2	NA	NA	0.927461	0.89823
346.88	14.7712	470.92	21.6789	100	369	538	1088	1939	502289356	367881939	1.49751	3.09426	0.13426	0.00197306	NA	NA	3.5	1	NA	NA	4.5	2.5	0.940379	0.875465
6.31	2.46468	4.98	1.68763	100	10	6	827	17	165397212	16268631	1.49715	0.604399	0.134354	0.545578	NA	NA	4.5	2.5	4.5	1	NA	NA	0.7	0.833333
191.37	12.4606	202.94	13.4981	100	210	226	1064	1650	172820755	234821650	1.49512	1.70839	0.134884	0.087564	NA	NA	4	3	NA	NA	5	3.5	0.914286	0.89823
45.99	4.69148	58.94	6.55023	100	53	74	111	2553	39730108	392022553	1.4942	2.29916	0.135124	0.021496	3.5	3	NA	NA	NA	NA	4	3	0.867925	0.797297
0.27	0.489382	0.27	0.489382	100	1	1	23	17	34008648	7090786	1.49168	1.49168	0.135784	0.135784	4	1	NA	NA	4.5	3	NA	NA	1	1
0.27	0.489382	0.27	0.489382	100	1	1	26	17	24602516	10730372	1.49168	1.49168	0.135784	0.135784	4	2	NA	NA	4.5	2	NA	NA	1	1
0.27	0.489382	0.27	0.489382	100	1	1	26	17	24602516	5875279	1.49168	1.49168	0.135784	0.135784	4	2	NA	NA	4.5	3.5	NA	NA	1	1
484.47	8.3599	442.02	12.1522	100	472	440	598	1878	188700325	1685844908	-1.49164	-0.166225	0.135792	0.86798	NA	NA	5	1.5	2	1.5	NA	NA	1.02754	1.00682
376.19	16.8916	247.58	10.5583	100	351	240	1264	525	240983674	653844906	-1.49127	-0.717916	0.13589	0.472809	NA	NA	3.5	2.5	3	1	NA	NA	1.07407	1.03333
721.49	15.102	780.81	20.3414	100	744	846	1353	2332	559010588	858742332	1.49053	3.2048	0.136085	0.00135157	NA	NA	3	1	NA	NA	3.5	1	0.97043	0.923168
1144.67	17.6955	1439.93	36.3102	100	1171	1606	1728	4669	602960837	926204669	1.48794	4.57365	0.136765	4.79305e-06	NA	NA	2.5	1	NA	NA	2.5	2	0.977797	0.896638
591.75	16.9744	623.1	17.5634	100	617	645	1094	4669	146865192	926204669	1.48754	1.24691	0.136873	0.212431	NA	NA	4	3.5	NA	NA	2.5	2	0.959481	0.967442
9.1	2.75791	6.91	1.72969	100	5	4	836	17	516631409	16268631	-1.48663	-1.68239	0.137112	0.0924942	2.5	1.5	NA	NA	4.5	1	NA	NA	2	1.75
26.52	5.03419	25.13	4.75172	100	34	30	714	194	124122196	65310425	1.48584	1.02489	0.137321	0.305415	NA	NA	5	3.5	3.5	3	NA	NA	0.794118	0.866667
4.05	1.9867	3.5	1.64225	100	7	4	714	17	124122196	10730372	1.48488	0.304461	0.137577	0.760777	NA	NA	5	3.5	4.5	2	NA	NA	0.714286	1
81.44	4.41833	122.19	7.01614	100	88	131	105	3919	49827329	1088743919	1.48472	1.25568	0.137617	0.209233	3.5	2.5	NA	NA	NA	NA	2.5	1.5	0.931818	0.938931
1.69	0.464823	3.51	1.56667	100	1	2	2	1519	4998570	737263805	-1.48444	-0.96383	0.137693	0.335131	5	1.5	NA	NA	2.5	2	NA	NA	2	2
281.94	15.5367	282.94	14.0309	100	305	306	1064	1867	172820755	418161867	1.48422	1.64352	0.13775	0.100275	NA	NA	4	3	NA	NA	4.5	2	0.92459	0.924837
376.75	16.6875	331.25	11.6249	100	352	392	1319	647	1331159797	234878840	-1.48315	5.22584	0.138035	1.73366e-07	2	1	NA	NA	3	2.5	NA	NA	1.07102	0.846939
33	4.72475	43.23	6.837	100	40	59	105	1712	49827329	204341712	1.48156	2.30657	0.138457	0.0210789	3.5	2.5	NA	NA	NA	NA	5	4	0.825	0.745763
729.58	23.2367	861.1	27.0288	100	764	1016	2220	2743	693730534	329382743	1.48128	5.73093	0.138532	9.98839e-09	NA	NA	2	1	NA	NA	4	3.5	0.955497	0.848425
77.59	4.33006	141.7	9.57005	100	84	160	104	3189	83601646	896543189	1.48035	1.91222	0.13878	0.0558485	3.5	2	NA	NA	NA	NA	3	1.5	0.928571	0.8875
321	12.837	469.72	23.2171	100	340	536	1088	2101	502289356	282582101	1.4801	2.8548	0.138847	0.00430643	NA	NA	3.5	1	NA	NA	4.5	3.5	0.944118	0.876866
273.23	13.3771	253.72	13.1095	100	293	268	1064	1323	172820755	466881323	1.4779	1.08928	0.139435	0.276029	NA	NA	4	3	NA	NA	5	1	0.935154	0.947761
4.26	1.85657	3.87	1.61842	100	7	5	914	17	248939067	7090786	1.47584	0.698211	0.139988	0.485046	NA	NA	4	1.5	4.5	3	NA	NA	0.714286	0.8
219.1	11.4579	233.63	11.6477	100	236	253	827	1939	165397212	367881939	1.47497	1.66298	0.140221	0.0963157	NA	NA	4.5	2.5	NA	NA	4.5	2.5	0.932203	0.924901
1.37	1.10696	1.32	1.03358	100	3	3	99	17	83946823	16268631	1.47251	1.62542	0.140884	0.104073	3.5	1.5	NA	NA	4.5	1	NA	NA	0.666667	0.666667
3.95	2.07133	3.44	1.69563	100	7	4	869	17	130006021	8784830	1.47248	0.330261	0.14089	0.741203	NA	NA	4.5	3.5	4.5	2.5	NA	NA	0.571429	1
80.21	3.93455	131.14	8.28778	100	86	151	105	4669	49827329	926204669	1.47158	2.3963	0.141135	0.0165615	3.5	2.5	NA	NA	NA	NA	2.5	2	0.94186	0.874172
414.23	13.4359	450.77	16.2797	100	434	467	857	3628	150533550	774363628	1.47144	0.996949	0.141173	0.318789	NA	NA	4.5	3	NA	NA	3	2	0.956221	0.965739
320.55	15.9414	318.64	14.8776	100	344	349	1350	1939	197807095	367881939	1.47101	2.04065	0.141288	0.0412859	NA	NA	3.5	3	NA	NA	4.5	2.5	0.93314	0.91404
2.91	1.42201	3.23	1.60085	100	5	5	23	194	34008648	65310425	1.46975	1.10566	0.14163	0.268873	4	1	NA	NA	3.5	3	NA	NA	0.6	0.8
0.93	0.728288	1.09	0.933063	100	2	2	2	525	3030846	653844906	1.4692	0.975283	0.141779	0.32942	5	2.5	NA	NA	3	1	NA	NA	0.5	1
4.34	1.13012	7.17	2.20218	100	6	11	7	4058	3380447	657884058	1.46887	1.73919	0.141868	0.0820021	4.5	4	NA	NA	NA	NA	3	2.5	0.833333	0.727273
1.24	1.19865	1.23	1.18794	100	3	3	104	17	83601646	16268631	1.46832	1.48997	0.142019	0.136232	3.5	2	NA	NA	4.5	1	NA	NA	0.666667	0.666667
922.28	14.8018	977.42	19.7587	100	944	1021	1264	4837	240983674	1298204837	1.46739	2.20561	0.14227	0.0274116	NA	NA	3.5	2.5	NA	NA	2	1.5	0.977754	0.957884
712.44	20.1526	732.14	23.4839	100	742	831	1728	2118	602960837	597522118	1.46681	4.20969	0.142428	2.55726e-05	NA	NA	2.5	1	NA	NA	4	1.5	0.960916	0.88207
230	11.5907	233.09	11.04	100	247	252	1020	1515	193223294	337281515	1.4667	1.71287	0.142458	0.0867367	NA	NA	4	2.5	NA	NA	5	2	0.931174	0.928571
19.79	2.18948	32.16	4.042	100	23	37	26	2332	24602516	858742332	1.4661	1.19743	0.142621	0.23114	4	2	NA	NA	NA	NA	3.5	1	0.869565	0.891892
0.26	0.504925	0.26	0.504925	100	1	1	7	59	8048697	24250413	1.46556	1.46556	0.142767	0.142767	4.5	2.5	NA	NA	4	3	NA	NA	1	1
365.25	15.5241	475.84	21.3479	100	388	543	1088	1867	502289356	418161867	1.46546	3.14598	0.142794	0.00165531	NA	NA	3.5	1	NA	NA	4.5	2	0.943299	0.876611
2.75	1.53987	2.59	1.40773	100	5	4	739	17	216537756	4329983	1.46116	1.00161	0.143972	0.316532	NA	NA	4.5	1.5	4.5	4	NA	NA	0.6	0.75
15.99	4.11328	13.76	3.46445	100	22	20	340	57	240324642	75708374	1.46112	1.80115	0.143982	0.0716791	3	1.5	NA	NA	4	1	NA	NA	0.727273	0.7
514.76	14.5429	709.23	24.0915	100	536	756	883	3628	358247444	774363628	1.4605	1.94135	0.144152	0.0522162	NA	NA	4	1	NA	NA	3	2	0.960821	0.939153
413.04	17.101	470.02	17.0886	100	438	533	1088	1609	502289356	574441609	1.45957	3.6855	0.144409	0.000228253	NA	NA	3.5	1	NA	NA	4.5	1	0.945205	0.883677
6.97	2.07659	7.44	2.23977	100	10	10	27	630	15238028	329046493	1.45912	1.14297	0.144531	0.253049	4	3	NA	NA	3	2	NA	NA	0.7	0.8
851.53	17.4608	931.07	25.6941	100	877	992	1353	2783	559010588	1048682783	1.4587	2.37136	0.144648	0.0177227	NA	NA	3	1	NA	NA	3	1	0.971494	0.939516
3.99	2.06703	3.5	1.73205	100	7	4	676	17	151532669	10730372	1.45619	0.288675	0.145339	0.77283	NA	NA	5	2.5	4.5	2	NA	NA	0.571429	1
92.59	3.0288	127.44	6.37596	100	97	128	104	1878	83601646	1685844908	1.45602	0.0878298	0.145387	0.930012	3.5	2	NA	NA	2	1.5	NA	NA	0.958763	1
5.3	1.16775	12.74	3.74063	100	7	22	7	2011	14087475	326262011	1.45579	2.47552	0.14545	0.0133043	4.5	1	NA	NA	NA	NA	4.5	3	0.857143	0.590909
1022.88	20.0042	1237	25.8476	100	1052	1544	1825	3093	950602203	550123093	1.4557	11.8773	0.145477	1.55324e-32	2	1.5	NA	NA	NA	NA	3.5	2.5	0.972433	0.801166
3.18	1.25029	4.68	2.2151	100	5	12	7	1650	6380270	234821650	1.45566	3.30459	0.145487	0.000951149	4.5	3	NA	NA	NA	NA	5	3.5	0.8	0.416667
181.35	10.7528	198.47	12.5017	100	197	217	869	2101	130006021	282582101	1.45543	1.4822	0.145551	0.138287	NA	NA	4.5	3.5	NA	NA	4.5	3.5	0.923858	0.917051
1304.08	24.6878	1232.45	25.4254	100	1340	1354	2395	3189	613349328	896543189	1.45497	4.78065	0.145678	1.74731e-06	NA	NA	2	1.5	NA	NA	3	1.5	0.973881	0.910635
619.32	21.0899	648.52	22.8771	100	650	728	2395	2011	613349328	326262011	1.45472	3.47421	0.145746	0.000512357	NA	NA	2	1.5	NA	NA	4.5	3	0.953846	0.891484
6.19	2.61964	5.18	2.01198	100	10	5	1064	17	172820755	10730372	1.4544	-0.0894639	0.145836	0.928713	NA	NA	4	3	4.5	2	NA	NA	0.7	1.2
568.66	16.2904	494.15	15.1313	100	545	502	1088	1229	502289356	1017342612	-1.45239	0.518791	0.146394	0.603906	NA	NA	3.5	1	2.5	1.5	NA	NA	1.04404	0.986056
6.7	0.481999	10.45	1.9404	100	6	8	7	1878	8048697	1685844908	-1.45228	-1.26263	0.146422	0.206723	4.5	2.5	NA	NA	2	1.5	NA	NA	1.16667	1.375
63.58	4.42486	130.8	11.3119	100	70	151	104	3354	83601646	464503354	1.45089	1.78573	0.14681	0.0741436	3.5	2	NA	NA	NA	NA	3.5	3	0.914286	0.86755
593.85	8.85731	886.03	20.2042	100	581	1022	723	2783	690258039	1048682783	-1.45078	6.72978	0.146842	1.69924e-11	2.5	1	NA	NA	NA	NA	3	1	1.02238	0.867906
647.11	15.111	657.46	17.0112	100	669	670	1064	3919	172820755	1088743919	1.44862	0.73716	0.147445	0.461025	NA	NA	4	3	NA	NA	2.5	1.5	0.96861	0.98209
11.82	3.57709	10.89	3.08759	100	17	13	827	59	165397212	24250413	1.44811	0.68338	0.147588	0.494367	NA	NA	4.5	2.5	4	3	NA	NA	0.705882	0.846154
272.76	13.3	270.56	12.9329	100	292	286	1094	1867	146865192	418161867	1.44661	1.19386	0.148006	0.232534	NA	NA	4	3.5	NA	NA	4.5	2	0.934932	0.947552
268.26	15.7202	283.98	14.9996	100	291	315	1223	1559	276361774	300101559	1.44655	2.06805	0.148023	0.0386355	NA	NA	3.5	2	NA	NA	5	2.5	0.924399	0.901587
61.68	5.06499	93.77	7.85841	100	69	105	104	1934	83601646	704961934	1.44521	1.42904	0.148398	0.152992	3.5	2	NA	NA	NA	NA	4	1	0.898551	0.895238
474.44	18.3943	536.98	22.9029	100	501	623	2220	1712	693730534	204341712	1.44393	3.75585	0.14876	0.000172755	NA	NA	2	1	NA	NA	5	4	0.948104	0.861958
193.46	10.7904	238.55	11.9531	100	209	257	818	2229	193540822	238362229	1.44017	1.54353	0.14982	0.122701	NA	NA	4.5	2	NA	NA	4.5	4	0.92823	0.929961
2.17	1.27172	2.98	1.82563	100	4	8	7	1712	3380447	204341712	1.439	2.74973	0.150152	0.00596437	4.5	4	NA	NA	NA	NA	5	4	0.75	0.375
19.9	4.24145	18.56	3.46503	100	26	25	1353	61	559010588	17825970	1.43819	1.85857	0.150381	0.0630885	NA	NA	3	1	4	3.5	NA	NA	0.769231	0.76
302.64	15.5489	293.54	14.5903	100	325	313	1064	1718	172820755	484081718	1.43804	1.33376	0.150421	0.182282	NA	NA	4	3	NA	NA	4.5	1.5	0.932308	0.939297
6.43	2.4833	5.19	1.63111	100	10	5	1064	17	172820755	12336631	1.4376	-0.116485	0.150546	0.907268	NA	NA	4	3	4.5	1.5	NA	NA	0.7	1.2
16.26	2.60388	18.44	2.92091	100	20	23	27	1229	15238028	1017342612	1.43632	1.56116	0.150912	0.118487	4	3	NA	NA	2.5	1.5	NA	NA	0.85	0.826087
214.86	10.5409	228.53	11.6006	100	230	242	857	1939	150533550	367881939	1.4363	1.16114	0.150916	0.245584	NA	NA	4.5	3	NA	NA	4.5	2.5	0.934783	0.946281
12.43	3.78262	8.72	1.96474	100	7	7	1825	17	950602203	8784830	-1.43551	-0.875434	0.151141	0.381338	2	1.5	NA	NA	4.5	2.5	NA	NA	1.85714	1.28571
742.66	21.8421	670.4	21.4184	100	774	747	2395	1718	613349328	484081718	1.43485	3.57637	0.151331	0.000348404	NA	NA	2	1.5	NA	NA	4.5	1.5	0.959948	0.89826
15.41	2.50291	22.27	4.52123	100	19	34	26	1718	24602516	484081718	1.43433	2.59443	0.151478	0.00947487	4	2	NA	NA	NA	NA	4.5	1.5	0.842105	0.676471
4.21	1.94518	3.67	1.69405	100	7	5	1223	17	276361774	4329983	1.43431	0.785102	0.151483	0.432394	NA	NA	3.5	2	4.5	4	NA	NA	0.714286	0.8
59.1	4.81475	80.13	6.33677	100	66	88	104	1519	83601646	737263805	1.4331	1.24196	0.15183	0.214252	3.5	2	NA	NA	2.5	2	NA	NA	0.909091	0.920455
7.57	2.49142	6.11	1.96893	100	4	4	958	17	468832273	10730372	-1.43292	-1.07165	0.151881	0.283877	2.5	2	NA	NA	4.5	2	NA	NA	2	1.75
78.14	4.09242	89.3	6.60349	100	84	97	100	933	108362267	1383152333	1.43192	1.16605	0.152168	0.243594	3.5	1	NA	NA	2.5	1	NA	NA	0.940476	0.927835
90.25	2.62226	123.75	6.39345	100	94	127	99	1878	83946823	1685844908	1.43006	0.508332	0.152699	0.61122	3.5	1.5	NA	NA	2	1.5	NA	NA	0.968085	0.976378
12.08	3.44269	11.1	3.07318	100	17	15	914	61	248939067	17825970	1.42911	1.26904	0.152971	0.204426	NA	NA	4	1.5	4	3.5	NA	NA	0.764706	0.8
602.82	12.483	859.44	22.7974	100	585	924	958	3628	468832273	774363628	-1.42754	2.8319	0.153425	0.00462729	2.5	2	NA	NA	NA	NA	3	2	1.03077	0.930736
90.2	2.66288	236.41	12.2944	100	94	267	100	4669	108362267	926204669	1.42703	2.48812	0.153572	0.0128422	3.5	1	NA	NA	NA	NA	2.5	2	0.968085	0.88764
1147.16	21.614	1011.43	26.8814	100	1178	1144	2220	2332	693730534	858742332	1.42685	4.93166	0.153623	8.15348e-07	NA	NA	2	1	NA	NA	3.5	1	0.974533	0.884615
1.18	0.575247	2.08	1.30019	100	2	5	2	2438	1537626	451962438	1.42547	2.24582	0.15402	0.0247156	5	4	NA	NA	NA	NA	4	2.5	1	0.6
11.75	2.98269	10.8	2.63236	100	16	14	670	58	176601955	30067424	1.42489	1.21564	0.15419	0.224122	NA	NA	5	2	4	2.5	NA	NA	0.75	0.785714
0.29	0.498381	0.28	0.473116	100	1	1	99	5	83946823	4543814	1.42461	1.52183	0.154269	0.128052	3.5	1.5	NA	NA	5	1	NA	NA	1	1
0.29	0.498381	0.29	0.498381	100	1	1	25	17	31427180	7090786	1.42461	1.42461	0.154269	0.154269	4	1.5	NA	NA	4.5	3	NA	NA	1	1
4.5	1.75522	3.96	1.41364	100	7	4	698	17	140151271	12336631	1.42432	0.0282957	0.154354	0.977426	NA	NA	5	3	4.5	1.5	NA	NA	0.714286	1
11.1	2.73953	16.76	4.79503	100	15	30	27	2229	15238028	238362229	1.4236	2.76119	0.154562	0.00575909	4	3	NA	NA	NA	NA	4.5	4	0.8	0.566667
158.21	11.4144	95.29	6.37117	100	142	93	1526	175	367800286	223578546	-1.42013	-0.359432	0.155569	0.719272	NA	NA	3	2	3.5	1	NA	NA	1.11972	1.03226
618.76	12.8497	673.25	16.1442	100	637	681	857	4837	150533550	1298204837	1.41949	0.48005	0.155755	0.631192	NA	NA	4.5	3	NA	NA	2	1.5	0.971743	0.989721
1237.04	21.1158	1285.63	32.5215	100	1267	1398	2395	3628	613349328	774363628	1.41884	3.45525	0.155945	0.000549783	NA	NA	2	1.5	NA	NA	3	2	0.977111	0.919886
127.38	12.2695	82.79	6.18126	100	110	76	1223	175	276361774	223578546	-1.41652	-1.09848	0.156624	0.271994	NA	NA	3.5	2	3.5	1	NA	NA	1.16364	1.09211
821.7	19.2938	840.43	18.0998	100	849	879	1596	3189	329007554	896543189	1.41496	2.13097	0.157081	0.0330918	NA	NA	3	2.5	NA	NA	3	1.5	0.968198	0.956769
413.35	15.8008	342.23	11.838	100	391	417	1319	630	1331159797	329046493	-1.41449	6.3161	0.157219	2.68255e-10	2	1	NA	NA	3	2	NA	NA	1.05882	0.822542
643.07	14.8005	695.85	17.3184	100	664	721	993	3919	223258437	1088743919	1.41414	1.45221	0.157321	0.146442	NA	NA	4	2	NA	NA	2.5	1.5	0.96988	0.965326
1.17	0.58698	1.69	1.00197	100	2	2	2	1934	1537626	704961934	1.41402	0.309391	0.157357	0.757024	5	4	NA	NA	NA	NA	4	1	1	1
192.89	12.673	179.84	10.8383	100	175	185	836	647	516631409	234878840	-1.41167	0.476089	0.158048	0.634011	2.5	1.5	NA	NA	3	2.5	NA	NA	1.10286	0.972973
305.1	14.8137	313.2	13.5602	100	326	344	914	1718	248939067	484081718	1.41086	2.27135	0.158286	0.0231255	NA	NA	4	1.5	NA	NA	4.5	1.5	0.93865	0.912791
0.26	0.524549	0.26	0.524549	100	1	1	23	17	34008648	8784830	1.41074	1.41074	0.158322	0.158322	4	1	NA	NA	4.5	2.5	NA	NA	1	1
0.26	0.524549	0.26	0.524549	100	1	1	27	17	15238028	12336631	1.41074	1.41074	0.158322	0.158322	4	3	NA	NA	4.5	1.5	NA	NA	1	1
0.26	0.524549	0.26	0.524549	100	1	1	7	58	8048697	36075263	1.41074	1.41074	0.158322	0.158322	4.5	2.5	NA	NA	4	2	NA	NA	1	1
93.73	3.73586	124.03	7.36145	100	99	122	111	3742	39730108	1515043742	1.41065	-0.275761	0.158347	0.782732	3.5	3	NA	NA	NA	NA	2	1	0.949495	1.02459
5.02	2.14137	4.35	1.80557	100	2	2	958	17	468832273	5875279	-1.41031	-1.30152	0.158447	0.193079	2.5	2	NA	NA	4.5	3.5	NA	NA	3	2.5
11.23	3.38701	10.07	2.86129	100	16	12	904	59	94752466	24250413	1.40832	0.674521	0.159035	0.49998	NA	NA	4.5	4	4	3	NA	NA	0.75	0.916667
906.5	11.728	1121.32	32.4339	100	923	1221	1088	3742	502289356	1515043742	1.40689	3.07333	0.159459	0.00211685	NA	NA	3.5	1	NA	NA	2	1	0.982665	0.918919
15.65	4.01607	10.21	1.8872	100	10	9	1319	17	1331159797	12336631	-1.40685	-0.641162	0.159472	0.521417	2	1	NA	NA	4.5	1.5	NA	NA	1.6	1.22222
23.16	1.30825	53.9	4.42787	100	25	57	25	3269	31427180	1269243269	1.40646	0.70011	0.159588	0.483858	4	1.5	NA	NA	NA	NA	2.5	1	0.96	0.947368
2.55	1.74295	2.52	1.72609	100	5	5	105	58	49827329	30067424	1.40566	1.43677	0.159825	0.150783	3.5	2.5	NA	NA	4	2.5	NA	NA	0.6	0.6
1186.5	12.4661	534.43	11.0227	100	1169	525	1350	911	197807095	2092659034	-1.40381	-0.855507	0.160377	0.392271	NA	NA	3.5	3	2	1	NA	NA	1.0154	1.01905
473.49	15.3258	473.37	15.0418	100	495	469	827	2783	165397212	1048682783	1.40352	-0.290524	0.160462	0.771416	NA	NA	4.5	2.5	NA	NA	3	1	0.957576	1.01066
396.28	14.0562	386.48	14.116	100	416	387	857	2332	150533550	858742332	1.40294	0.0368376	0.160635	0.970615	NA	NA	4.5	3	NA	NA	3.5	1	0.954327	1
9.27	3.04463	7.06	1.97878	100	5	4	723	17	690258039	16268631	-1.40247	-1.54641	0.160776	0.122006	2.5	1	NA	NA	4.5	1	NA	NA	2	2
6.46	2.52431	5.3	1.85592	100	10	6	869	17	130006021	16268631	1.40237	0.377171	0.160806	0.706046	NA	NA	4.5	3.5	4.5	1	NA	NA	0.7	1
471.28	17.643	530.98	21.0785	100	496	599	1353	1718	559010588	484081718	1.40112	3.22699	0.161177	0.00125101	NA	NA	3	1	NA	NA	4.5	1.5	0.951613	0.886477
21.56	1.74263	41.52	4.74497	100	24	45	26	3189	24602516	896543189	1.40018	0.733408	0.161459	0.46331	4	2	NA	NA	NA	NA	3	1.5	0.916667	0.933333
289.11	12.7825	310.22	13.6556	100	307	342	914	1867	248939067	418161867	1.39957	2.32724	0.161642	0.0199523	NA	NA	4	1.5	NA	NA	4.5	2	0.944625	0.909357
1080.97	25.0331	1006.03	26.6058	100	1116	1116	2395	2588	613349328	731842588	1.39935	4.13331	0.161709	3.57573e-05	NA	NA	2	1.5	NA	NA	3.5	1.5	0.968638	0.90233
578.11	14.3723	396.69	11.2004	100	558	396	914	933	248939067	1383152333	-1.39922	-0.0616051	0.161748	0.950877	NA	NA	4	1.5	2.5	1	NA	NA	1.03763	1.00253
3.32	1.91686	2.96	1.59494	100	6	4	670	17	176601955	8784830	1.39812	0.652062	0.162077	0.514361	NA	NA	5	2	4.5	2.5	NA	NA	0.666667	0.75
4.05	2.10998	3.53	1.68448	100	7	5	1126	17	305600309	4329983	1.39812	0.872673	0.162078	0.382842	NA	NA	3.5	1.5	4.5	4	NA	NA	0.714286	0.8
331.97	17.1885	356.63	17.0155	100	356	392	1223	1939	276361774	367881939	1.39803	2.07869	0.162104	0.037646	NA	NA	3.5	2	NA	NA	4.5	2.5	0.932584	0.910714
8.69	2.36854	10.64	3.13507	100	12	14	25	647	31427180	234878840	1.39748	1.07175	0.162268	0.283835	4	1.5	NA	NA	3	2.5	NA	NA	0.75	0.785714
582.86	14.4124	559.29	16.9505	100	603	565	1020	2783	193223294	1048682783	1.39741	0.336863	0.162291	0.73622	NA	NA	4	2.5	NA	NA	3	1	0.966833	0.99115
650.89	14.2346	413.39	10.7749	100	631	376	1094	933	146865192	1383152333	-1.3973	-3.4701	0.162324	0.000520273	NA	NA	4	3.5	2.5	1	NA	NA	1.0317	1.10106
1168.75	23.8049	1377.09	33.1004	100	1202	1555	2220	4058	693730534	657884058	1.39677	5.37486	0.162483	7.66443e-08	NA	NA	2	1	NA	NA	3	2.5	0.972546	0.886174
59.74	5.20027	94.95	8.60277	100	67	110	104	2118	83601646	597522118	1.39608	1.74944	0.16269	0.0802154	3.5	2	NA	NA	NA	NA	4	1.5	0.895522	0.863636
210.36	12.4361	203.33	11.7817	100	193	225	723	647	690258039	234878840	-1.39593	1.83929	0.162734	0.0658728	2.5	1	NA	NA	3	2.5	NA	NA	1.09326	0.906667
530.04	14.2991	519.37	15.3929	100	550	521	1094	3189	146865192	896543189	1.3959	0.105893	0.162746	0.915667	NA	NA	4	3.5	NA	NA	3	1.5	0.965455	0.998081
1143.24	14.1586	1106.82	21.6012	100	1163	1197	1411	3742	353562021	1515043742	1.39561	4.17476	0.162831	2.98301e-05	NA	NA	3	1.5	NA	NA	2	1	0.983663	0.924812
181.79	11.6153	190.72	11.6273	100	198	210	1094	1650	146865192	234821650	1.39557	1.65817	0.162843	0.0972831	NA	NA	4	3.5	NA	NA	5	3.5	0.919192	0.909524
1.15	0.609272	1.84	1.2037	100	2	3	2	2309	1537626	516902309	1.39511	0.963697	0.162983	0.335198	5	4	NA	NA	NA	NA	4	2	1	0.666667
4.37	1.16909	6.58	2.0606	100	6	9	7	1323	9635564	466881323	1.39425	1.17442	0.163243	0.240228	4.5	2	NA	NA	NA	NA	5	1	0.833333	0.777778
277.06	13.5891	377.76	19.0041	100	296	424	1088	1599	502289356	267201599	1.39377	2.43317	0.163388	0.0149675	NA	NA	3.5	1	NA	NA	5	3	0.939189	0.891509
36.93	5.07371	35.85	5.24429	100	44	42	111	525	39730108	653844906	1.39346	1.17271	0.163481	0.240914	3.5	3	NA	NA	3	1	NA	NA	0.840909	0.857143
0.3	0.502519	0.29	0.477684	100	1	1	23	17	34008648	5875279	1.39298	1.48634	0.163625	0.13719	4	1	NA	NA	4.5	3.5	NA	NA	1	1
7.8	3.01511	5.99	2.16723	100	12	6	1064	17	172820755	16268631	1.39298	0.00461419	0.163625	0.996318	NA	NA	4	3	4.5	1	NA	NA	0.666667	1
23.24	1.26427	60.63	5.07451	100	25	66	25	3919	31427180	1088743919	1.39211	1.05823	0.16389	0.28995	4	1.5	NA	NA	NA	NA	2.5	1.5	0.96	0.924242
7.39	2.59718	8.26	3.02722	100	11	13	26	647	24602516	234878840	1.38997	1.56579	0.164539	0.117397	4	2	NA	NA	3	2.5	NA	NA	0.727273	0.692308
503.85	13.0642	617.64	16.4271	100	522	633	818	4669	193540822	926204669	1.38929	0.935042	0.164745	0.349767	NA	NA	4.5	2	NA	NA	2.5	2	0.965517	0.976303
607.49	18.3488	457.7	13.5606	100	582	439	1264	1229	240983674	1017342612	-1.3892	-1.379	0.164773	0.167895	NA	NA	3.5	2.5	2.5	1.5	NA	NA	1.04467	1.04328
461.66	12.4869	472.03	13.2119	100	479	466	714	3269	124122196	1269243269	1.38865	-0.456406	0.164939	0.648098	NA	NA	5	3.5	NA	NA	2.5	1	0.964509	1.01502
5.72	0.922009	16.11	3.97694	100	7	27	7	2743	14087475	329382743	1.38827	2.73829	0.165054	0.00617604	4.5	1	NA	NA	NA	NA	4	3.5	0.857143	0.62963
262.64	13.2272	377.19	19.1167	100	281	423	1088	1650	502289356	234821650	1.38804	2.39633	0.165124	0.01656	NA	NA	3.5	1	NA	NA	5	3.5	0.935943	0.893617
1191.19	20.0357	1333.67	31.0021	100	1219	1478	1728	3919	602960837	1088743919	1.38802	4.65549	0.16513	3.23218e-06	NA	NA	2.5	1	NA	NA	2.5	1.5	0.977851	0.902571
250.03	13.6703	283.74	15.4702	100	269	310	993	2101	223258437	282582101	1.38768	1.69746	0.165235	0.0896093	NA	NA	4	2	NA	NA	4.5	3.5	0.933086	0.916129
285.98	13.7135	301.99	14.8123	100	305	330	1126	1515	305600309	337281515	1.38695	1.891	0.165456	0.0586247	NA	NA	3.5	1.5	NA	NA	5	2	0.937705	0.915152
226.55	11.1404	231.72	11.8944	100	242	241	676	1609	151532669	574441609	1.38684	0.7802	0.165489	0.435273	NA	NA	5	2.5	NA	NA	4.5	1	0.938017	0.962656
25.68	0.95219	29.11	2.38215	100	27	26	27	911	18833874	2092659034	1.38628	-1.30554	0.165662	0.191708	4	2.5	NA	NA	2	1	NA	NA	0.962963	1.15385
336.22	14.2797	310.41	13.3114	100	356	327	1264	1323	240983674	466881323	1.38518	1.2463	0.165997	0.212655	NA	NA	3.5	2.5	NA	NA	5	1	0.946629	0.95107
3.31	1.22016	4.66	2.06079	100	5	10	7	2438	3380447	451962438	1.38507	2.59124	0.166032	0.00956321	4.5	4	NA	NA	NA	NA	4	2.5	0.8	0.5
9.73	3.08419	8.96	2.78132	100	14	12	698	59	140151271	24250413	1.38448	1.09301	0.166211	0.274392	NA	NA	5	3	4	3	NA	NA	0.714286	0.75
345.9	15.1007	253.27	10.2876	100	325	256	1088	525	502289356	653844906	-1.38404	0.265367	0.166345	0.790727	NA	NA	3.5	1	3	1	NA	NA	1.06462	0.992188
2.88	1.53267	2.93	1.60337	100	5	5	27	184	18833874	149231898	1.3832	1.29103	0.166603	0.196694	4	2.5	NA	NA	3.5	1.5	NA	NA	0.6	0.6
1016.25	22.9586	1055	27.9509	100	1048	1213	2220	2867	693730534	635582867	1.38292	5.65277	0.166689	1.57882e-08	NA	NA	2	1	NA	NA	3.5	2	0.97042	0.869744
144.4	11.8654	105.69	7.57814	100	128	122	1319	189	1331159797	112524312	-1.38217	2.15224	0.16692	0.0313782	2	1	NA	NA	3.5	2	NA	NA	1.13281	0.868852
305.19	13.6142	285.36	12.7687	100	324	301	1350	1400	197807095	391661400	1.38164	1.22487	0.167082	0.220626	NA	NA	3.5	3	NA	NA	5	1.5	0.944444	0.950166
481	18.1035	484.27	16.3422	100	506	550	1728	1400	602960837	391661400	1.38095	4.0221	0.167295	5.76815e-05	NA	NA	2.5	1	NA	NA	5	1.5	0.950593	0.881818
3.38	1.90045	3.32	1.8084	100	6	6	99	58	83946823	36075263	1.37862	1.48197	0.168012	0.138347	3.5	1.5	NA	NA	4	2	NA	NA	0.666667	0.666667
188.44	11.2881	205.97	12.3538	100	204	225	1020	1712	193223294	204341712	1.37845	1.54042	0.168066	0.123457	NA	NA	4	2.5	NA	NA	5	4	0.926471	0.915556
1.21	0.573752	2.27	1.52325	100	2	7	2	2743	1798937	329382743	1.3769	3.10519	0.168543	0.00190154	5	3.5	NA	NA	NA	NA	4	3.5	1	0.428571
944.18	15.8493	942.06	19.8732	100	966	956	1350	4837	197807095	1298204837	1.37672	0.701446	0.168599	0.483025	NA	NA	3.5	3	NA	NA	2	1.5	0.978261	0.986402
449.3	15.0377	467.56	16.6517	100	470	490	993	2588	223258437	731842588	1.37654	1.34761	0.168653	0.177784	NA	NA	4	2	NA	NA	3.5	1.5	0.957447	0.955102
475.57	11.9361	433.52	12.5718	100	492	424	904	2783	94752466	1048682783	1.3765	-0.75725	0.168667	0.4489	NA	NA	4.5	4	NA	NA	3	1	0.96748	1.02358
1.12	0.640076	1.92	1.31564	100	2	5	2	2438	1798937	451962438	1.37484	2.34107	0.169182	0.0192288	5	3.5	NA	NA	NA	NA	4	2.5	1	0.4
274.9	13.1737	266.56	13.1151	100	293	274	857	1609	150533550	574441609	1.37395	0.567284	0.169456	0.570521	NA	NA	4.5	3	NA	NA	4.5	1	0.938567	0.974453
801.12	12.4627	718.82	17.3516	100	784	762	958	1878	468832273	1685844908	-1.3737	2.48853	0.169535	0.0128272	2.5	2	NA	NA	2	1.5	NA	NA	1.02296	0.94357
4.93	2.23496	4.09	1.83179	100	8	4	857	17	150533550	10730372	1.37363	-0.0491323	0.169558	0.960814	NA	NA	4.5	3	4.5	2	NA	NA	0.625	1.25
13.7	3.85992	11.73	3.25935	100	19	14	1094	59	146865192	24250413	1.37309	0.696459	0.169726	0.486142	NA	NA	4	3.5	4	3	NA	NA	0.736842	0.857143
751.8	14.7155	760.56	15.9756	100	772	764	1094	4837	146865192	1298204837	1.3727	0.215329	0.169844	0.829511	NA	NA	4	3.5	NA	NA	2	1.5	0.974093	0.996073
4.15	2.0762	3.69	1.8351	100	7	4	670	17	176601955	10730372	1.3727	0.168929	0.169846	0.865853	NA	NA	5	2	4.5	2	NA	NA	0.714286	1
173.05	12.4238	108.96	5.75233	100	156	128	1825	184	950602203	149231898	-1.37237	3.30996	0.16995	0.000933081	2	1.5	NA	NA	3.5	1.5	NA	NA	1.11538	0.851562
482.21	14.428	530.24	17.2364	100	502	542	869	4669	130006021	926204669	1.37164	0.682277	0.170176	0.495064	NA	NA	4.5	3.5	NA	NA	2.5	2	0.962151	0.979705
30.66	5.58537	27.83	5.13663	100	23	22	359	184	127393614	149231898	-1.37144	-1.13499	0.170238	0.256381	3	2.5	NA	NA	3.5	1.5	NA	NA	1.34783	1.27273
3.58	1.76486	3.33	1.58309	100	6	4	883	17	358247444	4329983	1.37121	0.423224	0.17031	0.672132	NA	NA	4	1	4.5	4	NA	NA	0.666667	1
138.68	9.71709	183.21	14.3754	100	152	210	340	1599	240324642	267201599	1.37078	1.8636	0.170443	0.062378	3	1.5	NA	NA	NA	NA	5	3	0.914474	0.87619
0.29	0.518253	0.31	0.56309	100	1	2	7	61	14087475	17825970	1.36999	3.00129	0.170691	0.00268834	4.5	1	NA	NA	4	3.5	NA	NA	1	0.5
0.29	0.518253	0.29	0.518253	100	1	1	25	17	31427180	4329983	1.36999	1.36999	0.170691	0.170691	4	1.5	NA	NA	4.5	4	NA	NA	1	1
8.06	2.88087	6.29	1.83289	100	12	6	1020	17	193223294	16268631	1.36764	-0.15822	0.171424	0.874284	NA	NA	4	2.5	4.5	1	NA	NA	0.75	1.16667
24.42	1.15627	61.44	5.15677	100	26	58	26	4837	24602516	1298204837	1.36646	-0.667084	0.171795	0.504719	4	2	NA	NA	NA	NA	2	1.5	0.961538	1.06897
299.93	13.2255	373.18	19.0747	100	318	415	883	1867	358247444	418161867	1.3663	2.19243	0.171845	0.0283487	NA	NA	4	1	NA	NA	4.5	2	0.943396	0.901205
1087.4	18.0067	1140.62	22.6697	100	1112	1413	1825	2588	950602203	731842588	1.36616	12.0152	0.17189	2.95785e-33	2	1.5	NA	NA	NA	NA	3.5	1.5	0.978417	0.807502
1044.38	14.3687	1570.93	25.3745	100	1064	1985	1319	3189	1331159797	896543189	1.36547	16.3184	0.172107	7.30601e-60	2	1	NA	NA	NA	NA	3	1.5	0.982143	0.791436
4.04	2.16921	3.46	1.78331	100	7	4	714	17	124122196	12336631	1.36455	0.302807	0.172393	0.762037	NA	NA	5	3.5	4.5	1.5	NA	NA	0.714286	1
14.13	3.76227	9.43	1.88162	100	9	8	1825	17	950602203	10730372	-1.36354	-0.759982	0.172712	0.447265	2	1.5	NA	NA	4.5	2	NA	NA	1.66667	1.25
808.07	24.1587	864.91	25.2415	100	841	987	2220	2438	693730534	451962438	1.36307	4.83688	0.17286	1.31896e-06	NA	NA	2	1	NA	NA	4	2.5	0.96195	0.876393
193.1	11.6701	220.5	13.6571	100	209	243	993	1712	223258437	204341712	1.36245	1.6475	0.173055	0.0994553	NA	NA	4	2	NA	NA	5	4	0.92823	0.909465
384.76	17.0632	429.57	16.2445	100	408	479	1353	1400	559010588	391661400	1.36199	3.04288	0.1732	0.0023433	NA	NA	3	1	NA	NA	5	1.5	0.943627	0.897704
14.49	4.04644	12.98	3.65143	100	20	17	1264	61	240983674	17825970	1.36169	1.10094	0.173295	0.270923	NA	NA	3.5	2.5	4	3.5	NA	NA	0.75	0.764706
6.06	2.15941	5.43	1.86003	100	9	7	1353	17	559010588	4329983	1.36149	0.844074	0.17336	0.398628	NA	NA	3	1	4.5	4	NA	NA	0.777778	0.857143
916.26	21.5043	608.1	13.4874	100	887	624	1839	1229	422022850	1017342612	-1.36066	1.17888	0.173623	0.238446	NA	NA	2.5	1.5	2.5	1.5	NA	NA	1.03382	0.975962
35.01	4.40499	39.82	5.06997	100	41	49	100	630	108362267	329046493	1.35982	1.81066	0.173886	0.0701935	3.5	1	NA	NA	3	2	NA	NA	0.878049	0.816327
3.13	1.37551	3.45	1.7019	100	5	5	7	525	8048697	653844906	1.3595	0.910747	0.173989	0.362429	4.5	2.5	NA	NA	3	1	NA	NA	0.8	0.8
506.78	17.0818	532.69	18.0038	100	530	554	1064	3628	172820755	774363628	1.35934	1.18364	0.17404	0.236555	NA	NA	4	3	NA	NA	3	2	0.956604	0.962094
4.09	2.14191	3.54	1.73158	100	7	4	857	17	150533550	8784830	1.3586	0.265653	0.174273	0.790507	NA	NA	4.5	3	4.5	2.5	NA	NA	0.714286	1
50.43	4.83726	76.24	7.51983	100	57	92	104	1718	83601646	484081718	1.35821	2.09579	0.174398	0.0361007	3.5	2	NA	NA	NA	NA	4.5	1.5	0.894737	0.836957
8.95	2.98269	8.19	2.65412	100	13	11	725	59	91803109	24250413	1.35783	1.05873	0.174517	0.289722	NA	NA	5	4	4	3	NA	NA	0.692308	0.818182
3.39	1.9222	3	1.45644	100	6	4	676	17	151532669	8784830	1.35782	0.686607	0.174521	0.492331	NA	NA	5	2.5	4.5	2.5	NA	NA	0.666667	0.75
47.64	5.42072	60.24	6.84625	100	55	73	111	2438	39730108	451962438	1.35775	1.86379	0.174542	0.0623506	3.5	3	NA	NA	NA	NA	4	2.5	0.872727	0.835616
580.23	19.7253	684.78	24.7005	100	607	804	2220	2229	693730534	238362229	1.35714	4.82663	0.174737	1.38862e-06	NA	NA	2	1	NA	NA	4.5	4	0.957166	0.85199
90.48	2.59557	208.08	10.5368	100	94	227	100	3919	108362267	1088743919	1.35616	1.79561	0.175049	0.0725559	3.5	1	NA	NA	NA	NA	2.5	1.5	0.968085	0.920705
180.63	12.2686	178.85	10.7095	100	164	173	958	647	468832273	234878840	-1.35549	-0.546241	0.17526	0.5849	2.5	2	NA	NA	3	2.5	NA	NA	1.10366	1.03468
756.8	8.27067	1067.25	19.6373	100	768	1232	836	3742	516631409	1515043742	1.35418	8.38964	0.175678	4.87616e-17	2.5	1.5	NA	NA	NA	NA	2	1	0.985677	0.866883
3.38	1.9373	3.39	1.89574	100	6	6	104	58	83601646	36075263	1.3524	1.37677	0.176248	0.168584	3.5	2	NA	NA	4	2	NA	NA	0.666667	0.666667
12.52	2.60334	19.86	4.99094	100	9	24	26	1712	24602516	204341712	-1.35211	0.829503	0.17634	0.40682	4	2	NA	NA	NA	NA	5	4	1.44444	0.833333
13.67	3.20371	12.24	2.73444	100	18	14	818	58	193540822	30067424	1.35156	0.643641	0.176516	0.519808	NA	NA	4.5	2	4	2.5	NA	NA	0.777778	0.928571
4.29	1.26567	6.96	2.84949	100	6	12	7	1515	9635564	337281515	1.35106	1.76874	0.176675	0.0769377	4.5	2	NA	NA	NA	NA	5	2	0.833333	0.583333
94.77	1.65056	103.01	4.54938	100	97	101	99	911	83946823	2092659034	1.35106	-0.441818	0.176677	0.658621	3.5	1.5	NA	NA	2	1	NA	NA	0.979381	1.0297
18.41	1.91799	48.77	7.07657	100	21	66	23	3354	34008648	464503354	1.35037	2.43479	0.176897	0.0149002	4	1	NA	NA	NA	NA	3.5	3	0.904762	0.742424
509.16	19.21	520.32	19.3484	100	535	586	2395	1599	613349328	267201599	1.34513	3.39459	0.178583	0.000687307	NA	NA	2	1.5	NA	NA	5	3	0.953271	0.889078
4.49	1.12362	8.05	2.61455	100	6	18	7	2743	6380270	329382743	1.34387	3.80563	0.178991	0.000141444	4.5	3	NA	NA	NA	NA	4	3.5	0.833333	0.5
17.66	3.97777	14.86	3.13024	100	23	17	1350	59	197807095	24250413	1.34246	0.683654	0.179446	0.494193	NA	NA	3.5	3	4	3	NA	NA	0.782609	0.882353
537.35	20.5998	535.12	18.5458	100	565	596	2395	1559	613349328	300101559	1.34225	3.28269	0.179516	0.00102821	NA	NA	2	1.5	NA	NA	5	2.5	0.952212	0.899329
5.74	0.938729	14.34	3.90343	100	7	20	7	2309	14087475	516902309	1.34224	1.45001	0.179518	0.147057	4.5	1	NA	NA	NA	NA	4	2	0.857143	0.75
27.85	4.5823	28.01	4.60894	100	34	33	111	586	39730108	453250884	1.34212	1.08268	0.179557	0.278951	3.5	3	NA	NA	3	1.5	NA	NA	0.823529	0.878788
17.7	2.45978	25.95	4.04614	100	21	34	26	1934	24602516	704961934	1.34158	1.98955	0.179731	0.0466402	4	2	NA	NA	NA	NA	4	1	0.857143	0.764706
12.41	3.42332	12.07	3.25438	100	17	16	105	175	49827329	223578546	1.34081	1.2076	0.179984	0.2272	3.5	2.5	NA	NA	3.5	1	NA	NA	0.764706	0.8125
0.3	0.522233	0.3	0.522233	100	1	1	27	17	18833874	16268631	1.3404	1.3404	0.180116	0.180116	4	2.5	NA	NA	4.5	1	NA	NA	1	1
0.3	0.522233	0.3	0.522233	100	1	1	7	59	9635564	24250413	1.3404	1.3404	0.180116	0.180116	4.5	2	NA	NA	4	3	NA	NA	1	1
568.24	15.8523	410.69	12.3114	100	547	421	883	933	358247444	1383152333	-1.33987	0.837438	0.180288	0.402346	NA	NA	4	1	2.5	1	NA	NA	1.04022	0.976247
25.32	1.25433	27.88	2.55161	100	27	27	27	911	15238028	2092659034	1.33936	-0.34488	0.180452	0.730184	4	3	NA	NA	2	1	NA	NA	0.962963	1.03704
3.5	1.86677	3.15	1.62291	100	6	5	598	17	188700325	10730372	1.33921	1.13993	0.180503	0.254317	NA	NA	5	1.5	4.5	2	NA	NA	0.666667	0.8
392.82	15.8404	525.91	24.3506	100	414	603	1353	2101	559010588	282582101	1.33709	3.16584	0.181193	0.00154638	NA	NA	3	1	NA	NA	4.5	3.5	0.949275	0.872305
560.6	15.4207	648.73	20.1739	100	540	700	958	2332	468832273	858742332	-1.33587	2.5414	0.181593	0.0110409	2.5	2	NA	NA	NA	NA	3.5	1	1.03889	0.927143
5.73	0.951925	11.97	2.66839	100	7	18	7	2118	12190161	597522118	1.33414	2.25979	0.182158	0.0238343	4.5	1.5	NA	NA	NA	NA	4	1.5	0.857143	0.666667
14.57	4.07321	12.92	3.34749	100	20	15	993	59	223258437	24250413	1.3331	0.621362	0.182498	0.534361	NA	NA	4	2	4	3	NA	NA	0.75	0.866667
1.32	0.5101	2.68	1.35498	100	2	6	2	3093	1798937	550123093	1.33307	2.45023	0.182508	0.0142766	5	3.5	NA	NA	NA	NA	3.5	2.5	1	0.5
4.3	1.27525	6.7	2.30721	100	6	12	7	1400	9635564	391661400	1.33307	2.29714	0.182508	0.0216106	4.5	2	NA	NA	NA	NA	5	1.5	0.833333	0.583333
578.52	15.3666	536.99	14.0501	100	599	524	1094	2783	146865192	1048682783	1.33276	-0.924552	0.182609	0.355199	NA	NA	4	3.5	NA	NA	3	1	0.966611	1.02481
233.5	12.3832	238.92	12.2431	100	250	264	1350	1650	197807095	234821650	1.33245	2.04851	0.182712	0.0405103	NA	NA	3.5	3	NA	NA	5	3.5	0.936	0.905303
275.95	12.8081	303.43	13.9662	100	293	336	914	1939	248939067	367881939	1.33119	2.33205	0.183128	0.0196979	NA	NA	4	1.5	NA	NA	4.5	2.5	0.94198	0.904762
415.18	14.1453	462.21	15.9711	100	434	485	827	3628	165397212	774363628	1.33048	1.42695	0.18336	0.153594	NA	NA	4.5	2.5	NA	NA	3	2	0.958525	0.954639
481.28	8.06173	659.9	13.9469	100	492	689	588	4837	211024608	1298204837	1.32974	2.08649	0.183604	0.0369343	NA	NA	5	1	NA	NA	2	1.5	0.979675	0.95791
53.96	6.73888	55.05	6.08588	100	45	51	1088	194	502289356	65310425	-1.3296	-0.665475	0.183651	0.505747	NA	NA	3.5	1	3.5	3	NA	NA	1.2	1.09804
298	15.0454	285.71	12.9983	100	318	295	1094	1718	146865192	484081718	1.32931	0.71471	0.183745	0.474789	NA	NA	4	3.5	NA	NA	4.5	1.5	0.937107	0.969492
846.47	15.4563	800.92	15.412	100	867	821	1264	3269	240983674	1269243269	1.32826	1.30288	0.184093	0.192615	NA	NA	3.5	2.5	NA	NA	2.5	1	0.976932	0.975639
881.93	15.0335	511.65	12.3529	100	862	522	1411	933	353562021	1383152333	-1.32571	0.837862	0.184936	0.402108	NA	NA	3	1.5	2.5	1	NA	NA	1.0232	0.980843
168.93	7.60018	288.02	16.6357	100	179	329	311	2229	305876262	238362229	1.32497	2.46337	0.185182	0.0137636	3	1	NA	NA	NA	NA	4.5	4	0.944134	0.878419
886.23	10.743	473.65	11.0256	100	872	457	993	911	223258437	2092659034	-1.32459	-1.51013	0.185308	0.131011	NA	NA	4	2	2	1	NA	NA	1.0172	1.0372
212.81	12.2241	232.42	13.5871	100	229	252	993	1599	223258437	267201599	1.32443	1.44107	0.185359	0.149565	NA	NA	4	2	NA	NA	5	3	0.930131	0.924603
609.27	8.86698	798.02	20.7856	100	621	841	725	3742	321492675	1515043742	1.32289	2.06778	0.185873	0.0386607	NA	NA	4.5	1	NA	NA	2	1	0.982287	0.950059
74.66	4.03825	83.65	5.74786	100	80	85	104	933	83601646	1383152333	1.32235	0.23487	0.18605	0.81431	3.5	2	NA	NA	2.5	1	NA	NA	0.9375	0.988235
14.87	3.68358	9.7	1.87218	100	10	9	1319	17	1331159797	10730372	-1.32208	-0.373896	0.186141	0.708482	2	1	NA	NA	4.5	2	NA	NA	1.5	1.11111
11.73	2.47352	15.99	4.2462	100	15	27	27	2011	15238028	326262011	1.322	2.59291	0.186167	0.00951684	4	3	NA	NA	NA	NA	4.5	3	0.8	0.592593
228.09	12.0362	253.94	12.4834	100	244	275	818	1939	193540822	367881939	1.32184	1.68704	0.18622	0.091595	NA	NA	4.5	2	NA	NA	4.5	2.5	0.938525	0.923636
10.01	3.02012	9	2.56235	100	14	13	359	58	127393614	48262105	1.32114	1.56106	0.186455	0.118508	3	2.5	NA	NA	4	1.5	NA	NA	0.785714	0.692308
482.96	15.173	549.52	18.4941	100	503	588	883	2332	358247444	858742332	1.32077	2.08067	0.18658	0.0374642	NA	NA	4	1	NA	NA	3.5	1	0.960239	0.935374
1549.34	21.7103	1500.21	32.4994	100	1578	1672	2395	3919	613349328	1088743919	1.32011	5.28595	0.186798	1.25053e-07	NA	NA	2	1.5	NA	NA	2.5	1.5	0.982256	0.897727
2.36	1.24333	2.75	1.62912	100	4	4	7	647	8048697	234878840	1.31904	0.767284	0.187155	0.442913	4.5	2.5	NA	NA	3	2.5	NA	NA	0.75	0.75
171.86	7.68972	277.2	16.2692	100	182	325	311	2101	305876262	282582101	1.31864	2.93807	0.187288	0.00330266	3	1	NA	NA	NA	NA	4.5	3.5	0.945055	0.855385
4.44	1.18339	7.18	2.2891	100	6	12	7	2309	6380270	516902309	1.31825	2.10563	0.18742	0.0352368	4.5	3	NA	NA	NA	NA	4	2	0.833333	0.666667
18.45	1.93519	46.83	6.2378	100	21	66	23	3093	34008648	550123093	1.3177	3.0732	0.187603	0.00211779	4	1	NA	NA	NA	NA	3.5	2.5	0.904762	0.712121
566.42	14.1015	661.32	19.066	100	585	678	883	2783	358247444	1048682783	1.31759	0.874855	0.187641	0.381653	NA	NA	4	1	NA	NA	3	1	0.969231	0.976401
0.26	0.561743	0.26	0.561743	100	1	1	7	58	8048697	30067424	1.31733	1.31733	0.187729	0.187729	4.5	2.5	NA	NA	4	2.5	NA	NA	1	1
957.27	10.8412	480.05	11.7563	100	943	455	1094	911	146865192	2092659034	-1.31627	-2.13078	0.188083	0.0331073	NA	NA	4	3.5	2	1	NA	NA	1.01591	1.05714
4.08	2.21874	3.51	1.66056	100	7	4	818	17	193540822	8784830	1.31606	0.29508	0.188154	0.767932	NA	NA	4.5	2	4.5	2.5	NA	NA	0.714286	1
262.49	14.0781	259.28	14.278	100	281	285	1350	1559	197807095	300101559	1.31481	1.80138	0.188573	0.0716434	NA	NA	3.5	3	NA	NA	5	2.5	0.935943	0.912281
2.32	1.27826	2.87	1.69762	100	4	8	7	1599	3380447	267201599	1.31429	3.02187	0.188749	0.00251214	4.5	4	NA	NA	NA	NA	5	3	0.75	0.375
390.73	14.6679	377.93	15.5409	100	410	374	869	2332	130006021	858742332	1.31375	-0.252881	0.188931	0.80036	NA	NA	4.5	3.5	NA	NA	3.5	1	0.953659	1.0107
607.11	11.335	679.97	16.1022	100	622	708	739	3742	216537756	1515043742	1.31363	1.74075	0.188971	0.081727	NA	NA	4.5	1.5	NA	NA	2	1	0.977492	0.960452
74.07	8.42825	63.14	6.72252	100	63	59	958	189	468832273	112524312	-1.31344	-0.61584	0.189035	0.538	2.5	2	NA	NA	3.5	2	NA	NA	1.19048	1.08475
982.15	23.488	825.13	20.7772	100	1013	904	2395	1934	613349328	704961934	1.31344	3.796	0.189035	0.000147051	NA	NA	2	1.5	NA	NA	4	1	0.970385	0.913717
331.84	15.3562	318.89	12.938	100	352	345	1126	1323	305600309	466881323	1.31283	2.01809	0.189242	0.0435823	NA	NA	3.5	1.5	NA	NA	5	1	0.943182	0.924638
16.75	2.47564	24.83	4.49029	100	20	32	27	2867	15238028	635582867	1.31279	1.59678	0.189253	0.110315	4	3	NA	NA	NA	NA	3.5	2	0.85	0.78125
0.31	0.525991	0.31	0.525991	100	1	1	25	17	31427180	12336631	1.31181	1.31181	0.189585	0.189585	4	1.5	NA	NA	4.5	1.5	NA	NA	1	1
332.56	14.8299	327.04	14.2226	100	352	358	914	1609	248939067	574441609	1.31087	2.17682	0.189903	0.0294938	NA	NA	4	1.5	NA	NA	4.5	1	0.946023	0.916201
4.3	1.2988	7.38	2.74057	100	6	16	7	2553	6380270	392022553	1.30891	3.14533	0.190566	0.00165897	4.5	3	NA	NA	NA	NA	4	3	0.833333	0.5
3.62	1.81898	3.56	1.78275	100	6	6	27	175	18833874	223578546	1.30843	1.36868	0.190729	0.171101	4	2.5	NA	NA	3.5	1	NA	NA	0.666667	0.666667
44.39	5.05504	46.82	5.63248	100	51	55	100	525	108362267	653844906	1.30761	1.45229	0.191007	0.146421	3.5	1	NA	NA	3	1	NA	NA	0.882353	0.854545
5.69	1.00197	14.19	4.54316	100	7	25	7	2743	12190161	329382743	1.30743	2.3794	0.191068	0.0173408	4.5	1.5	NA	NA	NA	NA	4	3.5	0.857143	0.6
2.93	1.58436	3.14	1.79235	100	5	6	23	192	34008648	88381966	1.30652	1.59567	0.191376	0.110563	4	1	NA	NA	3.5	2.5	NA	NA	0.6	0.666667
20.85	1.64762	43.85	5.11163	100	23	51	26	3628	24602516	774363628	1.30491	1.39877	0.191922	0.161882	4	2	NA	NA	NA	NA	3	2	0.913043	0.862745
32.12	6.04241	29.53	5.20772	100	40	33	869	194	130006021	65310425	1.30412	0.666319	0.192194	0.505207	NA	NA	4.5	3.5	3.5	3	NA	NA	0.825	0.909091
403.85	15.4661	412.99	14.2903	100	424	420	818	2332	193540822	858742332	1.30285	0.490543	0.192625	0.623749	NA	NA	4.5	2	NA	NA	3.5	1	0.95283	0.983333
2.45	1.19236	3.1	1.62369	100	4	7	7	1515	3380447	337281515	1.29995	2.40194	0.19362	0.0163084	4.5	4	NA	NA	NA	NA	5	2	0.75	0.571429
1.21	0.607944	2	1.13707	100	2	2	2	1934	1798937	704961934	1.29946	0	0.193786	1	5	3.5	NA	NA	NA	NA	4	1	1	1
203.77	12.913	110.63	5.46551	100	187	105	1986	175	419697669	223578546	-1.2987	-1.0301	0.194049	0.302965	NA	NA	2.5	2	3.5	1	NA	NA	1.09091	1.05714
806.62	14.9253	748	17.6509	100	826	734	1094	3742	146865192	1515043742	1.29847	-0.793159	0.194126	0.427685	NA	NA	4	3.5	NA	NA	2	1	0.976998	1.01907
1.16	0.646982	1.58	1.1475	100	2	2	2	586	5670155	453250884	1.29834	0.366011	0.194172	0.714357	5	1	NA	NA	3	1.5	NA	NA	1	1
496.12	11.4638	735.74	24.5849	100	511	776	883	4058	358247444	657884058	1.29799	1.63759	0.19429	0.101507	NA	NA	4	1	NA	NA	3	2.5	0.972603	0.948454
8.84	2.43593	9.98	2.86737	100	12	13	26	630	24602516	329046493	1.29725	1.05323	0.194546	0.292236	4	2	NA	NA	3	2	NA	NA	0.75	0.769231
206.58	8.80792	210.74	9.51301	100	218	227	347	1229	196330081	1017342612	1.29656	1.70924	0.194782	0.0874069	3	2	NA	NA	2.5	1.5	NA	NA	0.949541	0.929515
4.44	1.88197	3.82	1.55946	100	2	2	311	17	305876262	16268631	-1.29651	-1.16707	0.194799	0.243182	3	1	NA	NA	4.5	1	NA	NA	2.5	2
1240.15	22.2826	1226.74	22.0186	100	1269	1284	1986	3919	419697669	1088743919	1.29473	2.60052	0.195412	0.00930816	NA	NA	2.5	2	NA	NA	2.5	1.5	0.977935	0.955607
12.21	3.25451	8.72	1.8645	100	8	7	1319	17	1331159797	7090786	-1.29359	-0.922499	0.195807	0.356268	2	1	NA	NA	4.5	3	NA	NA	1.625	1.28571
14.82	2.45928	22.35	4.36556	100	18	36	26	1867	24602516	418161867	1.29306	3.12675	0.195991	0.00176751	4	2	NA	NA	NA	NA	4.5	2	0.833333	0.638889
5.69	2.56115	4.95	2.00693	100	9	6	883	17	358247444	10730372	1.29239	0.523187	0.196223	0.600844	NA	NA	4	1	4.5	2	NA	NA	0.666667	0.833333
21.39	2.01958	37.88	4.36996	100	24	40	26	2783	24602516	1048682783	1.29235	0.48513	0.196236	0.627584	4	2	NA	NA	NA	NA	3	1	0.916667	0.95
4.24	2.13731	3.76	1.66436	100	7	4	827	17	165397212	8784830	1.29134	0.144199	0.196584	0.885343	NA	NA	4.5	2.5	4.5	2.5	NA	NA	0.714286	1
179.07	11.5621	205.95	13.4347	100	194	224	857	2229	150533550	238362229	1.29129	1.34353	0.196603	0.1791	NA	NA	4.5	3	NA	NA	4.5	4	0.927835	0.919643
3.6	1.85864	3.87	2.13511	100	6	7	25	192	31427180	88381966	1.29127	1.46597	0.196611	0.142657	4	1.5	NA	NA	3.5	2.5	NA	NA	0.666667	0.571429
543.21	15.3296	573.39	16.0944	100	563	596	993	3189	223258437	896543189	1.29097	1.40484	0.196715	0.160069	NA	NA	4	2	NA	NA	3	1.5	0.966252	0.963087
12.35	2.59516	19.05	4.75538	100	9	21	26	1599	24602516	267201599	-1.29087	0.410062	0.19675	0.681761	4	2	NA	NA	NA	NA	5	3	1.44444	0.952381
3.42	1.22417	5.17	2.49871	100	5	12	7	1712	6380270	204341712	1.29067	2.73341	0.196817	0.00626815	4.5	3	NA	NA	NA	NA	5	4	0.8	0.5
11.6	3.5647	8.29	2.18024	100	7	7	1825	17	950602203	7090786	-1.29043	-0.591679	0.196901	0.554066	2	1.5	NA	NA	4.5	3	NA	NA	1.71429	1.28571
470.61	14.2715	453.4	15.0293	100	489	443	869	2783	130006021	1048682783	1.28859	-0.691983	0.197542	0.488948	NA	NA	4.5	3.5	NA	NA	3	1	0.96319	1.02483
513.79	15.7521	577.12	19.2833	100	534	611	993	3628	223258437	774363628	1.28301	1.75696	0.199489	0.0789239	NA	NA	4	2	NA	NA	3	2	0.962547	0.94599
425.22	15.4211	529.2	25.3102	100	445	603	1353	1939	559010588	367881939	1.28266	2.91582	0.199611	0.00354754	NA	NA	3	1	NA	NA	4.5	2.5	0.957303	0.878939
17.3	2.10579	17.7	2.46798	100	20	20	26	933	10099648	1383152333	1.28218	0.931937	0.199779	0.351369	4	3.5	NA	NA	2.5	1	NA	NA	0.9	0.9
1042.48	19.9147	1003.72	20.2904	100	1068	1029	1526	3269	367800286	1269243269	1.28146	1.24591	0.20003	0.212797	NA	NA	3	2	NA	NA	2.5	1	0.976592	0.975705
249.01	14.8218	249.15	14.609	100	268	275	1350	1599	197807095	267201599	1.28122	1.76946	0.200117	0.0768168	NA	NA	3.5	3	NA	NA	5	3	0.932836	0.909091
1.11	0.694786	1.4	0.963998	100	2	2	2	525	4998570	653844906	1.28097	0.622408	0.200204	0.533674	5	1.5	NA	NA	3	1	NA	NA	1	1
2.82	1.70193	2.94	1.78558	100	5	6	26	192	24602516	88381966	1.2809	1.71373	0.200229	0.0865779	4	2	NA	NA	3.5	2.5	NA	NA	0.6	0.5
481.58	15.9521	498.34	15.5032	100	502	493	818	2783	193540822	1048682783	1.28009	-0.344446	0.200515	0.730511	NA	NA	4.5	2	NA	NA	3	1	0.960159	1.01217
3.58	1.89193	3.26	1.68547	100	6	4	914	17	248939067	5875279	1.27912	0.439047	0.200855	0.660628	NA	NA	4	1.5	4.5	3.5	NA	NA	0.666667	1
976.55	19.1165	1042.48	23.0342	100	1001	1085	1526	3919	367800286	1088743919	1.279	1.84595	0.200898	0.0648996	NA	NA	3	2	NA	NA	2.5	1.5	0.976024	0.96129
359.62	13.5943	457.77	18.7071	100	377	495	883	2309	358247444	516902309	1.27848	1.99015	0.20108	0.0465744	NA	NA	4	1	NA	NA	4	2	0.954907	0.925253
2.36	1.2833	2.8	1.58274	100	4	8	7	1559	3380447	300101559	1.27795	3.28545	0.201267	0.00101819	4.5	4	NA	NA	NA	NA	5	2.5	0.75	0.375
53.41	5.15829	73.57	7.47285	100	60	91	111	3354	39730108	464503354	1.27755	2.33244	0.201407	0.0196774	3.5	3	NA	NA	NA	NA	3.5	3	0.9	0.813187
0.29	0.555869	0.29	0.555869	100	1	1	7	59	12190161	24250413	1.27728	1.27728	0.201503	0.201503	4.5	1.5	NA	NA	4	3	NA	NA	1	1
479.73	15.1129	445.07	15.3717	100	499	440	1094	2332	146865192	858742332	1.27507	-0.329828	0.202286	0.74153	NA	NA	4	3.5	NA	NA	3.5	1	0.961924	1.01364
9.47	2.76871	10.54	3.11211	100	13	15	26	586	24602516	453250884	1.27496	1.43311	0.202323	0.151827	4	2	NA	NA	3	1.5	NA	NA	0.769231	0.733333
333.27	16.2629	406	18.0336	100	354	428	1596	2229	329007554	238362229	1.27468	1.21994	0.202422	0.222487	NA	NA	3	2.5	NA	NA	4.5	4	0.943503	0.948598
2.47	1.20147	2.95	1.61041	100	4	4	7	630	8048697	329046493	1.27344	0.652006	0.202863	0.514397	4.5	2.5	NA	NA	3	2	NA	NA	0.75	0.75
343.92	17.3407	334.74	14.77	100	366	362	1350	1867	197807095	418161867	1.2733	1.84563	0.20291	0.0649461	NA	NA	3.5	3	NA	NA	4.5	2	0.939891	0.925414
650.79	13.5186	630.86	15.7852	100	668	620	869	3742	130006021	1515043742	1.27306	-0.687987	0.202998	0.491461	NA	NA	4.5	3.5	NA	NA	2	1	0.974551	1.01774
197.73	13.1532	115.96	6.15116	100	181	132	1319	175	1331159797	223578546	-1.27193	2.60764	0.203397	0.00911692	2	1	NA	NA	3.5	1	NA	NA	1.09392	0.878788
227.15	13.2493	228.91	14.3147	100	244	246	1064	1515	172820755	337281515	1.27177	1.19388	0.203455	0.232526	NA	NA	4	3	NA	NA	5	2	0.934426	0.930894
222.54	12.9478	233.07	12.8835	100	239	256	1350	1712	197807095	204341712	1.27126	1.77979	0.203636	0.0751097	NA	NA	3.5	3	NA	NA	5	4	0.933054	0.914062
688.59	16.8536	665.93	15.662	100	710	678	1020	3269	193223294	1269243269	1.27036	0.770655	0.203958	0.440911	NA	NA	4	2.5	NA	NA	2.5	1	0.970423	0.982301
6.56	2.70921	5.1	2.00756	100	10	6	857	17	150533550	16268631	1.26974	0.448305	0.204176	0.653933	NA	NA	4.5	3	4.5	1	NA	NA	0.7	1
642.94	10.1959	534.35	12.5789	100	630	515	818	1878	193540822	1685844908	-1.26914	-1.53829	0.204391	0.123979	NA	NA	4.5	2	2	1.5	NA	NA	1.02063	1.03883
542.51	6.71121	363.52	10.1399	100	534	353	598	911	188700325	2092659034	-1.26803	-1.03748	0.204788	0.29951	NA	NA	5	1.5	2	1	NA	NA	1.01685	1.03116
12	3.15588	12.08	3.18354	100	16	15	99	184	83946823	149231898	1.26747	0.917217	0.204986	0.359029	3.5	1.5	NA	NA	3.5	1.5	NA	NA	0.75	0.866667
3.51	1.17632	3.95	1.43108	100	5	5	7	525	9635564	653844906	1.26666	0.733713	0.205278	0.463123	4.5	2	NA	NA	3	1	NA	NA	0.8	0.8
1089.98	11.0472	525.53	12.0985	100	1076	527	1223	911	276361774	2092659034	-1.26548	0.121503	0.205698	0.903293	NA	NA	3.5	2	2	1	NA	NA	1.01301	0.998102
5.65	1.06719	13.94	3.66479	100	7	23	7	2553	12190161	392022553	1.26501	2.47217	0.205869	0.0134295	4.5	1.5	NA	NA	NA	NA	4	3	0.857143	0.608696
969.85	23.8414	1069.77	29.6324	100	1000	1228	2220	3093	693730534	550123093	1.26461	5.33977	0.206012	9.30661e-08	NA	NA	2	1	NA	NA	3.5	2.5	0.97	0.871336
682.87	6.4317	1207.26	25.0424	100	691	1441	723	3742	690258039	1515043742	1.26405	9.33376	0.206212	1.02184e-20	2.5	1	NA	NA	NA	NA	2	1	0.988423	0.838307
147.03	8.67884	216.34	14.3324	100	158	253	311	1650	305876262	234821650	1.26399	2.55784	0.206232	0.0105326	3	1	NA	NA	NA	NA	5	3.5	0.936709	0.857708
65.78	4.9228	126.09	10.0041	100	72	152	104	3093	83601646	550123093	1.26351	2.58993	0.206406	0.00959957	3.5	2	NA	NA	NA	NA	3.5	2.5	0.916667	0.835526
11.63	2.66915	12.93	2.92414	100	15	18	25	525	31427180	653844906	1.26258	1.73384	0.206742	0.0829461	4	1.5	NA	NA	3	1	NA	NA	0.8	0.722222
5.92	2.4399	5.06	1.82475	100	9	6	1223	17	276361774	8784830	1.26234	0.51514	0.206825	0.606455	NA	NA	3.5	2	4.5	2.5	NA	NA	0.666667	1
364.92	17.51	434.27	21.0256	100	387	491	1353	1515	559010588	337281515	1.26099	2.69813	0.207311	0.00697295	NA	NA	3	1	NA	NA	5	2	0.943152	0.885947
820.57	20.1851	858.64	21.6321	100	846	887	1526	3189	367800286	896543189	1.25984	1.31101	0.207728	0.189854	NA	NA	3	2	NA	NA	3	1.5	0.970449	0.968433
5.53	1.16736	12.46	3.59972	100	7	21	7	1867	14087475	418161867	1.25925	2.37241	0.207939	0.0176726	4.5	1	NA	NA	NA	NA	4.5	2	0.857143	0.619048
0.8	0.953463	0.76	0.877554	100	2	2	105	17	49827329	12336631	1.25857	1.41302	0.208185	0.15765	3.5	2.5	NA	NA	4.5	1.5	NA	NA	0.5	0.5
518.01	19.8853	341.3	10.3147	100	493	400	1825	586	950602203	453250884	-1.25771	5.69088	0.208495	1.26384e-08	2	1.5	NA	NA	3	1.5	NA	NA	1.05274	0.855
239.77	12.9075	261.35	14.6669	100	256	279	818	1867	193540822	418161867	1.25741	1.20339	0.208605	0.228826	NA	NA	4.5	2	NA	NA	4.5	2	0.9375	0.939068
269.22	10.9596	278.05	11.2693	100	283	299	739	1609	216537756	574441609	1.25735	1.85903	0.208628	0.0630228	NA	NA	4.5	1.5	NA	NA	4.5	1	0.954064	0.93311
17.06	4.02472	10.42	1.67682	100	12	9	1319	17	1331159797	16268631	-1.25723	-0.846842	0.20867	0.397083	2	1	NA	NA	4.5	1	NA	NA	1.5	1.22222
5.31	2.14002	4.51	1.79503	100	8	5	1350	17	197807095	7090786	1.257	0.272976	0.208755	0.784871	NA	NA	3.5	3	4.5	3	NA	NA	0.75	1
56.79	4.94065	99.54	10.1727	100	63	120	104	2438	83601646	451962438	1.25692	2.01127	0.208783	0.0442968	3.5	2	NA	NA	NA	NA	4	2.5	0.904762	0.833333
74.72	4.20216	160.26	10.6483	100	80	183	104	4058	83601646	657884058	1.2565	2.13555	0.208936	0.0327159	3.5	2	NA	NA	NA	NA	3	2.5	0.9375	0.879781
218.03	7.93592	245.04	9.90145	100	228	279	311	1229	305876262	1017342612	1.25631	3.4298	0.209003	0.000604028	3	1	NA	NA	2.5	1.5	NA	NA	0.960526	0.88172
1.24	0.605029	2.39	1.46263	100	2	5	2	2438	2007198	451962438	1.25614	1.78445	0.209066	0.0743499	5	3	NA	NA	NA	NA	4	2.5	1	0.6
406.99	11.1686	502.78	16.1718	100	421	521	676	4669	151532669	926204669	1.25441	1.12665	0.209692	0.259889	NA	NA	5	2.5	NA	NA	2.5	2	0.966746	0.965451
759.76	10.1724	429.63	11.5117	100	747	411	857	911	150533550	2092659034	-1.25438	-1.61836	0.209705	0.105585	NA	NA	4.5	3	2	1	NA	NA	1.0174	1.04623
486.06	14.3075	575.3	18.9713	100	504	606	993	4058	223258437	657884058	1.25389	1.61824	0.209882	0.105612	NA	NA	4	2	NA	NA	3	2.5	0.96627	0.950495
609.46	17.179	716.39	20.7593	100	631	753	993	4669	223258437	926204669	1.25385	1.76355	0.209895	0.0778079	NA	NA	4	2	NA	NA	2.5	2	0.966719	0.952191
1066.3	13.3223	1430.91	24.0387	100	1083	1800	1319	2783	1331159797	1048682783	1.25353	15.354	0.210012	3.33144e-53	2	1	NA	NA	NA	NA	3	1	0.985226	0.795
248.25	14.1695	242.12	13.1405	100	266	254	1020	1400	193223294	391661400	1.25269	0.904076	0.210319	0.365955	NA	NA	4	2.5	NA	NA	5	1.5	0.93609	0.956693
3.33	1.33375	4.25	1.96111	100	5	6	7	586	14087475	453250884	1.25211	0.892351	0.21053	0.372205	4.5	1	NA	NA	3	1.5	NA	NA	0.8	0.833333
1259.56	6.84212	663.29	11.4118	100	1251	760	1319	911	1331159797	2092659034	-1.25108	8.47459	0.210907	2.35901e-17	2	1	NA	NA	2	1	NA	NA	1.00719	0.873684
0.3	0.559581	0.29	0.518253	100	1	1	99	5	83946823	2720943	1.25094	1.36999	0.210958	0.170691	3.5	1.5	NA	NA	5	2	NA	NA	1	1
0.35	0.51981	0.35	0.51981	100	1	1	99	5	83946823	3373831	1.25046	1.25046	0.211132	0.211132	3.5	1.5	NA	NA	5	1.5	NA	NA	1	1
11.83	3.33653	12.41	3.18486	100	16	14	104	184	83601646	149231898	1.2498	0.499237	0.211372	0.617612	3.5	2	NA	NA	3.5	1.5	NA	NA	0.75	0.928571
269.96	15.2388	250.98	12.8613	100	289	258	1094	1323	146865192	466881323	1.24944	0.545822	0.211503	0.585188	NA	NA	4	3.5	NA	NA	5	1	0.934256	0.972868
280.94	12.0586	331.05	13.6644	100	296	363	725	1609	321492675	574441609	1.2489	2.3382	0.211702	0.0193769	NA	NA	4.5	1	NA	NA	4.5	1	0.949324	0.914601
419.18	16.6808	374.97	14.3755	100	440	388	1350	1609	197807095	574441609	1.24814	0.906402	0.21198	0.364723	NA	NA	3.5	3	NA	NA	4.5	1	0.954545	0.966495
5.03	2.38029	4.26	1.88894	100	8	4	904	17	94752466	12336631	1.24775	-0.137644	0.212123	0.890522	NA	NA	4.5	4	4.5	1.5	NA	NA	0.75	1.25
287.74	13.0342	369.26	16.8473	100	304	414	883	1939	358247444	367881939	1.24748	2.65562	0.21222	0.00791622	NA	NA	4	1	NA	NA	4.5	2.5	0.947368	0.89372
17.33	2.14172	26.64	4.0415	100	20	28	25	1519	31427180	737263805	1.24666	0.336509	0.212522	0.736487	4	1.5	NA	NA	2.5	2	NA	NA	0.9	0.964286
212.71	14.6751	216.07	14.4343	100	231	238	1064	1559	172820755	300101559	1.24633	1.5193	0.212645	0.128687	NA	NA	4	3	NA	NA	5	2.5	0.922078	0.911765
1.37	0.505625	2.27	1.15343	100	2	3	2	2588	1537626	731842588	1.24598	0.632894	0.212771	0.526803	5	4	NA	NA	NA	NA	3.5	1.5	1	1
1.56	1.1575	1.75	1.33617	100	3	3	7	630	3380447	329046493	1.24406	0.935509	0.213476	0.349526	4.5	4	NA	NA	3	2	NA	NA	0.666667	0.666667
325.78	14.6471	338.33	15.3024	100	344	369	1264	1939	240983674	367881939	1.24393	2.00426	0.213524	0.0450418	NA	NA	3.5	2.5	NA	NA	4.5	2.5	0.947674	0.918699
578.35	19.5843	642.28	19.8454	100	554	787	1825	1712	950602203	204341712	-1.24335	7.29237	0.21374	3.04551e-13	2	1.5	NA	NA	NA	NA	5	4	1.04513	0.817027
746.61	16.4082	828.68	19.4972	100	767	871	1264	4669	240983674	926204669	1.24267	2.17057	0.21399	0.0299634	NA	NA	3.5	2.5	NA	NA	2.5	2	0.973924	0.95178
273.12	14.4028	309.11	15.7832	100	291	335	1264	2229	240983674	238362229	1.24143	1.64035	0.214448	0.100932	NA	NA	3.5	2.5	NA	NA	4.5	4	0.941581	0.925373
195.77	9.85947	186.51	9.78816	100	208	207	359	1229	127393614	1017342612	1.24043	2.09335	0.214816	0.0363182	3	2.5	NA	NA	2.5	1.5	NA	NA	0.942308	0.903382
19.42	2.08011	21.42	2.82192	100	22	22	27	933	18833874	1383152333	1.24032	0.205534	0.214858	0.837155	4	2.5	NA	NA	2.5	1	NA	NA	0.909091	1
5.28	2.1931	4.52	1.77229	100	8	5	670	17	176601955	16268631	1.24025	0.270836	0.214882	0.786517	NA	NA	5	2	4.5	1	NA	NA	0.75	1
4.64	2.12973	4.17	1.83157	100	2	2	958	17	468832273	4329983	-1.23959	-1.18478	0.215126	0.236106	2.5	2	NA	NA	4.5	4	NA	NA	2.5	2.5
143.48	8.49299	218.86	14.0195	100	154	251	311	1712	305876262	204341712	1.23867	2.29252	0.215468	0.0218754	3	1	NA	NA	NA	NA	5	4	0.935065	0.87251
13.14	3.34247	8.95	2.04186	100	9	8	1319	17	1331159797	8784830	-1.2386	-0.465262	0.215492	0.641744	2	1	NA	NA	4.5	2.5	NA	NA	1.55556	1.125
0.77	0.993463	0.76	0.954733	100	2	2	111	17	39730108	12336631	1.23809	1.29879	0.215682	0.194015	3.5	3	NA	NA	4.5	1.5	NA	NA	0.5	0.5
59.1	7.35603	52.74	6.33033	100	50	51	836	194	516631409	65310425	-1.23708	-0.274867	0.216057	0.783418	2.5	1.5	NA	NA	3.5	3	NA	NA	1.2	1.03922
557.16	18.4827	601.84	22.626	100	580	693	1728	1867	602960837	418161867	1.23575	4.029	0.216552	5.60142e-05	NA	NA	2.5	1	NA	NA	4.5	2	0.962069	0.868687
766.77	20.4188	845.31	22.6536	100	792	884	1596	3628	329007554	774363628	1.23563	1.7079	0.216597	0.0876556	NA	NA	3	2.5	NA	NA	3	2	0.968434	0.957014
216.14	7.98106	227.05	9.18978	100	226	253	340	1229	240324642	1017342612	1.23542	2.82379	0.216673	0.00474595	3	1.5	NA	NA	2.5	1.5	NA	NA	0.960177	0.901186
4.31	2.17746	3.71	1.64713	100	7	5	1264	17	240983674	5875279	1.23539	0.783181	0.216687	0.433521	NA	NA	3.5	2.5	4.5	3.5	NA	NA	0.714286	0.8
805.81	17.1545	781.55	17.236	100	827	798	1350	3919	197807095	1088743919	1.23524	0.9544	0.216739	0.339881	NA	NA	3.5	3	NA	NA	2.5	1.5	0.974607	0.97995
2.25	1.41689	2.34	1.50568	100	4	4	26	194	24602516	65310425	1.2351	1.10249	0.216793	0.270248	4	2	NA	NA	3.5	3	NA	NA	0.75	0.75
38.58	5.32989	30.05	3.78827	100	32	31	1319	61	1331159797	17825970	-1.23455	0.250774	0.216999	0.801989	2	1	NA	NA	4	3.5	NA	NA	1.21875	1
9.57	2.89638	7.06	1.84676	100	6	6	1825	17	950602203	4329983	-1.23258	-0.57398	0.217734	0.565982	2	1.5	NA	NA	4.5	4	NA	NA	1.66667	1.33333
938.75	18.4721	533.31	11.5625	100	916	524	1526	933	367800286	1383152333	-1.23158	-0.805191	0.218104	0.420709	NA	NA	3	2	2.5	1	NA	NA	1.02511	1.01908
0.34	0.535978	0.35	0.575159	100	1	1	7	57	6380270	75708374	1.23139	1.13012	0.218176	0.258425	4.5	3	NA	NA	4	1	NA	NA	1	1
0.34	0.535978	0.36	0.5777	100	1	1	7	58	12190161	30067424	1.23139	1.10784	0.218176	0.26793	4.5	1.5	NA	NA	4	2.5	NA	NA	1	1
75.97	4.08608	153.44	9.6884	100	81	171	104	3628	83601646	774363628	1.23101	1.81248	0.21832	0.0699125	3.5	2	NA	NA	NA	NA	3	2	0.938272	0.900585
4.48	1.23485	7.56	2.76822	100	6	13	7	2438	6380270	451962438	1.23092	1.96516	0.218352	0.0493953	4.5	3	NA	NA	NA	NA	4	2.5	0.833333	0.615385
476.53	16.6851	495.68	19.8168	100	456	514	1088	1519	502289356	737263805	-1.23044	0.924469	0.218533	0.355242	NA	NA	3.5	1	2.5	2	NA	NA	1.04605	0.964981
3.16	1.49558	3.46	1.67223	100	5	7	23	189	34008648	112524312	1.23029	2.11693	0.218589	0.0342658	4	1	NA	NA	3.5	2	NA	NA	0.8	0.571429
850.89	17.1699	802.45	17.8904	100	872	854	1411	2783	353562021	1048682783	1.22948	2.88143	0.218893	0.00395881	NA	NA	3	1.5	NA	NA	3	1	0.975917	0.940281
774.35	20.0683	1025.77	37.5948	100	799	1119	1353	3628	559010588	774363628	1.22831	2.47986	0.219331	0.0131433	NA	NA	3	1	NA	NA	3	2	0.969962	0.91689
4.7	1.05887	7.27	1.93769	100	6	10	7	3628	3380447	774363628	1.22772	1.40889	0.219552	0.158867	4.5	4	NA	NA	NA	NA	3	2	0.833333	0.8
506.6	17.5936	389.84	12.8721	100	485	345	1094	1229	146865192	1017342612	-1.22772	-3.4835	0.219553	0.000494904	NA	NA	4	3.5	2.5	1.5	NA	NA	1.04536	1.13043
787.76	18.1237	805.35	20.1627	100	810	846	1264	3919	240983674	1088743919	1.22713	2.0161	0.219776	0.0437892	NA	NA	3.5	2.5	NA	NA	2.5	1.5	0.97284	0.952719
252.71	13.2781	293.07	15.2038	100	269	323	914	2101	248939067	282582101	1.22683	1.96858	0.219887	0.0490011	NA	NA	4	1.5	NA	NA	4.5	3.5	0.94052	0.910217
20.54	4.45271	16.65	3.30098	100	26	19	818	58	193540822	48262105	1.22622	0.71191	0.220117	0.476521	NA	NA	4.5	2	4	1.5	NA	NA	0.807692	0.894737
1.28	0.58741	2.27	1.33223	100	2	3	2	2309	1798937	516902309	1.22572	0.547952	0.220304	0.583725	5	3.5	NA	NA	NA	NA	4	2	1	1
9.06	2.39874	11.04	3.19381	100	12	13	25	630	31427180	329046493	1.22564	0.613688	0.220332	0.539422	4	1.5	NA	NA	3	2	NA	NA	0.833333	0.923077
5.29	2.21243	4.46	1.64175	100	8	5	1223	17	276361774	7090786	1.2249	0.328917	0.220614	0.742219	NA	NA	3.5	2	4.5	3	NA	NA	0.75	1
8.5	2.85862	6.33	1.77556	100	12	6	1094	17	146865192	16268631	1.22437	-0.185856	0.220814	0.852557	NA	NA	4	3.5	4.5	1	NA	NA	0.75	1.16667
15.41	3.76076	13.94	3.24993	100	20	18	1223	61	276361774	17825970	1.2205	1.24926	0.222276	0.21157	NA	NA	3.5	2	4	3.5	NA	NA	0.8	0.777778
901.99	24.6128	825.5	23.1065	100	932	908	2395	2118	613349328	597522118	1.21929	3.57043	0.222735	0.000356398	NA	NA	2	1.5	NA	NA	4	1.5	0.967811	0.909692
6.84	2.5965	6.74	2.60388	100	10	11	347	61	196330081	17825970	1.21702	1.63602	0.223596	0.101836	3	2	NA	NA	4	3.5	NA	NA	0.7	0.636364
16.78	2.64606	27.81	5.20236	100	20	39	26	2309	24602516	516902309	1.21691	2.15095	0.22364	0.0314804	4	2	NA	NA	NA	NA	4	2	0.85	0.717949
5.6	2.13674	3.45	0.957427	100	3	2	2220	5	693730534	4543814	-1.21681	-1.51448	0.223678	0.129905	NA	NA	2	1	5	1	NA	NA	2	2
662.46	12.7774	604.33	12.0395	100	678	589	904	3742	94752466	1515043742	1.21621	-1.2733	0.223904	0.20291	NA	NA	4.5	4	NA	NA	2	1	0.977876	1.02716
677.65	19.1993	792.59	26.6584	100	701	871	1353	2588	559010588	731842588	1.21619	2.94129	0.223913	0.00326848	NA	NA	3	1	NA	NA	3.5	1.5	0.96719	0.910448
396.41	14.4663	583.53	27.3176	100	414	643	883	3354	358247444	464503354	1.21593	2.17698	0.224013	0.0294817	NA	NA	4	1	NA	NA	3.5	3	0.958937	0.908243
1.27	0.600589	2.45	1.54642	100	2	7	2	3354	1537626	464503354	1.21547	2.94228	0.224186	0.00325805	5	4	NA	NA	NA	NA	3.5	3	1	0.428571
0.33	0.55149	0.33	0.55149	100	1	1	104	5	83601646	4543814	1.21489	1.21489	0.224408	0.224408	3.5	2	NA	NA	5	1	NA	NA	1	1
841.16	15.5093	818.61	19.5907	100	860	845	1223	3269	276361774	1269243269	1.21475	1.34707	0.224461	0.177959	NA	NA	3.5	2	NA	NA	2.5	1	0.97907	0.969231
4.49	1.24312	6.68	2.24679	100	6	11	7	2118	6380270	597522118	1.21468	1.92274	0.224487	0.0545127	4.5	3	NA	NA	NA	NA	4	1.5	0.833333	0.636364
509.13	18.871	473.75	15.729	100	532	496	1596	1609	329007554	574441609	1.21191	1.41458	0.225546	0.15719	NA	NA	3	2.5	NA	NA	4.5	1	0.958647	0.955645
286.37	14.5489	297.2	16.1214	100	304	326	1350	2101	197807095	282582101	1.21178	1.78645	0.225598	0.0740269	NA	NA	3.5	3	NA	NA	4.5	3.5	0.944079	0.91411
332.93	16.5635	469.43	22.258	100	353	535	1088	2011	502289356	326262011	1.2117	2.9459	0.225626	0.00322011	NA	NA	3.5	1	NA	NA	4.5	3	0.943343	0.878505
738.37	20.3394	940.56	35.447	100	763	1066	1728	3354	602960837	464503354	1.21095	3.5388	0.225914	0.000401947	NA	NA	2.5	1	NA	NA	3.5	3	0.968545	0.882739
352.66	14.3247	372.48	15.3053	100	370	392	1526	1515	367800286	337281515	1.2105	1.27538	0.226088	0.202176	NA	NA	3	2	NA	NA	5	2	0.954054	0.951531
4.99	0.834787	9.51	2.45565	100	6	10	6	3919	4599602	1088743919	1.20989	0.19954	0.226321	0.84184	4.5	3.5	NA	NA	NA	NA	2.5	1.5	0.833333	1
14.18	2.33281	19.73	3.79754	100	17	27	27	2309	15238028	516902309	1.20884	1.9144	0.226724	0.0555694	4	3	NA	NA	NA	NA	4	2	0.882353	0.740741
16.42	2.96164	23.16	3.90214	100	20	27	27	2588	15238028	731842588	1.20879	0.984076	0.226744	0.325078	4	3	NA	NA	NA	NA	3.5	1.5	0.85	0.888889
148.89	8.36647	216.08	13.3966	100	159	249	311	1599	305876262	267201599	1.20839	2.45734	0.226896	0.0139969	3	1	NA	NA	NA	NA	5	3	0.937107	0.871486
21.63	1.134	73.25	6.7814	100	23	80	23	4669	34008648	926204669	1.20811	0.99537	0.227004	0.319556	4	1	NA	NA	NA	NA	2.5	2	0.956522	0.925
448.19	15.575	537.65	21.0964	100	467	610	1353	1867	559010588	418161867	1.20771	3.4295	0.22716	0.000604705	NA	NA	3	1	NA	NA	4.5	2	0.961456	0.881967
654.85	12.5548	651.43	15.2463	100	670	647	857	3742	150533550	1515043742	1.20671	-0.290562	0.227545	0.771386	NA	NA	4.5	3	NA	NA	2	1	0.977612	1.00773
21.66	1.93959	25.02	2.82478	100	24	25	26	1878	10099648	1685844908	1.20644	-0.00708019	0.227648	0.994351	4	3.5	NA	NA	2	1.5	NA	NA	0.916667	1.04
22.17	1.51794	33.2	3.38147	100	24	30	27	3269	15238028	1269243269	1.20558	-0.946334	0.227979	0.343978	4	3	NA	NA	NA	NA	2.5	1	0.958333	1.13333
5.37	2.1819	4.56	1.75419	100	8	4	869	17	130006021	12336631	1.20537	-0.319236	0.228061	0.749547	NA	NA	4.5	3.5	4.5	1.5	NA	NA	0.75	1.25
171.01	11.612	190.3	11.4869	100	185	207	869	2229	130006021	238362229	1.20479	1.45383	0.228285	0.145994	NA	NA	4.5	3.5	NA	NA	4.5	4	0.92973	0.922705
240.49	7.89386	219.53	8.60051	100	250	237	347	933	196330081	1383152333	1.20473	2.03127	0.228306	0.0422271	3	2	NA	NA	2.5	1	NA	NA	0.964	0.92827
180.32	9.69523	205.18	10.6623	100	192	217	676	1939	151532669	367881939	1.20472	1.10858	0.228313	0.267612	NA	NA	5	2.5	NA	NA	4.5	2.5	0.942708	0.949309
24.23	1.46925	50.31	4.26092	100	26	48	27	4837	18833874	1298204837	1.2047	-0.542136	0.22832	0.587725	4	2.5	NA	NA	NA	NA	2	1.5	0.961538	1.0625
32.11	4.05989	37.43	5.76344	100	37	43	100	647	108362267	234878840	1.20447	0.966436	0.22841	0.333826	3.5	1	NA	NA	3	2.5	NA	NA	0.891892	0.883721
16.62	3.63702	14.45	2.9349	100	21	16	993	58	223258437	30067424	1.20428	0.528127	0.22848	0.597411	NA	NA	4	2	4	2.5	NA	NA	0.809524	0.9375
25.61	5.30846	20.6	3.63207	100	32	31	723	58	690258039	36075263	1.20374	2.86338	0.22869	0.00419144	2.5	1	NA	NA	4	2	NA	NA	0.8125	0.677419
626.9	16.56	412.64	12.1543	100	607	393	1020	933	193223294	1383152333	-1.20169	-1.61589	0.229482	0.106119	NA	NA	4	2.5	2.5	1	NA	NA	1.03295	1.05089
0.29	0.591096	0.32	0.679869	100	1	2	7	61	9635564	17825970	1.20116	2.47106	0.229689	0.0134712	4.5	2	NA	NA	4	3.5	NA	NA	1	0.5
24.02	0.816249	72.96	5.28753	100	25	73	25	4837	31427180	1298204837	1.20061	0.00756497	0.229901	0.993964	4	1.5	NA	NA	NA	NA	2	1.5	1	1
2.95	1.70783	2.94	1.68067	100	5	5	104	59	83601646	24250413	1.20036	1.2257	0.230001	0.220311	3.5	2	NA	NA	4	3	NA	NA	0.6	0.6
809.58	12.8505	770.56	15.2907	100	825	768	1064	3742	172820755	1515043742	1.19995	-0.167422	0.230157	0.867038	NA	NA	4	3	NA	NA	2	1	0.981818	1.00391
108.64	8.6416	121.48	10.084	100	119	145	359	1515	127393614	337281515	1.19885	2.33241	0.230585	0.0196789	3	2.5	NA	NA	NA	NA	5	2	0.915966	0.841379
1.25	0.625631	1.86	1.11028	100	2	3	2	2118	2007198	597522118	1.19879	1.02677	0.23061	0.304531	5	3	NA	NA	NA	NA	4	1.5	1	0.666667
15.97	2.52844	24.81	4.70696	100	19	35	27	3093	15238028	550123093	1.19837	2.16488	0.230775	0.0303969	4	3	NA	NA	NA	NA	3.5	2.5	0.842105	0.714286
5.82	2.35436	4.87	1.8784	100	3	3	723	17	690258039	4329983	-1.19778	-0.995528	0.231004	0.319479	2.5	1	NA	NA	4.5	4	NA	NA	2	1.66667
1.19	0.677115	1.78	1.17705	100	2	3	2	2118	1537626	597522118	1.19625	1.03649	0.231598	0.299975	5	4	NA	NA	NA	NA	4	1.5	1	0.666667
257.79	13.5515	279	15.6328	100	274	302	1223	1599	276361774	267201599	1.19618	1.47127	0.231626	0.141219	NA	NA	3.5	2	NA	NA	5	3	0.941606	0.923841
23	4.18752	23.59	4.45651	100	28	29	111	630	39730108	329046493	1.19402	1.21395	0.232469	0.224765	3.5	3	NA	NA	3	2	NA	NA	0.821429	0.827586
3.47	1.28279	4.62	1.92684	100	5	10	7	1400	6380270	391661400	1.19271	2.79213	0.232983	0.00523622	4.5	3	NA	NA	NA	NA	5	1.5	0.8	0.5
306.6	15.4645	299.64	15.1221	100	325	319	1020	1718	193223294	484081718	1.18982	1.28025	0.234117	0.200458	NA	NA	4	2.5	NA	NA	4.5	1.5	0.944615	0.940439
189.84	11.0625	211.59	12.9592	100	203	230	857	2101	150533550	282582101	1.18961	1.42061	0.2342	0.15543	NA	NA	4.5	3	NA	NA	4.5	3.5	0.935961	0.921739
536.19	10.785	565.57	12.7313	100	549	572	698	3742	140151271	1515043742	1.18776	0.505055	0.234929	0.613521	NA	NA	5	3	NA	NA	2	1	0.978142	0.98951
5.97	0.869866	12.82	3.01973	100	7	16	7	1934	14087475	704961934	1.18409	1.05307	0.236377	0.292307	4.5	1	NA	NA	NA	NA	4	1	0.857143	0.8125
4.41	2.18856	3.87	1.77897	100	7	4	725	17	91803109	12336631	1.18343	0.0730758	0.23664	0.941746	NA	NA	5	4	4.5	1.5	NA	NA	0.714286	1
146.95	10.1826	163.25	11.9345	100	159	180	857	1712	150533550	204341712	1.1834	1.4035	0.236652	0.160469	NA	NA	4.5	3	NA	NA	5	4	0.924528	0.911111
581.76	17.1206	578.11	17.4123	100	602	581	993	2783	223258437	1048682783	1.1822	0.165974	0.237125	0.868177	NA	NA	4	2	NA	NA	3	1	0.966777	0.996558
9.07	2.47923	11.55	3.43886	100	12	21	26	2011	10099648	326262011	1.18182	2.748	0.237277	0.00599593	4	3.5	NA	NA	NA	NA	4.5	3	0.833333	0.571429
0.36	0.541603	0.36	0.541603	100	1	1	27	17	18833874	12336631	1.18168	1.18168	0.237333	0.237333	4	2.5	NA	NA	4.5	1.5	NA	NA	1	1
12.14	2.42054	16.44	3.71271	100	15	26	27	1939	15238028	367881939	1.18156	2.57494	0.237382	0.0100259	4	3	NA	NA	NA	NA	4.5	2.5	0.866667	0.653846
4.84	0.981856	9.22	3.01035	100	6	17	7	2553	8048697	392022553	1.18144	2.58441	0.237429	0.00975444	4.5	2.5	NA	NA	NA	NA	4	3	0.833333	0.588235
14.49	2.12486	24.45	4.58671	100	17	39	27	2743	18833874	329382743	1.18125	3.17221	0.237503	0.00151283	4	2.5	NA	NA	NA	NA	4	3.5	0.882353	0.641026
406.92	13.6342	490.92	16.7842	100	423	506	698	4669	140151271	926204669	1.17938	0.898462	0.238245	0.368939	NA	NA	5	3	NA	NA	2.5	2	0.962175	0.970356
10.24	2.34034	12.06	2.91572	100	13	15	25	586	31427180	453250884	1.17932	1.00833	0.238272	0.313297	4	1.5	NA	NA	3	1.5	NA	NA	0.846154	0.866667
283.45	6.40293	406.32	12.8416	100	291	441	347	3269	196330081	1269243269	1.17915	2.7006	0.238339	0.00692149	3	2	NA	NA	NA	NA	2.5	1	0.975945	0.922902
46.23	4.04733	81.13	8.92919	100	51	95	104	2101	83601646	282582101	1.17855	1.55333	0.238576	0.120344	3.5	2	NA	NA	NA	NA	4.5	3.5	0.921569	0.863158
218.26	13.3716	216.9	12.492	100	234	231	1094	1515	146865192	337281515	1.17712	1.12872	0.239148	0.259016	NA	NA	4	3.5	NA	NA	5	2	0.935897	0.939394
4.59	1.19844	7.98	2.5105	100	6	15	7	1867	9635564	418161867	1.17653	2.79625	0.239384	0.0051699	4.5	2	NA	NA	NA	NA	4.5	2	0.833333	0.533333
185.24	10.8499	154.42	8.96591	100	198	156	857	586	150533550	453250884	1.17605	0.176223	0.239574	0.860119	NA	NA	4.5	3	3	1.5	NA	NA	0.939394	0.99359
14.99	3.40972	13.53	2.96939	100	19	17	1126	61	305600309	17825970	1.17605	1.16859	0.239574	0.242569	NA	NA	3.5	1.5	4	3.5	NA	NA	0.789474	0.823529
13.19	2.38977	20.3	4.49129	100	16	34	27	2743	15238028	329382743	1.17584	3.05035	0.239657	0.00228578	4	3	NA	NA	NA	NA	4	3.5	0.875	0.617647
2.89	1.79728	2.6	1.5109	100	5	4	1094	17	146865192	4329983	1.174	0.926598	0.240396	0.354135	NA	NA	4	3.5	4.5	4	NA	NA	0.6	0.75
753.44	19.1154	465.82	12.7979	100	731	462	1223	933	276361774	1383152333	-1.17392	-0.298487	0.240427	0.765331	NA	NA	3.5	2	2.5	1	NA	NA	1.03146	1.00866
163.82	12.6262	109.87	6.88235	100	149	125	1319	184	1331159797	149231898	-1.17375	2.19838	0.240497	0.0279223	2	1	NA	NA	3.5	1.5	NA	NA	1.10067	0.88
354.56	17.419	370.01	16.7492	100	375	404	1223	1867	276361774	418161867	1.17343	2.02935	0.240622	0.0424224	NA	NA	3.5	2	NA	NA	4.5	2	0.946667	0.918317
64.76	7.46861	58.18	5.97195	100	56	54	958	192	468832273	88381966	-1.17291	-0.699938	0.240833	0.483966	2.5	2	NA	NA	3.5	2.5	NA	NA	1.16071	1.09259
265.07	14.4343	364.13	18.9639	100	282	409	883	2101	358247444	282582101	1.1729	2.36607	0.240835	0.0179778	NA	NA	4	1	NA	NA	4.5	3.5	0.943262	0.892421
527.65	13.9453	557.6	14.4208	100	544	562	857	3919	150533550	1088743919	1.17244	0.305115	0.241022	0.760279	NA	NA	4.5	3	NA	NA	2.5	1.5	0.970588	0.992883
16.3	4.01638	16.09	3.72839	100	21	22	1088	61	502289356	17825970	1.17021	1.58513	0.241917	0.112936	NA	NA	3.5	1	4	3.5	NA	NA	0.809524	0.772727
490.33	15.1004	481.77	15.5634	100	508	496	993	2332	223258437	858742332	1.17017	0.914325	0.241933	0.360546	NA	NA	4	2	NA	NA	3.5	1	0.966535	0.971774
253.31	13.4102	368.16	19.4727	100	269	409	883	2229	358247444	238362229	1.17001	2.09729	0.241997	0.0359675	NA	NA	4	1	NA	NA	4.5	4	0.944238	0.9022
267.76	13.0338	225.04	8.96674	100	283	240	1526	630	367800286	329046493	1.16926	1.66839	0.242298	0.0952388	NA	NA	3	2	3	2	NA	NA	0.946996	0.941667
30.51	4.69579	33.44	5.51823	100	36	36	99	630	83946823	329046493	1.16913	0.463917	0.24235	0.642708	3.5	1.5	NA	NA	3	2	NA	NA	0.861111	0.944444
434.72	19.0624	479.01	20.7157	100	457	543	1728	1559	602960837	300101559	1.16879	3.08896	0.242487	0.0020086	NA	NA	2.5	1	NA	NA	5	2.5	0.95186	0.883978
299.87	13.583	212.72	9.2158	100	284	206	993	525	223258437	653844906	-1.16837	-0.729183	0.242657	0.46589	NA	NA	4	2	3	1	NA	NA	1.05634	1.03398
5.91	0.933063	12.75	3.15708	100	7	17	7	2867	9635564	635582867	1.1682	1.34618	0.242728	0.178245	4.5	2	NA	NA	NA	NA	3.5	2	0.857143	0.764706
206.65	12.2939	216.49	13.1414	100	221	234	1020	1599	193223294	267201599	1.16725	1.33243	0.24311	0.182719	NA	NA	4	2.5	NA	NA	5	3	0.936652	0.92735
5.89	0.95235	15.58	3.91108	100	7	25	7	2553	14087475	392022553	1.16554	2.40854	0.243801	0.0160165	4.5	1	NA	NA	NA	NA	4	3	0.857143	0.64
485.94	18.0816	586.15	25.5712	100	507	674	1728	2101	602960837	282582101	1.16472	3.43551	0.244134	0.00059145	NA	NA	2.5	1	NA	NA	4.5	3.5	0.95858	0.87092
88.81	3.59768	159.4	8.99719	100	93	169	104	3269	83601646	1269243269	1.16464	1.067	0.244166	0.285972	3.5	2	NA	NA	NA	NA	2.5	1	0.956989	0.946746
0.32	0.583961	0.32	0.583961	100	1	1	27	17	15238028	16268631	1.16446	1.16446	0.244237	0.244237	4	3	NA	NA	4.5	1	NA	NA	1	1
0.32	0.583961	0.32	0.583961	100	1	1	7	57	9635564	75708374	1.16446	1.16446	0.244237	0.244237	4.5	2	NA	NA	4	1	NA	NA	1	1
417.07	18.0074	389.04	13.9291	100	438	405	1596	1323	329007554	466881323	1.1623	1.14581	0.245115	0.251875	NA	NA	3	2.5	NA	NA	5	1	0.954338	0.962963
145.26	8.38544	195.27	11.0095	100	155	221	347	1939	196330081	367881939	1.16154	2.33707	0.245423	0.0194355	3	2	NA	NA	NA	NA	4.5	2.5	0.941935	0.886878
12.13	2.69551	18.74	4.76015	100	9	24	26	1650	24602516	234821650	-1.16119	1.10501	0.245564	0.269156	4	2	NA	NA	NA	NA	5	3.5	1.44444	0.791667
85.81	3.6089	172.58	8.82854	100	90	186	104	3919	83601646	1088743919	1.16102	1.52007	0.245634	0.128493	3.5	2	NA	NA	NA	NA	2.5	1.5	0.955556	0.930108
30.32	4.58341	29.62	4.77532	100	25	25	311	194	305876262	65310425	-1.16071	-0.967475	0.245761	0.333306	3	1	NA	NA	3.5	3	NA	NA	1.24	1.2
317.26	14.4247	371.36	14.4687	100	334	405	883	1718	358247444	484081718	1.16051	2.32502	0.245843	0.0200711	NA	NA	4	1	NA	NA	4.5	1.5	0.952096	0.918519
156.38	8.2948	204.84	11.3099	100	166	224	311	1400	305876262	391661400	1.15976	1.69409	0.246145	0.0902476	3	1	NA	NA	NA	NA	5	1.5	0.945783	0.915179
922.46	14.2676	1372.19	28.369	100	939	1740	1319	2867	1331159797	635582867	1.15927	12.9652	0.246346	1.92741e-38	2	1	NA	NA	NA	NA	3.5	2	0.982961	0.78908
2.16	1.58732	1.75	1.16667	100	4	2	1839	5	422022850	1989225	1.15918	0.214286	0.246381	0.830324	NA	NA	2.5	1.5	5	3	NA	NA	0.75	1
621.64	13.5068	813.01	21.3728	100	606	875	958	3189	468832273	896543189	-1.15793	2.90041	0.246892	0.00372673	2.5	2	NA	NA	NA	NA	3	1.5	1.0264	0.930286
531.69	14.0983	599.53	15.5307	100	548	602	818	3919	193540822	1088743919	1.15688	0.15904	0.247322	0.873637	NA	NA	4.5	2	NA	NA	2.5	1.5	0.970803	0.996678
420.12	16.3295	397.7	14.6422	100	439	416	1526	1323	367800286	466881323	1.15619	1.24981	0.247603	0.211368	NA	NA	3	2	NA	NA	5	1	0.958998	0.956731
19.07	1.67124	45.12	5.57099	100	21	59	23	2867	34008648	635582867	1.15483	2.49148	0.248158	0.0127213	4	1	NA	NA	NA	NA	3.5	2	0.952381	0.779661
730.68	9.25277	426.1	10.4442	100	720	409	818	911	193540822	2092659034	-1.15425	-1.63728	0.248398	0.101573	NA	NA	4.5	2	2	1	NA	NA	1.01528	1.04401
0.31	0.597892	0.29	0.518253	100	1	1	25	17	31427180	10730372	1.15405	1.36999	0.248478	0.170691	4	1.5	NA	NA	4.5	2	NA	NA	1	1
1.34	0.572431	2.38	1.21256	100	2	3	2	2867	1537626	635582867	1.15298	0.511315	0.248919	0.609131	5	4	NA	NA	NA	NA	3.5	2	1	1
509.12	14.6483	546.48	15.765	100	526	577	1020	3628	193223294	774363628	1.15236	1.93594	0.249175	0.0528756	NA	NA	4	2.5	NA	NA	3	2	0.969582	0.948007
61.66	6.64727	53.59	6.38511	100	54	48	1223	192	276361774	88381966	-1.15235	-0.875475	0.249176	0.381316	NA	NA	3.5	2	3.5	2.5	NA	NA	1.14815	1.125
3.56	1.24981	4.88	2.04633	100	5	10	7	1515	6380270	337281515	1.15218	2.50204	0.249248	0.0123481	4.5	3	NA	NA	NA	NA	5	2	0.8	0.5
568.37	19.656	651.1	23.6598	100	591	721	1353	2118	559010588	597522118	1.1513	2.95437	0.249607	0.00313304	NA	NA	3	1	NA	NA	4	1.5	0.962775	0.9043
23.8	4.17303	23.6	3.95684	100	19	19	347	194	196330081	65310425	-1.15024	-1.16254	0.250043	0.245014	3	2	NA	NA	3.5	3	NA	NA	1.26316	1.26316
239.83	14.9302	289.93	17.4531	100	257	322	914	2229	248939067	238362229	1.15002	1.83749	0.250136	0.0661369	NA	NA	4	1.5	NA	NA	4.5	4	0.933852	0.900621
3.19	1.57438	2.89	1.41346	100	5	4	1020	17	193223294	4329983	1.14966	0.785305	0.250286	0.432275	NA	NA	4	2.5	4.5	4	NA	NA	0.8	0.75
124.33	9.28239	157.26	12.3735	100	135	178	347	1515	196330081	337281515	1.14949	1.67616	0.250355	0.0937062	3	2	NA	NA	NA	NA	5	2	0.925926	0.88764
1068.27	20.2464	723.53	15.5618	100	1045	841	1825	1229	950602203	1017342612	-1.14934	7.54859	0.250415	4.39982e-14	2	1.5	NA	NA	2.5	1.5	NA	NA	1.02297	0.86088
367.67	15.3742	245.27	9.66495	100	350	244	1223	525	276361774	653844906	-1.14933	-0.131403	0.250419	0.895457	NA	NA	3.5	2	3	1	NA	NA	1.05143	1.0082
3.75	1.96111	3.3	1.57954	100	6	5	588	17	211024608	10730372	1.14731	1.07626	0.251254	0.28181	NA	NA	5	1	4.5	2	NA	NA	0.666667	0.8
276.78	12.3987	366.04	17.5775	100	291	410	883	2011	358247444	326262011	1.14689	2.50093	0.251427	0.0123869	NA	NA	4	1	NA	NA	4.5	3	0.95189	0.895122
6.1	0.78496	14.48	3.27981	100	7	21	7	2588	12190161	731842588	1.14656	1.98792	0.251565	0.0468207	4.5	1.5	NA	NA	NA	NA	3.5	1.5	1	0.714286
94.22	8.5299	113.64	10.6653	100	104	139	359	1712	127393614	204341712	1.14656	2.37781	0.251566	0.0174157	3	2.5	NA	NA	NA	NA	5	4	0.913462	0.820144
1.26	0.645419	2.36	1.31441	100	2	7	2	2553	1798937	392022553	1.14654	3.5301	0.251571	0.000415406	5	3.5	NA	NA	NA	NA	4	3	1	0.428571
38.95	5.27693	27.41	3.05206	100	45	32	958	57	468832273	75708374	1.1465	1.5039	0.251588	0.132606	2.5	2	NA	NA	4	1	NA	NA	0.866667	0.875
184.83	12.3698	216.17	14.8861	100	199	231	827	2229	165397212	238362229	1.14553	0.996229	0.251988	0.319139	NA	NA	4.5	2.5	NA	NA	4.5	4	0.929648	0.939394
3.56	1.25786	4.36	1.68487	100	5	5	7	1934	3380447	704961934	1.1448	0.379851	0.252293	0.704056	4.5	4	NA	NA	NA	NA	4	1	0.8	1
240.17	12.9576	229.84	11.3589	100	255	235	1094	1400	146865192	391661400	1.1445	0.454269	0.252416	0.649635	NA	NA	4	3.5	NA	NA	5	1.5	0.945098	0.978723
120.38	10.8225	85.92	6.36861	100	108	82	1088	175	502289356	223578546	-1.14391	-0.615519	0.25266	0.538212	NA	NA	3.5	1	3.5	1	NA	NA	1.12037	1.04878
1.36	0.559942	2.57	1.35031	100	2	6	2	3093	1537626	550123093	1.14297	2.54016	0.253049	0.0110802	5	4	NA	NA	NA	NA	3.5	2.5	1	0.5
17.3	2.36344	23.4	3.66529	100	20	24	27	2332	15238028	858742332	1.1424	0.163698	0.253287	0.869969	4	3	NA	NA	NA	NA	3.5	1	0.9	1
586.26	13.3678	938.88	25.9348	100	571	1037	836	4058	516631409	657884058	-1.14154	3.78334	0.253643	0.000154738	2.5	1.5	NA	NA	NA	NA	3	2.5	1.02802	0.905497
528.11	10.6144	457.58	11.9453	100	516	429	676	1878	151532669	1685844908	-1.14091	-2.39257	0.253908	0.0167308	NA	NA	5	2.5	2	1.5	NA	NA	1.02519	1.0676
341.63	16.1042	306.01	12.7869	100	360	319	1350	1323	197807095	466881323	1.14069	1.01588	0.253998	0.309685	NA	NA	3.5	3	NA	NA	5	1	0.95	0.962382
306.4	13.6759	307	13.6048	100	322	326	1126	1400	305600309	391661400	1.14069	1.39656	0.253998	0.162545	NA	NA	3.5	1.5	NA	NA	5	1.5	0.953416	0.941718
6.81	2.79861	5.41	1.98018	100	10	6	818	17	193540822	16268631	1.13985	0.297953	0.254348	0.765739	NA	NA	4.5	2	4.5	1	NA	NA	0.7	1
380.83	14.202	455.35	17.5829	100	397	486	883	2118	358247444	597522118	1.13857	1.74317	0.254883	0.0813041	NA	NA	4	1	NA	NA	4	1.5	0.959698	0.938272
7.85	2.76842	6.2	1.928	100	11	7	1264	17	240983674	12336631	1.13783	0.414938	0.25519	0.678187	NA	NA	3.5	2.5	4.5	1.5	NA	NA	0.727273	1
31.06	5.22392	28.32	4.30616	100	37	31	904	194	94752466	65310425	1.13708	0.622364	0.255506	0.533703	NA	NA	4.5	4	3.5	3	NA	NA	0.864865	0.935484
93.4	2.28743	181.9	8.18165	100	96	193	99	3742	83946823	1515043742	1.13665	1.35669	0.255685	0.174878	3.5	1.5	NA	NA	NA	NA	2	1	0.979167	0.943005
259.02	14.082	213.9	10.8725	100	275	241	1411	630	353562021	329046493	1.13478	2.49252	0.256467	0.0126841	NA	NA	3	1.5	3	2	NA	NA	0.945455	0.887967
5.76	1.09286	12.09	2.94425	100	7	15	7	2588	9635564	731842588	1.13464	0.988368	0.256527	0.322972	4.5	2	NA	NA	NA	NA	3.5	1.5	0.857143	0.866667
76.49	7.48263	73.78	7.03179	100	68	70	359	630	127393614	329046493	-1.13463	-0.537559	0.256531	0.590882	3	2.5	NA	NA	3	2	NA	NA	1.13235	1.05714
426.68	13.5138	496.4	16.6011	100	442	517	818	3628	193540822	774363628	1.13365	1.24088	0.25694	0.214649	NA	NA	4.5	2	NA	NA	3	2	0.966063	0.961315
102.06	7.89044	118.19	10.0802	100	111	141	359	1599	127393614	267201599	1.13302	2.26286	0.257207	0.0236445	3	2.5	NA	NA	NA	NA	5	3	0.927928	0.843972
401.22	14.8137	433.57	16.278	100	418	462	1596	1939	329007554	367881939	1.13273	1.74652	0.257326	0.08072	NA	NA	3	2.5	NA	NA	4.5	2.5	0.961722	0.939394
309.8	14.3062	306.1	12.8452	100	326	323	1223	1400	276361774	391661400	1.13238	1.31566	0.257476	0.188287	NA	NA	3.5	2	NA	NA	5	1.5	0.95092	0.950464
2.84	1.62506	2.58	1.40115	100	1	1	311	17	305876262	5875279	-1.13227	-1.12764	0.257522	0.259471	3	1	NA	NA	4.5	3.5	NA	NA	3	3
1040.74	21.4375	1008.19	22.9068	100	1065	1046	1986	3189	419697669	896543189	1.13166	1.6506	0.257778	0.0988198	NA	NA	2.5	2	NA	NA	3	1.5	0.977465	0.964627
86.38	3.19968	173.07	8.55553	100	90	191	99	3919	83946823	1088743919	1.13136	2.09572	0.257903	0.036107	3.5	1.5	NA	NA	NA	NA	2.5	1.5	0.966667	0.910995
147.09	10.5333	159.08	11.8855	100	159	174	869	1650	130006021	234821650	1.13069	1.25531	0.258184	0.209368	NA	NA	4.5	3.5	NA	NA	5	3.5	0.930818	0.91954
229.47	12.0037	248.01	13.1691	100	243	271	588	1609	211024608	574441609	1.12715	1.74576	0.25968	0.0808529	NA	NA	5	1	NA	NA	4.5	1	0.946502	0.918819
455.34	14.5062	461.27	15.5777	100	439	504	836	1519	516631409	737263805	-1.12642	2.74303	0.259989	0.00608752	2.5	1.5	NA	NA	2.5	2	NA	NA	1.03872	0.916667
439.7	14.4729	462.8	14.9098	100	456	473	827	3189	165397212	896543189	1.12624	0.684112	0.260063	0.493904	NA	NA	4.5	2.5	NA	NA	3	1.5	0.964912	0.978858
3.35	1.46594	4.13	2.01336	100	5	5	7	586	12190161	453250884	1.12556	0.432113	0.260354	0.66566	4.5	1.5	NA	NA	3	1.5	NA	NA	0.8	1
539.78	14.4107	684.59	19.851	100	556	720	883	3189	358247444	896543189	1.12555	1.78379	0.260355	0.074458	NA	NA	4	1	NA	NA	3	1.5	0.971223	0.951389
1.76	1.10206	1.58	1.00685	100	3	2	1596	5	329007554	1989225	1.12516	0.417145	0.260521	0.676573	NA	NA	3	2.5	5	3	NA	NA	0.666667	1
14.19	3.38653	13.85	3.22044	100	18	17	99	175	83946823	223578546	1.12505	0.978128	0.26057	0.328011	3.5	1.5	NA	NA	3.5	1	NA	NA	0.833333	0.823529
276.81	14.3939	323.64	15.5787	100	293	346	1596	1712	329007554	204341712	1.12478	1.43529	0.260683	0.151205	NA	NA	3	2.5	NA	NA	5	4	0.945392	0.936416
12.33	2.37434	15.45	3.35561	100	15	23	27	1718	15238028	484081718	1.12452	2.24997	0.260791	0.0244512	4	3	NA	NA	NA	NA	4.5	1.5	0.866667	0.695652
348.4	14.7628	372.5	14.3221	100	365	406	1126	1867	305600309	418161867	1.12445	2.33905	0.260822	0.0193328	NA	NA	3.5	1.5	NA	NA	4.5	2	0.956164	0.918719
431.67	16.3021	567.2	23.7287	100	450	609	883	2867	358247444	635582867	1.12439	1.76158	0.260846	0.0781401	NA	NA	4	1	NA	NA	3.5	2	0.96	0.932677
5.84	1.03201	11.31	2.84514	100	7	13	7	2332	9635564	858742332	1.12402	0.593994	0.261006	0.552516	4.5	2	NA	NA	NA	NA	3.5	1	0.857143	0.923077
602.79	8.71698	378.78	10.6757	100	593	362	676	911	151532669	2092659034	-1.1231	-1.57179	0.261397	0.116	NA	NA	5	2.5	2	1	NA	NA	1.01686	1.04696
3	1.78093	2.67	1.61467	100	5	4	1064	17	172820755	4329983	1.12301	0.823696	0.261434	0.410112	NA	NA	4	3	4.5	4	NA	NA	0.6	0.75
376.39	15.6843	352.04	14.6149	100	394	369	1350	1718	197807095	484081718	1.12278	1.16046	0.261532	0.245861	NA	NA	3.5	3	NA	NA	4.5	1.5	0.956853	0.95664
2.62	1.22911	3.36	1.75534	100	4	9	7	2011	3380447	326262011	1.12277	3.21306	0.261537	0.00131331	4.5	4	NA	NA	NA	NA	4.5	3	0.75	0.444444
0.88	0.997775	0.88	0.997775	100	2	2	26	57	10099648	75708374	1.1225	1.1225	0.261651	0.261651	4	3.5	NA	NA	4	1	NA	NA	0.5	0.5
3.63	1.45404	2.57	0.97706	100	2	2	1319	5	1331159797	2298487	-1.12101	-0.583383	0.262283	0.559636	2	1	NA	NA	5	2.5	NA	NA	2	1.5
597.86	7.90476	382.12	10.7227	100	589	358	670	911	176601955	2092659034	-1.12084	-2.24944	0.262355	0.0244843	NA	NA	5	2	2	1	NA	NA	1.01528	1.06983
0.37	0.562372	0.37	0.562372	100	1	1	26	17	24602516	16268631	1.12025	1.12025	0.262605	0.262605	4	2	NA	NA	4.5	1	NA	NA	1	1
1.68	1.17963	1.5	0.969223	100	3	2	1411	5	353562021	1718320	1.119	0.515877	0.26314	0.60594	NA	NA	3	1.5	5	3.5	NA	NA	0.666667	1
535.59	6.78396	363.43	10.5162	100	528	354	588	911	211024608	2092659034	-1.11882	-0.89671	0.263219	0.369874	NA	NA	5	1	2	1	NA	NA	1.01515	1.02825
0.98	0.875941	0.99	0.88186	100	0	0	6	175	4599602	223578546	-1.1188	-1.12263	0.263227	0.261596	4.5	3.5	NA	NA	3.5	1	NA	NA	#DIV/0!	#DIV/0!
602.06	17.0441	461.25	11.5289	100	583	451	1223	1229	276361774	1017342612	-1.11828	-0.889066	0.263449	0.373967	NA	NA	3.5	2	2.5	1.5	NA	NA	1.03431	1.02439
25.41	4.83901	24.89	4.4082	100	20	21	347	192	196330081	88381966	-1.118	-0.882446	0.263569	0.377535	3	2	NA	NA	3.5	2.5	NA	NA	1.3	1.19048
24.87	1.0116	53.69	5.00241	100	26	47	26	3742	24602516	1515043742	1.11704	-1.33735	0.263976	0.181107	4	2	NA	NA	NA	NA	2	1	0.961538	1.14894
120.69	8.33721	154.96	11.4855	100	130	176	347	1559	196330081	300101559	1.11668	1.83187	0.264131	0.0669709	3	2	NA	NA	NA	NA	5	2.5	0.930769	0.880682
695.01	17.0214	644.61	16.4113	100	714	626	1094	3269	146865192	1269243269	1.11566	-1.13397	0.264569	0.256806	NA	NA	4	3.5	NA	NA	2.5	1	0.97479	1.03035
8.37	2.35983	8.79	2.53976	100	11	12	27	586	15238028	453250884	1.11449	1.2639	0.26507	0.206267	4	3	NA	NA	3	1.5	NA	NA	0.818182	0.75
431	10.7694	495.36	13.3474	100	443	504	676	3919	151532669	1088743919	1.11427	0.647319	0.265164	0.517425	NA	NA	5	2.5	NA	NA	2.5	1.5	0.972912	0.984127
3.06	1.74553	3.08	1.7331	100	5	5	104	58	83601646	30067424	1.11141	1.10784	0.266391	0.26793	3.5	2	NA	NA	4	2.5	NA	NA	0.8	0.8
6.14	2.57423	5.18	1.93521	100	9	6	914	17	248939067	12336631	1.11101	0.423726	0.266563	0.671766	NA	NA	4	1.5	4.5	1.5	NA	NA	0.777778	1
2.55	1.30558	3.77	2.05409	100	4	8	7	2229	3380447	238362229	1.11062	2.0593	0.266734	0.0394651	4.5	4	NA	NA	NA	NA	4.5	4	0.75	0.5
218.5	13.0667	225.06	13.4321	100	233	244	1020	1559	193223294	300101559	1.1097	1.41006	0.26713	0.158523	NA	NA	4	2.5	NA	NA	5	2.5	0.939914	0.92623
271.47	15.7995	224.77	11.3457	100	289	240	1596	630	329007554	329046493	1.10953	1.34236	0.267203	0.179479	NA	NA	3	2.5	3	2	NA	NA	0.941176	0.9375
0.33	0.603943	0.32	0.566399	100	1	1	26	17	24602516	12336631	1.10938	1.20057	0.267268	0.229919	4	2	NA	NA	4.5	1.5	NA	NA	1	1
2.57	1.28908	3.02	1.68763	100	4	4	7	647	9635564	234878840	1.10932	0.580697	0.267291	0.561444	4.5	2	NA	NA	3	2.5	NA	NA	0.75	1
6.3	2.43501	5.35	1.9765	100	9	7	1088	17	502289356	7090786	1.10882	0.834808	0.267506	0.403826	NA	NA	3.5	1	4.5	3	NA	NA	0.777778	0.857143
203.82	10.987	220.84	11.9795	100	216	231	857	2011	150533550	326262011	1.10858	0.848112	0.267611	0.396375	NA	NA	4.5	3	NA	NA	4.5	3	0.944444	0.95671
13.42	2.32761	17.98	3.45821	100	16	20	26	1323	24602516	466881323	1.10843	0.584118	0.267675	0.559141	4	2	NA	NA	NA	NA	5	1	0.875	0.9
10.01	2.69865	10.34	2.84346	100	13	14	27	525	15238028	653844906	1.10796	1.28717	0.267879	0.198037	4	3	NA	NA	3	1	NA	NA	0.846154	0.785714
791.3	15.9889	840.59	17.2592	100	809	876	1223	3919	276361774	1088743919	1.10701	2.05166	0.268288	0.040203	NA	NA	3.5	2	NA	NA	2.5	1.5	0.978986	0.960046
239.28	12.4008	237.08	11.4677	100	253	240	869	1718	130006021	484081718	1.10638	0.254628	0.268561	0.799011	NA	NA	4.5	3.5	NA	NA	4.5	1.5	0.948617	0.991667
539.14	15.2408	537.91	16.8158	100	556	547	1064	3189	172820755	896543189	1.10624	0.540565	0.268623	0.588808	NA	NA	4	3	NA	NA	3	1.5	0.971223	0.983547
172.83	10.6951	154.47	9.47773	100	161	149	1264	647	240983674	234878840	-1.10612	-0.577142	0.268677	0.563843	NA	NA	3.5	2.5	3	2.5	NA	NA	1.07453	1.04027
228.82	12.8231	295.66	15.8956	100	243	323	883	1599	358247444	267201599	1.10582	1.71997	0.268806	0.085438	NA	NA	4	1	NA	NA	5	3	0.942387	0.916409
922.01	19.8863	1086.76	27.2394	100	944	1116	1526	4669	367800286	926204669	1.10579	1.07345	0.268819	0.283071	NA	NA	3	2	NA	NA	2.5	2	0.977754	0.974014
162.75	11.5473	97.07	5.20927	100	150	94	1596	175	329007554	223578546	-1.10415	-0.589334	0.269528	0.555637	NA	NA	3	2.5	3.5	1	NA	NA	1.08667	1.04255
6.23	2.51	5.4	2.13674	100	9	7	1353	17	559010588	5875279	1.10359	0.748804	0.269773	0.453975	NA	NA	3	1	4.5	3.5	NA	NA	0.777778	0.857143
40.66	6.03562	35.09	4.59929	100	34	30	359	175	127393614	223578546	-1.10345	-1.10669	0.269832	0.268426	3	2.5	NA	NA	3.5	1	NA	NA	1.20588	1.2
387.78	15.6079	440.78	15.2518	100	405	458	1526	2011	367800286	326262011	1.10328	1.12905	0.269903	0.258878	NA	NA	3	2	NA	NA	4.5	3	0.958025	0.962882
225.3	13.3337	244.5	16.2962	100	240	269	914	1559	248939067	300101559	1.10247	1.50342	0.270258	0.132731	NA	NA	4	1.5	NA	NA	5	2.5	0.941667	0.910781
3.58	1.28849	4.53	1.78351	100	5	8	7	2309	3380447	516902309	1.10207	1.9456	0.270433	0.0517027	4.5	4	NA	NA	NA	NA	4	2	0.8	0.625
5.83	1.06415	11.36	2.9628	100	7	16	7	1934	12190161	704961934	1.09946	1.56609	0.271565	0.117328	4.5	1.5	NA	NA	NA	NA	4	1	0.857143	0.75
313.09	13.7268	217.13	9.51517	100	298	197	1094	525	146865192	653844906	-1.09931	-2.11557	0.271635	0.0343815	NA	NA	4	3.5	3	1	NA	NA	1.05369	1.1066
1.38	0.564613	3.16	1.79629	100	2	5	2	4058	1798937	657884058	1.0981	1.02433	0.272162	0.305678	5	3.5	NA	NA	NA	NA	3	2.5	1	0.8
0.38	0.564613	0.4	0.603023	100	1	1	7	58	14087475	36075263	1.0981	0.994987	0.272162	0.319742	4.5	1	NA	NA	4	2	NA	NA	1	1
2.32	1.53004	2.19	1.3536	100	4	4	869	17	130006021	4329983	1.09801	1.33718	0.272199	0.181164	NA	NA	4.5	3.5	4.5	4	NA	NA	0.75	0.75
400.79	12.0439	467.87	14.1939	100	414	476	714	4669	124122196	926204669	1.09682	0.57278	0.272721	0.566794	NA	NA	5	3.5	NA	NA	2.5	2	0.968599	0.983193
374.83	15.6612	368.36	13.4559	100	392	385	1596	1400	329007554	391661400	1.09634	1.23663	0.272931	0.216223	NA	NA	3	2.5	NA	NA	5	1.5	0.956633	0.958442
24.11	4.46059	18.71	3.31905	100	29	21	993	58	223258437	48262105	1.09627	0.689957	0.272962	0.490221	NA	NA	4	2	4	1.5	NA	NA	0.862069	0.904762
3.57	1.30465	4.63	1.86761	100	5	7	7	1323	6380270	466881323	1.09608	1.269	0.273045	0.204441	4.5	3	NA	NA	NA	NA	5	1	0.8	0.714286
125.34	7.90118	145.26	9.58283	100	134	172	359	1939	127393614	367881939	1.09604	2.79041	0.273062	0.00526419	3	2.5	NA	NA	NA	NA	4.5	2.5	0.940299	0.848837
22.94	4.61841	19.13	3.49792	100	28	23	1986	61	419697669	17825970	1.09562	1.10637	0.273247	0.268566	NA	NA	2.5	2	4	3.5	NA	NA	0.821429	0.869565
24.58	1.2963	44.34	4.06567	100	26	38	27	3742	18833874	1515043742	1.09542	-1.5594	0.273332	0.118902	4	2.5	NA	NA	NA	NA	2	1	0.961538	1.18421
14.51	4.10345	12.71	3.37338	100	19	14	1020	59	193223294	24250413	1.0942	0.382406	0.273866	0.70216	NA	NA	4	2.5	4	3	NA	NA	0.789474	0.928571
13.72	2.99859	14.04	3.05479	100	17	16	100	184	108362267	149231898	1.09385	0.641616	0.274021	0.521122	3.5	1	NA	NA	3.5	1.5	NA	NA	0.823529	0.9375
10.28	2.48665	14.4	4.07257	100	13	27	26	2743	10099648	329382743	1.09384	3.09387	0.274025	0.00197566	4	3.5	NA	NA	NA	NA	4	3.5	0.846154	0.555556
6.43	2.34953	6.15	2.27136	100	9	9	359	59	127393614	24250413	1.09383	1.25475	0.274028	0.209568	3	2.5	NA	NA	4	3	NA	NA	0.777778	0.777778
391.32	13.4284	415.19	13.6986	100	406	433	1064	3093	172820755	550123093	1.09321	1.30014	0.274302	0.193554	NA	NA	4	3	NA	NA	3.5	2.5	0.965517	0.960739
5.37	2.16797	4.74	1.81253	100	3	3	836	17	516631409	5875279	-1.09319	-0.959986	0.274311	0.337062	2.5	1.5	NA	NA	4.5	3.5	NA	NA	2	1.66667
231.85	12.9446	231.32	11.7747	100	246	239	818	1323	193540822	466881323	1.09312	0.652245	0.274342	0.514243	NA	NA	4.5	2	NA	NA	5	1	0.943089	0.970711
219.58	11.5226	198.33	9.89036	100	207	216	836	630	516631409	329046493	-1.09176	1.78659	0.274937	0.0740042	2.5	1.5	NA	NA	3	2	NA	NA	1.0628	0.921296
12.24	3.44398	12.59	3.80615	100	16	17	100	189	108362267	112524312	1.09176	1.15865	0.274939	0.246598	3.5	1	NA	NA	3.5	2	NA	NA	0.8125	0.764706
18.51	2.28077	30.51	4.36352	100	21	36	27	3628	15238028	774363628	1.09174	1.25816	0.274949	0.208334	4	3	NA	NA	NA	NA	3	2	0.904762	0.861111
18.46	4.16192	15.35	3.16667	100	23	18	739	58	216537756	48262105	1.09084	0.836842	0.275343	0.402681	NA	NA	4.5	1.5	4	1.5	NA	NA	0.826087	0.888889
212.71	12.184	244.42	13.4504	100	226	263	818	2011	193540822	326262011	1.09077	1.38137	0.275373	0.167164	NA	NA	4.5	2	NA	NA	4.5	3	0.942478	0.931559
1286.54	18.7667	1136.48	17.8509	100	1307	1234	1839	3269	422022850	1269243269	1.09023	5.46302	0.275613	4.6811e-08	NA	NA	2.5	1.5	NA	NA	2.5	1	0.984698	0.921394
502.39	12.4842	565.47	15.2841	100	516	570	714	4837	124122196	1298204837	1.09017	0.296386	0.275637	0.766936	NA	NA	5	3.5	NA	NA	2	1.5	0.974806	0.992982
88.38	7.91595	70.97	6.19947	100	97	89	723	184	690258039	149231898	1.08894	2.90831	0.27618	0.00363385	2.5	1	NA	NA	3.5	1.5	NA	NA	0.917526	0.797753
18.75	2.06645	25.63	3.28958	100	21	26	25	1229	31427180	1017342612	1.08883	0.112476	0.276231	0.910446	4	1.5	NA	NA	2.5	1.5	NA	NA	0.904762	1
438.32	17.164	586.31	26.7505	100	457	643	1088	2309	502289356	516902309	1.08832	2.11921	0.276453	0.0340726	NA	NA	3.5	1	NA	NA	4	2	0.960613	0.912908
139.45	10.6177	153.89	11.7318	100	151	167	869	1712	130006021	204341712	1.08781	1.11748	0.276679	0.263789	NA	NA	4.5	3.5	NA	NA	5	4	0.927152	0.922156
55.52	5.04221	102.6	10.9913	100	61	118	104	2553	83601646	392022553	1.08683	1.40111	0.277114	0.161181	3.5	2	NA	NA	NA	NA	4	3	0.918033	0.872881
202.06	12.8297	223.96	13.2039	100	216	245	993	1650	223258437	234821650	1.08654	1.59347	0.277241	0.111054	NA	NA	4	2	NA	NA	5	3.5	0.939815	0.914286
3.13	1.72126	2.87	1.52193	100	5	4	993	17	223258437	4329983	1.08642	0.74248	0.277295	0.457797	NA	NA	4	2	4.5	4	NA	NA	0.8	0.75
813.04	21.1378	922.1	30.327	100	836	1031	1728	2867	602960837	635582867	1.08621	3.59086	0.277388	0.00032959	NA	NA	2.5	1	NA	NA	3.5	2	0.973684	0.895247
56.49	7.81671	52.4	6.43067	100	48	45	958	194	468832273	65310425	-1.08614	-1.15074	0.277419	0.249841	2.5	2	NA	NA	3.5	3	NA	NA	1.1875	1.17778
475.62	15.1009	468.09	14.7073	100	492	455	857	2783	150533550	1048682783	1.08471	-0.890034	0.278052	0.373448	NA	NA	4.5	3	NA	NA	3	1	0.96748	1.03077
279.33	13.5304	283.27	12.309	100	294	302	1264	1515	240983674	337281515	1.08422	1.52165	0.278265	0.128098	NA	NA	3.5	2.5	NA	NA	5	2	0.952381	0.940397
880.4	14.3907	1025.28	20.7399	100	896	1093	1126	4837	305600309	1298204837	1.08404	3.26521	0.278348	0.00109385	NA	NA	3.5	1.5	NA	NA	2	1.5	0.983259	0.938701
1.42	0.535224	3.11	1.65691	100	2	7	2	3354	2007198	464503354	1.08366	2.34774	0.278516	0.0188876	5	3	NA	NA	NA	NA	3.5	3	1	0.571429
233.29	11.7312	243.51	12.1443	100	246	258	827	1867	165397212	418161867	1.08343	1.19315	0.278617	0.232811	NA	NA	4.5	2.5	NA	NA	4.5	2	0.95122	0.945736
353.41	18.0829	412.26	18.2001	100	373	435	1596	2101	329007554	282582101	1.08334	1.24944	0.278656	0.211504	NA	NA	3	2.5	NA	NA	4.5	3.5	0.949062	0.949425
6.2	0.738549	17.4	3.5505	100	7	27	7	2867	14087475	635582867	1.08321	2.70384	0.278717	0.00685426	4.5	1	NA	NA	NA	NA	3.5	2	1	0.666667
8.05	2.72428	6.28	1.77571	100	11	6	1596	17	329007554	8784830	1.08285	-0.157684	0.278873	0.874706	NA	NA	3	2.5	4.5	2.5	NA	NA	0.818182	1.16667
802.83	17.7075	814.68	18.767	100	822	891	1411	3189	353562021	896543189	1.08259	4.06672	0.27899	4.76801e-05	NA	NA	3	1.5	NA	NA	3	1.5	0.976886	0.914703
477.74	10.4055	627.88	16.1015	100	489	652	598	4837	188700325	1298204837	1.08212	1.498	0.279201	0.134134	NA	NA	5	1.5	NA	NA	2	1.5	0.977505	0.96319
1129.07	22.1173	997.06	22.2483	100	1153	1018	1986	2783	419697669	1048682783	1.08196	0.941196	0.279272	0.346604	NA	NA	2.5	2	NA	NA	3	1	0.980052	0.980354
133.34	9.8578	184.51	15.1541	100	144	205	340	1712	240324642	204341712	1.08138	1.35211	0.279529	0.17634	3	1.5	NA	NA	NA	NA	5	4	0.930556	0.902439
2.73	1.60085	2.5	1.47367	100	1	1	311	17	305876262	4329983	-1.08067	-1.01786	0.279842	0.308743	3	1	NA	NA	4.5	4	NA	NA	3	3
503.28	10.8554	600.13	14.9826	100	515	618	676	4837	151532669	1298204837	1.07965	1.19272	0.2803	0.23298	NA	NA	5	2.5	NA	NA	2	1.5	0.978641	0.972492
392.57	14.3014	459.15	17.2647	100	408	471	827	4058	165397212	657884058	1.07891	0.686374	0.280626	0.492478	NA	NA	4.5	2.5	NA	NA	3	2.5	0.963235	0.976645
12.97	3.73748	11.69	3.11625	100	17	14	670	58	176601955	36075263	1.07827	0.741276	0.280915	0.458526	NA	NA	5	2	4	2	NA	NA	0.764706	0.857143
2.4	1.48392	2.43	1.49244	100	4	4	27	189	15238028	112524312	1.07822	1.05197	0.280933	0.292814	4	3	NA	NA	3.5	2	NA	NA	0.75	0.75
1.01	0.937383	0.89	0.777135	100	0	0	347	5	196330081	3373831	-1.07747	-1.14523	0.281271	0.252113	3	2	NA	NA	5	1.5	NA	NA	#DIV/0!	#DIV/0!
0.39	0.566667	0.37	0.525222	100	1	1	23	17	34008648	12336631	1.07647	1.19949	0.281717	0.230337	4	1	NA	NA	4.5	1.5	NA	NA	1	1
3.78	1.13333	5.08	1.71553	100	5	7	7	2588	3380447	731842588	1.07647	1.11919	0.281717	0.263059	4.5	4	NA	NA	NA	NA	3.5	1.5	0.8	0.857143
1.39	0.566667	3.89	2.15038	100	2	6	2	1650	5670155	234821650	1.07647	0.981221	0.281717	0.326484	5	1	NA	NA	NA	NA	5	3.5	1	0.666667
4.58	2.24814	3.92	1.80168	100	7	5	1126	17	305600309	5875279	1.07644	0.59944	0.281728	0.54888	NA	NA	3.5	1.5	4.5	3.5	NA	NA	0.714286	0.8
3.9	1.95143	3.51	1.57951	100	6	4	1094	17	146865192	7090786	1.07613	0.310223	0.281867	0.756391	NA	NA	4	3.5	4.5	3	NA	NA	0.666667	1
6.11	0.827495	16.33	3.8666	100	7	23	7	2438	14087475	451962438	1.07554	1.72503	0.282135	0.0845222	4.5	1	NA	NA	NA	NA	4	2.5	1	0.73913
205.49	11.6372	242.86	14.4341	100	218	262	818	2101	193540822	282582101	1.075	1.32602	0.282374	0.184832	NA	NA	4.5	2	NA	NA	4.5	3.5	0.944954	0.927481
398.61	13.3967	447.01	16.5697	100	413	513	836	1718	516631409	484081718	1.07414	3.98257	0.282759	6.81749e-05	2.5	1.5	NA	NA	NA	NA	4.5	1.5	0.966102	0.873294
4.64	2.19972	4.07	1.7767	100	7	5	1223	17	276361774	5875279	1.07286	0.523442	0.283333	0.600667	NA	NA	3.5	2	4.5	3.5	NA	NA	0.714286	1
21.86	1.06382	63.95	5.37742	100	23	64	23	3919	34008648	1088743919	1.07161	0.00929814	0.283896	0.992581	4	1	NA	NA	NA	NA	2.5	1.5	0.956522	1
145.13	10.1471	134.76	8.68311	100	156	138	818	630	193540822	329046493	1.07125	0.373138	0.284058	0.709046	NA	NA	4.5	2	3	2	NA	NA	0.935897	0.978261
44.06	4.61841	58.11	6.96005	100	49	73	111	2743	39730108	329382743	1.06963	2.13935	0.284785	0.0324072	3.5	3	NA	NA	NA	NA	4	3.5	0.918367	0.808219
13.24	3.51654	11.52	2.81583	100	17	13	869	58	130006021	30067424	1.06923	0.5256	0.284965	0.599166	NA	NA	4.5	3.5	4	2.5	NA	NA	0.823529	0.923077
428.46	16.4092	407.13	14.8594	100	446	414	904	3189	94752466	896543189	1.06891	0.462334	0.285108	0.643842	NA	NA	4.5	4	NA	NA	3	1.5	0.961883	0.985507
17.19	4.50072	14.21	3.30379	100	22	18	670	58	176601955	48262105	1.06872	1.14717	0.285197	0.251313	NA	NA	5	2	4	1.5	NA	NA	0.818182	0.833333
247.79	14.2392	239.7	13.1936	100	263	251	1064	1400	172820755	391661400	1.06818	0.856477	0.285439	0.391734	NA	NA	4	3	NA	NA	5	1.5	0.942966	0.956175
6.56	2.39663	5.34	1.72457	100	4	4	723	17	690258039	7090786	-1.06817	-0.777005	0.285446	0.437156	2.5	1	NA	NA	4.5	3	NA	NA	1.75	1.5
195.57	11.6405	226.47	12.875	100	208	238	670	1867	176601955	418161867	1.06783	0.895531	0.285598	0.370503	NA	NA	5	2	NA	NA	4.5	2	0.942308	0.953782
196.33	12.8031	208.73	12.7848	100	210	228	1020	1650	193223294	234821650	1.06771	1.50726	0.285653	0.131745	NA	NA	4	2.5	NA	NA	5	3.5	0.938095	0.916667
2.55	1.4521	2.02	1.01484	100	1	1	883	5	358247444	4543814	-1.06742	-1.00509	0.285781	0.314856	NA	NA	4	1	5	1	NA	NA	3	3
18.93	1.93978	36.43	5.32813	100	21	49	26	3093	24602516	550123093	1.06713	2.35918	0.285911	0.0183156	4	2	NA	NA	NA	NA	3.5	2.5	0.904762	0.755102
745.07	9.30868	1234.52	25.695	100	755	1403	836	4837	516631409	1298204837	1.06675	6.55692	0.286087	5.49293e-11	2.5	1.5	NA	NA	NA	NA	2	1.5	0.988079	0.880257
2.32	1.57557	2.15	1.33617	100	4	4	904	17	94752466	4329983	1.06628	1.38455	0.286297	0.166189	NA	NA	4.5	4	4.5	4	NA	NA	0.75	0.75
5.56	2.28884	4.67	1.70593	100	8	5	676	17	151532669	16268631	1.06604	0.193443	0.286405	0.846612	NA	NA	5	2.5	4.5	1	NA	NA	0.75	1
8.23	2.60091	6.4	1.65145	100	11	6	1839	17	422022850	7090786	1.06501	-0.242212	0.286871	0.808616	NA	NA	2.5	1.5	4.5	3	NA	NA	0.818182	1.16667
2.57	1.34281	2.87	1.51528	100	4	4	7	586	6380270	453250884	1.06493	0.745739	0.286906	0.455825	4.5	3	NA	NA	3	1.5	NA	NA	0.75	0.75
1.38	0.582228	2.98	1.58898	100	2	7	2	3354	1798937	464503354	1.06487	2.52993	0.286933	0.0114085	5	3.5	NA	NA	NA	NA	3.5	3	1	0.428571
410.43	18.3937	451.93	16.7346	100	430	475	1526	1939	367800286	367881939	1.06395	1.37858	0.287351	0.168023	NA	NA	3	2	NA	NA	4.5	2.5	0.955814	0.951579
4.89	1.04345	9.67	3.02533	100	6	19	7	2743	8048697	329382743	1.06378	3.08396	0.287429	0.00204265	4.5	2.5	NA	NA	NA	NA	4	3.5	0.833333	0.526316
5.46	2.38861	4.58	1.67682	100	8	4	857	17	150533550	12336631	1.06338	-0.345893	0.28761	0.729423	NA	NA	4.5	3	4.5	1.5	NA	NA	0.75	1.25
1.43	0.536637	3.09	1.3416	100	2	5	2	4058	1537626	657884058	1.06217	1.42367	0.288159	0.154542	5	4	NA	NA	NA	NA	3	2.5	1	0.8
1.3	0.659047	2.48	1.45976	100	2	3	2	2309	2007198	516902309	1.06214	0.356222	0.288173	0.721674	5	3	NA	NA	NA	NA	4	2	1	1
1.3	0.659047	1.76	1.02612	100	2	2	2	525	5670155	653844906	1.06214	0.23389	0.288173	0.81507	5	1	NA	NA	3	1	NA	NA	1	1
587.22	16.7402	686.24	24.6302	100	605	741	1088	2332	502289356	858742332	1.06211	2.22328	0.288184	0.0261967	NA	NA	3.5	1	NA	NA	3.5	1	0.971901	0.927126
3.61	1.3096	4.31	1.51554	100	5	5	7	525	12190161	653844906	1.06139	0.455283	0.288511	0.648906	4.5	1.5	NA	NA	3	1	NA	NA	0.8	1
569.76	12.0245	1131.23	28.4519	100	557	1285	723	4058	690258039	657884058	-1.06117	5.40455	0.288614	6.49696e-08	2.5	1	NA	NA	NA	NA	3	2.5	1.02334	0.880934
7.52	2.33757	6.33	1.75266	100	10	7	1353	17	559010588	7090786	1.06093	0.382276	0.288722	0.702257	NA	NA	3	1	4.5	3	NA	NA	0.8	1
6.11	0.839613	17.77	4.53016	100	7	30	7	3354	12190161	464503354	1.06001	2.69969	0.289139	0.0069405	4.5	1.5	NA	NA	NA	NA	3.5	3	1	0.6
19.17	4.55728	16.6	3.61255	100	24	21	1526	61	367800286	17825970	1.05984	1.21798	0.289216	0.223233	NA	NA	3	2	4	3.5	NA	NA	0.833333	0.809524
1.34	0.623123	2.15	1.19236	100	2	2	2	1934	2007198	704961934	1.05918	-0.125801	0.289518	0.899889	5	3	NA	NA	NA	NA	4	1	1	1.5
231.51	12.741	269.06	14.2523	100	245	290	725	1323	321492675	466881323	1.05879	1.46924	0.289697	0.141768	NA	NA	4.5	1	NA	NA	5	1	0.946939	0.931034
1.58	1.34224	1.37	1.00156	100	3	2	1526	5	367800286	1718320	1.05793	0.629016	0.290087	0.529339	NA	NA	3	2	5	3.5	NA	NA	0.666667	1
43.07	6.68974	30.12	3.77734	100	36	33	1825	58	950602203	30067424	-1.05684	0.762442	0.290584	0.445796	2	1.5	NA	NA	4	2.5	NA	NA	1.22222	0.939394
5.48	2.38463	4.73	1.89019	100	8	5	1264	17	240983674	7090786	1.05677	0.142843	0.290618	0.886415	NA	NA	3.5	2.5	4.5	3	NA	NA	0.75	1
8.53	2.33746	11.59	3.44097	100	11	22	26	2229	10099648	238362229	1.0567	3.02531	0.290648	0.00248382	4	3.5	NA	NA	NA	NA	4.5	4	0.818182	0.545455
680.17	17.8224	952.67	24.8482	100	699	1198	1319	2101	1331159797	282582101	1.05654	9.87313	0.290723	5.44386e-23	2	1	NA	NA	NA	NA	4.5	3.5	0.974249	0.795492
7.79	2.64115	6.31	1.82958	100	5	4	836	17	516631409	12336631	-1.05636	-1.26258	0.290804	0.206739	2.5	1.5	NA	NA	4.5	1.5	NA	NA	1.6	1.75
0.99	0.937383	0.93	0.807227	100	0	0	311	5	305876262	3373831	-1.05613	-1.15209	0.290908	0.249283	3	1	NA	NA	5	1.5	NA	NA	#DIV/0!	#DIV/0!
45.69	4.08667	84.64	10.0569	100	50	96	104	2229	83601646	238362229	1.05465	1.12957	0.291587	0.258658	3.5	2	NA	NA	NA	NA	4.5	4	0.92	0.885417
93.67	2.21133	141.89	7.80688	100	96	142	100	1878	108362267	1685844908	1.05366	0.0140901	0.292037	0.988758	3.5	1	NA	NA	2	1.5	NA	NA	0.979167	1
737.76	17.3165	1065.32	45.352	100	756	1158	1353	4058	559010588	657884058	1.05333	2.04357	0.292189	0.0409961	NA	NA	3	1	NA	NA	3	2.5	0.97619	0.920553
351.36	14.8518	376.66	14.958	100	367	396	993	2309	223258437	516902309	1.05307	1.29295	0.292309	0.196027	NA	NA	4	2	NA	NA	4	2	0.959128	0.95202
218.32	12.9925	208.79	11.8375	100	232	209	869	1323	130006021	466881323	1.05291	0.0177402	0.292381	0.985846	NA	NA	4.5	3.5	NA	NA	5	1	0.943966	1
1.33	0.636515	2.16	1.16965	100	2	3	2	2118	1798937	597522118	1.05261	0.718164	0.292521	0.472656	5	3.5	NA	NA	NA	NA	4	1.5	1	1
378.39	13.8811	421.11	15.8954	100	393	423	869	4058	130006021	657884058	1.05251	0.118902	0.292565	0.905353	NA	NA	4.5	3.5	NA	NA	3	2.5	0.964377	0.997636
336.91	13.3871	341.02	13.7965	100	351	349	818	1934	193540822	704961934	1.05251	0.578408	0.292567	0.562989	NA	NA	4.5	2	NA	NA	4	1	0.960114	0.979943
458.87	15.3298	492.86	16.6145	100	475	497	1094	4058	146865192	657884058	1.0522	0.24918	0.292709	0.803221	NA	NA	4	3.5	NA	NA	3	2.5	0.966316	0.991952
489.22	15.0209	464.94	14.4375	100	505	478	1020	2332	193223294	858742332	1.05054	0.90459	0.293472	0.365683	NA	NA	4	2.5	NA	NA	3.5	1	0.970297	0.972803
149.59	8.96356	194.12	12.5612	100	159	220	347	1867	196330081	418161867	1.04981	2.06031	0.293807	0.0393685	3	2	NA	NA	NA	NA	4.5	2	0.943396	0.886364
20	1.90693	28.64	3.44809	100	22	28	27	2783	15238028	1048682783	1.04881	-0.18561	0.294266	0.85275	4	3	NA	NA	NA	NA	3	1	0.909091	1.03571
659.03	6.70964	424.53	11.3649	100	652	430	725	911	321492675	2092659034	-1.04775	0.481307	0.294756	0.630298	NA	NA	4.5	1	2	1	NA	NA	1.01227	0.988372
21.84	1.10755	56.18	4.90388	100	23	57	23	3269	34008648	1269243269	1.04736	0.167214	0.294935	0.867201	4	1	NA	NA	NA	NA	2.5	1	0.956522	1
281.36	15.8933	272.7	14.3826	100	298	294	1350	1515	197807095	337281515	1.04698	1.48096	0.295107	0.138618	NA	NA	3.5	3	NA	NA	5	2	0.946309	0.928571
29	5.73136	27.49	5.27333	100	35	31	698	194	140151271	65310425	1.04687	0.665614	0.295159	0.505658	NA	NA	5	3	3.5	3	NA	NA	0.828571	0.903226
462.48	16.7407	576.03	22.859	100	480	625	1088	2118	502289356	597522118	1.04655	2.14226	0.295308	0.0321724	NA	NA	3.5	1	NA	NA	4	1.5	0.964583	0.9232
1.36	0.611671	2.58	1.48515	100	2	7	2	2553	2007198	392022553	1.04631	2.97614	0.295416	0.00291902	5	3	NA	NA	NA	NA	4	3	1	0.428571
18.37	4.17703	10.86	1.94894	100	14	9	1825	17	950602203	16268631	-1.0462	-0.954363	0.29547	0.3399	2	1.5	NA	NA	4.5	1	NA	NA	1.35714	1.22222
156.36	7.30645	191.99	10.2173	100	164	212	347	1718	196330081	484081718	1.04565	1.95844	0.295722	0.0501787	3	2	NA	NA	NA	NA	4.5	1.5	0.957317	0.90566
46.7	6.03441	40.51	5.08612	100	53	41	869	189	130006021	112524312	1.04401	0.0963407	0.29648	0.92325	NA	NA	4.5	3.5	3.5	2	NA	NA	0.886792	1
174.09	12.5441	108.9	6.67499	100	161	115	2220	184	693730534	149231898	-1.04352	0.913858	0.29671	0.360791	NA	NA	2	1	3.5	1.5	NA	NA	1.08696	0.947826
2.47	1.46649	2.48	1.44586	100	4	4	27	184	15238028	149231898	1.0433	1.05128	0.296807	0.29313	4	3	NA	NA	3.5	1.5	NA	NA	0.75	0.75
13.72	4.10243	12.01	3.16386	100	18	14	857	58	150533550	30067424	1.04329	0.628979	0.296816	0.529363	NA	NA	4.5	3	4	2.5	NA	NA	0.777778	0.928571
459.03	18.2012	454.29	15.8033	100	478	479	1596	1718	329007554	484081718	1.04224	1.5636	0.2973	0.117911	NA	NA	3	2.5	NA	NA	4.5	1.5	0.962343	0.949896
5.88	1.07572	13.2	3.54196	100	7	19	7	2309	12190161	516902309	1.04116	1.63751	0.297799	0.101523	4.5	1.5	NA	NA	NA	NA	4	2	0.857143	0.736842
3.64	1.3067	4.56	1.8766	100	5	7	7	2118	3380447	597522118	1.04079	1.30023	0.297975	0.193524	4.5	4	NA	NA	NA	NA	4	1.5	0.8	0.714286
3.54	1.40288	5.11	2.31331	100	5	11	7	1559	6380270	300101559	1.04071	2.54613	0.298008	0.0108924	4.5	3	NA	NA	NA	NA	5	2.5	0.8	0.545455
647.79	13.2507	774.84	21.6495	100	634	840	958	2783	468832273	1048682783	-1.0407	3.00977	0.298016	0.00261448	2.5	2	NA	NA	NA	NA	3	1	1.02208	0.922619
150.3	9.32088	181.9	10.7548	100	160	205	359	2438	127393614	451962438	1.04067	2.14787	0.298027	0.0317241	3	2.5	NA	NA	NA	NA	4	2.5	0.94375	0.887805
1251.13	18.384	648.32	12.2638	100	1232	722	1825	933	950602203	1383152333	-1.04058	6.00791	0.298072	1.87931e-09	2	1.5	NA	NA	2.5	1	NA	NA	1.01623	0.898892
1023.81	19.4176	974.61	18.9811	100	1044	1077	1839	3189	422022850	896543189	1.03978	5.39432	0.298444	6.8782e-08	NA	NA	2.5	1.5	NA	NA	3	1.5	0.980843	0.905292
668.38	8.07137	409.2	10.2257	100	660	407	739	911	216537756	2092659034	-1.03824	-0.215143	0.29916	0.829655	NA	NA	4.5	1.5	2	1	NA	NA	1.01364	1.00737
50.3	4.52713	80.77	7.55432	100	55	97	104	1867	83601646	418161867	1.03818	2.14844	0.299184	0.0316789	3.5	2	NA	NA	NA	NA	4.5	2	0.927273	0.835052
607.93	18.3767	643.59	20.0359	100	627	708	1353	1934	559010588	704961934	1.03773	3.21473	0.299396	0.00130566	NA	NA	3	1	NA	NA	4	1	0.969697	0.909605
15.55	4.28852	14.13	3.52668	100	20	18	883	59	358247444	24250413	1.03765	1.09735	0.299431	0.272489	NA	NA	4	1	4	3	NA	NA	0.8	0.833333
48.72	5.09323	80.17	8.94885	100	54	98	104	1939	83601646	367881939	1.03667	1.99243	0.29989	0.0463234	3.5	2	NA	NA	NA	NA	4.5	2.5	0.907407	0.826531
412.29	17.0923	381.77	15.1856	100	430	400	1264	1609	240983674	574441609	1.03614	1.20048	0.300138	0.229954	NA	NA	3.5	2.5	NA	NA	4.5	1	0.960465	0.955
247.2	7.53041	230.81	9.51097	100	255	251	340	933	240324642	1383152333	1.0358	2.12281	0.300295	0.0337696	3	1.5	NA	NA	2.5	1	NA	NA	0.972549	0.920319
64	7.729	63.43	7.53477	100	56	59	359	647	127393614	234878840	-1.03506	-0.587941	0.300639	0.556572	3	2.5	NA	NA	3	2.5	NA	NA	1.14286	1.08475
3.13	1.80714	2.81	1.52219	100	5	4	904	17	94752466	7090786	1.03478	0.781767	0.30077	0.434352	NA	NA	4.5	4	4.5	3	NA	NA	0.8	0.75
376.65	15.8155	373.72	14.1036	100	393	400	1223	1718	276361774	484081718	1.0338	1.86336	0.30123	0.0624119	NA	NA	3.5	2	NA	NA	4.5	1.5	0.959288	0.935
14.51	2.40998	19.67	3.51923	100	17	23	27	2118	15238028	597522118	1.03321	0.946231	0.301508	0.344031	4	3	NA	NA	NA	NA	4	1.5	0.882353	0.869565
766.51	18.8698	730.35	18.3151	100	786	817	1728	1934	602960837	704961934	1.03287	4.73108	0.301667	2.23333e-06	NA	NA	2.5	1	NA	NA	4	1	0.975827	0.894737
3.68	1.27826	6.15	2.55198	100	5	13	7	1650	8048697	234821650	1.03266	2.68419	0.301765	0.00727068	4.5	2.5	NA	NA	NA	NA	5	3.5	0.8	0.538462
302.22	12.3841	342.38	15.1876	100	315	366	1223	2101	276361774	282582101	1.03197	1.55522	0.302086	0.119894	NA	NA	3.5	2	NA	NA	4.5	3.5	0.961905	0.937158
173.92	8.80275	270.54	15.7925	100	183	310	311	2011	305876262	326262011	1.0315	2.49866	0.302309	0.0124665	3	1	NA	NA	NA	NA	4.5	3	0.95082	0.874194
3.8	1.16342	6.25	2.15264	100	5	14	7	2101	6380270	282582101	1.03145	3.60024	0.302332	0.000317926	4.5	3	NA	NA	NA	NA	4.5	3.5	0.8	0.5
7.12	2.7935	5.8	2.01008	100	10	6	1526	17	367800286	8784830	1.03097	0.0994987	0.302557	0.920742	NA	NA	3	2	4.5	2.5	NA	NA	0.8	1
430.26	14.3108	437.71	15.3124	100	445	436	869	3189	130006021	896543189	1.02999	-0.111674	0.303016	0.911082	NA	NA	4.5	3.5	NA	NA	3	1.5	0.968539	1.00459
303.83	16.346	213.67	10.6478	100	287	204	1020	525	193223294	653844906	-1.02961	-0.908172	0.303194	0.363787	NA	NA	4	2.5	3	1	NA	NA	1.05923	1.04902
464.5	14.0838	346.56	10.4517	100	450	412	1319	586	1331159797	453250884	-1.02955	6.26116	0.303221	3.82122e-10	2	1	NA	NA	3	1.5	NA	NA	1.03333	0.842233
1097.7	20.6957	961.88	20.6394	100	1119	1032	1839	2783	422022850	1048682783	1.0292	3.39738	0.303387	0.000680336	NA	NA	2.5	1.5	NA	NA	3	1	0.981233	0.932171
289.44	15.1206	316.23	16.2704	100	305	343	1264	2101	240983674	282582101	1.02906	1.64532	0.303452	0.099903	NA	NA	3.5	2.5	NA	NA	4.5	3.5	0.95082	0.924198
470.44	15.9876	286.2	9.18277	100	454	286	1596	525	329007554	653844906	-1.0283	-0.0217799	0.303809	0.982624	NA	NA	3	2.5	3	1	NA	NA	1.03744	1.0035
120.2	11.8688	81.24	5.81729	100	108	75	1126	175	305600309	223578546	-1.0279	-1.07267	0.303995	0.283421	NA	NA	3.5	1.5	3.5	1	NA	NA	1.12037	1.09333
179.11	10.602	201.05	12.5669	100	190	210	698	1939	140151271	367881939	1.02717	0.712189	0.304342	0.476348	NA	NA	5	3	NA	NA	4.5	2.5	0.947368	0.961905
0.37	0.613896	0.38	0.632136	100	1	1	26	61	10099648	17825970	1.02623	0.980802	0.304782	0.326691	4	3.5	NA	NA	4	3.5	NA	NA	1	1
16.22	3.68886	14.69	3.26195	100	20	17	725	58	321492675	36075263	1.02471	0.708166	0.305501	0.478842	NA	NA	4.5	1	4	2	NA	NA	0.85	0.882353
9.6	3.31815	7.2	2.21108	100	13	7	1596	17	329007554	12336631	1.02467	-0.0904534	0.30552	0.927927	NA	NA	3	2.5	4.5	1.5	NA	NA	0.769231	1.14286
0.4	0.586033	0.4	0.586033	100	1	1	25	17	31427180	16268631	1.02383	1.02383	0.305914	0.305914	4	1.5	NA	NA	4.5	1	NA	NA	1	1
11.88	3.79335	8.34	2.16594	100	8	7	1319	17	1331159797	5875279	-1.02284	-0.618668	0.306382	0.536135	2	1	NA	NA	4.5	3.5	NA	NA	1.5	1.28571
3.16	1.80191	2.94	1.57519	100	5	4	725	17	321492675	4329983	1.02114	0.672936	0.307188	0.500988	NA	NA	4.5	1	4.5	4	NA	NA	0.8	0.75
2.31	1.65569	2.15	1.43108	100	4	4	598	17	188700325	4329983	1.02072	1.29273	0.307386	0.196103	NA	NA	5	1.5	4.5	4	NA	NA	0.75	0.75
2.76	1.21539	3.03	1.43164	100	4	4	7	525	6380270	653844906	1.02025	0.677544	0.30761	0.498061	4.5	3	NA	NA	3	1	NA	NA	0.75	1
978.84	14.8635	930.36	17.6815	100	994	961	1264	3742	240983674	1515043742	1.01995	1.73288	0.307753	0.0831168	NA	NA	3.5	2.5	NA	NA	2	1	0.984909	0.968783
581.08	18.5536	616.51	19.9497	100	600	637	1350	4058	197807095	657884058	1.01975	1.02708	0.307848	0.304381	NA	NA	3.5	3	NA	NA	3	2.5	0.97	0.968603
9.53	2.42235	12.03	3.15093	100	12	21	26	1939	10099648	367881939	1.01967	2.84678	0.307884	0.00441645	4	3.5	NA	NA	NA	NA	4.5	2.5	0.833333	0.619048
15.88	4.0409	13.75	3.38856	100	20	15	818	58	193540822	36075263	1.01957	0.368889	0.30793	0.712211	NA	NA	4.5	2	4	2	NA	NA	0.8	0.933333
0.36	0.627968	0.35	0.592461	100	1	1	7	58	14087475	30067424	1.01916	1.09712	0.308127	0.27259	4.5	1	NA	NA	4	2.5	NA	NA	1	1
0.36	0.627968	0.37	0.645967	100	1	1	25	17	31427180	8784830	1.01916	0.975283	0.308127	0.32942	4	1.5	NA	NA	4.5	2.5	NA	NA	1	1
6.39	2.56194	5.29	2.01156	100	9	6	1411	17	353562021	7090786	1.01876	0.35296	0.308317	0.724118	NA	NA	3	1.5	4.5	3	NA	NA	0.777778	1
175.77	7.09937	264	13.2726	100	183	301	311	1939	305876262	367881939	1.0184	2.7877	0.308488	0.00530836	3	1	NA	NA	NA	NA	4.5	2.5	0.961749	0.877076
316.63	15.1115	348.65	16.8321	100	332	374	1223	2011	276361774	326262011	1.01711	1.50605	0.309102	0.132055	NA	NA	3.5	2	NA	NA	4.5	3	0.954819	0.933155
20.81	4.12113	17.35	3.20787	100	25	20	725	58	321492675	48262105	1.01671	0.826094	0.309291	0.408751	NA	NA	4.5	1	4	1.5	NA	NA	0.84	0.9
248.98	12.8299	251.85	12.587	100	262	259	827	1718	165397212	484081718	1.01482	0.568048	0.310192	0.570003	NA	NA	4.5	2.5	NA	NA	4.5	1.5	0.950382	0.972973
6.18	0.80879	19.82	4.40931	100	7	34	7	3354	14087475	464503354	1.01386	3.21592	0.31065	0.00130026	4.5	1	NA	NA	NA	NA	3.5	3	1	0.588235
266.02	12.8039	243.05	12.155	100	279	247	904	1609	94752466	574441609	1.01376	0.324968	0.310699	0.745205	NA	NA	4.5	4	NA	NA	4.5	1	0.956989	0.987854
10.49	3.46263	9.59	3.1013	100	14	14	340	58	240324642	36075263	1.01368	1.42198	0.310735	0.155031	3	1.5	NA	NA	4	2	NA	NA	0.785714	0.714286
593.55	18.3024	643.04	18.7783	100	575	638	1986	2553	419697669	392022553	-1.01353	-0.268395	0.310807	0.788395	NA	NA	2.5	2	NA	NA	4	3	1.03304	1.0094
60.48	7.38067	51.44	6.00054	100	53	46	1264	192	240983674	88381966	-1.01346	-0.906585	0.310842	0.364626	NA	NA	3.5	2.5	3.5	2.5	NA	NA	1.15094	1.13043
644.05	18.8033	415.73	13.833	100	625	384	1064	933	172820755	1383152333	-1.01312	-2.2938	0.311002	0.0218021	NA	NA	4	3	2.5	1	NA	NA	1.032	1.08333
227.94	10.802	279.18	13.4024	100	217	286	598	2438	188700325	451962438	-1.01278	0.508865	0.311168	0.610847	NA	NA	5	1.5	NA	NA	4	2.5	1.05069	0.979021
1.07	1.05653	0.9	0.870388	100	0	0	311	5	305876262	4543814	-1.01275	-1.03402	0.311181	0.301126	3	1	NA	NA	5	1	NA	NA	#DIV/0!	#DIV/0!
627.39	16.4298	635.43	17.1395	100	644	651	1350	3628	197807095	774363628	1.01097	0.908427	0.312031	0.363652	NA	NA	3.5	3	NA	NA	3	2	0.975155	0.976959
653.28	10.6079	779.52	19.3701	100	664	809	883	3269	358247444	1269243269	1.01057	1.52193	0.312222	0.128026	NA	NA	4	1	NA	NA	2.5	1	0.98494	0.964153
576.57	9.47005	1041.23	23.0642	100	567	1192	723	3628	690258039	774363628	-1.01055	6.53697	0.31223	6.27756e-11	2.5	1	NA	NA	NA	NA	3	2	1.01764	0.874161
6.27	0.722719	11.55	2.19446	100	7	10	7	3269	6380270	1269243269	1.01007	-0.706324	0.31246	0.479987	4.5	3	NA	NA	NA	NA	2.5	1	1	1.2
2.61	1.59478	2.43	1.47199	100	1	1	347	17	196330081	8784830	-1.00954	-0.971471	0.312715	0.331314	3	2	NA	NA	4.5	2.5	NA	NA	3	3
477.55	15.3046	478.22	16.8898	100	493	495	904	4669	94752466	926204669	1.0095	0.993501	0.312734	0.320466	NA	NA	4.5	4	NA	NA	2.5	2	0.969574	0.967677
3.35	1.63531	3.6	1.84226	100	5	5	23	184	34008648	149231898	1.00898	0.759934	0.312983	0.447294	4	1	NA	NA	3.5	1.5	NA	NA	0.8	0.8
278.52	12.4117	214.13	9.57865	100	266	218	883	525	358247444	653844906	-1.00873	0.404023	0.313106	0.686196	NA	NA	4	1	3	1	NA	NA	1.04887	0.986239
56.92	7.01899	48.46	5.06208	100	64	54	739	184	216537756	149231898	1.00869	1.09441	0.313123	0.273774	NA	NA	4.5	1.5	3.5	1.5	NA	NA	0.890625	0.907407
152.53	8.39728	213.51	13.4634	100	161	244	311	1515	305876262	337281515	1.00866	2.26466	0.313138	0.0235334	3	1	NA	NA	NA	NA	5	2	0.950311	0.877049
6.23	0.763498	13.79	2.54771	100	7	19	7	2332	12190161	858742332	1.00852	2.04498	0.313207	0.0408572	4.5	1.5	NA	NA	NA	NA	3.5	1	1	0.736842
350.6	15.2772	429.77	19.386	100	366	479	1353	1559	559010588	300101559	1.00804	2.53947	0.313437	0.0111021	NA	NA	3	1	NA	NA	5	2.5	0.959016	0.897704
2.62	1.36907	3.59	2.20694	100	4	10	7	2101	3380447	282582101	1.00799	2.90447	0.313461	0.00367878	4.5	4	NA	NA	NA	NA	4.5	3.5	0.75	0.4
19.27	1.71656	42.26	4.74314	100	21	51	23	2588	34008648	731842588	1.00783	1.84266	0.313535	0.0653785	4	1	NA	NA	NA	NA	3.5	1.5	0.952381	0.843137
2.78	1.21089	3.36	1.72047	100	4	4	7	630	9635564	329046493	1.00752	0.371992	0.313685	0.709898	4.5	2	NA	NA	3	2	NA	NA	0.75	1
0.9	0.893297	0.84	0.800505	100	0	0	311	5	305876262	1718320	-1.0075	-1.04934	0.313693	0.294023	3	1	NA	NA	5	3.5	NA	NA	#DIV/0!	#DIV/0!
3.33	1.65789	3.46	1.74321	100	5	6	100	61	108362267	17825970	1.00731	1.45708	0.313787	0.145094	3.5	1	NA	NA	4	3.5	NA	NA	0.8	0.666667
6.57	2.41316	5.64	1.87229	100	9	7	1728	17	602960837	4329983	1.00698	0.726385	0.313945	0.467603	NA	NA	2.5	1	4.5	4	NA	NA	0.777778	0.857143
433.65	18.2238	461.16	17.0001	100	452	488	1526	1867	367800286	418161867	1.00692	1.57881	0.313972	0.114379	NA	NA	3	2	NA	NA	4.5	2	0.960177	0.946721
811.69	12.6057	611.7	14.3009	100	799	572	1064	1878	172820755	1685844908	-1.00669	-2.77605	0.314084	0.00550232	NA	NA	4	3	2	1.5	NA	NA	1.01627	1.06993
0.44	0.556323	0.46	0.593228	100	1	1	7	194	3380447	65310425	1.00661	0.910274	0.314122	0.362678	4.5	4	NA	NA	3.5	3	NA	NA	1	1
15.48	3.49742	13.37	2.92207	100	19	17	598	58	188700325	48262105	1.00646	1.24227	0.314196	0.214137	NA	NA	5	1.5	4	1.5	NA	NA	0.842105	0.823529
206.58	12.3486	207.14	11.2851	100	219	222	1094	1559	146865192	300101559	1.00578	1.31678	0.314521	0.187913	NA	NA	4	3.5	NA	NA	5	2.5	0.945205	0.936937
413.33	17.5707	390.91	15.0582	100	431	418	1223	1609	276361774	574441609	1.00565	1.79902	0.314582	0.0720156	NA	NA	3.5	2	NA	NA	4.5	1	0.960557	0.935407
215.26	12.6783	237.01	13.4866	100	228	260	914	1599	248939067	267201599	1.00486	1.70465	0.314962	0.0882591	NA	NA	4	1.5	NA	NA	5	3	0.947368	0.915385
531.52	16.4067	598.34	20.356	100	548	678	1728	1939	602960837	367881939	1.00446	3.91334	0.315155	9.10297e-05	NA	NA	2.5	1	NA	NA	4.5	2.5	0.970803	0.883481
3.41	1.58334	3.36	1.49423	100	5	5	100	58	108362267	30067424	1.00421	1.09755	0.31528	0.272399	3.5	1	NA	NA	4	2.5	NA	NA	0.8	0.8
6.16	0.837505	15.12	3.06917	100	7	16	7	4669	6380270	926204669	1.00298	0.286723	0.315871	0.774325	4.5	3	NA	NA	NA	NA	2.5	2	1	1
12.44	2.55572	16.51	3.84417	100	15	26	27	1867	15238028	418161867	1.00167	2.46867	0.316501	0.0135616	4	3	NA	NA	NA	NA	4.5	2	0.866667	0.653846
729.89	17.0962	848.82	21.2072	100	747	1069	1319	1718	1331159797	484081718	1.00081	10.3823	0.316921	2.98414e-25	2	1	NA	NA	NA	NA	4.5	1.5	0.977242	0.7942
508.58	18.4375	589.56	23.4621	100	527	675	1728	2011	602960837	326262011	0.999048	3.64161	0.317771	0.000270934	NA	NA	2.5	1	NA	NA	4.5	3	0.965844	0.874074
7.37	2.63487	5.75	1.97139	100	10	6	914	17	248939067	16268631	0.998153	0.126814	0.318205	0.899087	NA	NA	4	1.5	4.5	1	NA	NA	0.8	1
427.05	16.9851	447.49	15.4256	100	444	473	1596	1867	329007554	418161867	0.997936	1.65374	0.318311	0.0981796	NA	NA	3	2.5	NA	NA	4.5	2	0.963964	0.947146
1167.8	23.2548	1276.21	28.6386	100	1191	1324	1986	4669	419697669	926204669	0.997642	1.66873	0.318453	0.0951712	NA	NA	2.5	2	NA	NA	2.5	2	0.980688	0.964502
113.99	8.03213	144.27	11.8261	100	122	168	359	2229	127393614	238362229	0.997245	2.00659	0.318645	0.0447938	3	2.5	NA	NA	NA	NA	4.5	4	0.934426	0.863095
404.87	16.1856	451.88	16.3295	100	421	490	883	1934	358247444	704961934	0.996566	2.33443	0.318975	0.0195734	NA	NA	4	1	NA	NA	4	1	0.961995	0.922449
319.55	13.5045	278.25	10.9677	100	333	267	904	1519	94752466	737263805	0.995965	-1.02574	0.319267	0.305014	NA	NA	4.5	4	2.5	2	NA	NA	0.960961	1.04494
321.78	15.2955	421.38	20.7553	100	337	475	1353	1650	559010588	234821650	0.995066	2.58343	0.319704	0.00978223	NA	NA	3	1	NA	NA	5	3.5	0.95549	0.888421
1.43	0.573048	3.47	1.99725	100	2	6	2	1559	4998570	300101559	0.994681	1.26674	0.319891	0.205247	5	1.5	NA	NA	NA	NA	5	2.5	1	0.666667
1.62	1.39102	1.33	1.06415	100	3	2	1353	5	559010588	1385199	0.992074	0.629608	0.321161	0.528951	NA	NA	3	1	5	4	NA	NA	0.666667	1
351.01	13.1022	482.39	20.693	100	364	568	836	2229	516631409	238362229	0.99144	4.13715	0.321471	3.51647e-05	2.5	1.5	NA	NA	NA	NA	4.5	4	0.967033	0.850352
5.65	2.37144	4.9	1.85047	100	8	5	1526	17	367800286	5875279	0.990958	0.0540403	0.321706	0.956903	NA	NA	3	2	4.5	3.5	NA	NA	0.75	1
3.88	1.13066	5.55	1.91419	100	5	9	7	2867	3380447	635582867	0.990575	1.80232	0.321893	0.0714944	4.5	4	NA	NA	NA	NA	3.5	2	0.8	0.666667
17.62	2.40278	29.67	4.72486	100	20	42	27	3093	18833874	550123093	0.990521	2.6096	0.32192	0.00906485	4	2.5	NA	NA	NA	NA	3.5	2.5	0.9	0.714286
225.26	12.8634	218.62	11.7866	100	238	220	827	1323	165397212	466881323	0.990407	0.117082	0.321975	0.906795	NA	NA	4.5	2.5	NA	NA	5	1	0.94958	0.995455
1.94	1.07139	1.99	1.05883	100	3	3	7	586	3380447	453250884	0.989368	0.953887	0.322483	0.340141	4.5	4	NA	NA	3	1.5	NA	NA	0.666667	0.666667
1.35	0.657129	2.76	1.82087	100	2	4	2	1323	4998570	466881323	0.989152	0.680994	0.322589	0.495875	5	1.5	NA	NA	NA	NA	5	1	1	0.75
41.75	6.82446	27.29	3.62732	100	35	24	1126	57	305600309	75708374	-0.989089	-0.907005	0.322619	0.364404	NA	NA	3.5	1.5	4	1	NA	NA	1.2	1.16667
58.15	4.90387	97.92	8.61368	100	63	115	104	2309	83601646	516902309	0.989014	1.98289	0.322656	0.0473796	3.5	2	NA	NA	NA	NA	4	2	0.936508	0.852174
48.65	6.4234	42.33	5.23981	100	55	44	857	189	150533550	112524312	0.988573	0.318714	0.322872	0.749944	NA	NA	4.5	3	3.5	2	NA	NA	0.890909	0.977273
1.65	1.36608	1.46	1.11392	100	3	2	1596	5	329007554	1718320	0.988233	0.484776	0.323039	0.627835	NA	NA	3	2.5	5	3.5	NA	NA	0.666667	1
5.37	2.66157	4.38	1.852	100	8	5	725	17	91803109	16268631	0.98814	0.334773	0.323084	0.737796	NA	NA	5	4	4.5	1	NA	NA	0.75	1
763.4	9.51554	424.54	9.64461	100	754	403	869	911	130006021	2092659034	-0.987858	-2.23337	0.323222	0.0255245	NA	NA	4.5	3.5	2	1	NA	NA	1.01326	1.05459
4.79	1.22512	5.03	1.40314	100	6	6	7	933	3380447	1383152333	0.987662	0.691309	0.323318	0.489371	4.5	4	NA	NA	2.5	1	NA	NA	0.833333	1
5.92	2.10665	6.31	2.3168	100	8	9	27	647	15238028	234878840	0.987349	1.16108	0.323472	0.245608	4	3	NA	NA	3	2.5	NA	NA	0.75	0.777778
10.85	3.19208	8	1.94365	100	14	8	1839	17	422022850	10730372	0.986816	0	0.323733	1	NA	NA	2.5	1.5	4.5	2	NA	NA	0.785714	1
396.82	14.3698	484.28	17.6716	100	411	509	725	2332	321492675	858742332	0.986788	1.39886	0.323746	0.161856	NA	NA	4.5	1	NA	NA	3.5	1	0.965937	0.952849
226.79	13.4031	230.88	11.9166	100	240	238	698	1609	140151271	574441609	0.985595	0.597485	0.324332	0.550183	NA	NA	5	3	NA	NA	4.5	1	0.945833	0.970588
161.37	7.74943	204.74	10.3149	100	169	222	311	1323	305876262	466881323	0.984589	1.67331	0.324826	0.0942655	3	1	NA	NA	NA	NA	5	1	0.95858	0.923423
7.23	2.81359	5.76	1.9752	100	10	6	1350	17	197807095	10730372	0.984509	0.121507	0.324865	0.90329	NA	NA	3.5	3	4.5	2	NA	NA	0.8	1
41.03	6.12571	29.96	3.67058	100	35	33	1319	59	1331159797	24250413	-0.984375	0.828208	0.324931	0.407553	2	1	NA	NA	4	3	NA	NA	1.2	0.909091
399.71	15.5507	426.49	17.5139	100	415	430	869	3628	130006021	774363628	0.983236	0.200412	0.325491	0.841158	NA	NA	4.5	3.5	NA	NA	3	2	0.963855	0.993023
2.65	1.37345	2.43	1.26535	100	4	4	698	17	140151271	7090786	0.982927	1.24076	0.325644	0.214693	NA	NA	5	3	4.5	3	NA	NA	0.75	0.75
39.22	6.32867	28.61	3.53595	100	33	30	1825	59	950602203	24250413	-0.982828	0.393105	0.325692	0.694242	2	1.5	NA	NA	4	3	NA	NA	1.21212	0.966667
11.65	3.40936	10.37	2.9393	100	15	12	725	58	91803109	36075263	0.982589	0.554553	0.32581	0.5792	NA	NA	5	4	4	2	NA	NA	0.8	0.916667
8.47	2.57594	9.06	2.73703	100	11	11	27	586	18833874	453250884	0.982167	0.708798	0.326018	0.47845	4	2.5	NA	NA	3	1.5	NA	NA	0.818182	0.909091
67.1	4.98989	121.88	9.91609	100	72	145	104	2867	83601646	635582867	0.981986	2.33156	0.326107	0.0197237	3.5	2	NA	NA	NA	NA	3.5	2	0.944444	0.841379
334.45	14.8388	367.57	15.1985	100	349	393	993	2438	223258437	451962438	0.980539	1.67319	0.32682	0.0942901	NA	NA	4	2	NA	NA	4	2.5	0.959885	0.936387
20.15	1.88763	25.15	3.20787	100	22	26	25	933	31427180	1383152333	0.980067	0.264974	0.327053	0.79103	4	1.5	NA	NA	2.5	1	NA	NA	0.954545	1
141.69	9.50247	171.51	11.3124	100	151	175	714	2229	124122196	238362229	0.979746	0.308512	0.327212	0.757693	NA	NA	5	3.5	NA	NA	4.5	4	0.940397	0.982857
198.94	8.2276	253.57	13.1343	100	207	283	311	1519	305876262	737263805	0.97963	2.2407	0.327269	0.0250458	3	1	NA	NA	2.5	2	NA	NA	0.961353	0.897527
360.38	14.9253	472.77	20.6969	100	375	556	836	2101	516631409	282582101	0.979548	4.02138	0.327309	5.78583e-05	2.5	1.5	NA	NA	NA	NA	4.5	3.5	0.962667	0.850719
7.8	2.86039	6.16	1.96803	100	5	4	958	17	468832273	12336631	-0.978888	-1.09755	0.327635	0.272403	2.5	2	NA	NA	4.5	1.5	NA	NA	1.6	1.75
1.04	1.06287	0.92	0.872475	100	0	0	311	5	305876262	2720943	-0.978481	-1.05447	0.327837	0.291667	3	1	NA	NA	5	2	NA	NA	#DIV/0!	#DIV/0!
228.76	13.5327	238.49	14.3481	100	242	248	857	1867	150533550	418161867	0.978372	0.662805	0.327891	0.507456	NA	NA	4.5	3	NA	NA	4.5	2	0.946281	0.96371
617.8	7.97344	382.58	11.3371	100	610	364	698	911	140151271	2092659034	-0.978248	-1.63887	0.327952	0.10124	NA	NA	5	3	2	1	NA	NA	1.01311	1.0522
275.44	6.70793	433.83	13.5207	100	282	479	347	3919	196330081	1088743919	0.977947	3.3408	0.328101	0.00083536	3	2	NA	NA	NA	NA	2.5	1.5	0.978723	0.906054
477.67	15.0017	723.56	21.4845	100	463	800	958	3354	468832273	464503354	-0.977888	3.55792	0.32813	0.000373804	2.5	2	NA	NA	NA	NA	3.5	3	1.0324	0.905
10.04	3.02822	9.24	2.88192	100	13	13	598	59	188700325	24250413	0.977473	1.30469	0.328335	0.192	NA	NA	5	1.5	4	3	NA	NA	0.846154	0.769231
12.51	2.56824	18.66	4.74442	100	10	22	26	1559	24602516	300101559	-0.977323	0.703985	0.328409	0.481442	4	2	NA	NA	NA	NA	5	2.5	1.3	0.863636
10.63	2.42735	11.03	2.43068	100	13	13	27	525	18833874	653844906	0.976374	0.810474	0.328879	0.417668	4	2.5	NA	NA	3	1	NA	NA	0.846154	0.923077
467.07	14.4161	410.09	13.1026	100	453	421	883	1229	358247444	1017342612	-0.975994	0.832658	0.329068	0.405038	NA	NA	4	1	2.5	1.5	NA	NA	1.03311	0.976247
375.46	12.8499	402.8	14.0058	100	388	414	818	2588	193540822	731842588	0.975884	0.79967	0.329122	0.423902	NA	NA	4.5	2	NA	NA	3.5	1.5	0.969072	0.97343
1.44	0.574192	3.13	1.48837	100	2	6	2	3093	2007198	550123093	0.975283	1.92828	0.32942	0.0538202	5	3	NA	NA	NA	NA	3.5	2.5	1	0.666667
0.44	0.574192	0.46	0.610017	100	1	1	7	58	12190161	36075263	0.975283	0.885221	0.32942	0.376038	4.5	1.5	NA	NA	4	2	NA	NA	1	1
1.44	0.574192	2.53	1.23464	100	2	3	2	3189	1537626	896543189	0.975283	0.380677	0.32942	0.703443	5	4	NA	NA	NA	NA	3	1.5	1	1
5.7	2.35916	4.8	1.85864	100	8	5	1411	17	353562021	5875279	0.974921	0.107606	0.329599	0.914309	NA	NA	3	1.5	4.5	3.5	NA	NA	0.75	1
208.03	11.2568	227.01	12.4166	100	219	240	827	2011	165397212	326262011	0.974519	1.04618	0.329799	0.295477	NA	NA	4.5	2.5	NA	NA	4.5	3	0.954338	0.95
309.31	5.83908	602.76	19.7776	100	315	669	340	4837	240324642	1298204837	0.974469	3.34924	0.329824	0.000810331	3	1.5	NA	NA	NA	NA	2	1.5	0.984127	0.901345
6.24	0.780054	12.92	2.63496	100	7	14	7	3919	6380270	1088743919	0.974291	0.409873	0.329912	0.681899	4.5	3	NA	NA	NA	NA	2.5	1.5	1	0.928571
23.53	4.59129	19.16	3.37764	100	28	22	883	58	358247444	48262105	0.973584	0.840823	0.330263	0.400447	NA	NA	4	1	4	1.5	NA	NA	0.857143	0.909091
391.9	16.3401	250.12	9.52644	100	376	237	1350	525	197807095	653844906	-0.973064	-1.37722	0.330521	0.168445	NA	NA	3.5	3	3	1	NA	NA	1.04255	1.05907
449.57	15.8575	492.19	16.8593	100	465	502	818	3189	193540822	896543189	0.973042	0.581874	0.330532	0.560651	NA	NA	4.5	2	NA	NA	3	1.5	0.967742	0.982072
702.61	13.7642	916.17	20.4885	100	716	1143	1319	1939	1331159797	367881939	0.972816	11.0711	0.330645	1.73289e-28	2	1	NA	NA	NA	NA	4.5	2.5	0.981844	0.802275
4.93	2.12847	4.27	1.8194	100	7	5	914	17	248939067	8784830	0.972527	0.401232	0.330788	0.688249	NA	NA	4	1.5	4.5	2.5	NA	NA	0.714286	1
51.16	7.3673	44.89	5.5412	100	44	38	1264	194	240983674	65310425	-0.971862	-1.24341	0.331119	0.213716	NA	NA	3.5	2.5	3.5	3	NA	NA	1.18182	1.18421
420.02	17.4772	315.54	11.3435	100	437	367	2220	630	693730534	329046493	0.971549	4.53652	0.331275	5.71912e-06	NA	NA	2	1	3	2	NA	NA	0.963387	0.861035
6.73	2.80999	5.64	2.0177	100	4	4	836	17	516631409	8784830	-0.971533	-0.812807	0.331283	0.416329	2.5	1.5	NA	NA	4.5	2.5	NA	NA	1.75	1.5
8.9	3.19564	6.9	2.26747	100	12	6	1596	17	329007554	10730372	0.970071	-0.396918	0.332011	0.691428	NA	NA	3	2.5	4.5	2	NA	NA	0.75	1.16667
4.24	1.81531	3.81	1.54197	100	6	5	588	17	211024608	12336631	0.969531	0.771739	0.33228	0.440269	NA	NA	5	1	4.5	1.5	NA	NA	0.833333	0.8
2.81	1.22841	3.3	1.52753	100	4	5	7	1323	3380447	466881323	0.968732	1.11291	0.332679	0.265747	4.5	4	NA	NA	NA	NA	5	1	0.75	0.8
307.04	14.4116	483	24.4755	100	321	538	1088	2229	502289356	238362229	0.968661	2.24714	0.332714	0.0246308	NA	NA	3.5	1	NA	NA	4.5	4	0.959502	0.89777
462.65	17.9141	463.16	16.4044	100	480	490	1526	1718	367800286	484081718	0.968508	1.63614	0.332791	0.10181	NA	NA	3	2	NA	NA	4.5	1.5	0.964583	0.946939
1.54	0.558135	2.57	1.23301	100	1	2	2	1519	3290792	737263805	-0.967507	-0.462285	0.333291	0.643877	5	2	NA	NA	2.5	2	NA	NA	2	1.5
4.69	2.38977	4.06	1.83578	100	7	5	1350	17	197807095	5875279	0.966619	0.512043	0.333734	0.608621	NA	NA	3.5	3	4.5	3.5	NA	NA	0.714286	1
151.32	7.95172	212.97	12.3128	100	159	248	311	1559	305876262	300101559	0.965828	2.84501	0.33413	0.00444106	3	1	NA	NA	NA	NA	5	2.5	0.955975	0.858871
50.85	7.09442	45.83	5.85352	100	44	39	1223	194	276361774	65310425	-0.965547	-1.16682	0.334271	0.243284	NA	NA	3.5	2	3.5	3	NA	NA	1.15909	1.17949
483.17	9.4986	451.66	12.1757	100	474	448	588	1878	211024608	1685844908	-0.965406	-0.3006	0.334342	0.76372	NA	NA	5	1	2	1.5	NA	NA	1.0211	1.00893
7.25	2.8511	5.75	2.05665	100	10	6	1264	17	240983674	10730372	0.964539	0.121557	0.334776	0.90325	NA	NA	3.5	2.5	4.5	2	NA	NA	0.8	1
103.07	9.40584	71.28	5.76314	100	94	69	1020	175	193223294	223578546	-0.964295	-0.395618	0.334898	0.692387	NA	NA	4	2.5	3.5	1	NA	NA	1.10638	1.04348
11.72	3.40255	10.37	2.76214	100	15	13	698	58	140151271	30067424	0.963982	0.952162	0.335055	0.341015	NA	NA	5	3	4	2.5	NA	NA	0.8	0.846154
428.3	14.2166	467.75	14.3008	100	442	497	993	2867	223258437	635582867	0.963664	2.04534	0.335215	0.0408212	NA	NA	4	2	NA	NA	3.5	2	0.970588	0.94165
13.64	2.45163	20.01	3.9325	100	16	30	27	2553	15238028	392022553	0.962624	2.54037	0.335736	0.0110735	4	3	NA	NA	NA	NA	4	3	0.875	0.7
2.8	1.24722	3.3	1.63608	100	4	7	7	1400	3380447	391661400	0.96214	2.2615	0.335979	0.0237284	4.5	4	NA	NA	NA	NA	5	1.5	0.75	0.571429
397.95	15.644	465.58	19.2921	100	413	529	1728	1650	602960837	234821650	0.96203	3.28735	0.336035	0.00101133	NA	NA	2.5	1	NA	NA	5	3.5	0.96368	0.880907
31.93	5.13112	31.05	4.59331	100	27	28	311	192	305876262	88381966	-0.960804	-0.664009	0.336651	0.506684	3	1	NA	NA	3.5	2.5	NA	NA	1.18519	1.14286
4.78	2.31194	4.07	1.82715	100	7	5	739	17	216537756	10730372	0.960234	0.508989	0.336937	0.61076	NA	NA	4.5	1.5	4.5	2	NA	NA	0.714286	1
386.76	13.7922	459.05	18.9904	100	400	537	836	1867	516631409	418161867	0.959963	4.10471	0.337074	4.04816e-05	2.5	1.5	NA	NA	NA	NA	4.5	2	0.9675	0.856611
6.24	0.792898	18.74	4.16726	100	7	32	7	3093	14087475	550123093	0.958509	3.18195	0.337806	0.00146289	4.5	1	NA	NA	NA	NA	3.5	2.5	1	0.59375
2.57	1.49244	2.43	1.35777	100	4	4	588	17	211024608	4329983	0.958163	1.15631	0.33798	0.247555	NA	NA	5	1	4.5	4	NA	NA	0.75	0.75
414.21	14.3937	444.96	14.7784	100	428	509	836	1609	516631409	574441609	0.95806	4.33334	0.338032	1.46865e-05	2.5	1.5	NA	NA	NA	NA	4.5	1	0.969626	0.874263
0.42	0.60603	0.44	0.671498	100	1	1	7	57	8048697	75708374	0.957048	0.833957	0.338543	0.404305	4.5	2.5	NA	NA	4	1	NA	NA	1	1
6.77	2.33054	5.72	1.75856	100	9	7	1088	17	502289356	8784830	0.95686	0.727869	0.338638	0.466694	NA	NA	3.5	1	4.5	2.5	NA	NA	0.777778	0.857143
343.79	16.9439	265.77	11.6618	100	360	282	1986	630	419697669	329046493	0.956685	1.39173	0.338726	0.164005	NA	NA	2.5	2	3	2	NA	NA	0.955556	0.943262
3.28	1.79832	3.01	1.61117	100	5	4	869	17	130006021	7090786	0.956451	0.614462	0.338845	0.53891	NA	NA	4.5	3.5	4.5	3	NA	NA	0.8	1
45.53	4.67846	62.93	6.65644	100	50	69	104	1323	83601646	466881323	0.955443	0.911899	0.339354	0.361822	3.5	2	NA	NA	NA	NA	5	1	0.92	0.913043
3.89	1.1625	5.81	2.20511	100	5	12	7	1559	8048697	300101559	0.954836	2.80711	0.339661	0.00499879	4.5	2.5	NA	NA	NA	NA	5	2.5	0.8	0.5
938.53	16.2104	1277.13	24.0444	100	954	1620	1319	2588	1331159797	731842588	0.954326	14.2599	0.339919	3.89271e-46	2	1	NA	NA	NA	NA	3.5	1.5	0.984277	0.788889
195.4	12.1605	208.07	12.1375	100	207	216	869	2011	130006021	326262011	0.953905	0.653348	0.340132	0.513532	NA	NA	4.5	3.5	NA	NA	4.5	3	0.94686	0.967593
226.53	13.0767	250.62	14.4472	100	239	268	1264	1712	240983674	204341712	0.953607	1.203	0.340282	0.228977	NA	NA	3.5	2.5	NA	NA	5	4	0.949791	0.936567
29.11	5.12844	21.2	3.13662	100	34	21	857	57	150533550	75708374	0.953506	-0.0637629	0.340334	0.949159	NA	NA	4.5	3	4	1	NA	NA	0.882353	1.04762
5.61	2.51016	4.85	1.86068	100	8	6	1126	17	305600309	7090786	0.95213	0.618054	0.341031	0.536539	NA	NA	3.5	1.5	4.5	3	NA	NA	0.75	0.833333
484.33	15.4103	598.92	19.1573	100	499	626	914	4058	248939067	657884058	0.951964	1.41356	0.341115	0.157492	NA	NA	4	1.5	NA	NA	3	2.5	0.971944	0.956869
717.56	16.2209	898.94	23.0116	100	733	1125	1319	1867	1331159797	418161867	0.951858	9.82376	0.341169	8.89623e-23	2	1	NA	NA	NA	NA	4.5	2	0.979536	0.799111
42.21	5.47777	27.23	3.30551	100	37	24	1264	57	240983674	75708374	-0.951117	-0.977158	0.341545	0.328491	NA	NA	3.5	2.5	4	1	NA	NA	1.16216	1.16667
23.39	1.69309	29.17	2.64405	100	25	27	27	1878	15238028	1685844908	0.950922	-0.82071	0.341644	0.411811	4	3	NA	NA	2	1.5	NA	NA	0.96	1.11111
10.46	3.63879	7.74	2.30336	100	7	7	1825	17	950602203	5875279	-0.950865	-0.32127	0.341673	0.748006	2	1.5	NA	NA	4.5	3.5	NA	NA	1.57143	1.14286
18.41	4.83066	16.26	3.65596	100	23	20	1411	61	353562021	17825970	0.950181	1.02299	0.34202	0.306314	NA	NA	3	1.5	4	3.5	NA	NA	0.826087	0.85
205.62	13.0305	214.93	14.4818	100	218	225	869	1939	130006021	367881939	0.95008	0.695356	0.342072	0.486832	NA	NA	4.5	3.5	NA	NA	4.5	2.5	0.944954	0.955556
427.14	15.9412	285.47	9.48199	100	412	294	1353	525	559010588	653844906	-0.949741	0.8996	0.342244	0.368333	NA	NA	3	1	3	1	NA	NA	1.03883	0.972789
928.32	23.5118	730.39	17.5043	100	906	796	2220	1519	693730534	737263805	-0.94931	3.74821	0.342463	0.000178099	NA	NA	2	1	2.5	2	NA	NA	1.02539	0.918342
443.15	14.5924	598.87	21.9635	100	457	621	725	3189	321492675	896543189	0.949127	1.00758	0.342556	0.313657	NA	NA	4.5	1	NA	NA	3	1.5	0.971554	0.964573
138.48	11.0431	125.4	9.79177	100	128	107	1094	647	146865192	234878840	-0.949013	-1.87913	0.342614	0.0602269	NA	NA	4	3.5	3	2.5	NA	NA	1.08594	1.17757
506.53	12.0868	588.02	16.7459	100	518	597	698	4837	140151271	1298204837	0.948972	0.536252	0.342635	0.591784	NA	NA	5	3	NA	NA	2	1.5	0.978764	0.9866
5	1.05409	8.2	2.08409	100	6	15	7	1718	9635564	484081718	0.948683	3.26281	0.342782	0.00110312	4.5	2	NA	NA	NA	NA	4.5	1.5	0.833333	0.6
754.15	16.7232	824.99	20.5522	100	770	1035	1319	1609	1331159797	574441609	0.947787	10.2184	0.343238	1.64094e-24	2	1	NA	NA	NA	NA	4.5	1	0.980519	0.797101
733.75	21.9026	634.21	15.251	100	713	674	1728	1519	602960837	737263805	-0.947375	2.60902	0.343448	0.0090803	NA	NA	2.5	1	2.5	2	NA	NA	1.02945	0.942136
405	13.7253	499.3	18.5148	100	418	516	818	4058	193540822	657884058	0.947156	0.901981	0.343559	0.367067	NA	NA	4.5	2	NA	NA	3	2.5	0.9689	0.968992
522.16	17.7848	450.09	14.4935	100	539	496	1839	1323	422022850	466881323	0.946879	3.16762	0.343701	0.00153693	NA	NA	2.5	1.5	NA	NA	5	1	0.970315	0.909274
14.37	3.83407	12.73	3.27172	100	18	15	914	59	248939067	24250413	0.946774	0.693825	0.343754	0.487792	NA	NA	4	1.5	4	3	NA	NA	0.833333	0.866667
0.44	0.591523	0.45	0.609272	100	1	1	7	59	14087475	24250413	0.946709	0.902717	0.343787	0.366676	4.5	1	NA	NA	4	3	NA	NA	1	1
1.44	0.591523	2.2	1.1101	100	2	2	2	2332	1537626	858742332	0.946709	-0.180164	0.343787	0.857024	5	4	NA	NA	NA	NA	3.5	1	1	1.5
199.37	12.299	230.08	13.9774	100	211	256	914	1712	248939067	204341712	0.945604	1.85442	0.34435	0.0636785	NA	NA	4	1.5	NA	NA	5	4	0.947867	0.902344
187.57	11.0319	224.18	12.2354	100	198	235	670	1939	176601955	367881939	0.945443	0.88432	0.344433	0.376523	NA	NA	5	2	NA	NA	4.5	2.5	0.949495	0.957447
495.61	16.2878	568.95	19.7051	100	511	625	1088	1934	502289356	704961934	0.944882	2.84444	0.344719	0.00444891	NA	NA	3.5	1	NA	NA	4	1	0.970646	0.9104
336.03	12.6806	399.27	15.4638	100	348	426	725	1934	321492675	704961934	0.943963	1.72856	0.345188	0.0838886	NA	NA	4.5	1	NA	NA	4	1	0.968391	0.938967
284.83	13.9856	336.62	14.7947	100	298	360	1223	2229	276361774	238362229	0.941683	1.58029	0.346355	0.11404	NA	NA	3.5	2	NA	NA	4.5	4	0.956376	0.936111
6.15	0.903137	16.32	3.86614	100	7	24	7	2867	12190161	635582867	0.941164	1.98648	0.346621	0.0469806	4.5	1.5	NA	NA	NA	NA	3.5	2	1	0.708333
36.93	6.45459	26.34	3.73955	100	43	36	723	57	690258039	75708374	0.940416	2.5832	0.347004	0.00978892	2.5	1	NA	NA	4	1	NA	NA	0.860465	0.75
10.8	2.33982	14.75	3.65529	100	13	24	26	2553	10099648	392022553	0.940244	2.53058	0.347092	0.0113873	4	3.5	NA	NA	NA	NA	4	3	0.846154	0.625
375.43	12.3077	489.34	18.4343	100	387	514	725	2588	321492675	731842588	0.940061	1.33773	0.347186	0.180986	NA	NA	4.5	1	NA	NA	3.5	1.5	0.971576	0.953307
60.11	7.33043	49.91	6.00521	100	67	48	1064	189	172820755	112524312	0.939917	-0.318057	0.34726	0.750442	NA	NA	4	3	3.5	2	NA	NA	0.910448	1.04167
13.51	3.71319	12.62	3.23422	100	17	16	725	59	321492675	24250413	0.939893	1.04507	0.347273	0.295989	NA	NA	4.5	1	4	3	NA	NA	0.823529	0.8125
17.91	2.22518	27.11	3.96167	100	20	30	27	2588	18833874	731842588	0.939251	0.72949	0.347602	0.465702	4	2.5	NA	NA	NA	NA	3.5	1.5	0.9	0.933333
540.34	15.6187	549.81	15.6558	100	555	568	1020	3189	193223294	896543189	0.938618	1.16187	0.347927	0.245289	NA	NA	4	2.5	NA	NA	3	1.5	0.974775	0.96831
11.19	3.40141	8.22	1.98265	100	8	7	1319	17	1331159797	4329983	-0.937846	-0.615337	0.348323	0.538332	2	1	NA	NA	4.5	4	NA	NA	1.5	1.28571
1.46	0.575949	3.72	1.77571	100	2	5	2	4058	2007198	657884058	0.937583	0.72084	0.348459	0.471008	5	3	NA	NA	NA	NA	3	2.5	1	0.8
1.46	0.575949	2.52	1.20168	100	2	3	2	2588	1798937	731842588	0.937583	0.39944	0.348459	0.689569	5	3.5	NA	NA	NA	NA	3.5	1.5	1	1
6.55	2.61455	5.5	1.91485	100	9	6	883	17	358247444	12336631	0.937065	0.261116	0.348725	0.794003	NA	NA	4	1	4.5	1.5	NA	NA	0.777778	1
2.33	1.42173	1.78	0.894201	100	1	1	1064	5	172820755	4543814	-0.935481	-0.872287	0.349541	0.383052	NA	NA	4	3	5	1	NA	NA	3	2
566.56	13.3002	557.82	14.5404	100	579	546	857	3269	150533550	1269243269	0.935324	-0.81291	0.349621	0.41627	NA	NA	4.5	3	NA	NA	2.5	1	0.979275	1.02198
130.66	8.94113	155.8	10.9977	100	139	166	347	1400	196330081	391661400	0.932768	0.927466	0.35094	0.353684	3	2	NA	NA	NA	NA	5	1.5	0.942446	0.939759
318.45	13.455	392.91	17.0134	100	331	393	698	4058	140151271	657884058	0.932737	0.00528994	0.350956	0.995779	NA	NA	5	3	NA	NA	3	2.5	0.963746	1
8.29	2.90696	6.38	2.05372	100	11	7	1411	17	353562021	10730372	0.932246	0.301891	0.351209	0.762735	NA	NA	3	1.5	4.5	2	NA	NA	0.818182	1
2.84	1.24495	3.67	1.88591	100	4	8	7	1867	3380447	418161867	0.931765	2.29597	0.351458	0.0216776	4.5	4	NA	NA	NA	NA	4.5	2	0.75	0.5
0.42	0.622475	0.43	0.639681	100	1	1	7	58	8048697	48262105	0.931765	0.891069	0.351458	0.372892	4.5	2.5	NA	NA	4	1.5	NA	NA	1	1
3.83	1.25573	5.48	1.97704	100	5	11	7	1515	8048697	337281515	0.931726	2.79205	0.351478	0.00523748	4.5	2.5	NA	NA	NA	NA	5	2	0.8	0.545455
5.73	2.43649	4.61	1.71679	100	8	5	714	17	124122196	16268631	0.93167	0.227168	0.351507	0.820293	NA	NA	5	3.5	4.5	1	NA	NA	0.75	1
6.71	2.45894	5.44	1.83853	100	9	6	1223	17	276361774	10730372	0.931297	0.304591	0.3517	0.760678	NA	NA	3.5	2	4.5	2	NA	NA	0.777778	1
228.57	12.4351	119.03	5.06813	100	217	131	1825	175	950602203	223578546	-0.930432	2.36182	0.352148	0.0181856	2	1.5	NA	NA	3.5	1	NA	NA	1.0553	0.916031
321.94	14.0424	335.54	14.1324	100	335	347	1064	2438	172820755	451962438	0.930042	0.810901	0.352349	0.417423	NA	NA	4	3	NA	NA	4	2.5	0.961194	0.9683
28.07	5.30152	21.86	3.59017	100	33	29	958	58	468832273	48262105	0.929921	1.98877	0.352412	0.046727	2.5	2	NA	NA	4	1.5	NA	NA	0.878788	0.758621
17.55	3.71014	15.03	2.92138	100	21	16	1264	59	240983674	24250413	0.929884	0.332035	0.352431	0.739863	NA	NA	3.5	2.5	4	3	NA	NA	0.857143	1
11.04	3.18748	9.79	2.83661	100	14	12	725	58	91803109	30067424	0.928635	0.779099	0.353078	0.435922	NA	NA	5	4	4	2.5	NA	NA	0.857143	0.833333
1.45	0.592461	3.46	1.89321	100	2	6	2	1599	4998570	267201599	0.928331	1.34164	0.353236	0.179714	5	1.5	NA	NA	NA	NA	5	3	1	0.666667
6.19	0.872648	16.88	3.89322	100	7	27	7	3093	12190161	550123093	0.928209	2.59939	0.353299	0.00933896	4.5	1.5	NA	NA	NA	NA	3.5	2.5	1	0.62963
3.78	1.31487	5.41	2.31855	100	5	11	7	1599	6380270	267201599	0.927847	2.41099	0.353487	0.0159091	4.5	3	NA	NA	NA	NA	5	3	0.8	0.545455
488.28	16.9605	458.9	16.143	100	504	458	1064	2332	172820755	858742332	0.92686	-0.0557518	0.353999	0.95554	NA	NA	4	3	NA	NA	3.5	1	0.970238	1.00218
0.35	0.701729	0.32	0.601009	100	1	1	111	5	39730108	4543814	0.926283	1.13143	0.354299	0.257874	3.5	3	NA	NA	5	1	NA	NA	1	1
246.43	12.491	274.28	14.4782	100	258	294	1223	1650	276361774	234821650	0.926266	1.36205	0.354308	0.173182	NA	NA	3.5	2	NA	NA	5	3.5	0.957364	0.935374
493.4	16.6297	388.11	13.7693	100	478	367	1020	1229	193223294	1017342612	-0.926056	-1.53312	0.354417	0.125246	NA	NA	4	2.5	2.5	1.5	NA	NA	1.03347	1.05995
9.68	2.50607	11.81	3.45737	100	12	20	26	1867	10099648	418161867	0.925751	2.36885	0.354575	0.0178435	4	3.5	NA	NA	NA	NA	4.5	2	0.833333	0.6
291.59	13.439	328.3	16.1674	100	304	349	1596	1650	329007554	234821650	0.923429	1.28036	0.355784	0.20042	NA	NA	3	2.5	NA	NA	5	3.5	0.960526	0.942693
5.8	2.3826	4.82	1.66594	100	8	6	1126	17	305600309	8784830	0.923362	0.708309	0.355818	0.478753	NA	NA	3.5	1.5	4.5	2.5	NA	NA	0.75	0.833333
6.69	2.91529	5.5	2.05726	100	4	4	723	17	690258039	8784830	-0.922723	-0.729125	0.356152	0.465925	2.5	1	NA	NA	4.5	2.5	NA	NA	1.75	1.5
5.64	2.56046	5	1.93845	100	8	7	1088	17	502289356	5875279	0.921709	1.03175	0.35668	0.302187	NA	NA	3.5	1	4.5	3.5	NA	NA	0.75	0.714286
494.24	16.0272	507.75	16.731	100	509	511	1094	3628	146865192	774363628	0.920934	0.19425	0.357085	0.84598	NA	NA	4	3.5	NA	NA	3	2	0.972495	0.994129
3.65	1.46594	4.3	1.74946	100	5	7	7	1519	3380447	737263805	0.920909	1.54333	0.357098	0.12275	4.5	4	NA	NA	2.5	2	NA	NA	0.8	0.714286
16.26	4.0617	13.78	3.08329	100	20	15	698	58	140151271	48262105	0.920798	0.395681	0.357156	0.69234	NA	NA	5	3	4	1.5	NA	NA	0.85	0.933333
862.47	18.9734	531.18	11.8316	100	845	558	1353	933	559010588	1383152333	-0.920764	2.26681	0.357174	0.0234021	NA	NA	3	1	2.5	1	NA	NA	1.0213	0.953405
1.56	0.608359	2.79	1.37286	100	1	4	2	1718	3290792	484081718	-0.920509	0.881371	0.357307	0.378117	5	2	NA	NA	NA	NA	4.5	1.5	2	0.75
7.52	2.69485	7.05	2.6529	100	10	10	347	59	196330081	24250413	0.920273	1.11199	0.35743	0.266142	3	2	NA	NA	4	3	NA	NA	0.8	0.8
3.87	1.22808	4.8	1.74078	100	5	6	7	525	14087475	653844906	0.920135	0.689348	0.357502	0.490605	4.5	1	NA	NA	3	1	NA	NA	0.8	0.833333
24.08	1.00182	62.51	5.68978	100	25	62	25	3742	31427180	1515043742	0.918332	-0.0896343	0.358445	0.928578	4	1.5	NA	NA	NA	NA	2	1	1	1.01613
1355.83	12.8865	583.28	11.4036	100	1344	584	1526	911	367800286	2092659034	-0.918015	0.063138	0.358611	0.949657	NA	NA	3	2	2	1	NA	NA	1.00893	1
429.28	13.8667	467.62	13.8817	100	442	471	714	3919	124122196	1088743919	0.917308	0.243485	0.358981	0.807629	NA	NA	5	3.5	NA	NA	2.5	1.5	0.972851	0.993631
22.39	0.665074	77.34	5.34699	100	23	74	23	4837	34008648	1298204837	0.917191	-0.62465	0.359042	0.5322	4	1	NA	NA	NA	NA	2	1.5	1	1.05405
4.97	1.12326	8.09	2.10384	100	6	12	7	1609	9635564	574441609	0.916972	1.8585	0.359157	0.0630977	4.5	2	NA	NA	NA	NA	4.5	1	0.833333	0.75
25.13	0.949801	29.74	2.3468	100	26	27	26	911	24602516	2092659034	0.915982	-1.16755	0.359676	0.24299	4	2	NA	NA	2	1	NA	NA	1	1.11111
273.88	15.4274	292.74	16.1199	100	288	320	1126	1559	305600309	300101559	0.915253	1.69108	0.360059	0.0908218	NA	NA	3.5	1.5	NA	NA	5	2.5	0.951389	0.915625
6.05	1.0384	14.08	2.9083	100	7	18	7	2118	14087475	597522118	0.914866	1.34787	0.360262	0.177701	4.5	1	NA	NA	NA	NA	4	1.5	1	0.833333
728.48	19.1604	881.3	25.7025	100	746	905	1526	4058	367800286	657884058	0.914386	0.922091	0.360514	0.356481	NA	NA	3	2	NA	NA	3	2.5	0.977212	0.974586
254.37	11.6304	377.11	19.0098	100	265	418	1088	1712	502289356	204341712	0.913986	2.151	0.360724	0.0314763	NA	NA	3.5	1	NA	NA	5	4	0.962264	0.904306
306.52	14.7569	419	21.6767	100	320	471	1353	1712	559010588	204341712	0.913469	2.39889	0.360996	0.0164448	NA	NA	3	1	NA	NA	5	4	0.959375	0.889597
672.63	19.016	1000.2	28.7645	100	690	1256	1319	2229	1331159797	238362229	0.91344	8.89292	0.361011	5.95238e-19	2	1	NA	NA	NA	NA	4.5	4	0.975362	0.796975
2.5	1.64225	2.28	1.38593	100	4	4	857	17	150533550	4329983	0.913384	1.24104	0.361041	0.21459	NA	NA	4.5	3	4.5	4	NA	NA	0.75	0.75
1.49	0.559491	3.02	1.51077	100	2	3	2	3628	1537626	774363628	0.911543	-0.0132383	0.36201	0.989438	5	4	NA	NA	NA	NA	3	2	1	1.33333
335.92	17.6611	425.23	22.8353	100	352	476	1353	1599	559010588	267201599	0.910478	2.22331	0.36257	0.0261949	NA	NA	3	1	NA	NA	5	3	0.954545	0.894958
1.46	0.593228	3.21	1.72501	100	2	6	2	1650	4998570	234821650	0.910274	1.61738	0.362678	0.105796	5	1.5	NA	NA	NA	NA	5	3.5	1	0.666667
1.46	0.593228	2.52	1.37422	100	2	3	2	2588	2007198	731842588	0.910274	0.349289	0.362678	0.726873	5	3	NA	NA	NA	NA	3.5	1.5	1	1
529.54	10.3976	571.91	15.0971	100	539	581	676	3742	151532669	1515043742	0.909828	0.602104	0.362913	0.547105	NA	NA	5	2.5	NA	NA	2	1	0.983302	0.984509
7.43	2.82577	5.9	1.88829	100	10	6	1350	17	197807095	12336631	0.909488	0.0529578	0.363093	0.957766	NA	NA	3.5	3	4.5	1.5	NA	NA	0.8	1
259.17	14.1107	270.22	14.3475	100	272	279	818	1718	193540822	484081718	0.909238	0.611954	0.363224	0.540568	NA	NA	4.5	2	NA	NA	4.5	1.5	0.955882	0.971326
401.66	16.8842	456.37	18.2738	100	417	485	993	3093	223258437	550123093	0.908543	1.56672	0.363591	0.11718	NA	NA	4	2	NA	NA	3.5	2.5	0.964029	0.942268
159.12	10.8751	188.45	12.8286	100	169	204	818	1712	193540822	204341712	0.908496	1.21213	0.363616	0.225461	NA	NA	4.5	2	NA	NA	5	4	0.946746	0.926471
6.9	2.31159	5.75	1.89297	100	9	5	1596	17	329007554	7090786	0.908467	-0.396203	0.363632	0.691955	NA	NA	3	2.5	4.5	3	NA	NA	0.777778	1.2
1.88	1.23321	1.59	0.964993	100	3	2	1411	5	353562021	1989225	0.908199	0.424873	0.363773	0.670929	NA	NA	3	1.5	5	3	NA	NA	0.666667	1
809.39	16.961	472.76	11.2834	100	794	456	1350	933	197807095	1383152333	-0.907377	-1.48537	0.364207	0.137447	NA	NA	3.5	3	2.5	1	NA	NA	1.02015	1.03728
53.56	7.22974	31.83	3.71471	100	47	28	1526	57	367800286	75708374	-0.907364	-1.03104	0.364215	0.302524	NA	NA	3	2	4	1	NA	NA	1.14894	1.14286
5.3	0.771984	8.97	1.90404	100	6	8	6	3269	4599602	1269243269	0.906754	-0.509444	0.364537	0.610441	4.5	3.5	NA	NA	NA	NA	2.5	1	1	1.125
412.12	16.4128	376.58	14.4769	100	427	411	1411	1323	353562021	466881323	0.906611	2.37759	0.364613	0.0174263	NA	NA	3	1.5	NA	NA	5	1	0.967213	0.917275
1022.61	24.701	1025.32	27.8016	100	1045	1125	2395	2867	613349328	635582867	0.906441	3.58541	0.364702	0.000336549	NA	NA	2	1.5	NA	NA	3.5	2	0.978947	0.912
5.05	1.04809	10.66	3.49088	100	6	20	7	2743	9635564	329382743	0.906414	2.67554	0.364717	0.00746087	4.5	2	NA	NA	NA	NA	4	3.5	1	0.55
13.15	3.14426	11.72	2.76734	100	16	13	698	58	140151271	36075263	0.906414	0.462538	0.364717	0.643696	NA	NA	5	3	4	2	NA	NA	0.875	0.923077
2.66	1.4786	2.46	1.26667	100	4	4	827	17	165397212	4329983	0.906262	1.21579	0.364797	0.224065	NA	NA	4.5	2.5	4.5	4	NA	NA	0.75	0.75
12.06	3.24682	10.99	2.93875	100	15	13	739	59	216537756	24250413	0.905502	0.683964	0.365199	0.493998	NA	NA	4.5	1.5	4	3	NA	NA	0.866667	0.846154
458.09	17.5707	439.34	15.4117	100	474	487	1411	1718	353562021	484081718	0.905485	3.09246	0.365208	0.00198504	NA	NA	3	1.5	NA	NA	4.5	1.5	0.968354	0.903491
3.35	1.82228	3.08	1.62481	100	5	4	739	17	216537756	5875279	0.905459	0.566221	0.365222	0.571244	NA	NA	4.5	1.5	4.5	3.5	NA	NA	0.8	1
521.87	15.3245	360.62	10.8197	100	508	328	869	933	130006021	1383152333	-0.905084	-3.01487	0.365421	0.00257092	NA	NA	4.5	3.5	2.5	1	NA	NA	1.02756	1.10061
5.67	2.57437	5.44	2.48763	100	8	9	359	61	127393614	17825970	0.905076	1.43108	0.365425	0.152406	3	2.5	NA	NA	4	3.5	NA	NA	0.75	0.666667
695.35	16.196	658.69	17.1698	100	710	648	1064	3269	172820755	1269243269	0.904544	-0.622605	0.365707	0.533544	NA	NA	4	3	NA	NA	2.5	1	0.980282	1.01698
22.38	1.791	40.85	4.80188	100	24	40	27	3919	18833874	1088743919	0.904523	-0.177014	0.365718	0.859497	4	2.5	NA	NA	NA	NA	2.5	1.5	0.958333	1.025
447.59	15.9336	425.91	14.7868	100	462	476	1839	1515	422022850	337281515	0.904376	3.38749	0.365796	0.000705355	NA	NA	2.5	1.5	NA	NA	5	2	0.969697	0.894958
379.47	17.202	379.53	14.7863	100	395	394	1526	1400	367800286	391661400	0.902803	0.978607	0.36663	0.327774	NA	NA	3	2	NA	NA	5	1.5	0.962025	0.964467
0.55	0.609272	0.57	0.639681	100	0	0	6	189	4599602	112524312	-0.902717	-0.891069	0.366676	0.372892	4.5	3.5	NA	NA	3.5	2	NA	NA	#DIV/0!	#DIV/0!
4.89	1.23005	8.75	2.56777	100	6	14	7	2309	8048697	516902309	0.9024	2.04458	0.366844	0.0408966	4.5	2.5	NA	NA	NA	NA	4	2	0.833333	0.642857
17.04	4.38989	14.53	3.62777	100	21	15	1094	58	146865192	30067424	0.902073	0.129556	0.367018	0.896918	NA	NA	4	3.5	4	2.5	NA	NA	0.857143	1
139.87	10.1361	130.69	8.70585	100	149	141	739	630	216537756	329046493	0.900741	1.18426	0.367726	0.23631	NA	NA	4.5	1.5	3	2	NA	NA	0.939597	0.929078
151.96	10.0433	170.25	10.4286	100	161	182	827	1712	165397212	204341712	0.900106	1.12671	0.368064	0.259864	NA	NA	4.5	2.5	NA	NA	5	4	0.944099	0.93956
1.1	1	1.12	0.997775	100	2	2	104	17	83601646	10730372	0.9	0.881962	0.36812	0.377797	3.5	2	NA	NA	4.5	2	NA	NA	1	1
7.47	2.75041	7.5	2.81948	100	5	5	105	192	49827329	88381966	-0.898048	-0.886687	0.36916	0.375248	3.5	2.5	NA	NA	3.5	2.5	NA	NA	1.6	1.6
695.7	20.3805	675.24	24.2629	100	714	747	2395	1867	613349328	418161867	0.897918	2.9576	0.369229	0.00310045	NA	NA	2	1.5	NA	NA	4.5	2	0.97479	0.904953
717.58	17.1912	845.37	22.2096	100	733	877	1596	4058	329007554	657884058	0.896968	1.42416	0.369736	0.1544	NA	NA	3	2.5	NA	NA	3	2.5	0.979536	0.964652
47.5	5.02217	80.32	8.79954	100	52	96	104	2011	83601646	326262011	0.896026	1.78191	0.370239	0.0747637	3.5	2	NA	NA	NA	NA	4.5	3	0.923077	0.84375
0.89	0.99387	0.79	0.820138	100	0	0	311	5	305876262	2298487	-0.895489	-0.963253	0.370526	0.335421	3	1	NA	NA	5	2.5	NA	NA	#DIV/0!	#DIV/0!
26.84	4.64654	21.96	3.48712	100	31	26	1353	58	559010588	30067424	0.89529	1.15855	0.370632	0.24664	NA	NA	3	1	4	2.5	NA	NA	0.870968	0.846154
324.54	11.6874	310.44	10.89	100	335	303	869	1934	130006021	704961934	0.894984	-0.683195	0.370796	0.494484	NA	NA	4.5	3.5	NA	NA	4	1	0.970149	1.0264
282.88	13.2743	207.43	9.68207	100	271	208	914	525	248939067	653844906	-0.894961	0.0588717	0.370808	0.953054	NA	NA	4	1.5	3	1	NA	NA	1.04428	1
9.34	2.97539	6.93	2.03135	100	12	7	1839	17	422022850	8784830	0.894001	0.0344599	0.371321	0.97251	NA	NA	2.5	1.5	4.5	2.5	NA	NA	0.833333	1
714.26	22.0828	812.89	28.0609	100	734	903	2395	2743	613349328	329382743	0.893909	3.21123	0.37137	0.00132166	NA	NA	2	1.5	NA	NA	4	3.5	0.974114	0.900332
0.5	0.559581	0.55	0.641573	100	0	0	2	189	4998570	112524312	-0.893525	-0.857268	0.371576	0.391297	5	1.5	NA	NA	3.5	2	NA	NA	#DIV/0!	#DIV/0!
1.5	0.559581	2.72	1.25594	100	2	2	2	2332	2007198	858742332	0.893525	-0.573278	0.371576	0.566457	5	3	NA	NA	NA	NA	3.5	1	1	1.5
0.47	0.593823	0.54	0.730573	100	1	1	2	647	1537626	234878840	0.892521	0.629642	0.372114	0.528929	5	4	NA	NA	3	2.5	NA	NA	1	1
375.72	13.7753	462.73	19.7785	100	388	542	836	1939	516631409	367881939	0.89145	4.00789	0.372688	6.12642e-05	2.5	1.5	NA	NA	NA	NA	4.5	2.5	0.969072	0.854244
4.92	1.21173	6.54	1.88787	100	6	6	7	2783	3380447	1048682783	0.89129	-0.286037	0.372774	0.77485	4.5	4	NA	NA	NA	NA	3	1	0.833333	1.16667
10.16	3.18684	9.24	2.67846	100	13	11	714	59	124122196	24250413	0.891164	0.657094	0.372841	0.51112	NA	NA	5	3.5	4	3	NA	NA	0.846154	0.909091
0.88	0.9876	0.81	0.82505	100	0	0	311	5	305876262	1385199	-0.891049	-0.981759	0.372903	0.326219	3	1	NA	NA	5	4	NA	NA	#DIV/0!	#DIV/0!
709.47	18.4924	516.48	12.4791	100	693	527	1411	1229	353562021	1017342612	-0.890636	0.843012	0.373124	0.399222	NA	NA	3	1.5	2.5	1.5	NA	NA	1.02453	0.981025
0.68	0.763829	0.65	0.715979	100	0	0	359	5	127393614	3373831	-0.890252	-0.907848	0.373331	0.363959	3	2.5	NA	NA	5	1.5	NA	NA	#DIV/0!	#DIV/0!
6.33	0.75284	16.61	3.13306	100	7	20	7	3628	9635564	774363628	0.889964	1.08201	0.373485	0.279248	4.5	2	NA	NA	NA	NA	3	2	1	0.85
0.67	0.75284	0.72	0.805035	100	0	0	6	184	4599602	149231898	-0.889964	-0.894371	0.373485	0.371123	4.5	3.5	NA	NA	3.5	1.5	NA	NA	#DIV/0!	#DIV/0!
1.8	1.3484	1.72	1.23975	100	3	3	725	17	91803109	4329983	0.889944	1.03247	0.373496	0.301852	NA	NA	5	4	4.5	4	NA	NA	0.666667	0.666667
458.63	11.6538	488.89	12.6482	100	469	486	676	3269	151532669	1269243269	0.889838	-0.228491	0.373553	0.819265	NA	NA	5	2.5	NA	NA	2.5	1	0.978678	1.00617
18.18	2.04683	31.96	5.11468	100	20	39	27	4058	15238028	657884058	0.889182	1.37643	0.373905	0.168689	4	3	NA	NA	NA	NA	3	2.5	0.95	0.820513
5.05	2.19446	4.49	1.70261	100	7	5	883	17	358247444	7090786	0.888601	0.29954	0.374217	0.764528	NA	NA	4	1	4.5	3	NA	NA	0.857143	1
84.72	3.69296	190.94	11.2599	100	88	206	104	4669	83601646	926204669	0.888176	1.3375	0.374446	0.181061	3.5	2	NA	NA	NA	NA	2.5	2	0.965909	0.927184
265.21	14.4028	298.45	16.682	100	278	327	914	2011	248939067	326262011	0.888023	1.71142	0.374529	0.0870033	NA	NA	4	1.5	NA	NA	4.5	3	0.956835	0.914373
233.44	13.02	245.76	13.3773	100	245	258	670	1609	176601955	574441609	0.887862	0.914983	0.374615	0.3602	NA	NA	5	2	NA	NA	4.5	1	0.955102	0.953488
18.09	2.15132	29.24	4.85782	100	20	37	27	2867	18833874	635582867	0.887827	1.59743	0.374634	0.110171	4	2.5	NA	NA	NA	NA	3.5	2	0.95	0.810811
1.52	0.540856	3.99	2.20877	100	2	6	2	1712	5670155	204341712	0.887482	0.910007	0.374819	0.362819	5	1	NA	NA	NA	NA	5	4	1	0.666667
379.09	16.8049	425.07	16.6085	100	394	442	1596	2011	329007554	326262011	0.887239	1.01936	0.37495	0.308034	NA	NA	3	2.5	NA	NA	4.5	3	0.964467	0.963801
0.82	0.92529	0.73	0.789515	100	0	0	311	5	305876262	1989225	-0.886209	-0.924619	0.375505	0.355164	3	1	NA	NA	5	3	NA	NA	#DIV/0!	#DIV/0!
0.46	0.610017	0.46	0.610017	100	1	1	7	58	12190161	48262105	0.885221	0.885221	0.376038	0.376038	4.5	1.5	NA	NA	4	1.5	NA	NA	1	1
0.54	0.610017	0.57	0.655282	100	0	0	2	175	5670155	223578546	-0.885221	-0.869855	0.376038	0.38438	5	1	NA	NA	3.5	1	NA	NA	#DIV/0!	#DIV/0!
198.3	12.1035	222.16	13.0622	100	209	239	827	2101	165397212	282582101	0.884041	1.28922	0.376674	0.197322	NA	NA	4.5	2.5	NA	NA	4.5	3.5	0.952153	0.933054
11.08	2.17274	14.61	3.14593	100	13	22	26	2438	10099648	451962438	0.883676	2.34907	0.376871	0.0188205	4	3.5	NA	NA	NA	NA	4	2.5	0.923077	0.681818
113.88	8.05822	122.84	9.14498	100	121	135	359	1400	127393614	391661400	0.88357	1.32969	0.376929	0.18362	3	2.5	NA	NA	NA	NA	5	1.5	0.942149	0.911111
1.49	0.577263	3.31	1.97814	100	2	8	2	2743	3030846	329382743	0.88348	2.37092	0.376977	0.017744	5	2.5	NA	NA	NA	NA	4	3.5	1	0.5
1.51	0.577263	2.74	1.54148	100	1	5	2	2101	3030846	282582101	-0.88348	1.46612	0.376977	0.142615	5	2.5	NA	NA	NA	NA	4.5	3.5	2	0.6
1.56	0.498888	1.83	0.667499	100	2	2	2	933	2007198	1383152333	0.881962	0.254682	0.377797	0.798969	5	3	NA	NA	2.5	1	NA	NA	1	1
1.56	0.498888	3.27	1.44848	100	2	3	2	3628	1798937	774363628	0.881962	-0.186403	0.377797	0.852129	5	3.5	NA	NA	NA	NA	3	2	1	1.33333
2.24	1.40791	2.14	1.32589	100	1	1	359	17	127393614	7090786	-0.880736	-0.859801	0.378461	0.389899	3	2.5	NA	NA	4.5	3	NA	NA	3	3
42.86	6.65456	27.76	3.43811	100	37	25	1223	57	276361774	75708374	-0.880599	-0.802766	0.378535	0.42211	NA	NA	3.5	2	4	1	NA	NA	1.16216	1.12
399.93	14.8462	392.57	15.29	100	413	399	904	3628	94752466	774363628	0.880361	0.420537	0.378664	0.674093	NA	NA	4.5	4	NA	NA	3	2	0.968523	0.984962
23.89	4.67077	20.66	3.46474	100	28	24	1353	59	559010588	24250413	0.879941	0.963996	0.378891	0.335048	NA	NA	3	1	4	3	NA	NA	0.857143	0.875
16.7	3.75109	14.56	3.2234	100	20	17	1126	59	305600309	24250413	0.879743	0.756965	0.378998	0.449071	NA	NA	3.5	1.5	4	3	NA	NA	0.85	0.882353
264.24	13.372	256.9	12.3243	100	276	262	676	1519	151532669	737263805	0.879449	0.413816	0.379158	0.679009	NA	NA	5	2.5	2.5	2	NA	NA	0.960145	0.980916
325.96	14.846	310.79	14.6751	100	339	315	818	1519	193540822	737263805	0.878354	0.28688	0.379752	0.774204	NA	NA	4.5	2	2.5	2	NA	NA	0.961652	0.987302
420.25	12.2412	598.12	18.9573	100	431	704	836	2743	516631409	329382743	0.878185	5.58518	0.379843	2.33455e-08	2.5	1.5	NA	NA	NA	NA	4	3.5	0.976798	0.850852
21.22	2.02799	38.51	4.78317	100	23	41	27	4669	15238028	926204669	0.877718	0.520576	0.380097	0.602662	4	3	NA	NA	NA	NA	2.5	2	0.956522	0.95122
9.04	3.37525	8.37	2.89428	100	12	12	340	59	240324642	24250413	0.876972	1.2542	0.380502	0.20977	3	1.5	NA	NA	4	3	NA	NA	0.833333	0.75
4.76	1.41507	6.82	2.4053	100	6	9	7	1934	6380270	704961934	0.876281	0.906333	0.380877	0.36476	4.5	3	NA	NA	NA	NA	4	1	0.833333	0.777778
20.3	1.94105	23.57	2.78254	100	22	25	26	933	24602516	1383152333	0.875814	0.513919	0.381131	0.607309	4	2	NA	NA	2.5	1	NA	NA	0.954545	0.96
0.49	0.559491	0.59	0.766667	100	0	0	2	184	5670155	149231898	-0.875796	-0.769565	0.381141	0.441558	5	1	NA	NA	3.5	1.5	NA	NA	#DIV/0!	#DIV/0!
0.48	0.594249	0.49	0.611258	100	1	1	7	57	14087475	75708374	0.875055	0.834345	0.381544	0.404087	4.5	1	NA	NA	4	1	NA	NA	1	1
13.76	3.70672	12.28	3.1272	100	17	17	311	58	305876262	48262105	0.874087	1.50934	0.382071	0.131213	3	1	NA	NA	4	1.5	NA	NA	0.823529	0.764706
2.37	1.5677	2.2	1.42843	100	1	1	359	17	127393614	10730372	-0.873893	-0.840085	0.382177	0.400861	3	2.5	NA	NA	4.5	2	NA	NA	3	3
326.79	12.8317	339.84	12.2117	100	338	341	676	2332	151532669	858742332	0.873618	0.0949909	0.382326	0.924322	NA	NA	5	2.5	NA	NA	3.5	1	0.967456	0.997067
161.28	8.83871	192.98	11.0417	100	169	212	347	1609	196330081	574441609	0.87343	1.72256	0.382429	0.0849675	3	2	NA	NA	NA	NA	4.5	1	0.95858	0.910377
185.44	12.0942	157.78	9.76241	100	196	161	818	586	193540822	453250884	0.873148	0.329837	0.382583	0.741523	NA	NA	4.5	2	3	1.5	NA	NA	0.94898	0.981366
741.35	20.2287	692.38	19.4442	100	759	705	1596	2332	329007554	858742332	0.872524	0.649037	0.382923	0.516314	NA	NA	3	2.5	NA	NA	3.5	1	0.977602	0.982979
74.46	7.40382	78.41	8.21073	100	68	74	347	647	196330081	234878840	-0.872522	-0.537102	0.382923	0.591197	3	2	NA	NA	3	2.5	NA	NA	1.10294	1.06757
85.68	3.80558	192.17	11.3663	100	89	221	99	4669	83946823	926204669	0.872404	2.53644	0.382988	0.0111985	3.5	1.5	NA	NA	NA	NA	2.5	2	0.966292	0.873303
0.43	0.655282	0.44	0.671498	100	1	1	7	58	9635564	48262105	0.869855	0.833957	0.38438	0.404305	4.5	2	NA	NA	4	1.5	NA	NA	1	1
1.43	0.655282	2.59	1.48457	100	2	3	2	2867	1798937	635582867	0.869855	0.276175	0.38438	0.782414	5	3.5	NA	NA	NA	NA	3.5	2	1	1
585.19	15.8762	551.15	15.2689	100	599	540	1064	2783	172820755	1048682783	0.869854	-0.730243	0.38438	0.465242	NA	NA	4	3	NA	NA	3	1	0.978297	1.02222
1.53	0.540389	1.77	0.789515	100	2	2	2	933	1537626	1383152333	0.869744	0.291318	0.38444	0.770808	5	4	NA	NA	2.5	1	NA	NA	1	1
39.02	5.72603	35.2	4.8721	100	44	34	1094	194	146865192	65310425	0.869712	-0.2463	0.384458	0.80545	NA	NA	4	3.5	3.5	3	NA	NA	0.909091	1.05882
344.61	15.6676	237.56	10.5995	100	331	242	1126	525	305600309	653844906	-0.868674	0.418887	0.385026	0.675299	NA	NA	3.5	1.5	3	1	NA	NA	1.0423	0.983471
2.27	1.46236	2.15	1.3133	100	1	1	347	17	196330081	7090786	-0.868462	-0.875659	0.385142	0.381215	3	2	NA	NA	4.5	3	NA	NA	3	3
15.66	3.8487	13.45	3.20156	100	19	13	827	58	165397212	36075263	0.867825	-0.140556	0.38549	0.88822	NA	NA	4.5	2.5	4	2	NA	NA	0.842105	1.07692
417.62	18.885	472.5	22.0882	100	434	534	1728	1599	602960837	267201599	0.867357	2.78429	0.385747	0.00536449	NA	NA	2.5	1	NA	NA	5	3	0.963134	0.885768
309.15	15.98	327.85	15.9983	100	323	351	1264	2011	240983674	326262011	0.866707	1.44702	0.386102	0.14789	NA	NA	3.5	2.5	NA	NA	4.5	3	0.959752	0.934473
655.83	23.2735	661.61	22.507	100	676	731	2395	1939	613349328	367881939	0.866649	3.08305	0.386134	0.00204894	NA	NA	2	1.5	NA	NA	4.5	2.5	0.970414	0.905609
555.5	20.1948	637.55	22.036	100	538	638	1986	2743	419697669	329382743	-0.866561	0.0204212	0.386182	0.983707	NA	NA	2.5	2	NA	NA	4	3.5	1.03346	1
0.82	0.946872	0.72	0.779536	100	0	0	347	5	196330081	2720943	-0.86601	-0.923626	0.386485	0.355681	3	2	NA	NA	5	2	NA	NA	#DIV/0!	#DIV/0!
379.72	13.0292	591.68	21.9604	100	391	726	723	2229	690258039	238362229	0.86575	6.11646	0.386627	9.56783e-10	2.5	1	NA	NA	NA	NA	4.5	4	0.971867	0.815427
977.01	18.4717	1001.1	22.6326	100	993	1099	1839	3628	422022850	774363628	0.865651	4.32563	0.386682	1.52098e-05	NA	NA	2.5	1.5	NA	NA	3	2	0.984894	0.911738
13.6	3.92866	11.69	3.22771	100	17	13	904	58	94752466	30067424	0.865436	0.405861	0.3868	0.684845	NA	NA	4.5	4	4	2.5	NA	NA	0.823529	0.923077
2.99	1.16771	3.96	1.91179	100	4	4	7	647	12190161	234878840	0.864944	0.0209228	0.387069	0.983307	4.5	1.5	NA	NA	3	2.5	NA	NA	0.75	1
315.74	13.0195	399.12	17.6333	100	327	422	725	2118	321492675	597522118	0.864856	1.29754	0.387118	0.194445	NA	NA	4.5	1	NA	NA	4	1.5	0.966361	0.947867
3.86	2.15097	3.54	1.81698	100	2	2	311	17	305876262	10730372	-0.864727	-0.847561	0.387189	0.396683	3	1	NA	NA	4.5	2	NA	NA	2	2
19.53	4.01375	16.22	3.06357	100	23	17	993	58	223258437	36075263	0.864528	0.254605	0.387298	0.799028	NA	NA	4	2	4	2	NA	NA	0.869565	1
13.83	2.5108	19.52	3.89115	100	16	27	27	2438	15238028	451962438	0.864265	1.92231	0.387443	0.0545663	4	3	NA	NA	NA	NA	4	2.5	0.875	0.740741
252.12	14.9039	265.4	15.2415	100	265	283	1264	1599	240983674	267201599	0.864202	1.15474	0.387477	0.248196	NA	NA	3.5	2.5	NA	NA	5	3	0.954717	0.939929
7.26	3.17064	6.05	2.26245	100	10	8	1088	17	502289356	10730372	0.86418	0.861897	0.387489	0.388744	NA	NA	3.5	1	4.5	2	NA	NA	0.8	0.875
1.41	0.683056	3.16	2.08273	100	2	6	2	1712	4998570	204341712	0.863765	1.36359	0.387717	0.172696	5	1.5	NA	NA	NA	NA	5	4	1	0.666667
374.05	19.6291	360.34	16.3826	100	391	390	1411	1400	353562021	391661400	0.863515	1.81046	0.387854	0.0702242	NA	NA	3	1.5	NA	NA	5	1.5	0.959079	0.925641
137.53	8.65904	158.89	9.52073	100	145	168	347	1323	196330081	466881323	0.862683	0.956859	0.388312	0.338638	3	2	NA	NA	NA	NA	5	1	0.951724	0.946429
467.46	13.2866	424.48	11.8479	100	456	433	1126	1519	305600309	737263805	-0.862523	0.719113	0.3884	0.472071	NA	NA	3.5	1.5	2.5	2	NA	NA	1.02632	0.981524
14.87	2.4727	22.83	4.63638	100	17	33	27	2438	18833874	451962438	0.861407	2.19352	0.389014	0.02827	4	2.5	NA	NA	NA	NA	4	2.5	0.882353	0.69697
6.13	2.17263	6.17	2.18838	100	8	8	111	194	39730108	65310425	0.86071	0.836237	0.389398	0.403022	3.5	3	NA	NA	3.5	3	NA	NA	0.875	0.875
5.01	1.15027	6.94	1.89001	100	6	8	7	3189	3380447	896543189	0.860664	0.560845	0.389423	0.574903	4.5	4	NA	NA	NA	NA	3	1.5	1	0.875
587.4	19.0602	322.82	8.91303	100	571	321	1986	525	419697669	653844906	-0.86043	-0.204196	0.389552	0.838201	NA	NA	2.5	2	3	1	NA	NA	1.02977	1.00623
352.09	16.184	353.83	17.1871	100	366	390	1411	1515	353562021	337281515	0.859492	2.10449	0.390069	0.0353357	NA	NA	3	1.5	NA	NA	5	2	0.964481	0.907692
6.34	0.768312	16.15	2.84401	100	7	19	7	2332	14087475	858742332	0.859026	1.00211	0.390326	0.316292	4.5	1	NA	NA	NA	NA	3.5	1	1	0.894737
6.34	0.768312	14.96	2.4697	100	7	17	7	3189	9635564	896543189	0.859026	0.826013	0.390326	0.408797	4.5	2	NA	NA	NA	NA	3	1.5	1	0.882353
1171.15	23.1156	1314.73	34.8201	100	1191	1423	2395	4058	613349328	657884058	0.858728	3.10941	0.390491	0.00187463	NA	NA	2	1.5	NA	NA	3	2.5	0.984047	0.924104
511.19	17.266	482.39	15.6301	100	526	506	1526	1609	367800286	574441609	0.857755	1.51054	0.391028	0.130905	NA	NA	3	2	NA	NA	4.5	1	0.973384	0.954545
3.96	1.21373	5.99	2.18116	100	5	11	7	1867	6380270	418161867	0.856865	2.29694	0.391519	0.0216222	4.5	3	NA	NA	NA	NA	4.5	2	0.8	0.545455
3.93	1.24928	6.13	2.2859	100	5	12	7	1599	8048697	267201599	0.856492	2.56791	0.391726	0.0102313	4.5	2.5	NA	NA	NA	NA	5	3	0.8	0.583333
12.77	2.60479	15.51	3.26752	100	15	20	27	1609	15238028	574441609	0.856114	1.37413	0.391935	0.169401	4	3	NA	NA	NA	NA	4.5	1	0.866667	0.8
220.65	13.2584	226.36	12.3963	100	232	232	869	1867	130006021	418161867	0.856061	0.454976	0.391964	0.649126	NA	NA	4.5	3.5	NA	NA	4.5	2	0.952586	0.978448
13.79	3.75054	11.89	3.0248	100	17	16	359	57	127393614	75708374	0.855876	1.35877	0.392066	0.17422	3	2.5	NA	NA	4	1	NA	NA	0.823529	0.75
14.89	3.63733	13.03	2.94205	100	18	15	739	58	216537756	36075263	0.855022	0.669601	0.392539	0.503112	NA	NA	4.5	1.5	4	2	NA	NA	0.833333	0.933333
628.42	8.67852	382.89	10.3318	100	621	359	714	911	124122196	2092659034	-0.854984	-2.31229	0.39256	0.0207619	NA	NA	5	3.5	2	1	NA	NA	1.01288	1.06685
189.32	10.9072	154.91	8.7906	100	180	150	598	525	188700325	653844906	-0.854481	-0.558551	0.392839	0.576468	NA	NA	5	1.5	3	1	NA	NA	1.05556	1.03333
120.46	10.0014	113.08	8.97998	100	129	115	698	630	140151271	329046493	0.853878	0.213809	0.393173	0.830696	NA	NA	5	3	3	2	NA	NA	0.937984	0.991304
2.65	1.58513	1.93	1.04693	100	4	2	1839	5	422022850	2720943	0.851667	0.0668622	0.394399	0.946691	NA	NA	2.5	1.5	5	2	NA	NA	0.75	1
0.52	0.61101	0.61	0.777135	100	0	0	2	189	5670155	112524312	-0.85105	-0.784934	0.394742	0.432492	5	1	NA	NA	3.5	2	NA	NA	#DIV/0!	#DIV/0!
1.52	0.61101	2.46	1.20956	100	1	3	2	1609	3290792	574441609	-0.85105	0.446444	0.394742	0.655276	5	2	NA	NA	NA	NA	4.5	1	2	1
3.86	1.34104	6.14	2.75248	100	5	13	7	1712	8048697	204341712	0.850088	2.4923	0.395276	0.012692	4.5	2.5	NA	NA	NA	NA	5	4	0.8	0.538462
693.77	17.9246	932.75	24.1391	100	709	1165	1319	2011	1331159797	326262011	0.849672	9.62133	0.395507	6.4983e-22	2	1	NA	NA	NA	NA	4.5	3	0.978843	0.800858
49.44	6.54791	44.03	5.61825	100	55	46	818	189	193540822	112524312	0.849126	0.350643	0.395811	0.725856	NA	NA	4.5	2	3.5	2	NA	NA	0.909091	0.978261
1.51	0.577263	3.38	1.79663	100	2	5	2	1515	4998570	337281515	0.848834	0.901688	0.395974	0.367223	5	1.5	NA	NA	NA	NA	5	2	1	0.8
80.6	7.78499	67.66	6.22023	100	74	66	1986	194	419697669	65310425	-0.847785	-0.266871	0.396558	0.789568	NA	NA	2.5	2	3.5	3	NA	NA	1.09459	1.0303
611.93	14.2391	598.39	13.8804	100	624	598	904	4837	94752466	1298204837	0.847665	-0.0280972	0.396625	0.977585	NA	NA	4.5	4	NA	NA	2	1.5	0.980769	1.00167
628.07	21.3188	657.28	23.9453	100	610	662	1986	2438	419697669	451962438	-0.84761	0.197116	0.396655	0.843737	NA	NA	2.5	2	NA	NA	4	2.5	1.03115	0.993958
0.42	0.684312	0.42	0.684312	100	1	1	23	17	34008648	10730372	0.847567	0.847567	0.396679	0.396679	4	1	NA	NA	4.5	2	NA	NA	1	1
494.93	14.0851	703.32	22.8088	100	483	783	958	3093	468832273	550123093	-0.846997	3.49339	0.396997	0.000476924	2.5	2	NA	NA	NA	NA	3.5	2.5	1.02484	0.899106
944.33	16.1496	1186.9	38.0126	100	958	1285	1353	3919	559010588	1088743919	0.846461	2.58072	0.397295	0.00985941	NA	NA	3	1	NA	NA	2.5	1.5	0.98643	0.923735
377.68	13.3748	385.44	14.765	100	389	399	993	2118	223258437	597522118	0.846365	0.918385	0.397349	0.358417	NA	NA	4	2	NA	NA	4	1.5	0.971722	0.967419
4.27	2.04423	3.75	1.58513	100	6	4	1064	17	172820755	7090786	0.846283	0.157716	0.397395	0.874681	NA	NA	4	3	4.5	3	NA	NA	0.833333	1
22.47	0.626921	30.7	3.12856	100	23	28	23	911	34008648	2092659034	0.845401	-0.863017	0.397887	0.388128	4	1	NA	NA	2	1	NA	NA	1	1.10714
1.11	1.05309	0.99	0.915578	100	2	2	1350	5	197807095	1385199	0.845135	1.10313	0.398035	0.269971	NA	NA	3.5	3	5	4	NA	NA	1	0.5
2.65	1.59782	2.48	1.3961	100	4	4	818	17	193540822	4329983	0.844901	1.08875	0.398166	0.276265	NA	NA	4.5	2	4.5	4	NA	NA	0.75	0.75
2.65	1.59782	1.99	0.969171	100	4	2	1839	5	422022850	2298487	0.844901	0.0103181	0.398166	0.991767	NA	NA	2.5	1.5	5	2.5	NA	NA	0.75	1
61.67	8.67721	50.06	6.18702	100	69	53	857	184	150533550	149231898	0.844741	0.475189	0.398255	0.634653	NA	NA	4.5	3	3.5	1.5	NA	NA	0.898551	0.962264
526.28	15.0595	729.78	25.3611	100	539	786	1088	2867	502289356	635582867	0.844648	2.21678	0.398308	0.0266378	NA	NA	3.5	1	NA	NA	3.5	2	0.977737	0.928753
4.32	1.98926	3.94	1.79685	100	6	4	1020	17	193223294	7090786	0.844533	0.0333917	0.398371	0.973362	NA	NA	4	2.5	4.5	3	NA	NA	0.833333	1
3.87	1.33829	5.64	2.12973	100	5	11	7	1400	8048697	391661400	0.844363	2.51675	0.398466	0.0118443	4.5	2.5	NA	NA	NA	NA	5	1.5	0.8	0.545455
24.35	0.770347	31.71	2.90696	100	25	29	25	911	31427180	2092659034	0.843776	-0.932246	0.398795	0.351209	4	1.5	NA	NA	2	1	NA	NA	1	1.10345
342.29	13.8799	370.08	15.3956	100	354	390	827	2867	165397212	635582867	0.843664	1.29388	0.398857	0.195708	NA	NA	4.5	2.5	NA	NA	3.5	2	0.968927	0.951282
21.86	4.90726	18.3	3.72678	100	26	20	1596	59	329007554	24250413	0.843648	0.456158	0.398866	0.648276	NA	NA	3	2.5	4	3	NA	NA	0.846154	0.95
4.03	1.14992	6.35	2.5361	100	5	12	7	1939	6380270	367881939	0.843535	2.22783	0.39893	0.025892	4.5	3	NA	NA	NA	NA	4.5	2.5	1	0.583333
119.52	8.86769	155.81	11.3464	100	127	174	347	1599	196330081	267201599	0.843511	1.60315	0.398942	0.108902	3	2	NA	NA	NA	NA	5	3	0.944882	0.896552
22.39	0.723278	63.58	4.74646	100	23	62	23	3742	34008648	1515043742	0.843382	-0.33288	0.399015	0.739225	4	1	NA	NA	NA	NA	2	1	1	1.03226
372.07	16.5177	375.82	15.1999	100	386	406	1126	1718	305600309	484081718	0.843339	1.98553	0.399039	0.047085	NA	NA	3.5	1.5	NA	NA	4.5	1.5	0.966321	0.926108
11.27	3.2407	10.24	2.70099	100	14	14	311	58	305876262	36075263	0.842411	1.39208	0.399558	0.163898	3	1	NA	NA	4	2	NA	NA	0.857143	0.785714
3.61	1.6508	3.36	1.47381	100	5	4	725	17	321492675	5875279	0.842014	0.434248	0.39978	0.664108	NA	NA	4.5	1	4.5	3.5	NA	NA	0.8	1
947.45	17.2857	992.28	22.2098	100	962	1076	1411	3919	353562021	1088743919	0.841736	3.76951	0.399936	0.000163568	NA	NA	3	1.5	NA	NA	2.5	1.5	0.985447	0.922862
19.47	4.19585	16.32	3.2964	100	23	16	1064	58	172820755	36075263	0.841308	-0.0970756	0.400176	0.922666	NA	NA	4	3	4	2	NA	NA	0.869565	1.0625
0.5	0.594588	0.54	0.687845	100	0	0	2	175	4998570	223578546	-0.840918	-0.78506	0.400394	0.432418	5	1.5	NA	NA	3.5	1	NA	NA	#DIV/0!	#DIV/0!
0.5	0.594588	0.55	0.672324	100	1	1	2	630	1537626	329046493	0.840918	0.66932	0.400394	0.503292	5	4	NA	NA	3	2	NA	NA	1	1
917.5	13.6785	948.35	18.7225	100	929	1010	1126	3742	305600309	1515043742	0.840736	3.29283	0.400496	0.00099186	NA	NA	3.5	1.5	NA	NA	2	1	0.988159	0.939604
7.8	2.61696	7.87	2.60402	100	10	10	111	189	39730108	112524312	0.84067	0.817967	0.400533	0.413376	3.5	3	NA	NA	3.5	2	NA	NA	0.8	0.8
3.59	1.89147	3.22	1.59279	100	2	2	311	17	305876262	12336631	-0.840614	-0.765953	0.400564	0.443704	3	1	NA	NA	4.5	1.5	NA	NA	2	2
206.1	12.9712	234.11	13.1333	100	217	255	914	1650	248939067	234821650	0.840322	1.59062	0.400728	0.111696	NA	NA	4	1.5	NA	NA	5	3.5	0.953917	0.921569
50.46	6.49852	45.45	5.53661	100	45	40	1126	194	305600309	65310425	-0.840192	-0.984357	0.400801	0.32494	NA	NA	3.5	1.5	3.5	3	NA	NA	1.13333	1.15
455.81	15.2671	464.92	16.0729	100	443	492	958	1519	468832273	737263805	-0.839058	1.68483	0.401437	0.0920219	2.5	2	NA	NA	2.5	2	NA	NA	1.02935	0.945122
2.16	1.38331	1.77	1.03333	100	1	1	993	5	223258437	4543814	-0.838571	-0.745161	0.40171	0.456174	NA	NA	4	2	5	1	NA	NA	3	2
9.41	3.09152	7	1.96946	100	12	7	1526	17	367800286	12336631	0.837777	0	0.402156	1	NA	NA	3	2	4.5	1.5	NA	NA	0.833333	1
336.65	14.7418	367.59	15.5577	100	349	399	1126	1939	305600309	367881939	0.837754	2.01893	0.402169	0.043494	NA	NA	3.5	1.5	NA	NA	4.5	2.5	0.965616	0.922306
7.58	2.88913	6.96	2.59728	100	10	10	359	58	127393614	30067424	0.837622	1.17046	0.402243	0.241818	3	2.5	NA	NA	4	2.5	NA	NA	0.8	0.7
600.23	20.0221	520.33	14.418	100	617	534	1526	1519	367800286	737263805	0.837573	0.948118	0.402271	0.34307	NA	NA	3	2	2.5	2	NA	NA	0.974068	0.975655
0.45	0.657129	0.43	0.623691	100	1	1	26	59	10099648	24250413	0.836975	0.913915	0.402607	0.360762	4	3.5	NA	NA	4	3	NA	NA	1	1
34.96	5.92874	27.19	3.79445	100	30	29	1825	61	950602203	17825970	-0.836603	0.477012	0.402816	0.633354	2	1.5	NA	NA	4	3.5	NA	NA	1.16667	0.965517
4.02	1.17189	7.29	2.74246	100	5	13	7	1712	9635564	204341712	0.836254	2.08207	0.403012	0.0373362	4.5	2	NA	NA	NA	NA	5	4	1	0.615385
584.36	10.0005	961.43	24.6422	100	576	1095	723	3189	690258039	896543189	-0.835956	5.42038	0.40318	5.94729e-08	2.5	1	NA	NA	NA	NA	3	1.5	1.01562	0.878539
2.26	1.50836	1.79	0.945964	100	1	1	723	5	690258039	3373831	-0.835344	-0.835127	0.403524	0.403646	2.5	1	NA	NA	5	1.5	NA	NA	3	2
3.93	1.28122	6.09	2.26566	100	5	13	7	2011	6380270	326262011	0.835144	3.04988	0.403637	0.00228934	4.5	3	NA	NA	NA	NA	4.5	3	0.8	0.538462
256.55	12.6326	214.07	9.96079	100	246	237	836	586	516631409	453250884	-0.835139	2.30203	0.40364	0.0213336	2.5	1.5	NA	NA	3	1.5	NA	NA	1.04472	0.907173
1.55	0.538891	3.48	1.85581	100	2	6	2	2438	3290792	451962438	0.835048	1.3579	0.403691	0.174497	5	2	NA	NA	NA	NA	4	2.5	1	0.666667
1.55	0.538891	3.18	1.65986	100	2	5	2	1400	4998570	391661400	0.835048	1.09647	0.403691	0.272871	5	1.5	NA	NA	NA	NA	5	1.5	1	0.8
2.99	1.21018	3.78	1.6732	100	4	9	7	1939	3380447	367881939	0.834584	3.11977	0.403952	0.00180991	4.5	4	NA	NA	NA	NA	4.5	2.5	0.75	0.444444
0.49	0.611258	0.51	0.658971	100	1	1	7	189	3380447	112524312	0.834345	0.743584	0.404087	0.457128	4.5	4	NA	NA	3.5	2	NA	NA	1	1
6.44	0.671498	7.16	1.08916	100	7	7	7	911	3380447	2092659034	0.833957	-0.146903	0.404305	0.883209	4.5	4	NA	NA	2	1	NA	NA	1	1.14286
24.31	4.4306	19.81	3.39249	100	28	26	836	58	516631409	36075263	0.832845	1.82462	0.404932	0.0680586	2.5	1.5	NA	NA	4	2	NA	NA	0.892857	0.769231
273.74	8.72199	329.7	12.3579	100	281	346	359	3269	127393614	1269243269	0.832379	1.319	0.405195	0.18717	3	2.5	NA	NA	NA	NA	2.5	1	0.975089	0.953757
20.97	4.84394	17.32	3.50434	100	25	18	1350	58	197807095	30067424	0.831968	0.194045	0.405427	0.846141	NA	NA	3.5	3	4	2.5	NA	NA	0.84	1
11.26	3.2956	10.22	2.93904	100	14	12	676	58	151532669	30067424	0.83141	0.605639	0.405742	0.544754	NA	NA	5	2.5	4	2.5	NA	NA	0.857143	0.916667
1.57	0.517472	3.86	1.97469	100	2	5	2	1515	5670155	337281515	0.830962	0.577306	0.405995	0.563733	5	1	NA	NA	NA	NA	5	2	1	0.8
234.09	13.1319	268.42	16.0228	100	245	289	1223	1712	276361774	204341712	0.830802	1.28442	0.406085	0.198996	NA	NA	3.5	2	NA	NA	5	4	0.959184	0.930796
377.56	17.5397	407.15	15.8346	100	363	410	1986	1650	419697669	234821650	-0.830114	0.179985	0.406474	0.857164	NA	NA	2.5	2	NA	NA	5	3.5	1.04132	0.995122
0.58	0.698917	0.57	0.670519	100	0	0	347	5	196330081	1989225	-0.829855	-0.850088	0.406621	0.395276	3	2	NA	NA	5	3	NA	NA	#DIV/0!	#DIV/0!
2.59	1.70024	2.44	1.55258	100	4	4	340	17	240324642	8784830	0.829296	1.00478	0.406937	0.315003	3	1.5	NA	NA	4.5	2.5	NA	NA	0.75	0.75
110.67	8.8444	153.76	11.5261	100	118	174	347	1712	196330081	204341712	0.828773	1.75602	0.407233	0.0790858	3	2	NA	NA	NA	NA	5	4	0.940678	0.885057
273.49	10.2489	347.87	14.2699	100	265	353	598	3093	188700325	550123093	-0.82838	0.359499	0.407455	0.719222	NA	NA	5	1.5	NA	NA	3.5	2.5	1.03396	0.985836
184.82	11.0886	154.62	8.73259	100	194	158	827	586	165397212	453250884	0.827877	0.387056	0.40774	0.698715	NA	NA	4.5	2.5	3	1.5	NA	NA	0.953608	0.981013
253.81	7.4775	359.75	12.5299	100	260	381	359	4669	127393614	926204669	0.827817	1.69595	0.407774	0.0898957	3	2.5	NA	NA	NA	NA	2.5	2	0.976923	0.944882
868.13	17.97	779.8	19.1338	100	883	773	1350	3269	197807095	1269243269	0.827488	-0.355393	0.40796	0.722295	NA	NA	3.5	3	NA	NA	2.5	1	0.984145	1.00906
60.9	7.13435	52.53	5.50749	100	55	49	1126	192	305600309	88381966	-0.826985	-0.640946	0.408246	0.521558	NA	NA	3.5	1.5	3.5	2.5	NA	NA	1.10909	1.08163
3.41	1.70617	2.5	1.01005	100	2	2	1825	5	950602203	2298487	-0.826413	-0.495025	0.40857	0.620583	2	1.5	NA	NA	5	2.5	NA	NA	2	1.5
510.08	12.025	604.5	17.4168	100	520	615	739	3919	216537756	1088743919	0.824951	0.602868	0.409399	0.546597	NA	NA	4.5	1.5	NA	NA	2.5	1.5	0.982692	0.98374
1.47	0.642831	2.29	1.18317	100	2	2	2	2332	1798937	858742332	0.824477	-0.245104	0.409668	0.806376	5	3.5	NA	NA	NA	NA	3.5	1	1	1.5
21.36	1.99251	35.52	4.32162	100	23	35	27	3919	15238028	1088743919	0.823082	-0.120325	0.410461	0.904225	4	3	NA	NA	NA	NA	2.5	1.5	0.956522	1.02857
14.09	3.53652	12.37	2.98364	100	17	13	827	58	165397212	30067424	0.822843	0.211151	0.410597	0.832769	NA	NA	4.5	2.5	4	2.5	NA	NA	0.882353	1
6.22	2.69897	5.16	1.95257	100	4	4	723	17	690258039	5875279	-0.822536	-0.594089	0.410772	0.552452	2.5	1	NA	NA	4.5	3.5	NA	NA	1.75	1.5
459.31	20.3632	507.42	22.5846	100	476	566	2395	1712	613349328	204341712	0.819615	2.5938	0.412436	0.0094921	NA	NA	2	1.5	NA	NA	5	4	0.966387	0.897527
319.96	13.4704	306.34	12.2723	100	331	301	725	2332	91803109	858742332	0.819572	-0.435125	0.41246	0.663472	NA	NA	5	4	NA	NA	3.5	1	0.966767	1.01993
776.05	23.1261	931.21	32.1761	100	795	1041	1728	3093	602960837	550123093	0.819421	3.41216	0.412546	0.000644493	NA	NA	2.5	1	NA	NA	3.5	2.5	0.977358	0.895293
333.6	15.1351	361.52	15.4459	100	346	378	1526	1559	367800286	300101559	0.819289	1.06695	0.412622	0.285994	NA	NA	3	2	NA	NA	5	2.5	0.965318	0.957672
3.9	1.34465	5.74	2.28133	100	5	13	7	3354	3380447	464503354	0.818057	3.18236	0.413324	0.0014608	4.5	4	NA	NA	NA	NA	3.5	3	0.8	0.461538
1.56	0.53786	5.23	2.85634	100	2	8	2	2229	5670155	238362229	0.818057	0.969772	0.413324	0.33216	5	1	NA	NA	NA	NA	4.5	4	1	0.75
0.66	0.806789	0.58	0.669388	100	0	0	347	5	196330081	2298487	-0.818057	-0.866463	0.413324	0.386237	3	2	NA	NA	5	2.5	NA	NA	#DIV/0!	#DIV/0!
1.56	0.53786	4.19	2.27723	100	2	6	2	1559	5670155	300101559	0.818057	0.794827	0.413324	0.426714	5	1	NA	NA	NA	NA	5	2.5	1	0.833333
5.77	0.941254	10.87	2.45219	100	5	11	7	1519	14087475	737263805	-0.818057	0.0530139	0.413324	0.957721	4.5	1	NA	NA	2.5	2	NA	NA	1.2	1
2	1.22268	1.67	1.02548	100	3	2	1596	5	329007554	2298487	0.817875	0.321799	0.413429	0.747605	NA	NA	3	2.5	5	2.5	NA	NA	0.666667	1
792.76	14.9708	1173.81	29.2984	100	805	1463	1319	2553	1331159797	392022553	0.817594	9.8705	0.413589	5.58879e-23	2	1	NA	NA	NA	NA	4	3	0.985093	0.802461
4.83	2.23857	4.22	1.69718	100	3	3	836	17	516631409	4329983	-0.817485	-0.718841	0.413651	0.472239	2.5	1.5	NA	NA	4.5	4	NA	NA	1.66667	1.66667
1.89	1.36252	1.96	1.44194	100	3	3	27	192	15238028	88381966	0.814666	0.72125	0.415263	0.470755	4	3	NA	NA	3.5	2.5	NA	NA	0.666667	0.666667
427.51	12.8766	626.33	24.9136	100	438	659	725	3628	321492675	774363628	0.814653	1.31133	0.415271	0.189746	NA	NA	4.5	1	NA	NA	3	2	0.977169	0.951442
6.43	0.7	18.2	3.33636	100	7	19	7	4669	8048697	926204669	0.814286	0.239782	0.415481	0.810499	4.5	2.5	NA	NA	NA	NA	2.5	2	1	1
5.16	1.03201	6.67	1.60211	100	6	8	7	1229	8048697	1017342612	0.813943	0.830153	0.415677	0.406452	4.5	2.5	NA	NA	2.5	1.5	NA	NA	1	0.875
368.7	16.3531	371.09	17.6802	100	382	380	904	4058	94752466	657884058	0.813301	0.503955	0.416046	0.614293	NA	NA	4.5	4	NA	NA	3	2.5	0.965969	0.978947
612.81	16.9817	408.36	11.7504	100	599	396	993	933	223258437	1383152333	-0.813229	-1.05188	0.416087	0.292854	NA	NA	4	2	2.5	1	NA	NA	1.02337	1.03283
108.18	10.0598	73.34	6.1746	100	100	67	1094	175	146865192	223578546	-0.813137	-1.02679	0.416139	0.304521	NA	NA	4	3.5	3.5	1	NA	NA	1.09	1.10448
0.49	0.627565	0.5	0.643538	100	1	1	7	58	14087475	48262105	0.812664	0.776955	0.416411	0.437186	4.5	1	NA	NA	4	1.5	NA	NA	1	1
[truncated: 2,625 more rows]
