# Supplementary material for: Whole genome analysis of water buffalo and global cattle breeds highlights convergent signatures of domestication
Source: Nat Commun. 2020 Sep 21;11:4739. doi: 10.1038/s41467-020-18550-1 (PMC7505982; doi:10.1038/s41467-020-18550-1)
Supplement: Supplementary file 12 — Supplementary Data 8 [file 41467_2020_18550_MOESM12_ESM.xlsx]

## Sheet: Accessions of publ. cattle data
Breed	ID	Source	Accession	Base count	Platform
Baoule	BF011001	Novel	NA	128230227548	HiSeq X Ten
Baoule	BF011701	Novel	NA	125688320799	HiSeq X Ten
Baoule	BF011902	Novel	NA	125608519863	HiSeq X Ten
Baoule	BF012401	Novel	NA	139180587697	HiSeq X Ten
Baoule	BF020502	Novel	NA	139541401937	HiSeq X Ten
Baoule	BF020902	Novel	NA	127439505091	HiSeq X Ten
Baoule	BF022302	Novel	NA	143785663442	HiSeq X Ten
Gourounsi	BF030302	Novel	NA	143610830735	HiSeq X Ten
Gourounsi	BF030901	Novel	NA	134733670407	HiSeq X Ten
Gourounsi	BF031201	Novel	NA	138421043383	HiSeq X Ten
MalawiZebu	MW010507	Novel	NA	141358741409	HiSeq X Ten
MalawiZebu	MW020252	Novel	NA	136847965360	HiSeq X Ten
MalawiZebu	MW021674	Novel	NA	141831621262	HiSeq X Ten
MalawiZebu	MW029142	Novel	NA	139345974435	HiSeq X Ten
MalawiZebu	MW029148	Novel	NA	128568110727	HiSeq X Ten
ZebuGobra	SN010213	Novel	NA	141363043199	HiSeq X Ten
ZebuGobra	SN010316	Novel	NA	136916876933	HiSeq X Ten
ZebuGobra	SN010316B	Novel	NA	137672114207	HiSeq X Ten
NDama	SN010414	Novel	NA	141309072146	HiSeq X Ten
ZebuMaure	SN011530	Novel	NA	140757562053	HiSeq X Ten
NDama	SN012031	Novel	NA	132557036261	HiSeq X Ten
ZebuMaure	SN012445	Novel	NA	142385248059	HiSeq X Ten
ZebuMaure	SN013658	Novel	NA	137726619822	HiSeq X Ten
ZebuMaure	SN013860	Novel	NA	138108763763	HiSeq X Ten
ZebuGobra	SN019101	Novel	NA	140648193584	HiSeq X Ten
ZebuGobra	SN019102	Novel	NA	149376904066	HiSeq X Ten
ZebuGobra	SN019102B	Novel	NA	130355148447	HiSeq X Ten
ZebuGobra	SN019105	Novel	NA	140189182903	HiSeq X Ten
ZebuGobra	SN019107	Novel	NA	142078082191	HiSeq X Ten
ZebuGobra	SN019108	Novel	NA	142719477421	HiSeq X Ten
ZebuGobra	SN019110	Novel	NA	133505177390	HiSeq X Ten
Djakkore	SN020102	Novel	NA	141290167216	HiSeq X Ten
Djakkore	SN020406	Novel	NA	140353861825	HiSeq X Ten
Djakkore	SN020509	Novel	NA	140345812973	HiSeq X Ten
Djakkore	SN020813	Novel	NA	141125223505	HiSeq X Ten
Djakkore	SN021220	Novel	NA	139251638093	HiSeq X Ten
Djakkore	SN021524	Novel	NA	141079359388	HiSeq X Ten
Djakkore	SN022032	Novel	NA	138951367438	HiSeq X Ten
NDama	N195	Novel	ERR4341234	265253001571	HiSeq X Ten
Boran	3284	Novel	ERS4802960	145060016890	HiSeq X Ten
Boran	2124__fresh_blood_	Novel	ERS4802954	147526835904	HiSeq X Ten
Boran	2781	Novel	ERS4802918	148048790202	HiSeq X Ten
Boran	3226	Novel	ERS4802921	146423989173	HiSeq X Ten
Boran	3289	Novel	ERS4802924	136671965982	HiSeq X Ten
Boran	3338	Novel	ERS4802927	140560346742	HiSeq X Ten
Boran	3302	Novel	ERS4802930	146015201380	HiSeq X Ten
Boran	2166_fresh_blood	Novel	ERS4802933	135714200435	HiSeq X Ten
Boran	2793	Novel	ERS4802936	133520308098	HiSeq X Ten
Boran	3228	Novel	ERS4802939	131187403505	HiSeq X Ten
Boran	3299	Novel	ERS4802942	139231564965	HiSeq X Ten
Boran	3301	Novel	ERS4802945	137846559646	HiSeq X Ten
Boran	3324	Novel	ERS4802956	150998368761	HiSeq X Ten
Boran	3214__BIY770_	Novel	ERS4802941	139545133465	HiSeq X Ten
Boran	2227_fresh_blood	Novel	ERS4802948	126606479118	HiSeq X Ten
Boran	2794	Novel	ERS4802957	139143264276	HiSeq X Ten
Boran	3230	Novel	ERS4802959	152495492555	HiSeq X Ten
Boran	3300	Novel	ERS4802951	140776836869	HiSeq X Ten
Boran	3296	Novel	ERS4802919	140778902295	HiSeq X Ten
Boran	3207	Novel	ERS4802944	140062583241	HiSeq X Ten
Boran	3321	Novel	ERS4802922	138656382616	HiSeq X Ten
Boran	2637	Novel	ERS4802925	139486802429	HiSeq X Ten
Boran	2807	Novel	ERS4802928	142789759643	HiSeq X Ten
Boran	3244	Novel	ERS4802955	146118069900	HiSeq X Ten
Boran	3288	Novel	ERS4802947	138539540611	HiSeq X Ten
Boran	3311	Novel	ERS4802931	143493114648	HiSeq X Ten
Boran	3305	Novel	ERS4802934	139432573290	HiSeq X Ten
Boran	2764	Novel	ERS4802937	129547691808	HiSeq X Ten
Boran	2671	Novel	ERS4802940	153768864023	HiSeq X Ten
Boran	2839	Novel	ERS4802958	152156641956	HiSeq X Ten
Boran	3252	Novel	ERS4802943	142816890182	HiSeq X Ten
Boran	3318	Novel	ERS4802946	152851857294	HiSeq X Ten
Boran	2684	Novel	ERS4802949	147921459637	HiSeq X Ten
Boran	2770	Novel	ERS4802952	144864542100	HiSeq X Ten
Boran	2761	Novel	ERS4802920	145027813215	HiSeq X Ten
Boran	2856	Novel	ERS4802923	143203404108	HiSeq X Ten
Boran	3327	Novel	ERS4802950	141238817958	HiSeq X Ten
Boran	3265	Novel	ERS4802953	146506657197	HiSeq X Ten
Boran	3266	Novel	ERS4802926	141905738920	HiSeq X Ten
Boran	3319	Novel	ERS4802929	133127767099	HiSeq X Ten
Boran	2754__BIY770_	Novel	ERS4802932	141235636538	HiSeq X Ten
Boran	2767_BIY770_	Novel	ERS4802935	136901978371	HiSeq X Ten
Boran	2892	Novel	ERS4802938	140079216927	HiSeq X Ten
Holstein	1	SRA	ERR2694921	151341894643	HiSeq X Ten
Holstein	9	SRA	ERR2694929	143240562268	HiSeq X Ten
Holstein	17	SRA	ERR2694937	142565025998	HiSeq X Ten
Holstein	33	SRA	ERR2694953	151996526683	HiSeq X Ten
Holstein	41	SRA	ERR2694961	150268736635	HiSeq X Ten
Holstein	49	SRA	ERR2694969	151175501975	HiSeq X Ten
Holstein	57	SRA	ERR2694977	143691229249	HiSeq X Ten
Holstein	65	SRA	ERR2694985	144554842254	HiSeq X Ten
Holstein	73	SRA	ERR2694993	144114720298	HiSeq X Ten
Holstein	81	SRA	ERR2695001	143765965101	HiSeq X Ten
Holstein	11b	SRA	#N/A	#N/A	HiSeq X Ten
Holstein	2	SRA	ERR2694922	145794878010	HiSeq X Ten
Holstein	10	SRA	ERR2694930	140766515511	HiSeq X Ten
Holstein	18	SRA	ERR2694938	150039067401	HiSeq X Ten
Holstein	26	SRA	ERR2694946	151600669152	HiSeq X Ten
Holstein	34	SRA	ERR2694954	146316561975	HiSeq X Ten
Holstein	42	SRA	ERR2694962	144679485484	HiSeq X Ten
Holstein	50	SRA	ERR2694970	147388635066	HiSeq X Ten
Holstein	58	SRA	ERR2694978	146031399157	HiSeq X Ten
Holstein	66	SRA	ERR2694986	143693424697	HiSeq X Ten
Holstein	74	SRA	ERR2694994	141872034363	HiSeq X Ten
Holstein	82	SRA	ERR2695002	146423969996	HiSeq X Ten
Holstein	47b	SRA	#N/A	#N/A	HiSeq X Ten
Holstein	3	SRA	ERR2694923	130633400537	HiSeq X Ten
Holstein	11	SRA	ERR2694931	136577922575	HiSeq X Ten
Holstein	19	SRA	ERR2694939	143938718432	HiSeq X Ten
Holstein	27	SRA	ERR2694947	149019585164	HiSeq X Ten
Holstein	35	SRA	ERR2694955	150814425208	HiSeq X Ten
Holstein	43	SRA	ERR2694963	141608042024	HiSeq X Ten
Holstein	51	SRA	ERR2694971	149929068177	HiSeq X Ten
Holstein	59	SRA	ERR2694979	143679731217	HiSeq X Ten
Holstein	67	SRA	ERR2694987	147634447382	HiSeq X Ten
Holstein	75	SRA	ERR2694995	141757073055	HiSeq X Ten
Holstein	83	SRA	ERR2695003	146666395630	HiSeq X Ten
Holstein	4	SRA	ERR2694924	123252958608	HiSeq X Ten
Holstein	12	SRA	ERR2694932	140332546667	HiSeq X Ten
Holstein	20	SRA	ERR2694940	142420523427	HiSeq X Ten
Holstein	28	SRA	ERR2694948	151686049742	HiSeq X Ten
Holstein	36	SRA	ERR2694956	153945781754	HiSeq X Ten
Holstein	44	SRA	ERR2694964	149974566213	HiSeq X Ten
Holstein	52	SRA	ERR2694972	149385741876	HiSeq X Ten
Holstein	60	SRA	ERR2694980	144611158441	HiSeq X Ten
Holstein	68	SRA	ERR2694988	150041594391	HiSeq X Ten
Holstein	76	SRA	ERR2694996	147927273232	HiSeq X Ten
Holstein	84	SRA	ERR2695004	152477056231	HiSeq X Ten
Holstein	5	SRA	ERR2694925	144577701215	HiSeq X Ten
Holstein	13	SRA	ERR2694933	133798285318	HiSeq X Ten
Holstein	21	SRA	ERR2694941	151430955397	HiSeq X Ten
Holstein	29	SRA	ERR2694949	149415626781	HiSeq X Ten
Holstein	37	SRA	ERR2694957	154821602644	HiSeq X Ten
Holstein	45	SRA	ERR2694965	148384918468	HiSeq X Ten
Holstein	53	SRA	ERR2694973	148873110861	HiSeq X Ten
Holstein	61	SRA	ERR2694981	148461026204	HiSeq X Ten
Holstein	69	SRA	ERR2694989	141517117855	HiSeq X Ten
Holstein	77	SRA	ERR2694997	149661564985	HiSeq X Ten
Holstein	85	SRA	ERR2695005	150820804213	HiSeq X Ten
Holstein	6	SRA	ERR2694926	134320010016	HiSeq X Ten
Holstein	14	SRA	ERR2694934	144755856983	HiSeq X Ten
Holstein	22	SRA	ERR2694942	135228578769	HiSeq X Ten
Holstein	30	SRA	ERR2694950	154098097793	HiSeq X Ten
Holstein	38	SRA	ERR2694958	147053794729	HiSeq X Ten
Holstein	46	SRA	ERR2694966	148061892924	HiSeq X Ten
Holstein	54	SRA	ERR2694974	142198522384	HiSeq X Ten
Holstein	62	SRA	ERR2694982	146521745860	HiSeq X Ten
Holstein	70	SRA	ERR2694990	136219587928	HiSeq X Ten
Holstein	78	SRA	ERR2694998	145365083408	HiSeq X Ten
Holstein	86	SRA	ERR2695006	145751028945	HiSeq X Ten
Holstein	7	SRA	ERR2694927	138752237229	HiSeq X Ten
Holstein	15	SRA	ERR2694935	140979116364	HiSeq X Ten
Holstein	23	SRA	ERR2694943	151846323197	HiSeq X Ten
Holstein	31	SRA	ERR2694951	152292350419	HiSeq X Ten
Holstein	39	SRA	ERR2694959	151766969075	HiSeq X Ten
Holstein	47	SRA	ERR2694967	152761904414	HiSeq X Ten
Holstein	55	SRA	ERR2694975	143419932212	HiSeq X Ten
Holstein	63	SRA	ERR2694983	150089253084	HiSeq X Ten
Holstein	71	SRA	ERR2694991	142880009169	HiSeq X Ten
Holstein	79	SRA	ERR2694999	144687893002	HiSeq X Ten
Holstein	87	SRA	ERR2695007	136686337456	HiSeq X Ten
Holstein	8	SRA	ERR2694928	263424156187	HiSeq X Ten
Holstein	16	SRA	ERR2694936	142262090621	HiSeq X Ten
Holstein	24	SRA	ERR2694944	143412466942	HiSeq X Ten
Holstein	32	SRA	ERR2694952	145462738962	HiSeq X Ten
Holstein	40	SRA	ERR2694960	155365599667	HiSeq X Ten
Holstein	48	SRA	ERR2694968	147836813665	HiSeq X Ten
Holstein	56	SRA	ERR2694976	243981118323	HiSeq X Ten
Holstein	64	SRA	ERR2694984	144521500703	HiSeq X Ten
Holstein	72	SRA	ERR2694992	153247683712	HiSeq X Ten
Holstein	80	SRA	ERR2695000	152207808839	HiSeq X Ten
Holstein	88	SRA	ERR2695008	219382878817	HiSeq X Ten
Ankole	BT200001	SRA	SRR3225527	26771409662	Illumina HiSeq 2000
Ankole	BT200015	SRA	SRR3656912	26850027254	Illumina HiSeq 2000
Ankole	BT200030	SRA	SRR3656914	28511065982	Illumina HiSeq 2000
Ankole	BT200050	SRA	SRR3656915	31302879904	Illumina HiSeq 2000
Ankole	BT200073	SRA	SRR3656917	25068151116	Illumina HiSeq 2000
Ankole	BT200109	SRA	SRR3656919	27359583970	Illumina HiSeq 2000
Ankole	BT200111	SRA	SRR3656920	28031823608	Illumina HiSeq 2000
Ankole	BT200122	SRA	SRR3656921	29454188226	Illumina HiSeq 2000
Ankole	BT200123	SRA	SRR3656922	28797582580	Illumina HiSeq 2000
Ankole	BT200135	SRA	SRR3656924	29320591284	Illumina HiSeq 2000
Boran	Bo_2612	SRA	SRR3546725	28403655310	Illumina HiSeq 2000
Boran	Bo_37506E	SRA	SRR3546727	28301084356	Illumina HiSeq 2000
Boran	Bo_392205G	SRA	SRR3546728	28325968534	Illumina HiSeq 2000
Boran	Bo_439	SRA	SRR3546729	28267720016	Illumina HiSeq 2000
Boran	Bo_467	SRA	SRR3546777	28829275168	Illumina HiSeq 2000
Boran	Bo_563005K	SRA	SRR3546787	32477775534	Illumina HiSeq 2000
Boran	Bo_672	SRA	SRR3508267	28357783534	Illumina HiSeq 2000
Boran	Bow_1304	SRA	SRR3524807	30304683976	Illumina HiSeq 2000
Boran	Bow_1688	SRA	SRR3524810	31921906076	Illumina HiSeq 2000
Boran	Bo_587	SRA	SRR3524756	31211002224	Illumina HiSeq 2000
KENANA	KENANA_11	SRA	SRR3694653	31017693678	Illumina HiSeq 2000
KENANA	KENANA_13	SRA	SRR3694654	30171253078	Illumina HiSeq 2000
KENANA	KENANA_14	SRA	SRR3694655	30161939666	Illumina HiSeq 2000
KENANA	KENANA_16	SRA	SRR3694656	29802497432	Illumina HiSeq 2000
KENANA	KENANA_18	SRA	SRR3694658	30979082186	Illumina HiSeq 2000
KENANA	KENANA_2	SRA	SRR3694651	30839778340	Illumina HiSeq 2000
KENANA	KENANA_20	SRA	SRR3694659	30609308258	Illumina HiSeq 2000
KENANA	KENANA_4	SRA	SRR3694652	31233638748	Illumina HiSeq 2000
KENANA	KENANA_7	SRA	SRR3694657	30075057244	Illumina HiSeq 2000
Muturu	MT007-021	SRA	SRR5630645	23522546737	Illumina HiSeq 2500
Muturu	MT003-016	SRA	SRR5630649	36261930953	Illumina HiSeq 2500
Muturu	MT004-018	SRA	SRR5630648	35370515614	Illumina HiSeq 2500
Muturu	MT005-019	SRA	SRR5630647	33111971681	Illumina HiSeq 2500
Muturu	MT006-020	SRA	SRR5630646	31568454763	Illumina HiSeq 2500
Muturu	MT008-022	SRA	SRR5630644	28031333658	Illumina HiSeq 2500
Muturu	MT009-023	SRA	SRR5630653	33200962497	Illumina HiSeq 2500
Muturu	MT010-024	SRA	SRR5630652	31446635677	Illumina HiSeq 2500
Muturu	MT001-013	SRA	SRR5630651	28435480500	Illumina HiSeq 2500
Muturu	MT002-014	SRA	SRR5630650	32785469400	Illumina HiSeq 2500
NDama	ND064	SRA	SRR3693229	25561960316	Illumina HiSeq 2000
NDama	ND118	SRA	SRR3693373	28909114052	Illumina HiSeq 2000
NDama	ND131	SRA	SRR3693375	27437854324	Illumina HiSeq 2000
NDama	ND148	SRA	SRR3693376	28487820630	Illumina HiSeq 2000
NDama	ND158	SRA	SRR3693378	26517484552	Illumina HiSeq 2000
NDama	ND166	SRA	SRR3693379	26990970936	Illumina HiSeq 2000
NDama	ND169	SRA	SRR3693419	27197954882	Illumina HiSeq 2000
NDama	ND183	SRA	SRR3693420	29920318376	Illumina HiSeq 2000
NDama	ND719	SRA	SRR3694478	31590149558	Illumina HiSeq 2000
NDama	ND730	SRA	SRR3694578	30095727500	Illumina HiSeq 2000
Ogaden	OgD1	SRA	SRR3234542	29461012594	Illumina HiSeq 2000
Ogaden	OgD2	SRA	SRR3491019	30480606584	Illumina HiSeq 2000
Ogaden	OgD4	SRA	SRR3592091	29744012574	Illumina HiSeq 2000
Ogaden	OgD5	SRA	SRR3219049	29246322550	Illumina HiSeq 2000
Ogaden	OgD6	SRA	SRR3225526	31562494748	Illumina HiSeq 2000
Ogaden	OgD7	SRA	SRR3490689	29799017376	Illumina HiSeq 2000
Ogaden	OgD8	SRA	SRR3508266	31422123736	Illumina HiSeq 2000
Ogaden	OgS1	SRA	SRR3592093	26868959300	Illumina HiSeq 2000
Ogaden	OgS2	SRA	SRR3592092	31218873356	Illumina HiSeq 2000
Brahman	BRAAUSM046	ENA	SRR6650031	52347735106	HiSeq X Ten
Brahman	BRAAUSM001	ENA	SRR6650022	49066336094	HiSeq X Ten
Brahman	BRAAUSM002	ENA	SRR6650023	48982337691	HiSeq X Ten
Brahman	BRAAUSM003	ENA	SRR6650020	48367478907	HiSeq X Ten
Brahman	BRAAUSM004	ENA	SRR6650021	47120381850	HiSeq X Ten
UGankoleXzebu	UGBT-F6-0526	ENA	ERR320243	38947226714	Illumina HiSeq 2000
UGankoleXzebu	UGBT-G2-0446	ENA	ERR320248	38628104059	Illumina HiSeq 2000
EAZebu	ERS445102	ENA	ERR489684	6246098400	Illumina HiSeq 2000
EAZebu	ERS445102	ENA	ERR489685	6108475600	Illumina HiSeq 2000
EAZebu	ERS445102	ENA	ERR489686	3259592000	Illumina HiSeq 2000
EAZebu	ERS445102	ENA	ERR489687	3261556400	Illumina HiSeq 2000
EAZebu	ERS445108	ENA	ERR489698	835694600	Illumina HiSeq 2000
EAZebu	ERS445108	ENA	ERR489699	841053800	Illumina HiSeq 2000
EAZebu	ERS445108	ENA	ERR489700	5686530200	Illumina HiSeq 2000
EAZebu	ERS445108	ENA	ERR489701	5521591400	Illumina HiSeq 2000
EAZebu	ERS445108	ENA	ERR489702	1879644800	Illumina HiSeq 2000
EAZebu	ERS445108	ENA	ERR489703	1875247200	Illumina HiSeq 2000
EAZebu	ERS445108	ENA	ERR489704	705025400	Illumina HiSeq 2000
EAZebu	ERS445108	ENA	ERR489705	700143400	Illumina HiSeq 2000
EAZebu	ERS445114	ENA	ERR489724	4835172200	Illumina HiSeq 2000
EAZebu	ERS445114	ENA	ERR489725	4696222800	Illumina HiSeq 2000
EAZebu	ERS445114	ENA	ERR489726	2724161600	Illumina HiSeq 2000
EAZebu	ERS445114	ENA	ERR489727	3070509100	Illumina HiSeq 2000
EAZebu	ERS445115	ENA	ERR489728	2002015200	Illumina HiSeq 2000
EAZebu	ERS445115	ENA	ERR489729	1997360000	Illumina HiSeq 2000
EAZebu	ERS445115	ENA	ERR489730	1234589200	Illumina HiSeq 2000
EAZebu	ERS445115	ENA	ERR489731	1243803200	Illumina HiSeq 2000
EAZebu	ERS445115	ENA	ERR489732	4299051400	Illumina HiSeq 2000
EAZebu	ERS445115	ENA	ERR489733	4180110600	Illumina HiSeq 2000
EAZebu	ERS445111	ENA	ERR489714	2273117600	Illumina HiSeq 2000
EAZebu	ERS445111	ENA	ERR489715	2257304800	Illumina HiSeq 2000
EAZebu	ERS445111	ENA	ERR489716	2859076000	Illumina HiSeq 2000
EAZebu	ERS445111	ENA	ERR489717	3239987815	Illumina HiSeq 2000
EAZebu	ERS445111	ENA	ERR489718	941687200	Illumina HiSeq 2000
EAZebu	ERS445111	ENA	ERR489719	945860800	Illumina HiSeq 2000
Gir	33540	ENA	SRR4280102	4614292503	Illumina HiSeq 2000
Gir	33540	ENA	SRR4280103	5169814310	Illumina HiSeq 2000
Gir	33540	ENA	SRR4280104	853684608	Illumina HiSeq 2000
Gir	33540	ENA	SRR4280105	3736800687	Illumina HiSeq 2000
Gir	33540	ENA	SRR4280106	5703185961	Illumina HiSeq 2000
Gir	33534	ENA	SRR4280088	5854396985	Illumina HiSeq 2000
Gir	33534	ENA	SRR4280089	5609604108	Illumina HiSeq 2000
Gir	33534	ENA	SRR4280090	1171994621	Illumina HiSeq 2000
Gir	33534	ENA	SRR4280091	5007274919	Illumina HiSeq 2000
Gir	33534	ENA	SRR4280092	8637562249	Illumina HiSeq 2000
Gir	33539	ENA	SRR4280097	12678104896	Illumina HiSeq 2000
Gir	33539	ENA	SRR4280098	14217595589	Illumina HiSeq 2000
Gir	33539	ENA	SRR4280099	792951788	Illumina HiSeq 2000
Gir	33539	ENA	SRR4280100	3816529913	Illumina HiSeq 2000
Gir	33539	ENA	SRR4280101	7207811249	Illumina HiSeq 2000
Gir	33537	ENA	SRR4280093	15461923089	Illumina HiSeq 2000
Gir	33537	ENA	SRR4280094	15191273300	Illumina HiSeq 2000
Gir	33537	ENA	SRR4280095	1564753657	Illumina HiSeq 2000
Gir	33537	ENA	SRR4280096	7853574326	Illumina HiSeq 2000
Nelore	SAMN01163918	ENA	SRR567217	17554422300	Illumina Genome Analyzer II
Nelore	SAMN01163918	ENA	SRR567218	29312043000	Illumina Genome Analyzer II
Nelore	SAMN05788524	ENA	SRR4280142	19053338374	Illumina HiSeq 2000
Nelore	SAMN05788524	ENA	SRR4280143	18466035051	Illumina HiSeq 2000
Nelore	SAMN05788524	ENA	SRR4280144	889007070	Illumina HiSeq 2000
Nelore	SAMN05788524	ENA	SRR4280145	3700585642	Illumina HiSeq 2000
Nelore	SAMN05788522	ENA	SRR4280132	6002169762	Illumina HiSeq 2000
Nelore	SAMN05788522	ENA	SRR4280133	6256140502	Illumina HiSeq 2000
Nelore	SAMN05788522	ENA	SRR4280134	855001306	Illumina HiSeq 2000
Nelore	SAMN05788522	ENA	SRR4280135	4096254279	Illumina HiSeq 2000
Nelore	SAMN05788522	ENA	SRR4280136	6096894308	Illumina HiSeq 2000
Nelore	SAMN05788520	ENA	SRR4280124	6764978645	Illumina HiSeq 2000
Nelore	SAMN05788520	ENA	SRR4280125	6471559063	Illumina HiSeq 2000
Nelore	SAMN05788520	ENA	SRR4280126	1529801403	Illumina HiSeq 2000
Nelore	SAMN05788520	ENA	SRR4280127	6244696807	Illumina HiSeq 2000
INDIANZebu	ypr115	ENA	SRR6423815	17187580800	Illumina HiSeq 2500
INDIANZebu	ypr115	ENA	SRR6423816	17085952200	Illumina HiSeq 2500
INDIANZebu	ypr117	ENA	SRR6423817	20902300800	Illumina HiSeq 2500
INDIANZebu	ypr114	ENA	SRR6423812	11480869400	Illumina HiSeq 2500
INDIANZebu	ypr114	ENA	SRR6423813	8363969800	Illumina HiSeq 2500
INDIANZebu	ypr114	ENA	SRR6423814	6678219600	Illumina HiSeq 2500
Angus	186	SRA	SRR4279936	33623160035	Illumina HiSeq 2000
Angus	186	SRA	SRR4279937	28919659144	Illumina HiSeq 2000
Angus	186	SRA	SRR4279938	35020707424	Illumina HiSeq 2000
Angus	186	SRA	SRR4279939	33022269988	Illumina HiSeq 2000
Angus	219	SRA	SRR4279940	33063984307	Illumina HiSeq 2000
Angus	219	SRA	SRR4279941	36015740350	Illumina HiSeq 2000
Angus	219	SRA	SRR4279942	9334385643	Illumina HiSeq 2000
Angus	219	SRA	SRR4279943	10236212914	Illumina HiSeq 2000
Angus	219	SRA	SRR4279944	9328881105	Illumina HiSeq 2000
Angus	219	SRA	SRR4279945	10488067519	Illumina HiSeq 2000
Angus	261	SRA	SRR4279946	30463815497	Illumina HiSeq 2000
Angus	261	SRA	SRR4279947	28021407565	Illumina HiSeq 2000
Angus	261	SRA	SRR4279948	31949487835	Illumina HiSeq 2000
Angus	261	SRA	SRR4279949	30779048894	Illumina HiSeq 2000
Angus	294	SRA	SRR4279950	29930750485	Illumina HiSeq 2000
Angus	294	SRA	SRR4279951	27253462091	Illumina HiSeq 2000
Angus	294	SRA	SRR4279952	32111281431	Illumina HiSeq 2000
Angus	294	SRA	SRR4279953	27117367661	Illumina HiSeq 2000
Angus	342	SRA	SRR4279954	34547375479	Illumina HiSeq 2000
Angus	342	SRA	SRR4279955	30422149701	Illumina HiSeq 2000
Charolais	SAMN01915354	SRA	SRR866349	15113593136	Illumina HiSeq 2000
Charolais	SAMN01915354	SRA	SRR866367	14801493440	Illumina HiSeq 2000
Charolais	SAMN02842704	SRA	SRR1348574	31513154600	Illumina HiSeq 2000
Charolais	SAMN02842705	SRA	SRR1348577	34563160600	Illumina HiSeq 2000
Charolais	SAMN02842706	SRA	SRR1348578	40523000600	Illumina HiSeq 2000
Charolais	SAMN02843108	SRA	SRR1365145	51743987200	Illumina HiSeq 2000
Hereford	SAMN02841110	SRA	SRR1346384	35850451400	Illumina HiSeq 2000
Hereford	SAMN02843090	SRA	SRR1365137	40997601800	Illumina HiSeq 2000
Hereford	SAMN02843091	SRA	SRR1365140	41731159600	Illumina HiSeq 2000
Hereford	SAMN02843109	SRA	SRR1365142	53360156000	Illumina HiSeq 2000
Hereford	SAMN02843132	SRA	SRR1365128	46401000600	Illumina HiSeq 2000
Limousine	SAMN02843094	SRA	SRR1365136	40961231400	Illumina HiSeq 2000
Limousine	SAMN02843095	SRA	SRR1365134	40204305800	Illumina HiSeq 2000
Limousine	7440	SRA	SRR4280046	2444337368	Illumina Genome Analyzer IIx
Limousine	7440	SRA	SRR4280047	3805270587	Illumina Genome Analyzer IIx
Limousine	7440	SRA	SRR4280048	7734612238	Illumina HiSeq 2000
Limousine	7440	SRA	SRR4280049	7399905868	Illumina HiSeq 2000
Limousine	7440	SRA	SRR4280050	1007611199	Illumina HiSeq 2000
Limousine	7440	SRA	SRR4280051	4548091311	Illumina HiSeq 2000
Limousine	7440	SRA	SRR4280052	8066411649	Illumina HiSeq 2000
Limousine	7713	SRA	SRR4280053	1720972547	Illumina Genome Analyzer IIx
Limousine	7713	SRA	SRR4280054	4140342631	Illumina Genome Analyzer IIx
Limousine	7713	SRA	SRR4280055	8226423488	Illumina HiSeq 2000
Limousine	7713	SRA	SRR4280056	8335453163	Illumina HiSeq 2000
Limousine	7713	SRA	SRR4280057	795628472	Illumina HiSeq 2000
Limousine	7713	SRA	SRR4280058	4881584747	Illumina HiSeq 2000
Limousine	7713	SRA	SRR4280059	7191794429	Illumina HiSeq 2000
Limousine	RM381	ENA	ERR1766316	39979012656	Illumina HiSeq 2500
Simmenthal	71407	SRA	SRR4280192	1720878183	Illumina HiSeq 2000
Simmenthal	71407	SRA	SRR4280193	32735773093	Illumina HiSeq 2500
Simmenthal	71407	SRA	SRR4280194	3006144253	Illumina HiSeq 2000
Simmenthal	71407	SRA	SRR4280195	50480603809	Illumina HiSeq 2500
Simmenthal	71411	SRA	SRR4280196	5123331064	Illumina HiSeq 2000
Simmenthal	71411	SRA	SRR4280197	38491591970	Illumina HiSeq 2000
Simmenthal	71411	SRA	SRR4280198	4194332559	Illumina HiSeq 2000
Simmenthal	71411	SRA	SRR4280199	40559432337	Illumina HiSeq 2500
Simmenthal	71415	SRA	SRR4280200	17485233974	Illumina HiSeq 2500
Simmenthal	71415	SRA	SRR4280201	17301719477	Illumina HiSeq 2500
Simmenthal	71415	SRA	SRR4280202	2545186379	Illumina HiSeq 2000
Simmenthal	71415	SRA	SRR4280203	45996987660	Illumina HiSeq 2000
Simmenthal	71420	SRA	SRR4280204	35822487841	Illumina HiSeq 2000
Simmenthal	71420	SRA	SRR4280205	3405154022	Illumina HiSeq 2000
Simmenthal	71420	SRA	SRR4280206	43261110573	Illumina HiSeq 2000
Simmenthal	71657	SRA	SRR4280207	1109897742	Illumina HiSeq 2000
Simmenthal	71657	SRA	SRR4280208	38654454341	Illumina HiSeq 2000
Simmenthal	71657	SRA	SRR4280209	30939945684	Illumina HiSeq 2500
Simmenthal	71657	SRA	SRR4280210	30279001279	Illumina HiSeq 2500
NDama	SRS1705842	SRA	SRR4280122	39573459276	Illumina HiSeq 2500
NDama	SRS1705842	SRA	SRR4280123	33907563017	Illumina HiSeq 2500
Jersey	0067	ENA	SRR7340696	67369539448	Illumina HiSeq 2000
Jersey	0062	ENA	SRR7340716	68092852128	Illumina HiSeq 2000
Jersey	0029	ENA	SRR7340745	68584932120	Illumina HiSeq 2000
Jersey	0023	ENA	SRR7340772	65697575460	Illumina HiSeq 2000
Jersey	0024	ENA	SRR7340779	66239253460	Illumina HiSeq 2000
Sahiwal	Sha3b	ENA	SRR6936540	66060432479	HiSeq X Ten
Sahiwal	ERS017853	ENA	ERR023007	1151038782	Illumina Genome Analyzer II
Sahiwal	ERS017853	ENA	ERR023011	1151919306	Illumina Genome Analyzer II
Piedmontese	CROSS	ENA	SRR1525606	24110392400	Illumina HiSeq 2000
Piedmontese	FOCUS	ENA	SRR1525596	23482633800	Illumina HiSeq 2000
Piedmontese	BILLY	ENA	SRR1525603	22418528800	Illumina HiSeq 2000
Piedmontese	FIERO	ENA	SRR1525599	18464377800	Illumina HiSeq 2000
Piedmontese	FRANKLIN	ENA	SRR1525604	19554672600	Illumina HiSeq 2000
Romagnola	33841	SRA	SRR4280148	1975209324	Illumina HiSeq 2000
Romagnola	33841	SRA	SRR4280149	2028341696	Illumina HiSeq 2000
Romagnola	33841	SRA	SRR4280152	6079186075	Illumina HiSeq 2000
Romagnola	33841	SRA	SRR4280151	6219743763	Illumina HiSeq 2000
Romagnola	33841	SRA	SRR4280150	796390106	Illumina HiSeq 2000
Romagnola	33844	SRA	SRR4280155	1480327464	Illumina HiSeq 2000
Romagnola	33844	SRA	SRR4280157	6285863499	Illumina HiSeq 2000
Romagnola	33844	SRA	SRR4280156	6885402420	Illumina HiSeq 2000
Romagnola	33844	SRA	SRR4280153	7434383583	Illumina HiSeq 2000
Romagnola	33844	SRA	SRR4280154	8338674411	Illumina HiSeq 2000
Romagnola	33845	SRA	SRR4280158	2186338146	Illumina HiSeq 2000
Romagnola	33845	SRA	SRR4280159	2475300945	Illumina HiSeq 2000
Romagnola	33845	SRA	SRR4280161	7183966960	Illumina HiSeq 2000
Romagnola	33845	SRA	SRR4280162	8741371958	Illumina HiSeq 2000
Romagnola	33845	SRA	SRR4280160	1591514281	Illumina HiSeq 2000
Romagnola	33846	SRA	SRR4280165	255589275	Illumina HiSeq 2000
Romagnola	33846	SRA	SRR4280167	3516258368	Illumina HiSeq 2000
Romagnola	33846	SRA	SRR4280166	4427015398	Illumina HiSeq 2000
Romagnola	33846	SRA	SRR4280163	5716662445	Illumina HiSeq 2000
Romagnola	33846	SRA	SRR4280164	6049497200	Illumina HiSeq 2000
ScotHighland	HC26	SRA	ERR1747025	43309348689	Illumina HiSeq 2000
ScotHighland	RM23	SRA	ERR1747043	35187493508	Illumina HiSeq 2000
BrownSwiss	RM763	ENA	ERR1746326	85623852930	Illumina HiSeq 3000
BrownSwiss	RM721	ENA	ERR1746314	54035088797	Illumina HiSeq 3000
BrownSwiss	RM723	ENA	ERR1746315	53003088206	Illumina HiSeq 3000
BrownSwiss	DNA45641	ENA	ERR1747023	51579577553	Illumina HiSeq 2000
BrownSwiss	NDA002	ENA	ERR1766310	49033895308	Illumina HiSeq 2500
Hanwoo	YoonA27	ENA	SRR934420	43664654108	Illumina HiSeq 2000
Hanwoo	YoonA27	ENA	SRR934432	43179873298	Illumina HiSeq 2000
Hanwoo	LJH29080	ENA	SRR934402	49788867282	Illumina HiSeq 2000
Hanwoo	LHJ26113	ENA	SRR934399	47887156866	Illumina HiSeq 2000
Hanwoo	LJH308	ENA	SRR926762	47111708156	Illumina HiSeq 2000
Hanwoo	LHJ29016	ENA	SRR934404	44308415180	Illumina HiSeq 2000
IRBT	G8-0004	ENA	ERR454991	47273150841	Illumina HiSeq 2000
IRBT	H9-0008	ENA	ERR454992	41265852841	Illumina HiSeq 2000
IRBT	H9-0006	ENA	ERR454987	39859905468	Illumina HiSeq 2000
IRBT	E10-0001	ENA	ERR454994	39386374124	Illumina HiSeq 2000
IRBT	F10-0003	ENA	ERR454989	39241194654	Illumina HiSeq 2000
NorweigianRed	SAMN09510423	ENA	SRR7466790	131049715147	HiSeq X Ten
SwedishRed	SAMEA3871773	ENA	ERR1256961	27732851892	Illumina HiSeq 2500
BohaiBlackCattle	BH1	SRA	SRR5507227	30404539800	Illumina HiSeq 2500
BohaiBlackCattle	BH2	SRA	SRR5507226	31330992600	Illumina HiSeq 2500
BohaiBlackCattle	BH4	SRA	SRR5507225	34503126300	Illumina HiSeq 2500
BohaiBlackCattle	BH5	SRA	SRR5507224	33444450600	Illumina HiSeq 2500
BohaiBlackCattle	BH8	SRA	SRR5507223	34117448100	Illumina HiSeq 2500
ChaidamuYellowCattle	CDM3	SRA	SRR5507272	37814638800	Illumina HiSeq 2500
ChaidamuYellowCattle	CDM4	SRA	SRR5507271	31200717300	Illumina HiSeq 2500
ChaidamuYellowCattle	CDM6	SRA	SRR5507270	36005219700	Illumina HiSeq 2500
ChaidamuYellowCattle	CDM7	SRA	SRR5507269	41332572900	Illumina HiSeq 2500
ChaidamuYellowCattle	CDM8	SRA	SRR5507268	32500797300	Illumina HiSeq 2500
DabieshanCattle	AHWD1	SRA	SRR5507192	31691823900	Illumina HiSeq 2500
DabieshanCattle	AHWD2-M	SRA	SRR5507191	39001715100	Illumina HiSeq 2500
DianzhongCattle	DZ12	SRA	SRR6024564	28508899928	Illumina HiSeq 2500
DianzhongCattle	DZ2	SRA	SRR6024567	29522768919	Illumina HiSeq 2500
DianzhongCattle	DZ3	SRA	SRR6024568	29144125532	Illumina HiSeq 2500
DianzhongCattle	DZ4	SRA	SRR6024565	27082282246	Illumina HiSeq 2500
DianzhongCattle	DZ7	SRA	SRR6024566	28558841611	Illumina HiSeq 2500
DianzhongCattle	DZ9	SRA	SRR6024563	30958002095	Illumina HiSeq 2500
GuangfengCattle	JXGF1	SRA	SRR5507286	30737522100	Illumina HiSeq 2500
GuangfengCattle	JXGF2	SRA	SRR5507285	33093806100	Illumina HiSeq 2500
GuangfengCattle	JXGF3	SRA	SRR5507284	30307336200	Illumina HiSeq 2500
GuangfengCattle	JXGF4	SRA	SRR5507283	37535152200	Illumina HiSeq 2500
Hariana	Har03	SRA	SRR6936539	110639390326	HiSeq X Ten
JianCattle	JXJA1	SRA	SRR5507282	35668956600	Illumina HiSeq 2500
JianCattle	JXJA2	SRA	SRR5507281	31531686600	Illumina HiSeq 2500
JianCattle	JXJA3	SRA	SRR5507280	34064223900	Illumina HiSeq 2500
JianCattle	JXJA4	SRA	SRR5507279	36828152400	Illumina HiSeq 2500
JiaxianRedCattle	JX10M	SRA	SRR5507230	36812841900	Illumina HiSeq 2500
JiaxianRedCattle	JX1M	SRA	SRR5507232	37884864300	Illumina HiSeq 2500
JiaxianRedCattle	JX21	SRA	SRR5507228	37730431500	Illumina HiSeq 2500
JiaxianRedCattle	JX6M	SRA	SRR5507229	43207945800	Illumina HiSeq 2500
JiaxianRedCattle	JX8M	SRA	SRR5507231	39510108300	Illumina HiSeq 2500
JinjiangCattle	JXJJ1	SRA	SRR5507278	34429648500	Illumina HiSeq 2500
JinjiangCattle	JXJJ2	SRA	SRR5507276	38289279300	Illumina HiSeq 2500
JinjiangCattle	JXJJ3	SRA	SRR5507275	31836109200	Illumina HiSeq 2500
JinjiangCattle	JXJJ4	SRA	SRR5507274	36945456300	Illumina HiSeq 2500
KazakhCattle	HSK1M	SRA	SRR5507257	35805300300	Illumina HiSeq 2500
KazakhCattle	HSK25M	SRA	SRR5507260	41119166400	Illumina HiSeq 2500
KazakhCattle	HSK26M	SRA	SRR5507255	33200188020	Illumina HiSeq 2500
KazakhCattle	HSK29M	SRA	SRR5507254	31422739428	Illumina HiSeq 2500
KazakhCattle	HSK32M	SRA	SRR5507253	36056317764	Illumina HiSeq 2500
KazakhCattle	HSK34M	SRA	SRR5507252	31574135088	Illumina HiSeq 2500
KazakhCattle	HSK36M	SRA	SRR5507259	38120911800	Illumina HiSeq 2500
KazakhCattle	HSK42M	SRA	SRR5507258	40719625200	Illumina HiSeq 2500
KazakhCattle	HSK8M	SRA	SRR5507256	36478950000	Illumina HiSeq 2500
LeiqiongCattle	HN12M	SRA	SRR5507189	37831443300	Illumina HiSeq 2500
LeiqiongCattle	HN5M	SRA	SRR5507190	39107005500	Illumina HiSeq 2500
LeiqiongCattle	LZ15	SRA	SRR5507188	35406678900	Illumina HiSeq 2500
LingnanCattle	SXLN13-M	SRA	SRR5507222	35286584700	Illumina HiSeq 2500
LingnanCattle	SXLN17-2	SRA	SRR5507221	27939490200	Illumina HiSeq 2500
LingnanCattle	SXLN19-M	SRA	SRR5507220	34454723400	Illumina HiSeq 2500
LingnanCattle	SXLN26-M	SRA	SRR5507219	34563412500	Illumina HiSeq 2500
LingnanCattle	SXLN35-M	SRA	SRR5507218	28277164800	Illumina HiSeq 2500
LingnanCattle	SXLN45-M	SRA	SRR5507217	28828546800	Illumina HiSeq 2500
LingnanCattle	SXLN6-2M	SRA	SRR5507215	32920214400	Illumina HiSeq 2500
LingnanCattle	SXLN60-M	SRA	SRR5507216	32853977100	Illumina HiSeq 2500
LuxiCattle	LX78	SRA	SRR5507242	36751385100	Illumina HiSeq 2500
LuxiCattle	LX79	SRA	SRR5507241	34029135300	Illumina HiSeq 2500
LuxiCattle	LX80	SRA	SRR5507240	29350938300	Illumina HiSeq 2500
LuxiCattle	LX83	SRA	SRR5507239	27852383100	Illumina HiSeq 2500
LuxiCattle	LX85	SRA	SRR5507238	33655959600	Illumina HiSeq 2500
MongolianCattle	MG12M-1	SRA	SRR5507265	39260376900	Illumina HiSeq 2500
MongolianCattle	MG14M-2	SRA	SRR5507264	37027785000	Illumina HiSeq 2500
MongolianCattle	MG17M	SRA	SRR5507263	37535581500	Illumina HiSeq 2500
MongolianCattle	MG35M	SRA	SRR5507262	37991640000	Illumina HiSeq 2500
MongolianCattle	MG37M	SRA	SRR5507261	33379965000	Illumina HiSeq 2500
MongolianCattle	MG45M	SRA	SRR5507266	37358574900	Illumina HiSeq 2500
MongolianCattle	MG49M	SRA	SRR5507267	36743295600	Illumina HiSeq 2500
NanyangCattle	HNNY21-M	SRA	SRR5507236	30224842500	Illumina HiSeq 2500
NanyangCattle	HNNY25-M	SRA	SRR5507233	33687726600	Illumina HiSeq 2500
NanyangCattle	NY22-2-M	SRA	SRR5507235	35238710700	Illumina HiSeq 2500
NanyangCattle	NY23-2-M	SRA	SRR5507234	32452659600	Illumina HiSeq 2500
NanyangCattle	NY89	SRA	SRR5507237	31457781900	Illumina HiSeq 2500
Sahiwal	Sha3b	SRA	SRR6936540	66060432479	HiSeq X Ten
Tharparkar	Thar1	SRA	SRR6936538	51863649123	HiSeq X Ten
TibetanYellowCattle	Xizan11M	SRA	SRR5507243	43550700600	Illumina HiSeq 2500
TibetanYellowCattle	Xizan19M	SRA	SRR5507245	34008276000	Illumina HiSeq 2500
TibetanYellowCattle	Xizan21M	SRA	SRR5507247	34517829300	Illumina HiSeq 2500
TibetanYellowCattle	Xizan22M	SRA	SRR5507249	33406815000	Illumina HiSeq 2500
TibetanYellowCattle	Xizan22M	SRA	SRR6024571	52651366200	Illumina HiSeq 2500
TibetanYellowCattle	Xizan5M	SRA	SRR5507244	34961437500	Illumina HiSeq 2500
TibetanYellowCattle	Xizan7M	SRA	SRR5507248	40331972700	Illumina HiSeq 2500
TibetanYellowCattle	Xizan7M	SRA	SRR6024572	39189423900	Illumina HiSeq 2500
TibetanYellowCattle	Xizang17M	SRA	SRR5507251	34454971500	Illumina HiSeq 2500
TibetanYellowCattle	Xizang27M	SRA	SRR5507250	34846888200	Illumina HiSeq 2500
TibetanYellowCattle	Xizang29M	SRA	SRR5507246	30944688900	Illumina HiSeq 2500
WandongCattle	AHDBS1-M	SRA	SRR5507194	31319773200	Illumina HiSeq 2500
WandongCattle	AHDBS2M-2	SRA	SRR5507193	30000750300	Illumina HiSeq 2500
WannanCattle	WN10M	SRA	SRR5507196	35492428200	Illumina HiSeq 2500
WannanCattle	WN11M	SRA	SRR5507195	38668310100	Illumina HiSeq 2500
WannanCattle	WN4M	SRA	SRR5507199	34728069300	Illumina HiSeq 2500
WannanCattle	WN4M	SRA	SRR6024573	41699724300	Illumina HiSeq 2500
WannanCattle	WN8M	SRA	SRR5507198	41101236000	Illumina HiSeq 2500
WannanCattle	WN8M	SRA	SRR6024574	35571557700	Illumina HiSeq 2500
WannanCattle	WN9M	SRA	SRR5507197	32049023700	Illumina HiSeq 2500
WeiningCattle	GZWN18M	SRA	SRR5507201	30272304600	Illumina HiSeq 2500
WeiningCattle	GZWN19-M	SRA	SRR5507200	32731882500	Illumina HiSeq 2500
WeiningCattle	GZWN5	SRA	SRR5507204	30244611900	Illumina HiSeq 2500
WeiningCattle	GZWN6M	SRA	SRR5507203	29907691500	Illumina HiSeq 2500
WeiningCattle	GZWN7M	SRA	SRR5507202	35628117300	Illumina HiSeq 2500
WenshanCattle	WS1	SRA	SRR6024561	32672998726	Illumina HiSeq 2500
WenshanCattle	WS10	SRA	SRR6024578	49189317063	Illumina HiSeq 2500
WenshanCattle	WS12	SRA	SRR6024575	36204831414	Illumina HiSeq 2500
WenshanCattle	WS17	SRA	SRR6024576	29567832136	Illumina HiSeq 2500
WenshanCattle	WS3	SRA	SRR6024562	36756884853	Illumina HiSeq 2500
WenshanCattle	WS4	SRA	SRR6024569	38423776678	Illumina HiSeq 2500
WenshanCattle	WS7	SRA	SRR6024570	39085681938	Illumina HiSeq 2500
WenshanCattle	WS8	SRA	SRR6024577	38616878927	Illumina HiSeq 2500
XuanhanCattle	XH8	SRA	SRR5507209	35963175000	Illumina HiSeq 2500
XuanhanCattle	XH9	SRA	SRR5507208	32767733100	Illumina HiSeq 2500
XuanhanCattle	XZ1	SRA	SRR5507207	37636905300	Illumina HiSeq 2500
XuanhanCattle	XZ2	SRA	SRR5507206	30467785200	Illumina HiSeq 2500
XuanhanCattle	XZ3	SRA	SRR5507205	35801788500	Illumina HiSeq 2500
YanbianCattle	A83	SRA	SRR5507273	32212437600	Illumina HiSeq 2500
ZaobeiCattle	ZB1	SRA	SRR5507214	35374638600	Illumina HiSeq 2500
ZaobeiCattle	ZB2	SRA	SRR5507213	31260140400	Illumina HiSeq 2500
ZaobeiCattle	ZB3	SRA	SRR5507212	34907117400	Illumina HiSeq 2500
ZaobeiCattle	ZB5	SRA	SRR5507211	32360097000	Illumina HiSeq 2500
ZaobeiCattle	ZB7	SRA	SRR5507210	35246625900	Illumina HiSeq 2500
