# Supplementary material for: Whole genome analysis of water buffalo and global cattle breeds highlights convergent signatures of domestication
Source: Nat Commun. 2020 Sep 21;11:4739. doi: 10.1038/s41467-020-18550-1 (PMC7505982; doi:10.1038/s41467-020-18550-1)
Supplement: Supplementary file 13 — Supplementary Data 9 [file 41467_2020_18550_MOESM13_ESM.xlsx]

## Sheet: Cattle sequencing statistics
BREED	INDV	N_SITES	MEAN_DEPTH	CALL_RATE
Angus	186	64447493	32.8165	0.0003931
Angus	219	64447407	15.749	0.001158
Angus	261	64447496	32.5707	0.0003542
Angus	294	64447495	31.4478	0.000409
Angus	342	64447425	16.7251	0.0009971
Ankole	BT200001	64446982	7.85645	0.005376
Ankole	BT200015	64447032	7.97926	0.004897
Ankole	BT200030	64445168	5.74857	0.04798
Ankole	BT200050	64447115	9.40876	0.003643
Ankole	BT200073	64446940	7.45109	0.006006
Ankole	BT200109	64446979	8.20313	0.005037
Ankole	BT200111	64447005	8.51195	0.004672
Ankole	BT200122	64447081	8.92981	0.003963
Ankole	BT200123	64447083	8.70337	0.003978
Ankole	BT200135	64447104	8.73192	0.003876
Baoule	BF011001	64447448	35.1586	0.001123
Baoule	BF011701	64447454	35.1331	0.001077
Baoule	BF011902	64447420	32.8411	0.001081
Baoule	BF012401	64447450	31.3129	0.001045
Baoule	BF020502	64447433	32.992	0.001072
Baoule	BF020902	64447438	35.6932	0.001184
Baoule	BF022302	64447443	32.5599	0.00136
BohaiBlackCattle	BH1	64446392	8.76515	0.001933
BohaiBlackCattle	BH2	64445858	8.39278	0.005587
BohaiBlackCattle	BH4	64446963	10.0093	0.001022
BohaiBlackCattle	BH5	64446899	9.7072	0.001103
BohaiBlackCattle	BH8	64446842	8.40134	0.001547
Boran	Bo_2612	64446880	8.66917	0.004879
Boran	Bo_37506E	64446874	8.35844	0.005315
Boran	Bo_392205G	64446848	8.11319	0.005543
Boran	Bo_439	64446829	8.24629	0.005584
Boran	Bo_467	64446877	8.5272	0.005195
Boran	Bo_563005K	64446948	8.84359	0.004204
Boran	Bo_587	64447063	9.14682	0.004196
Boran	Bo_672	64446899	8.47395	0.005025
Boran	Bow_1304	64446983	8.92467	0.004582
Boran	Bow_1688	64446980	9.39337	0.004421
Boran	2124	64447460	36.302	0.00152
Boran	2166	64447391	32.9011	0.001567
Boran	2227	64447330	25.7914	0.001726
Boran	2637	64447427	36.323	0.001524
Boran	2671	64447449	38.276	0.001548
Boran	2684	64447454	35.4784	0.001514
Boran	2754	64447452	37.1947	0.001495
Boran	2761	64447439	34.0121	0.001624
Boran	2764	64447426	28.9559	0.001683
Boran	2767	64447410	32.2621	0.001562
Boran	2770	64447444	33.8338	0.001716
Boran	2781	64447433	37.3743	0.001633
Boran	2793	64447393	34.7093	0.001548
Boran	2794	64447439	33.8887	0.001586
Boran	2807	64447421	37.1734	0.001492
Boran	2839	64447427	34.0471	0.001606
Boran	2856	64447439	33.1252	0.001579
Boran	2892	64447405	33.8001	0.001608
Boran	3207	64447409	33.6138	0.001586
Boran	3214	64447437	34.0468	0.001573
Boran	3226	64447432	37.9584	0.001634
Boran	3228	64447397	32.7032	0.001686
Boran	3230	64447451	38.3373	0.00176
Boran	3244	64447418	34.757	0.001548
Boran	3252	64447456	37.6453	0.001531
Boran	3265	64447418	37.8851	0.001649
Boran	3266	64447437	33.4034	0.001676
Boran	3284	64447358	28.9228	0.001805
Boran	3288	64447391	31.1045	0.001697
Boran	3289	64447366	32.5054	0.001651
Boran	3296	64447422	35.1362	0.00155
Boran	3299	64447405	34.6262	0.001645
Boran	3300	64447410	35.4664	0.001704
Boran	3301	64447417	33.2828	0.001658
Boran	3302	64447412	37.086	0.001537
Boran	3305	64447388	28.523	0.001851
Boran	3311	64447420	33.5275	0.001669
Boran	3318	64447451	36.9838	0.001642
Boran	3319	64447371	29.9977	0.001577
Boran	3321	64447410	33.5612	0.001528
Boran	3324	64447427	38.1277	0.001667
Boran	3327	64447397	32.2711	0.001768
Boran	3338	64447393	34.0505	0.001715
Brahman	BRAAUSM001	64447254	15.5734	0.001021
Brahman	BRAAUSM002	64447228	15.6488	0.001085
Brahman	BRAAUSM003	64447259	15.5281	0.001061
Brahman	BRAAUSM004	64447221	15.1255	0.001045
Brahman	BRAAUSM046	64447257	17.1638	0.001064
BrownSwiss	DNA45641	64447437	16.9535	0.0009466
BrownSwiss	NDA002	64446938	18.3805	0.0008354
BrownSwiss	RM721	64446492	17.7854	0.0007357
BrownSwiss	RM723	64446831	17.92	0.0007007
BrownSwiss	RM763	64447270	29.0187	0.0004687
ChaidamuYellowCattle	CDM3	64447075	10.6925	0.0007207
ChaidamuYellowCattle	CDM4	64446761	8.81857	0.00138
ChaidamuYellowCattle	CDM6	64446848	9.96156	0.001063
ChaidamuYellowCattle	CDM7	64447119	11.7241	0.0007122
ChaidamuYellowCattle	CDM8	64446910	9.22979	0.001373
Charolais	SAMN01915354	64447148	8.11988	0.004275
Charolais	SAMN02842704	64447371	9.52787	0.001266
Charolais	SAMN02842705	64447417	10.2893	0.0007101
Charolais	SAMN02842706	64447437	12.0897	0.0006461
Charolais	SAMN02843108	64447445	15.3463	0.0005121
DabieshanCattle	AHWD1	64446169	9.38891	0.002343
DabieshanCattle	AHWD2-M	64446098	11.2326	0.003389
DianzhongCattle	DZ12	64445655	7.673	0.003896
DianzhongCattle	DZ2	64445775	7.74579	0.003887
DianzhongCattle	DZ3	64445799	7.82606	0.003571
DianzhongCattle	DZ4	64445277	7.08713	0.005456
DianzhongCattle	DZ7	64445440	7.52653	0.004409
DianzhongCattle	DZ9	64446024	8.40551	0.002835
Djakkore	SN020102	64447381	37.4909	0.001173
Djakkore	SN020406	64447385	33.9779	0.001276
Djakkore	SN020509	64447381	38.3356	0.001217
Djakkore	SN020813	64447402	35.8581	0.001226
Djakkore	SN021220	64447426	35.6915	0.001253
Djakkore	SN021524	64447443	35.967	0.001242
Djakkore	SN022032	64447405	33.5233	0.001193
EAZebu	ERS445102	64447219	4.72004	0.9037
EAZebu	ERS445108	64446283	5.52473	0.7108
EAZebu	ERS445111	64446868	3.80035	0.8412
EAZebu	ERS445114	64447212	3.81224	0.9184
EAZebu	ERS445115	64446450	4.59486	0.7796
Gir	33534	64445704	7.63941	0.01868
Gir	33537	64446614	11.726	0.009402
Gir	33539	64446463	11.0415	0.0119
Gir	33540	64444194	5.79256	0.02856
Gourounsi	BF030302	64447459	38.3575	0.001007
Gourounsi	BF030901	64447431	36.8522	0.0009884
Gourounsi	BF031201	64447427	32.0122	0.001142
GuangfengCattle	JXGF1	64444978	8.774	0.002951
GuangfengCattle	JXGF2	64445379	9.51374	0.002435
GuangfengCattle	JXGF3	64444502	8.47692	0.00403
GuangfengCattle	JXGF4	64445971	10.5269	0.00174
Hanwoo	LHJ26113	64447251	8.98709	0.002738
Hanwoo	LHJ29016	64447267	10.3975	0.003332
Hanwoo	LJH29080	64447231	9.64223	0.00231
Hanwoo	LJH308	64447263	9.18509	0.002531
Hanwoo	YoonA27	64447462	24.4069	0.0004986
Hariana	Har03	64447447	31.2235	0.0008112
Hereford	SAMN02841110	64447356	10.639	0.001011
Hereford	SAMN02843090	64447438	13.226	0.00133
Hereford	SAMN02843091	64447416	12.6955	0.001314
Hereford	SAMN02843109	64447470	15.9559	0.0004353
Hereford	SAMN02843132	64447449	14.3382	0.0004609
Holstein	1	64447470	36.3712	0.0009601
Holstein	10	64447470	32.5316	0.001056
Holstein	11	64447475	35.7225	0.0009922
Holstein	11b	64447484	35.4306	0.001013
Holstein	12	64447470	34.5948	0.001025
Holstein	13	64447459	29.6526	0.001029
Holstein	14	64447472	34.9659	0.001131
Holstein	15	64447479	32.8516	0.001092
Holstein	16	64447478	35.0223	0.001038
Holstein	17	64447469	34.2181	0.0009163
Holstein	18	64447480	34.819	0.0009092
Holstein	19	64447473	32.7195	0.001092
Holstein	2	64447467	33.3476	0.001154
Holstein	20	64447482	35.1508	0.001012
Holstein	21	64447471	34.5129	0.000891
Holstein	22	64447473	35.1576	0.001032
Holstein	23	64447478	36.0267	0.0009443
Holstein	24	64447467	33.614	0.0009558
Holstein	26	64447477	36.0167	0.001153
Holstein	27	64447478	35.7018	0.001024
Holstein	28	64447488	38.9921	0.0008767
Holstein	29	64447484	35.1836	0.00104
Holstein	3	64447470	32.1782	0.000954
Holstein	30	64447476	36.8807	0.0009214
Holstein	31	64447486	35.3415	0.0009375
Holstein	32	64447469	36.9545	0.001071
Holstein	33	64447483	36.7528	0.0009935
Holstein	34	64447488	35.1461	0.001033
Holstein	35	64447480	36.2373	0.00089
Holstein	36	64447481	37.2649	0.0009691
Holstein	37	64447474	35.713	0.0009375
Holstein	38	64447480	32.9233	0.001007
Holstein	39	64447477	37.4769	0.001005
Holstein	4	64447470	29.638	0.001031
Holstein	40	64447465	35.3355	0.0009747
Holstein	41	64447479	33.6726	0.0009907
Holstein	42	64447466	35.0897	0.0009055
Holstein	43	64447484	34.3004	0.0009282
Holstein	44	64447470	36.3393	0.001051
Holstein	45	64447460	35.9622	0.001047
Holstein	46	64447483	39.0662	0.001005
Holstein	47	64447486	37.0473	0.0009394
Holstein	47b	64447486	37.2007	0.0009485
Holstein	48	64447473	36.9562	0.0009083
Holstein	49	64447486	38.0044	0.0008621
Holstein	5	64447480	34.9596	0.0009098
Holstein	50	64447462	35.9166	0.001098
Holstein	51	64447506	0	1
Holstein	52	64447482	37.198	0.0009405
Holstein	53	64447476	36.3562	0.001003
Holstein	54	64447480	35.2369	0.001136
Holstein	55	64447491	37.7464	0.0008812
Holstein	56	64447488	45.7706	0.000857
Holstein	57	64447465	34.6101	0.001167
Holstein	58	64447486	34.5342	0.0009724
Holstein	59	64447474	36.584	0.001097
Holstein	6	64447472	33.0842	0.0009941
Holstein	60	64447474	34.926	0.001009
Holstein	61	64447472	36.8837	0.0009862
Holstein	62	64447466	35.4217	0.0009995
Holstein	63	64447481	36.2332	0.001018
Holstein	64	64447467	35.8666	0.000928
Holstein	65	64447489	36.7085	0.0009372
Holstein	66	64447481	36.5034	0.0008402
Holstein	67	64447468	34.8394	0.001044
Holstein	68	64447490	35.1264	0.0009688
Holstein	69	64447464	37.299	0.001075
Holstein	7	64447474	31.6724	0.001107
Holstein	70	64447480	34.113	0.0009271
Holstein	71	64447455	31.6119	0.001029
Holstein	72	64447477	38.6038	0.001025
Holstein	73	64447464	34.7551	0.0009653
Holstein	74	64447458	31.6805	0.0009412
Holstein	75	64447478	34.9936	0.001066
Holstein	76	64447468	36.8499	0.0009143
Holstein	77	64447472	36.3071	0.0009087
Holstein	78	64447462	34.7732	0.0009102
Holstein	79	64447485	34.7759	0.001015
Holstein	8	64447506	0	1
Holstein	80	64447441	35.9953	0.001056
Holstein	81	64447436	34.522	0.001033
Holstein	82	64447474	37.1162	0.0008787
Holstein	83	64447459	35.3081	0.0009336
Holstein	84	64447464	38.2524	0.0009326
Holstein	85	64447463	38.8436	0.0009879
Holstein	86	64447466	35.7301	0.0009542
Holstein	87	64447481	32.011	0.0009368
Holstein	88	64447484	42.0778	0.0009038
Holstein	9	64447475	35.7088	0.0009639
INDIANZebu	ypr114	64440826	5.17531	0.04691
INDIANZebu	ypr115	64442826	8.12483	0.04685
INDIANZebu	ypr117	64439795	4.82482	0.1193
IRBT	E10-0001	64445234	11.0566	0.01175
IRBT	F10-0003	64447353	11.8879	0.001046
IRBT	G8-0004	64447329	13.8324	0.00163
IRBT	H9-0006	64446844	11.6091	0.004463
IRBT	H9-0008	64446472	12.1339	0.006205
Jersey	23	64447385	14.343	0.003409
Jersey	24	64447430	17.4323	0.002791
Jersey	29	64447404	13.8308	0.002767
Jersey	62	64447454	18.1234	0.001219
Jersey	67	64447423	18.4682	0.00139
JianCattle	JXJA1	64445622	10.1176	0.002123
JianCattle	JXJA2	64445141	9.18137	0.002724
JianCattle	JXJA3	64445577	9.91128	0.002257
JianCattle	JXJA4	64446053	10.7812	0.001835
JiaxianRedCattle	JX10M	64446153	10.4703	0.008616
JiaxianRedCattle	JX1M	64445990	11.1408	0.00788
JiaxianRedCattle	JX21	64446738	10.5346	0.001153
JiaxianRedCattle	JX6M	64446346	13.2937	0.007961
JiaxianRedCattle	JX8M	64446176	11.473	0.01077
JinjiangCattle	JXJJ1	64445606	9.64427	0.002361
JinjiangCattle	JXJJ2	64446525	10.5186	0.00142
JinjiangCattle	JXJJ3	64445113	8.88231	0.003005
JinjiangCattle	JXJJ4	64445954	10.3707	0.00198
KENANA	KENANA_11	64446997	9.25054	0.004457
KENANA	KENANA_13	64446912	8.82122	0.00474
KENANA	KENANA_14	64446892	8.90089	0.004413
KENANA	KENANA_16	64446910	8.86044	0.004664
KENANA	KENANA_18	64447028	9.25796	0.004255
KENANA	KENANA_2	64446886	9.04501	0.004757
KENANA	KENANA_20	64446946	9.15734	0.004344
KENANA	KENANA_4	64446940	9.18061	0.004399
KENANA	KENANA_7	64447011	8.94031	0.004517
KazakhCattle	HSK1M	64446424	10.4386	0.01192
KazakhCattle	HSK25M	64446944	12.2566	0.003781
KazakhCattle	HSK26M	64446435	10.1153	0.006982
KazakhCattle	HSK29M	64446472	9.4954	0.008067
KazakhCattle	HSK32M	64446806	10.8455	0.003854
KazakhCattle	HSK34M	64446407	9.40482	0.009772
KazakhCattle	HSK36M	64446868	11.2755	0.005174
KazakhCattle	HSK42M	64446908	10.7433	0.004962
KazakhCattle	HSK8M	64446741	10.9862	0.006291
LeiqiongCattle	HN12M	64445431	10.4929	0.002196
LeiqiongCattle	HN5M	64445745	10.928	0.001858
LeiqiongCattle	LZ15	64445282	9.92359	0.002219
Limousine	7440	64447280	8.97785	0.004292
Limousine	7713	64446656	7.71558	0.06815
Limousine	RM381	64447419	12.6809	0.0005533
Limousine	SAMN02843094	64447378	12.0148	0.001582
Limousine	SAMN02843095	64447368	12.1979	0.001405
LingnanCattle	SXLN13-M	64445894	10.3751	0.004033
LingnanCattle	SXLN17-2	64442890	7.21349	0.01272
LingnanCattle	SXLN19-M	64445776	8.95869	0.004974
LingnanCattle	SXLN26-M	64445909	9.20381	0.003728
LingnanCattle	SXLN35-M	64444218	8.5923	0.005739
LingnanCattle	SXLN45-M	64443930	8.04918	0.008497
LingnanCattle	SXLN6-2M	64445098	9.72242	0.002695
LingnanCattle	SXLN60-M	64445418	9.98303	0.003311
LuxiCattle	LX78	64446702	10.3258	0.001144
LuxiCattle	LX79	64446569	9.42391	0.001545
LuxiCattle	LX80	64446457	8.41873	0.002077
LuxiCattle	LX83	64445950	7.95288	0.002952
LuxiCattle	LX85	64446543	9.64975	0.001298
MalawiZebu	MW010507	64447439	36.8822	0.001261
MalawiZebu	MW020252	64447414	37.0789	0.001261
MalawiZebu	MW021674	64447407	38.3775	0.001426
MalawiZebu	MW029142	64447409	38.074	0.001292
MalawiZebu	MW029148	64447399	34.3389	0.001354
MongolianCattle	MG12M-1	64446664	12.0897	0.006083
MongolianCattle	MG14M-2	64446220	11.3644	0.0117
MongolianCattle	MG17M	64446601	11.4496	0.005811
MongolianCattle	MG35M	64446563	11.7044	0.008374
MongolianCattle	MG37M	64446662	10.1707	0.005425
MongolianCattle	MG45M	64446602	10.6732	0.006077
MongolianCattle	MG49M	64446854	10.8146	0.003915
Muturu	MT001-13	64445851	7.54163	0.014
Muturu	MT002-14	64446106	8.47676	0.008637
Muturu	MT003-16	64446247	8.66518	0.01187
Muturu	MT004-18	64446059	7.94321	0.01535
Muturu	MT005-19	64446074	7.22899	0.01346
Muturu	MT006-20	64445104	5.21499	0.03485
Muturu	MT007-21	64444087	2.45394	0.1502
Muturu	MT008-22	64445195	5.44196	0.0313
Muturu	MT009-23	64445748	7.00094	0.02248
Muturu	MT010-24	64445222	5.25598	0.02965
NDama	ND064	64447101	7.56285	0.004893
NDama	ND118	64447224	8.51796	0.003779
NDama	ND131	64447002	7.57202	0.005009
NDama	ND148	64447189	8.42795	0.003799
NDama	ND158	64447123	7.79565	0.004495
NDama	ND166	64447201	8.00903	0.004002
NDama	ND169	64447182	7.95667	0.004439
NDama	ND183	64447240	8.89644	0.003374
NDama	ND719	64447252	9.22938	0.003171
NDama	ND730	64447231	8.86151	0.003375
NDama	SRS1705842	64447364	17.8651	0.001054
NanyangCattle	HNNY21-M	64444663	8.0935	0.009894
NanyangCattle	HNNY25-M	64446635	8.56193	0.004461
NanyangCattle	NY22-2-M	64446467	10.2441	0.001597
NanyangCattle	NY23-2-M	64444161	9.21909	0.003462
NanyangCattle	NY89	64446501	8.65078	0.002293
Ndama	N195	64447492	56.6257	0.0003826
Ndama	SN010414	64447453	36.4671	0.0009317
Ndama	SN012031	64447404	32.0677	0.001106
Nelore	SAMN01163918	63816823	3.01409	0.2881
Nelore	SAMN05788520	64443992	6.2744	0.06427
Nelore	SAMN05788522	64445065	6.68753	0.02004
Nelore	SAMN05788524	64445873	11.071	0.0125
NorweigianRed	SAMN09510423	64447479	36.5203	0.0003212
Ogaden	OgD1	64446972	8.55805	0.004865
Ogaden	OgD2	64447003	8.89195	0.004542
Ogaden	OgD4	64446964	8.59421	0.005184
Ogaden	OgD5	64446923	8.42746	0.00553
Ogaden	OgD6	64447051	9.23174	0.004378
Ogaden	OgD7	64446990	8.6936	0.004808
Ogaden	OgD8	64447008	8.87685	0.004707
Ogaden	OgS1	64446832	7.9894	0.005402
Ogaden	OgS2	64447057	9.23616	0.004566
Piedmontese	BILLY	64447015	6.32601	0.007068
Piedmontese	CROSS	64447082	6.80035	0.005182
Piedmontese	FIERO	64446821	5.33637	0.01276
Piedmontese	FOCUS	64447041	6.6969	0.005368
Piedmontese	FRANKLIN	64446933	5.6931	0.01059
Romagnola	33841	64446135	4.89275	0.02513
Romagnola	33844	64447213	9.05118	0.005413
Romagnola	33845	64446890	6.74019	0.00975
Romagnola	33846	64446646	5.78766	0.01277
Sahiwal	ERS017853	64447025	0.418086	0.7365
Sahiwal	Sha3b	64447274	18.8255	0.00103
Sahiwal	Sha3b	64447274	18.8255	0.00103
ScotHighland	HC26	64447402	13.9556	0.001261
ScotHighland	RM23	64447350	11.2765	0.002434
Simmenthal	71407	64447478	23.0471	0.0003986
Simmenthal	71411	64447484	24.478	0.0003428
Simmenthal	71415	64447478	22.7327	0.0003958
Simmenthal	71420	64447473	21.9323	0.0004269
Simmenthal	71657	64447491	27.6478	0.0004014
SwedishRed	SAMEA3871773	64447164	8.29341	0.007039
Tharparkar	Thar1	64447135	14.8341	0.001055
TibetanYellowCattle	Xizan11M	64446853	12.6195	0.004658
TibetanYellowCattle	Xizan19M	64446488	10.0475	0.007831
TibetanYellowCattle	Xizan21M	64446855	10.4231	0.003513
TibetanYellowCattle	Xizan22M	64447363	23.8775	0.0007259
TibetanYellowCattle	Xizan5M	64446656	10.5856	0.00608
TibetanYellowCattle	Xizan7M	64447378	22.7507	0.0006099
TibetanYellowCattle	Xizang17M	64446503	9.4877	0.007005
TibetanYellowCattle	Xizang27M	64446058	9.2708	0.0177
TibetanYellowCattle	Xizang29M	64445939	8.50168	0.009348
UGankoleXzebu	UGBT-F6-0526	64447075	11.1522	0.003501
UGankoleXzebu	UGBT-G2-0446	64447143	11.0365	0.002708
WandongCattle	AHDBS1-M	64444331	8.5548	0.007827
WandongCattle	AHDBS2M-2	64443206	7.90203	0.005989
WannanCattle	WN10M	64445179	9.87819	0.002406
WannanCattle	WN11M	64445909	11.1291	0.001798
WannanCattle	WN4M	64447174	20.6759	0.0009771
WannanCattle	WN8M	64447150	20.9776	0.001094
WannanCattle	WN9M	64444970	9.18617	0.002578
WeiningCattle	GZWN18M	64445206	8.75671	0.003228
WeiningCattle	GZWN19-M	64445956	8.27878	0.006717
WeiningCattle	GZWN5	64444879	8.02539	0.004378
WeiningCattle	GZWN6M	64445480	8.50111	0.003234
WeiningCattle	GZWN7M	64446237	10.1397	0.001687
WenshanCattle	WS1	64446221	9.06185	0.002515
WenshanCattle	WS10	64446572	12.5064	0.00142
WenshanCattle	WS12	64444934	9.46398	0.01363
WenshanCattle	WS17	64445364	8.44325	0.008139
WenshanCattle	WS3	64444785	9.29076	0.005762
WenshanCattle	WS4	64444785	8.95161	0.004704
WenshanCattle	WS7	64445652	9.67953	0.002918
WenshanCattle	WS8	64445329	9.6947	0.004794
XuanhanCattle	XH8	64445882	10.4805	0.006442
XuanhanCattle	XH9	64445177	9.29543	0.008684
XuanhanCattle	XZ1	64445353	11.1571	0.01214
XuanhanCattle	XZ2	64445167	9.20196	0.009506
XuanhanCattle	XZ3	64445561	10.3482	0.00914
YanbianCattle	A83	64446971	9.08862	0.001237
ZaobeiCattle	ZB1	64446530	9.79956	0.001521
ZaobeiCattle	ZB2	64445955	8.63534	0.002443
ZaobeiCattle	ZB3	64446242	9.75624	0.001746
ZaobeiCattle	ZB5	64446244	9.0243	0.001975
ZaobeiCattle	ZB7	64446323	9.82442	0.001745
ZebuGobra	SN010213	64447372	37.8686	0.001441
ZebuGobra	SN010316	64447364	37.2048	0.001435
ZebuGobra	SN010316B	64447379	37.0138	0.001495
ZebuGobra	SN019101	64447430	37.5219	0.001263
ZebuGobra	SN019102	64447444	34.9763	0.001472
ZebuGobra	SN019102B	64447314	29.9419	0.001643
ZebuGobra	SN019105	64447366	33.0788	0.001591
ZebuGobra	SN019107	64447384	37.731	0.001477
ZebuGobra	SN019108	64447401	37.4503	0.001273
ZebuGobra	SN019110	64447293	30.8877	0.001297
ZebuMaure	SN011530	64447402	34.6528	0.001382
ZebuMaure	SN012445	64447410	36.8077	0.001278
ZebuMaure	SN013658	64447371	32.6447	0.0008522
ZebuMaure	SN013860	64447408	36.2581	0.001174
