# Supplementary material for: Whole genome analysis of water buffalo and global cattle breeds highlights convergent signatures of domestication
Source: Nat Commun. 2020 Sep 21;11:4739. doi: 10.1038/s41467-020-18550-1 (PMC7505982; doi:10.1038/s41467-020-18550-1)
Supplement: Supplementary file 14 — Supplementary Software 1 [file 41467_2020_18550_MOESM14_ESM.zip]

Archive with 70 entries (54 files):
- Code/
- Code/DownstreamAnalyses/
- Code/DownstreamAnalyses/comparePeakCallThresh.R
- Code/DownstreamAnalyses/compareXPCLR_XPEHH.R
- Code/DownstreamAnalyses/compareWBtoCow.R
- Code/DownstreamAnalyses/README.txt
- Code/xpclrToBigWig/
- Code/xpclrToBigWig/convertToBed
- Code/xpclrToBigWig/README.md
- Code/xpclrToBigWig/liftover_HerefordToBuffalo.chn.7z
- Code/xpclrToBigWig/liftXPCLR.R
- Code/.DS_Store
- Code/LICENSE
- Code/Cattle/
- Code/Cattle/PCA/
- Code/Cattle/PCA/PCA.sh
- Code/Cattle/TREEMIX/
- Code/Cattle/TREEMIX/plink2treemix_lowmem.py
- Code/Cattle/TREEMIX/plotting_funcs.R
- Code/Cattle/TREEMIX/prepareData.sh
- Code/Cattle/TREEMIX/Source Data.zip
- Code/Cattle/TREEMIX/plink2treemix.py
- Code/Cattle/TREEMIX/TreemixEddie.sh
- Code/Cattle/TREEMIX/Treemix_plots.R
- Code/Cattle/IBS/
- Code/Cattle/IBS/PHYLIP.sh
- Code/Cattle/IBS/MakeBootstrapLists.py
- Code/Cattle/IBS/PrepareBSdata.sh
- Code/Cattle/IBS/IBS.sh
- Code/Cattle/IBS/IBS_singleBS.py
- Code/Cattle/IBS/arrange.R
- Code/Cattle/IBS/Make_Phylip_input.py
- Code/Cattle/FILTERING/
- Code/Cattle/FILTERING/thresholds.txt
- Code/Cattle/FILTERING/multipleFilters.sh
- Code/Cattle/XPCLR/
- Code/Cattle/XPCLR/02-Combine.sh
- Code/Cattle/XPCLR/01-XPCLR.sh
- Code/Cattle/XPCLR/MakePairs.py
- Code/Cattle/TREECHARTS/
- Code/Cattle/TREECHARTS/FixGraphlanXml.py
- Code/Cattle/TREECHARTS/Source Data.zip
- Code/Cattle/TREECHARTS/JoinPhyloXMLannotations.py
- Code/Cattle/README.txt
- Code/Liftover/
- Code/Liftover/Flo.sh
- Code/Liftover/flo_opts.template.yaml
- Code/Liftover/README.txt
- Code/README.md
- Code/Source_Data.xlsx
- Code/WaterBuffalo/
- Code/WaterBuffalo/PCA/
- Code/WaterBuffalo/PCA/PCA_script.R
- Code/WaterBuffalo/PCA/Source_data.zip
- Code/WaterBuffalo/TREEMIX/
- Code/WaterBuffalo/TREEMIX/treemix_graphmaker.R
- Code/WaterBuffalo/TREEMIX/plotting_funcs.R
- Code/WaterBuffalo/TREEMIX/plink2treemix.py
- Code/WaterBuffalo/TREEMIX/Source_data.zip
- Code/WaterBuffalo/.DS_Store
- Code/WaterBuffalo/XPEHH/
- Code/WaterBuffalo/XPEHH/xpehh_calculator_array_job.sh
- Code/WaterBuffalo/XPEHH/sample_wise_hapbin_inputfile_maker.sh
- Code/WaterBuffalo/XPCLR/
- Code/WaterBuffalo/XPCLR/02-Combine.sh
- Code/WaterBuffalo/XPCLR/01-XPCLR.sh
- Code/WaterBuffalo/XPCLR/MakePairs.py
- Code/WaterBuffalo/README.txt
- Code/WaterBuffalo/Variant_Calling_and_filtering_commands.docx
- Code/.gitignore
