# Supplementary material for: Whole genome analysis of water buffalo and global cattle breeds highlights convergent signatures of domestication
Source: Nat Commun. 2020 Sep 21;11:4739. doi: 10.1038/s41467-020-18550-1 (PMC7505982; doi:10.1038/s41467-020-18550-1)
Supplement: Supplementary file 14 — Supplementary Software 1 [file 41467_2020_18550_MOESM14_ESM.zip › Code/DownstreamAnalyses/README.txt]

########################################################################################
compareXPCLR_XPEHH.R calls peaks in both the XPCLR and XPEHH data
It requires six arguments:
 the first four are the peak calling thresholds
 the fifth is whether to smooth
 the final one is the species

########################################################################################
comparePeakCallThresh.R compares the XPCLR and XPEHH peak calls within species to see if a significant overlap
It requires seven arguments:
 the first four are the peak calling thresholds
 the next two are whether to smooth
 the final one is the species

########################################################################################
compareWBtoCow.R compares water buffalo peaks to those in cow
It takes four arguments, the peak calling thresholds
