# Supplementary material for: Whole genome analysis of water buffalo and global cattle breeds highlights convergent signatures of domestication
Source: Nat Commun. 2020 Sep 21;11:4739. doi: 10.1038/s41467-020-18550-1 (PMC7505982; doi:10.1038/s41467-020-18550-1)
Supplement: Supplementary file 14 — Supplementary Software 1 [file 41467_2020_18550_MOESM14_ESM.zip › Code/xpclrToBigWig/convertToBed]

#!/usr/bin/env python
import sys

if __name__ == "__main__":
    try: 
        if ".gz" in sys.argv[1]:
            import gzip as gz
            infile = gz.open(sys.argv[1])
        elif sys.argv[1] == '-':
            infile = sys.stdin
        else:
            infile = open(sys.argv[1])
    except: infile = sys.stdin
    todrop = int(sys.argv[2])

    for n, line in enumerate(infile):
        if n == 0: continue
        line = line.strip().split()
        central = int(round(((int(line[3]) + int(line[2])) / 2)))
        bpi = str(central - todrop - 1)
        bpe = str(central + todrop)
        o_line = line[1:4] + [line[12] if len(line) > 10 else "NA"]
        o_line[1] = bpi
        o_line[2] = bpe
        print('\t'.join(o_line))
