# Supplementary material for: Whole genome analysis of water buffalo and global cattle breeds highlights convergent signatures of domestication
Source: Nat Commun. 2020 Sep 21;11:4739. doi: 10.1038/s41467-020-18550-1 (PMC7505982; doi:10.1038/s41467-020-18550-1)
Supplement: Supplementary file 14 — Supplementary Software 1 [file 41467_2020_18550_MOESM14_ESM.zip › Code/Cattle/TREEMIX/Treemix_plots.R]

# Plot the treemix results
args = commandArgs(TRUE)
inputfile = args[1]
popord = args[2]
outputname = args[3]
sourcedata = paste(args[4],'plotting_funcs.R', sep='/')
source(sourcedata)

# Plot treemix
pdf(paste(outputname, '_treemix.pdf', sep = ''))
plot_tree(inputfile, cex = 0.8, ybar = 2)
dev.off()
# Plot residuals
pdf(paste(outputname, '_residual.pdf', sep = ''))
plot_resid(inputfile, popord)
dev.off()
