# Supplementary material for: Whole genome analysis of water buffalo and global cattle breeds highlights convergent signatures of domestication
Source: Nat Commun. 2020 Sep 21;11:4739. doi: 10.1038/s41467-020-18550-1 (PMC7505982; doi:10.1038/s41467-020-18550-1)
Supplement: Supplementary file 14 — Supplementary Software 1 [file 41467_2020_18550_MOESM14_ESM.zip › Code/Cattle/IBS/arrange.R]

library(tidyverse)
args = commandArgs(T)
nboot = args[1]

tped = read_delim(paste("BS_", nboot, ".tped", sep = ''), delim = ' ', col_names = F) %>% arrange(X1, X4) 
sortped = tped[order(tped$X1, tped$X4, decreasing = F),]
write.table(sortped, paste("BS_", nboot, ".tped", sep = ''), sep = ' ', col.names = F, row.names = F, quote = F)
