# Supplementary material for: Whole genome analysis of water buffalo and global cattle breeds highlights convergent signatures of domestication
Source: Nat Commun. 2020 Sep 21;11:4739. doi: 10.1038/s41467-020-18550-1 (PMC7505982; doi:10.1038/s41467-020-18550-1)
Supplement: Supplementary file 14 — Supplementary Software 1 [file 41467_2020_18550_MOESM14_ESM.zip › Code/Cattle/FILTERING/thresholds.txt]

.5      10
.5      15
.5      20
.5      25
.5      30
.5      35
.5      40
.75     10
.75     15
.75     20
.75     25
.75     30
.75     35
.75     40
.8      10
.8      15
.8      20
.8      25
.8      30
.8      35
.8      40
.9      10
.9      15
.9      20
.9      25
.9      30
.9      35
.9      40
.95     10
.95     15
.95     20
.95     25
.95     30
.95     35
.95     40
