# Supplementary material for: Whole genome analysis of water buffalo and global cattle breeds highlights convergent signatures of domestication
Source: Nat Commun. 2020 Sep 21;11:4739. doi: 10.1038/s41467-020-18550-1 (PMC7505982; doi:10.1038/s41467-020-18550-1)
Supplement: Supplementary file 14 — Supplementary Software 1 [file 41467_2020_18550_MOESM14_ESM.zip › Code/Cattle/TREECHARTS/FixGraphlanXml.py]

import sys
import xml.etree.ElementTree as ET
from colormap import rgb2hex


# Inputs
inxml = sys.argv[1]
font_size = sys.argv[2]
markerScale = float(sys.argv[3])


# Annotation values
CIxml='''<property applies_to="clade" datatype="xsd:string" id_ref="clade_marker_size" ref="A:1">{}</property>'''
CIshape = '''<property applies_to="clade" datatype="xsd:string" id_ref="clade_marker_shape" ref="A:1">{}</property> '''
COLORxml = '''<property applies_to="clade" datatype="xsd:string" id_ref="clade_marker_color" ref="A:1">{}</property> '''
ANNOTxmlA= '''<property applies_to="clade" datatype="xsd:string" id_ref="annotation" ref="A:1">{}</property>'''
ANNOTxmlB= '''<property applies_to="clade" datatype="xsd:string" id_ref="annotation_background_color" ref="A:1">w</property>'''
ANNOTxmlC= '''<property applies_to="clade" datatype="xsd:string" id_ref="annotation_rotation" ref="A:1">90</property>'''
ANNOTxmlD= '''<property applies_to="clade" datatype="xsd:string" id_ref="annotation_font_size" ref="A:1">{}</property>'''.format(font_size)
iscolor = False
color = {"red":0, "green":0, "blue":0}


for line in open(inxml):
    line = line.replace('\n', '')
    if "confidence" in line:
        CIval = ET.fromstring(line).text
        CIval = int(float(CIval))
        print(line)
        if int(CIval) >= 90 and CIval <= 100:
            print("".join([' ' for i in line.split("<")[0] if i == ' ' ]) + CIshape.format("h"))
        elif int(CIval) < 90 and CIval >= 75:
                print("".join([' ' for i in line.split("<")[0] if i == ' ' ]) + CIshape.format("*"))
        elif int(CIval) < 75 and CIval >= 50:
                print("".join([' ' for i in line.split("<")[0] if i == ' ' ]) + CIshape.format("s"))
        elif int(CIval) < 50:
                print("".join([' ' for i in line.split("<")[0] if i == ' ' ]) + CIshape.format("o"))
        print("".join([' ' for i in line.split("<")[0] if i == ' ' ]) + CIxml.format(CIval * markerScale))
        continue
    elif "<name>" in line and ET.fromstring(line).text != "tree1":
        cladeName = ET.fromstring(line).text
        print("".join([' ' for i in line.split("<")[0] if i == ' ' ]) + ANNOTxmlA.format(cladeName))
        print("".join([' ' for i in line.split("<")[0] if i == ' ' ]) + ANNOTxmlB)
        print("".join([' ' for i in line.split("<")[0] if i == ' ' ]) + ANNOTxmlC)
        print("".join([' ' for i in line.split("<")[0] if i == ' ' ]) + ANNOTxmlD)
        continue
    elif "color" in line and not iscolor:
        iscolor = True
        continue
    elif iscolor:
        if "color" in line:
            mynewcolor = rgb2hex(color["red"], color["green"], color["blue"])
            print("".join([' ' for i in line.split("<")[0] if i == ' ' ]) + COLORxml.format(mynewcolor))
            iscolor = False
            continue
        col = ET.fromstring(line).tag
        txt = ET.fromstring(line).text
        color[col] = int(txt)
        continue
    print(line.replace('\n', '')) 
