# Supplementary material for: Whole genome analysis of water buffalo and global cattle breeds highlights convergent signatures of domestication
Source: Nat Commun. 2020 Sep 21;11:4739. doi: 10.1038/s41467-020-18550-1 (PMC7505982; doi:10.1038/s41467-020-18550-1)
Supplement: Supplementary file 14 — Supplementary Software 1 [file 41467_2020_18550_MOESM14_ESM.zip › Code/Liftover/Flo.sh]

#!/bin/bash
# All SGE arguments
#$ -N flo
#$ -cwd
#$ -pe sharedmem 12
#$ -l h_vmem=8G
#$ -l h_rt=160:00:00
#$ -R y
#$ -o ./flo.out
#$ -e ./flo.err
#$ -P roslin_ctlgh

sourcefa=$1
tgtfa=$2

src=`realpath sourcefa`
tgt=`realpath tgtfa`


sed "s/THREADS/$NSLOTS/g" flo_opts.template.yaml > flo_opts.tmp1.yaml
sed "s#SRCFA#$src#g" flo_opts.tmp1.yaml > flo_opts.tmp2.yaml
sed "s#TGTFA#$tgt#g" flo_opts.tmp2.yaml > flo_opts.yaml && rm flo_opts.tmp1.yaml flo_opts.tmp2.yaml
rake -f /PATH/TO/flo/Rakefile`
