# Supplementary material for: Whole genome analysis of water buffalo and global cattle breeds highlights convergent signatures of domestication
Source: Nat Commun. 2020 Sep 21;11:4739. doi: 10.1038/s41467-020-18550-1 (PMC7505982; doi:10.1038/s41467-020-18550-1)
Supplement: Supplementary file 14 — Supplementary Software 1 [file 41467_2020_18550_MOESM14_ESM.zip › Code/Liftover/flo_opts.template.yaml]

# Location of binaries expected by flo.
#
# These will be added to PATH before the pipeline is run. The paths below
# are created by `scripts/install.sh`.Comment out or edit the paths based
# on how you installed UCSC-Kent toolkit, GNU Parallel and genometools.
:add_to_path:
  - 'ext/kent/bin'
  - 'ext/parallel-20150722/src'
  - 'ext/genometools-1.5.6/bin'

# Location of source and target assemblies.
#
# If migrating annotations from assembly A to assembly B, A is the source
# and B is the target. Source and target assemblies are specified as path
# to the corresponding FASTA files (must end in .fa).
:source_fa: 'SRCFA'
:target_fa: 'TGTFA'

# Number of processes that will be used to parallelise flo. Ideally, this
# will be the number of CPU cores you have.
:processes: 'THREADS'

# Parameters to run BLAT with.
#
# In addition to the options specified here, -noHead option is set by flo.
# -noHead simply causes the output BLAT output files to not have a header.
# It doesn't impact accuracy of results.
#
# Empty string is equivalent to:
#
#   -t=dna -q=dna -tileSize=11 -stepSize=11 -oneOff=0 -minMatch=2
#   -minScore=30 -minIdentity=90 -maxGap=2 -maxIntron=75000
#
# The default string defined below is a suitable trade-off between running
# time and sensitivity.
:blat_opts: '-fastMap -tileSize=11 -minIdentity=90'

# Path to the GFF files containing annotations on the source assembly that
# will be lifted to the target assembly.
:lift:
  - 'unset'
