# Supplementary material for: Whole genome analysis of water buffalo and global cattle breeds highlights convergent signatures of domestication
Source: Nat Commun. 2020 Sep 21;11:4739. doi: 10.1038/s41467-020-18550-1 (PMC7505982; doi:10.1038/s41467-020-18550-1)
Supplement: Supplementary file 14 — Supplementary Software 1 [file 41467_2020_18550_MOESM14_ESM.zip › Code/Source_Data.xlsx]

## Sheet: Sheet1
Figure	Source data path
Figure 1B	WaterBuffalo/TREEMIX/Source_data.zip
Figure 4	Cattle/TREECHARTS/Source Data.zip
Supplementary Figure 2	WaterBuffalo/PCA/Source_data.zip
Supplementary Figure 5	Cattle/TREEMIX/Source Data.zip
